# Supplementary material for: Exploring right ovary degeneration in duck and goose embryos by histology and transcriptome dynamics analysis
Source: BMC Genomics. 2023 Jul 10;24:389. doi: 10.1186/s12864-023-09493-0 (PMC10332064; doi:10.1186/s12864-023-09493-0)
Supplement: Supplementary file 1 — Additional file 1: Supplementary Figure S1. Comparison ofthe number of primordial follicles in the left ovary of individuals withdifferent degeneration of the right ovary on the 6th and 12th, 13th days afterposting; Supplementary Figure S2. The top ten Biologicalprocesses, Cellular components, and Molecular function terms enriched by DEGsbetween DE10 vs. DE20 (A), DE20 vs. DP1 (B), GE12 vs. GE22 (C), GE22 vs. GP1(D); Supplementary Figure S3. The top ten KEGG pathways enriched by DEGsbetween DE10 vs. DE20 (A), DE20 vs. DP1 (B), GE12 vs. GE22 (C), GE22 vs. GP1(D); Supplementary Table S1. Overview of sequencing data; Supplementary Table S2. Mapping rate of RNA-Seq data to the goose reference genome; Supplementary Table S3. All DEGs list; Supplementary Table S4. GO and KEGGenrichment analysis results of DEGs. Supplementary Table S5. GO and KEGG enrichment results of duck- and goose-specific DEGs, respectively. Supplementary Table S6. GO and KEGG enrichment results of genes with different profiles in duck. Supplementary Table S7. GO and KEGG enrichment results of geneswith different profiles in goose. Supplementary Table S8. DEGs and theenrichment results of GO and KEGG during the degeneration of chicken rightovary. [file 12864_2023_9493_MOESM1_ESM.zip › Supplementary Table S3.xlsx]

## Sheet: GE12_vs_GE22
Differentially expressed genes (DEGs) between GE12 vs. GE22
Gene	baseMean	log2FoldChange	lfcSE	stat	pvalue	padj
LOC106036621	20.6639	7.71939	1.36775	5.64387	1.66e-08	1.07e-06
VIP	17.5929	7.48892	1.33523	5.60871	2.04e-08	1.28e-06
TRNAS-AGA-2	16.6389	7.40758	1.28175	5.77928	7.5e-09	5.33e-07
FBXO47	15.4903	7.30347	1.34815	5.41742	6.05e-08	3.33e-06
CDK3	14.2004	7.17829	1.31907	5.44194	5.27e-08	2.98e-06
LOC106042041	9.35666	6.57657	1.40211	4.69048	2.73e-06	9.41e-05
MEIOB	17.1982	6.47788	1.34184	4.8276	1.38e-06	5.15e-05
LOC106035542	44.6198	6.37022	1.20512	5.28598	1.25e-07	6.27e-06
LOC106034873	7.21661	6.20057	1.40206	4.42248	9.76e-06	0.000285812
LOC106031783	7.05184	6.16771	1.45332	4.24389	2.2e-05	0.000559124
LOC106035055	7.01267	6.16061	1.41029	4.36833	1.25e-05	0.000348218
SPATA22	62.0881	6.10809	0.805164	7.58614	3.3e-14	7.49e-12
ADGRD1	6.71594	6.09767	1.38641	4.39818	1.09e-05	0.000311708
LOC106047309	12.5301	6.01557	1.3636	4.41153	1.03e-05	0.000297529
LOC106034107	6.09207	5.95712	1.45562	4.0925	4.27e-05	0.000985748
LUM	93.7709	5.85114	0.622394	9.40102	5.4e-21	3.68e-18
FBXO43	5.61911	5.84065	1.46147	3.99642	6.43e-05	0.00139714
SLC24A1	11.0802	5.83554	1.29057	4.52169	6.13e-06	0.000190012
LOC106049826	10.7663	5.79393	1.30101	4.45343	8.45e-06	0.000251869
MSH5	5.30492	5.75774	1.49292	3.85669	0.000114931	0.002249
LOC106037364	5.29467	5.75533	1.43258	4.01744	5.88e-05	0.00129338
LOC106030042	5.01031	5.67484	1.58071	3.59005	0.000330609	0.00533495
CCDC172	5.00578	5.67347	1.49961	3.7833	0.000154765	0.00287494
LOC106037799	4.96541	5.66345	1.49385	3.79118	0.000149936	0.00279912
LOC106034142	4.85515	5.62897	1.46639	3.83865	0.000123713	0.00238072
LOC106034471	4.83797	5.6246	1.42877	3.93666	8.26e-05	0.00171789
LOC106032167	4.70424	5.58362	1.59091	3.5097	0.000448607	0.00673855
LOC106043539	4.5283	5.52908	1.46634	3.77068	0.000162806	0.00300199
LOC106037285	8.74619	5.48795	1.34206	4.0892	4.33e-05	0.000996794
LOC106030304	79.4409	5.45099	0.638706	8.53443	1.41e-17	5.86e-15
DPT	23.8123	5.4503	0.944304	5.77176	7.84e-09	5.52e-07
LOC106032697	2631.14	5.39243	0.876224	6.15417	7.55e-10	6.47e-08
LOC106031634	4.07826	5.37745	1.61116	3.33764	0.000844937	0.0112691
LOC106037020	4.05867	5.3713	1.55729	3.44913	0.000562397	0.00813008
CCL20	7.99485	5.35581	1.47672	3.62683	0.000286926	0.0047319
LOC106045914	3.90019	5.31386	1.49177	3.56212	0.000367879	0.00577473
LOC106032038	3.76887	5.26299	1.54518	3.40607	0.000659046	0.00923342
LOC106040519	3.75381	5.25811	1.53904	3.41648	0.000634366	0.00896724
LOC106044514	3.74355	5.25475	1.49229	3.52127	0.000429486	0.00652323
LOC106038646	7.21097	5.20153	1.36736	3.80406	0.000142341	0.0026807
LOC106035672	3.58692	5.19318	1.54438	3.36263	0.00077204	0.0104455
LOC106039643	3.58692	5.19318	1.54438	3.36263	0.00077204	0.0104455
LOC106040189	3.57758	5.19	1.63412	3.17603	0.00149308	0.017489
LOC106029954	3.47185	5.14446	1.74616	2.94615	0.00321752	0.0309787
BGLAP	12.8622	5.1396	1.16229	4.42197	9.78e-06	0.000285812
DNAH8	3.44534	5.13432	1.6343	3.1416	0.00168029	0.0191553
LOC106034859	3.44081	5.13248	1.55564	3.29928	0.000969341	0.0125059
LOC106040342	3.43841	5.13181	1.63204	3.14441	0.00166424	0.0190303
LOC106042901	3.43841	5.13181	1.63204	3.14441	0.00166424	0.0190303
LOC106041999	3.42816	5.12805	1.53242	3.34637	0.000818772	0.0109787
LOC106041340	3.4167	5.12412	1.52199	3.36672	0.000760691	0.0103574
CLEC3A	12.5935	5.11812	1.46598	3.49126	0.000480743	0.00714962
DYNAP	3.39619	5.11644	1.64723	3.1061	0.00189574	0.0209777
LOC106038139	1664.91	5.08074	0.827739	6.13809	8.35e-10	6.92e-08
LOC106034183	3.27965	5.06367	1.593	3.17871	0.00147934	0.0174119
COL17A1	3.27845	5.06329	1.64099	3.08552	0.00203198	0.0220735
LOC106049148	3.27725	5.06291	1.72224	2.93973	0.00328498	0.0313982
LOC106034581	3.27512	5.06194	1.54272	3.28117	0.00103378	0.0131367
LOC106029672	3.27272	5.0611	1.59501	3.17309	0.00150826	0.0175956
LOC106048405	3.27152	5.06067	1.64483	3.07672	0.0020929	0.0225401
RAD51AP2	30.5501	5.06003	0.781724	6.47291	9.61e-11	1.01e-08
SLC38A4	3.26607	5.05869	1.53986	3.28517	0.00101921	0.0130145
LOC106031271	3.25886	5.05592	1.61447	3.13162	0.00173843	0.0196389
LOC106036141	12.0651	5.03934	1.19476	4.21787	2.47e-05	0.000623468
LOC106040903	6.42151	5.03099	1.45386	3.46045	0.000539282	0.0078489
RAD21L1	11.741	5.00555	1.21797	4.10975	3.96e-05	0.000924877
LOC106030363	3.15313	5.00525	1.69106	2.95983	0.00307806	0.0299631
LOC106047160	144.422	4.9795	0.79292	6.27995	3.39e-10	3.17e-08
TCF24	46.0157	4.97255	0.593723	8.3752	5.51e-17	1.93e-14
LOC106039626	11.1683	4.92967	1.19241	4.1342	3.56e-05	0.000847068
LOC106034116	2.98172	4.92507	1.61003	3.05899	0.00222086	0.0235286
LOC106030617	2.98172	4.92507	1.61003	3.05899	0.00222086	0.0235286
LOC106041766	2.97118	4.92108	1.74176	2.82535	0.00472287	0.041211
ITIH3	5.95216	4.91813	1.40041	3.51191	0.00044489	0.00670562
LOC106038911	2.9528	4.91334	1.62607	3.02161	0.00251432	0.0256933
XG	2.81362	4.8423	1.62818	2.97405	0.00293895	0.0288903
LOC106035297	2.81242	4.84187	1.67314	2.89388	0.00380514	0.0347822
LOC106046435	2.8091	4.84031	1.58648	3.05097	0.00228106	0.0238961
DCSTAMP	2.80789	4.83982	1.59964	3.02558	0.00248159	0.025463
LOC106030441	2.80789	4.83982	1.59964	3.02558	0.00248159	0.025463
LOC106031589	2.80669	4.83934	1.62773	2.97306	0.00294845	0.0289457
SYPL1	2.79884	4.83602	1.59555	3.03095	0.00243787	0.0252042
LOC106038488	5.63186	4.83523	1.49546	3.23328	0.00122379	0.0150296
LOC106043045	10.4573	4.83281	1.14844	4.20817	2.57e-05	0.000639824
LOC106031787	15.3665	4.80137	1.03009	4.6611	3.15e-06	0.000106674
LOC106029705	5.49518	4.79892	1.49248	3.21541	0.0013026	0.0157605
LOC106030740	2.66752	4.76448	1.65918	2.87159	0.00408412	0.0367939
LOC106043365	2.65366	4.75817	1.64172	2.89828	0.00375211	0.0344235
LOC106044767	2.64673	4.75505	1.64538	2.88993	0.00385325	0.0350723
CCDC155	5.33122	4.75471	1.39968	3.39699	0.000681306	0.00947445
COL6A6	2.64553	4.75449	1.69411	2.80649	0.00500844	0.0429774
FGG	2.64553	4.75449	1.69411	2.80649	0.00500844	0.0429774
LOC106036521	2.6386	4.75127	1.70804	2.78171	0.00540728	0.0454638
PLP1	2.63768	4.75103	1.61616	2.9397	0.00328532	0.0313982
LOC106034071	5.17791	4.71137	1.4968	3.14764	0.00164595	0.0189221
SRGN	176.381	4.68903	0.505372	9.27836	1.72e-20	1.08e-17
NME8	2.50636	4.67504	1.70677	2.73911	0.00616065	0.0496796
LOC106033889	2.50183	4.67269	1.6409	2.84764	0.00440445	0.0389847
LOC106040920	2.50183	4.67269	1.6409	2.84764	0.00440445	0.0389847
LOC106038618	2.49943	4.67166	1.70248	2.74404	0.00606888	0.049098
LOC106036429	2.49943	4.67166	1.70248	2.74404	0.00606888	0.049098
LOC106040894	2.4937	4.66886	1.65954	2.81334	0.00490297	0.042339
TNFAIP6	2.48224	4.66343	1.6396	2.84425	0.00445156	0.0393707
LOC106041786	2.47984	4.66216	1.6884	2.76129	0.00575733	0.0475265
LOC106038135	13.8253	4.63824	1.10194	4.20915	2.56e-05	0.00063831
LOC106032655	645.879	4.61984	0.809146	5.70953	1.13e-08	7.58e-07
RFX8	4.85534	4.61453	1.50255	3.07112	0.00213255	0.022884
LOC106030951	4.84961	4.61302	1.4744	3.12874	0.00175558	0.0197433
LOC106032318	13.3558	4.58824	1.05673	4.34191	1.41e-05	0.00038552
SPTBN5	2.34187	4.57776	1.65863	2.75997	0.00578068	0.0476144
CERS3	2.34187	4.57776	1.65863	2.75997	0.00578068	0.0476144
ITIH4	2.33614	4.57488	1.65029	2.77216	0.00556853	0.046454
TBPL2	4.70711	4.56747	1.42627	3.20238	0.00136295	0.0163587
LOC106042232	4.68752	4.56249	1.41989	3.21326	0.00131235	0.0158402
LOC106036028	12.9885	4.551	0.965745	4.71243	2.45e-06	8.51e-05
LOC106035706	4.54739	4.51712	1.45604	3.10233	0.00192003	0.0211797
GPR20	8.46513	4.51248	1.17422	3.84296	0.000121557	0.00234525
LOC106035746	54.4844	4.49744	0.627881	7.16289	7.9e-13	1.26e-10
CNTD1	24.1689	4.43778	0.722034	6.14622	7.94e-10	6.61e-08
TEX12	4.22747	4.40802	1.46404	3.01086	0.0026051	0.0263694
LOC106039583	4.08829	4.35645	1.4774	2.94874	0.00319073	0.0308197
LOC106047573	4.09258	4.35645	1.4772	2.94912	0.00318675	0.0308012
PHOX2B	7.49039	4.33264	1.20119	3.60696	0.000309805	0.00506466
LOC106042738	14.8988	4.3165	1.00735	4.285	1.83e-05	0.00047741
LOC106048183	7.4133	4.31487	1.25139	3.44805	0.000564647	0.00815283
IGSF10	3.92929	4.29539	1.46462	2.93276	0.00335963	0.0319164
LOC106031286	3.919	4.29367	1.52256	2.82003	0.00480185	0.0417302
SLC25A40	3.90061	4.28787	1.48627	2.88498	0.00391433	0.0354845
LOC106047166	102.524	4.24572	0.540229	7.85911	3.87e-15	1.09e-12
SNX31	3.75904	4.23096	1.52875	2.7676	0.00564712	0.0469528
LOC106039964	3.75629	4.22722	1.48855	2.83982	0.00451385	0.0398746
LOC106048082	10.4954	4.22492	0.980027	4.31102	1.63e-05	0.000431163
LOC106031792	26.8506	4.16221	0.624051	6.66966	2.56e-11	2.96e-09
LOC106048675	6.4454	4.10306	1.25146	3.27861	0.0010432	0.013186
LOC106038093	141.606	4.09824	0.795829	5.14965	2.61e-07	1.18e-05
SLC34A2	6.41066	4.09228	1.24065	3.29849	0.000972052	0.0125297
LOC106048982	28.3171	4.06406	0.710268	5.72186	1.05e-08	7.11e-07
LOC106042150	6.26465	4.06078	1.25565	3.23399	0.00122072	0.0150122
LOC106029451	6.25883	4.05553	1.23108	3.2943	0.000986672	0.0126963
LOC106038321	6.14565	4.02102	1.28659	3.12534	0.00177598	0.0198886
COMP	6.13659	4.01975	1.23307	3.25995	0.00111433	0.0139324
LOC106038769	5.96884	3.98682	1.3117	3.03944	0.00237016	0.0246517
FAM159A	5.97245	3.9867	1.2554	3.17563	0.00149511	0.0174966
MATN2	35.3841	3.9651	0.56012	7.07902	1.45e-12	2.11e-10
SLC26A4	8.65964	3.93005	1.06194	3.70083	0.000214898	0.00374161
DMC1	17.2759	3.92683	0.730926	5.37241	7.77e-08	4.13e-06
PPP1R42	11.5129	3.92528	0.934196	4.20177	2.65e-05	0.000654064
LOC106042664	5.67543	3.90914	1.34614	2.90395	0.00368482	0.0339933
LOC106049400	8.47224	3.89739	1.01124	3.85406	0.000116174	0.00226177
LOC106049353	5.36364	3.82151	1.32181	2.89111	0.0038388	0.0349832
LOC106044169	5.34035	3.81072	1.31938	2.88826	0.00387385	0.0352384
LOC106045755	5.35277	3.80882	1.29313	2.94543	0.00322506	0.0310096
JCHAIN	5.3184	3.80133	1.26328	3.0091	0.0026202	0.0264508
LOC106029504	13.2055	3.79775	0.835321	4.54645	5.46e-06	0.000170745
LOC106039479	5.20094	3.76418	1.27906	2.94293	0.00325122	0.0312029
LOC106043223	5.06081	3.72588	1.3571	2.74547	0.00604241	0.0489631
LOC106036155	5.03799	3.72481	1.29957	2.86617	0.00415466	0.0372281
RSPO2	7.52605	3.71473	1.07404	3.45864	0.000542906	0.00788683
LOC106036393	82.0288	3.69376	0.56972	6.48346	8.96e-11	9.53e-09
LOC106042555	7.40526	3.6883	1.09473	3.36915	0.000753993	0.010299
LOC106030239	4.73885	3.62898	1.31498	2.75973	0.00578496	0.0476235
LOC106042628	7.11758	3.62589	1.14581	3.16446	0.0015537	0.0180275
LOC106033937	4.69848	3.61813	1.30232	2.77821	0.00546591	0.0457922
LOC106030346	7.06242	3.61574	1.0522	3.43636	0.000589589	0.00845792
COL14A1	154.631	3.60668	0.27074	13.3215	1.73e-40	6.5e-37
LOC106049124	1017.04	3.59452	0.84924	4.23264	2.31e-05	0.00058586
LOC106039468	13.8082	3.58033	0.786852	4.55019	5.36e-06	0.000168442
LOC106034200	45.4077	3.55731	0.481647	7.38572	1.52e-13	2.99e-11
LOC106048013	99.3569	3.52271	0.367333	9.58995	8.81e-22	7.34e-19
SLC5A8	10.8454	3.48834	1.0208	3.41728	0.000632507	0.00896211
ALB	10.833	3.47641	0.980943	3.54394	0.000394188	0.00610462
OGN	171.299	3.41432	0.325584	10.4868	9.94e-26	1.66e-22
ENPP2	10.1935	3.38828	0.849206	3.98993	6.61e-05	0.00143177
LOC106049327	20.3459	3.38462	0.742937	4.55572	5.22e-06	0.000165457
MFAP5	20.1543	3.36629	0.695195	4.84223	1.28e-06	4.85e-05
PRAM1	13.9702	3.35666	0.717076	4.68104	2.85e-06	9.77e-05
LOC106049107	19.5252	3.32098	0.599159	5.54274	2.98e-08	1.8e-06
LOC106039400	9.63862	3.31257	0.962286	3.44239	0.000576598	0.00829655
AFF3	29.0898	3.31244	0.611451	5.41735	6.05e-08	3.33e-06
INHBA	9.6287	3.30063	0.856542	3.85344	0.000116471	0.00226462
LOC106048077	11.5001	3.29147	0.770186	4.2736	1.92e-05	0.000496288
LOC106042390	7.57728	3.27224	1.01412	3.22669	0.00125233	0.0152631
LOC106049214	5.66767	3.26878	1.09554	2.98372	0.00284767	0.0281592
LOC106039128	5.53422	3.22938	1.10926	2.91129	0.00359945	0.0333907
HSF5	5.52277	3.22676	1.08468	2.97486	0.00293124	0.0288713
FABP5	62.3033	3.21772	0.448695	7.17128	7.43e-13	1.2e-10
CPZ	34.1178	3.18512	0.517975	6.14918	7.79e-10	6.6e-08
HORMAD1	57.2659	3.18219	0.453481	7.01725	2.26e-12	3.14e-10
DDX60	5.36973	3.18161	1.08879	2.92215	0.00347619	0.0326514
SPO11	5.36493	3.18056	1.15125	2.7627	0.00573259	0.0474005
LOC106033744	5.04803	3.09139	1.12421	2.74984	0.00596245	0.0485514
LOC106045865	6.81366	3.09082	1.01028	3.05937	0.00221805	0.0235286
LOC106042103	5.05434	3.08458	1.11544	2.76535	0.0056861	0.0471462
LOC106032978	6.62574	3.06123	1.01505	3.01583	0.00256275	0.0260109
AGTR2	9.63572	3.00729	0.813559	3.69647	0.000218621	0.00379762
PRSS35	184.426	2.97809	0.250548	11.8863	1.39e-32	4.18e-29
GAL	15.7625	2.97455	0.667481	4.45638	8.34e-06	0.000248916
LOC106032248	7.73588	2.94049	0.954759	3.07983	0.00207121	0.0223538
SYNPR	9.16849	2.9264	0.824106	3.55099	0.000383778	0.00598047
LOC106041193	15.1523	2.91462	0.646573	4.5078	6.55e-06	0.000201639
LOC106041540	12.1505	2.9134	0.725194	4.01741	5.88e-05	0.00129338
ANXA1	40.9275	2.91052	0.456939	6.3696	1.9e-10	1.88e-08
KCTD19	13.5882	2.90846	0.658338	4.41788	9.97e-06	0.000290709
LOC106030345	6.01447	2.89637	0.975989	2.96763	0.00300106	0.0293542
MGP	1020.89	2.89082	0.328315	8.80501	1.31e-18	6.54e-16
KLF5	38.8352	2.88965	0.420643	6.8696	6.44e-12	8.18e-10
SYCP2	16.2697	2.87731	0.604894	4.75672	1.97e-06	7.07e-05
ABI3BP	11.8371	2.87445	0.704256	4.08155	4.47e-05	0.00102545
POLN	5.86058	2.86069	1.01998	2.80467	0.00503687	0.0431473
LOC106039888	5.82954	2.85378	0.998179	2.85899	0.00424996	0.037938
LOC106031011	7.28674	2.84822	0.889113	3.20344	0.00135798	0.0163252
LOC106033686	8.60376	2.82328	0.90758	3.11078	0.00186593	0.0207465
LOC106030343	41.5461	2.81994	0.405354	6.95672	3.48e-12	4.7e-10
LOC106037145	8.52381	2.81251	0.825132	3.40855	0.000653082	0.00917559
CEP57L1	5.70157	2.81194	0.990862	2.83787	0.00454154	0.040072
LOC106034203	5.68584	2.81185	0.986038	2.85167	0.00434905	0.0386235
LOC106042298	7.14642	2.8047	1.01868	2.75326	0.00590048	0.0482335
LOC106031325	19.699	2.79109	0.582762	4.78941	1.67e-06	6.1e-05
FOXI3	6.97264	2.77874	0.918145	3.02647	0.00247427	0.0254402
LYZ	20.8816	2.77782	0.64425	4.31171	1.62e-05	0.000430575
LOC106048001	6.9699	2.77239	0.898452	3.08574	0.00203046	0.0220729
NFAM1	5.54614	2.76627	1.00988	2.7392	0.00615889	0.0496796
LGALS1	30.4175	2.75961	0.44406	6.21451	5.15e-10	4.59e-08
LOC106046033	9.66217	2.75663	0.822449	3.35174	0.000803057	0.0107873
LOC106046657	46.8507	2.75449	0.45798	6.01444	1.81e-09	1.4e-07
COL6A3	108.819	2.73671	0.260187	10.5182	7.12e-26	1.33e-22
GDF10	10.7982	2.72304	0.73179	3.72106	0.000198385	0.00353205
LOC106049848	22.9697	2.72105	0.498664	5.45667	4.85e-08	2.76e-06
LOC106039063	16.0373	2.70769	0.626517	4.32181	1.55e-05	0.000415759
LOC106045547	20.0097	2.70248	0.618189	4.37161	1.23e-05	0.000344945
MYH11	9.35961	2.70154	0.774012	3.49031	0.000482468	0.00716817
LOC106049842	1100.16	2.70124	0.199705	13.5261	1.1e-41	8.22e-38
LOC106035100	6.64579	2.69997	0.922339	2.92731	0.0034191	0.0322973
NECAB2	8.04567	2.6999	0.923269	2.92429	0.00345244	0.0325097
LOC106030032	10.5966	2.6914	0.717546	3.75083	0.000176247	0.00321426
CHRNA3	7.88942	2.68519	0.84204	3.18891	0.00142812	0.0169643
COL3A1	1921.02	2.67814	0.162403	16.4907	4.28e-61	6.42e-57
LOC106036925	10.4407	2.67059	0.737305	3.6221	0.000292221	0.00480339
HTRA3	220.354	2.62535	0.19485	13.4737	2.23e-41	1.12e-37
GMIP	6.31441	2.6158	0.92568	2.82581	0.00471606	0.0411755
COL9A1	10.1098	2.6155	0.739732	3.53574	0.000406642	0.00625228
TAGAP	8.83853	2.60979	0.818248	3.18949	0.00142523	0.0169643
AQP1	136.094	2.6042	0.360232	7.22925	4.86e-13	8.57e-11
FNDC1	77.8395	2.60136	0.310162	8.38709	4.98e-17	1.87e-14
LOC106036586	13.8152	2.59969	0.628266	4.13789	3.51e-05	0.000838052
LOC106038117	8.75233	2.59927	0.905734	2.86979	0.00410741	0.0369371
RSPO3	100.031	2.57432	0.274748	9.36972	7.27e-21	4.74e-18
LOC106033697	8.60076	2.56605	0.83933	3.05726	0.00223374	0.0235727
SERPIND1	14.6745	2.55512	0.655251	3.89946	9.64e-05	0.00195557
WDR88	16.9675	2.54536	0.56344	4.51754	6.26e-06	0.000192976
MMRN1	40.0672	2.54424	0.44585	5.7065	1.15e-08	7.68e-07
LOC106049106	41.2762	2.54368	0.454878	5.59202	2.24e-08	1.4e-06
LOC106031213	6.0246	2.53521	0.917978	2.76174	0.00574948	0.0474879
CCDC122	9.57365	2.52084	0.797783	3.15981	0.00157873	0.0182755
SELPLG	10.7563	2.5169	0.763566	3.29624	0.000979871	0.0126196
NCF1	13.1209	2.51273	0.668089	3.76106	0.000169193	0.0031045
MOXD1	12.8603	2.48062	0.632694	3.92072	8.83e-05	0.00180804
MPEG1	13.9861	2.4685	0.663096	3.72269	0.000197108	0.00351767
CCDC79	10.3305	2.45277	0.710841	3.45052	0.000559505	0.00809609
COL19A1	9.17658	2.45183	0.75337	3.25448	0.001136	0.0141678
PDLIM3	14.9038	2.44927	0.613413	3.99285	6.53e-05	0.00141633
LOC106048002	25.219	2.44837	0.458472	5.34029	9.28e-08	4.85e-06
ODF2L	14.7565	2.43472	0.59737	4.07573	4.59e-05	0.00104824
LOC106042158	6.81424	2.43222	0.85036	2.86022	0.00423345	0.037821
RXFP1	7.9239	2.42659	0.793796	3.05695	0.00223604	0.0235727
GLT8D2	11.328	2.4253	0.711793	3.40731	0.00065606	0.00920879
LOC106039168	11.2879	2.42232	0.706018	3.43096	0.000601453	0.00859336
CRISPLD2	19.0369	2.40872	0.530426	4.54111	5.6e-06	0.000174402
ITGB2	14.5611	2.40406	0.644799	3.72838	0.000192716	0.00345162
CALR3	11.134	2.39847	0.672889	3.56444	0.00036464	0.00573818
GAD1	6.67719	2.39615	0.854651	2.80366	0.00505255	0.0431828
DNAAF1	18.7488	2.38409	0.52481	4.54277	5.55e-06	0.000173399
CLEC3B	289.61	2.36541	0.260444	9.08222	1.06e-19	5.7e-17
RBM44	28.2947	2.36026	0.453045	5.20978	1.89e-07	8.89e-06
SYCP3	48.5635	2.34543	0.407881	5.75028	8.91e-09	6.1e-07
RGS5	31.202	2.33717	0.428065	5.45985	4.77e-08	2.74e-06
OLFML2B	12.9143	2.3361	0.65353	3.57458	0.000350788	0.00557515
PRRX1	16.0585	2.33433	0.65066	3.58763	0.0003337	0.00536749
LOC106037216	7.45307	2.32134	0.827573	2.80499	0.00503175	0.0431425
LOC106035790	98.7936	2.31215	0.328961	7.02867	2.09e-12	2.92e-10
LOC106048078	11.598	2.30532	0.648618	3.55421	0.000379119	0.00592636
ARMC4	7.30066	2.29045	0.817624	2.80134	0.00508901	0.0433955
LOX	81.1589	2.28557	0.301061	7.5917	3.16e-14	7.38e-12
LY86	152.573	2.27278	0.25022	9.08314	1.05e-19	5.7e-17
LOC106048069	14.4723	2.26776	0.592849	3.82519	0.00013067	0.00250176
CCDC39	11.3175	2.26351	0.678323	3.33692	0.000847136	0.0112855
NMS	28.72	2.25852	0.526744	4.2877	1.81e-05	0.000473959
LOC106031147	9.21554	2.25701	0.722659	3.1232	0.00178894	0.0200135
GRHL1	7.15658	2.25248	0.816422	2.75896	0.00579854	0.0476829
LOC106042157	24.6145	2.25148	0.481292	4.67799	2.9e-06	9.87e-05
LOC106033722	7.17915	2.25147	0.818172	2.75184	0.00592622	0.0483878
LOC106045549	16.3225	2.24009	0.705014	3.17737	0.00148615	0.0174463
SMC1B	29.4019	2.23706	0.460691	4.85588	1.2e-06	4.56e-05
TEX36	9.07858	2.23242	0.750539	2.97442	0.00293541	0.0288745
LUZP2	12.999	2.21706	0.629109	3.52413	0.000424873	0.00646626
PODN	14.942	2.20735	0.566395	3.8972	9.73e-05	0.00196494
BOLL	13.8346	2.19341	0.591005	3.71133	0.000206176	0.0036405
DOCK8	8.8974	2.19186	0.729164	3.00599	0.00264716	0.0266332
LOC106034602	9.85104	2.18934	0.693413	3.15733	0.00159221	0.0183889
ARHGAP20	9.88136	2.18782	0.689028	3.17522	0.00149721	0.0175075
LOC106049922	192.43	2.1875	0.334093	6.54756	5.85e-11	6.45e-09
LOC106045625	13.7704	2.18378	0.66754	3.27139	0.00107021	0.0135046
NTS	14.7267	2.18019	0.648822	3.36024	0.000778757	0.0105174
LOC106034949	23.4725	2.17865	0.632895	3.44235	0.000576679	0.00829655
LOC106038357	7.82066	2.16792	0.769602	2.81693	0.00484852	0.042014
LOC106049528	59.1769	2.15741	0.361508	5.9678	2.4e-09	1.84e-07
LOC106037948	38.3384	2.14039	0.415529	5.15099	2.59e-07	1.17e-05
LOC106041503	9.56452	2.1285	0.706097	3.01446	0.00257434	0.0261109
LOC106043504	26.614	2.11807	0.549351	3.85559	0.00011545	0.00225111
ANTXR1	24.577	2.11032	0.460459	4.58309	4.58e-06	0.000148662
FAM65B	11.302	2.10248	0.651987	3.22473	0.00126091	0.0153552
EFEMP1	160.739	2.10175	0.229687	9.15049	5.67e-20	3.27e-17
SLC10A4	11.28	2.09937	0.683815	3.07008	0.00214	0.0229476
GPX2	25.3829	2.09774	0.509342	4.11852	3.81e-05	0.000897372
LOC106035885	17.848	2.09636	0.52681	3.97935	6.91e-05	0.00148415
SASH3	9.35908	2.09593	0.739054	2.83596	0.00456879	0.0402413
LOC106032214	21.563	2.09319	0.539285	3.88142	0.000103847	0.00205921
LOC106046305	14.041	2.09122	0.587788	3.55778	0.000374002	0.00585858
COL6A1	206.271	2.08791	0.212296	9.83487	7.97e-23	8.53e-20
CD44	16.7468	2.08111	0.527762	3.94328	8.04e-05	0.00168611
ANO6	14.8322	2.08064	0.569384	3.65419	0.000257995	0.00431985
LOC106045680	9.26563	2.0733	0.710395	2.91851	0.0035171	0.0328913
UNC5D	13.8334	2.07026	0.610001	3.39386	0.000689151	0.00954901
LOC106043362	12.9322	2.06701	0.636583	3.24704	0.00116614	0.0144726
LOC106033637	84.1151	2.05476	0.274682	7.4805	7.4e-14	1.54e-11
LOC106044971	22.8439	2.04797	0.570907	3.58722	0.000334216	0.00537003
FMNL1	10.0322	2.0448	0.693601	2.94809	0.00319742	0.0308644
FBLN2	67.9102	2.03398	0.291767	6.97125	3.14e-12	4.28e-10
ENKUR	12.6057	2.02195	0.604099	3.34705	0.000816771	0.0109617
FCGBP	71.8547	2.01878	0.336773	5.99448	2.04e-09	1.58e-07
LOC106048948	21.444	2.00893	0.491805	4.0848	4.41e-05	0.00101275
LOC106038386	32.1116	2.00688	0.390159	5.14374	2.69e-07	1.21e-05
CXCR4	49.7883	2.00477	0.368528	5.43994	5.33e-08	3e-06
LOC106048163	22.8939	1.9869	0.499752	3.97577	7.02e-05	0.00150234
TF	33.517	1.98529	0.510224	3.89101	9.98e-05	0.00199824
COL13A1	14.0854	1.98174	0.594964	3.33086	0.000865787	0.0114554
LOC106045892	12.303	1.97915	0.622459	3.17957	0.00147493	0.0173963
ADAMTS2	28.9573	1.97887	0.416595	4.75012	2.03e-06	7.24e-05
LOC106032136	15.6775	1.96796	0.574621	3.4248	0.000615244	0.0087589
LOC106048984	139.15	1.9628	0.403248	4.86748	1.13e-06	4.32e-05
DYNLRB2	30.5209	1.95662	0.565766	3.45836	0.000543466	0.00788683
VWF	16.4484	1.95393	0.521662	3.74559	0.000179968	0.00327415
SMTNL2	12.9361	1.95147	0.621256	3.14117	0.00168275	0.0191687
NCF4	11.134	1.93787	0.661303	2.93038	0.00338549	0.0320401
LOC106034179	17.0891	1.93698	0.538505	3.59697	0.000321947	0.00521763
SNCA	19.6781	1.93466	0.490958	3.94058	8.13e-05	0.00169711
RBFOX1	9.40468	1.93414	0.68519	2.82278	0.00476098	0.041447
CP	29.952	1.93259	0.491627	3.931	8.46e-05	0.00174673
TINAG	15.4177	1.92984	0.577503	3.34169	0.000832697	0.0111256
LOC106046158	21.2881	1.92889	0.501043	3.84976	0.000118236	0.00229118
CRIP1	117.918	1.92852	0.398634	4.83782	1.31e-06	4.94e-05
COL1A2	1812.6	1.92388	0.164522	11.6938	1.37e-31	3.43e-28
LOC106049230	9.26609	1.90245	0.684694	2.77855	0.00546022	0.0457922
SLC26A8	10.0406	1.89492	0.675736	2.80423	0.00504362	0.04317
TLR2	10.8602	1.89094	0.632343	2.99037	0.00278639	0.0277331
LOC106030528	35.8938	1.88932	0.378093	4.99698	5.82e-07	2.45e-05
MYO1F	21.6916	1.88553	0.482125	3.91087	9.2e-05	0.00187826
LOC106038164	23.3501	1.88547	0.443192	4.2543	2.1e-05	0.000537378
MBOAT1	11.6601	1.88224	0.618726	3.04212	0.00234918	0.024507
SEMA4A	11.6491	1.87908	0.645124	2.91275	0.00358262	0.0332934
CSF3R	14.9936	1.87886	0.599852	3.1322	0.001735	0.019615
LOC106029718	48.4444	1.87573	0.421514	4.44998	8.59e-06	0.00025544
CAPG	13.2958	1.87563	0.577004	3.25064	0.00115147	0.0143369
TGFBI	80.137	1.8702	0.320383	5.83739	5.3e-09	3.9e-07
EGR1	60.3073	1.86897	0.333822	5.59869	2.16e-08	1.35e-06
IGSF6	10.695	1.8581	0.659176	2.81883	0.00481991	0.0418144
KLF2	53.3508	1.85376	0.332802	5.57015	2.55e-08	1.56e-06
HS3ST1	22.9163	1.85359	0.52177	3.5525	0.000381584	0.00595867
CPXM2	17.9866	1.85325	0.549049	3.37539	0.000737109	0.0101469
P2RX1	21.1963	1.83945	0.558528	3.29339	0.000989865	0.0127265
ADGRG6	12.987	1.83625	0.586649	3.13007	0.00174763	0.0196983
SGOL2	12.1694	1.83605	0.598393	3.0683	0.00215284	0.0230358
CREB3L1	28.0307	1.81274	0.412548	4.39402	1.11e-05	0.000315932
WDR78	13.6043	1.81233	0.583614	3.10536	0.00190046	0.0210102
LOC106031755	16.0188	1.81194	0.531961	3.40615	0.000658872	0.00923342
FAM46A	32.8457	1.81168	0.373493	4.85065	1.23e-06	4.67e-05
WASF3	30.4088	1.80958	0.396717	4.56138	5.08e-06	0.000161747
GRIA3	11.1712	1.80728	0.63243	2.85768	0.00426752	0.0380573
LOC106029694	12.012	1.80606	0.614502	2.93907	0.00329198	0.0314332
LOC106046941	26.2141	1.80434	0.457748	3.94176	8.09e-05	0.0016918
LOC106029655	38.9234	1.80239	0.46541	3.8727	0.000107638	0.00212595
ANGPT2	46.1252	1.79986	0.355218	5.06692	4.04e-07	1.74e-05
LOC106037946	23.7122	1.78481	0.438866	4.06686	4.77e-05	0.00108232
ZDHHC2	52.6495	1.77821	0.305828	5.81442	6.08e-09	4.39e-07
LTBP2	53.4158	1.77668	0.339489	5.23341	1.66e-07	8.05e-06
COL8A1	24.3734	1.77367	0.474571	3.73742	0.000185917	0.00334585
IGFBP4	67.3796	1.77073	0.286593	6.17857	6.47e-10	5.64e-08
PTPRC	24.2808	1.76983	0.459741	3.84963	0.000118296	0.00229118
GLP1R	14.064	1.76865	0.565808	3.12589	0.00177266	0.0198886
POSTN	822.308	1.76797	0.174174	10.1506	3.29e-24	4.49e-21
NRBP2	21.0997	1.7662	0.485805	3.63561	0.000277324	0.0045887
VIPR2	44.5532	1.7609	0.349587	5.03708	4.73e-07	2.01e-05
COL6A2	165.906	1.7489	0.214577	8.15048	3.62e-16	1.13e-13
NCALD	13.1462	1.74546	0.565258	3.08791	0.00201573	0.0219851
LOC106037337	41.7056	1.74435	0.351509	4.96247	6.96e-07	2.85e-05
LOC106033281	31.5338	1.74035	0.399605	4.35519	1.33e-05	0.000367054
RCSD1	20.0685	1.73768	0.484302	3.588	0.000333223	0.00536557
FKBP1B	22.2653	1.72921	0.546523	3.16403	0.00155602	0.0180404
THBS2	58.1706	1.72405	0.310799	5.54715	2.9e-08	1.76e-06
LOC106033700	18.2759	1.72177	0.499375	3.44785	0.000565058	0.00815283
CCDC3	58.3141	1.71062	0.370485	4.61725	3.89e-06	0.000129543
LYVE1	63.5707	1.70122	0.358041	4.75148	2.02e-06	7.21e-05
PGF	17.3515	1.69936	0.511358	3.32324	0.000889793	0.011711
RAC2	61.5785	1.68888	0.340063	4.96638	6.82e-07	2.82e-05
GPX3	306.005	1.68457	0.215543	7.81548	5.48e-15	1.52e-12
LRRC52	34.5865	1.68366	0.460399	3.65696	0.000255226	0.00429415
APOD	23.9084	1.68359	0.603131	2.79142	0.0052478	0.044371
LOC106046179	13.4831	1.68285	0.559755	3.00641	0.00264353	0.0266146
STRA8	40.2714	1.68243	0.418879	4.0165	5.91e-05	0.00129646
ADAM12	50.117	1.68211	0.322148	5.22154	1.77e-07	8.44e-06
CPXM1	199.224	1.68128	0.264937	6.34597	2.21e-10	2.15e-08
LOC106029453	105.907	1.67638	0.319428	5.24808	1.54e-07	7.6e-06
PLEKHA6	33.4697	1.67531	0.367331	4.56077	5.1e-06	0.000161869
PIH1D3	34.8304	1.67166	0.428726	3.89915	9.65e-05	0.00195557
LOC106033817	13.3204	1.66544	0.59457	2.80109	0.00509304	0.0434052
PFKFB3	11.854	1.66425	0.60497	2.75096	0.00594204	0.0484471
LRRC23	13.2868	1.66042	0.581445	2.85569	0.0042944	0.0382288
MUSTN1	24.2373	1.65327	0.462535	3.57437	0.000351074	0.00557515
APBB1IP	26.4771	1.64837	0.411995	4.00094	6.31e-05	0.0013787
FBXO15	14.6153	1.64094	0.547884	2.99505	0.00274396	0.0274231
LOC106037025	32.2591	1.63527	0.486019	3.36462	0.000766498	0.0104081
FN1	270.657	1.62908	0.172875	9.42343	4.37e-21	3.27e-18
PRKAR2B	15.9218	1.61947	0.517231	3.13103	0.00174196	0.0196639
STAB1	41.1395	1.6138	0.34329	4.70099	2.59e-06	8.98e-05
CLDN2	70.3781	1.60519	0.283282	5.66642	1.46e-08	9.5e-07
LOC106032479	13.5952	1.60449	0.583858	2.74808	0.00599455	0.0487333
LRIG3	17.1849	1.59991	0.488731	3.27361	0.00106184	0.0134103
PDE3B	12.8288	1.59185	0.568104	2.80204	0.00507801	0.043351
KRIT1	38.4428	1.59068	0.358082	4.44221	8.9e-06	0.000263269
CD74	441.235	1.5829	0.231467	6.83856	8e-12	9.91e-10
THBD	128.806	1.57691	0.221367	7.12351	1.05e-12	1.58e-10
PREX1	24.7563	1.57679	0.418224	3.7702	0.000163119	0.00300408
USP42	53.6946	1.5767	0.421252	3.74288	0.00018192	0.00329765
FRY	22.5817	1.57575	0.460448	3.4222	0.000621157	0.00882632
ARSI	21.1914	1.57503	0.443486	3.55148	0.000383078	0.00597578
BST1	26.7867	1.5713	0.404501	3.88454	0.000102524	0.00204109
STKLD1	14.8129	1.57001	0.537632	2.92024	0.00349759	0.0328112
NARFL	114.507	1.5651	0.214748	7.28806	3.14e-13	5.89e-11
MYOF	13.9623	1.55808	0.558977	2.78738	0.00531365	0.0448125
ANXA2	283.288	1.55375	0.222543	6.98178	2.91e-12	4.01e-10
PPP1R26	31.3743	1.54929	0.391445	3.95788	7.56e-05	0.00159663
CSF1R	44.6657	1.54213	0.366487	4.20787	2.58e-05	0.000639824
LOC106029706	21.6051	1.54183	0.52148	2.95664	0.00311007	0.0302158
SCARA5	18.0115	1.53498	0.495113	3.10027	0.00193342	0.0213117
NCAM1	33.8524	1.53398	0.374916	4.09152	4.29e-05	0.000988388
BMF	57.4157	1.5321	0.303431	5.04926	4.44e-07	1.9e-05
MCMDC2	19.9643	1.5263	0.501465	3.04369	0.00233699	0.0243968
LOC106037945	24.0951	1.52443	0.448683	3.39756	0.000679906	0.00946377
COL5A2	224.201	1.52284	0.173195	8.79266	1.46e-18	6.77e-16
FAM228B	22.7214	1.52086	0.445119	3.41674	0.000633752	0.00896724
PID1	29.4867	1.51482	0.396881	3.81682	0.000135182	0.00257172
AFAP1	29.4265	1.51364	0.378501	3.99905	6.36e-05	0.00138576
SPI1	33.5665	1.51145	0.384173	3.93429	8.34e-05	0.00172862
AHNAK2	25.2982	1.51124	0.428577	3.52618	0.000421593	0.00644908
LOC106048089	31.369	1.50902	0.391818	3.85134	0.000117474	0.00228116
PIK3AP1	32.7905	1.50572	0.383698	3.92423	8.7e-05	0.0017843
LOC106048580	3217.98	1.5046	0.261651	5.7504	8.9e-09	6.1e-07
LOC106048174	60.5528	1.49957	0.277643	5.40105	6.63e-08	3.62e-06
CLIC2	73.8344	1.49107	0.270417	5.51397	3.51e-08	2.07e-06
UGCG	18.8507	1.48077	0.490679	3.0178	0.00254613	0.0258598
FBXO32	18.8369	1.47875	0.463269	3.19199	0.00141297	0.0168779
LOC106037212	14.7831	1.47632	0.532968	2.77	0.00560557	0.0466409
PIH1D2	25.4712	1.47181	0.4443	3.31265	0.000924152	0.0120365
LCP1	36.8096	1.46551	0.375582	3.90197	9.54e-05	0.00193813
SPDYA	26.5601	1.45825	0.427508	3.41106	0.000647119	0.00910034
SYCP1	45.0467	1.45502	0.37186	3.91281	9.12e-05	0.00186574
CFAP52	21.8779	1.45303	0.442921	3.28056	0.00103602	0.0131396
TAL1	22.5556	1.45113	0.426128	3.40539	0.000660705	0.00924802
LAPTM5	67.7397	1.44878	0.302343	4.79183	1.65e-06	6.04e-05
FAP	17.8825	1.44794	0.482282	3.00227	0.00267973	0.0269068
RELN	22.4266	1.43673	0.470844	3.0514	0.0022778	0.0238787
SNX16	15.8086	1.43652	0.507851	2.82863	0.0046748	0.0409585
ACKR3	40.6571	1.43395	0.381971	3.75409	0.000173971	0.00318048
CPEB1	24.2999	1.43351	0.484448	2.95906	0.00308582	0.0300191
CELF2	16.4059	1.42973	0.50529	2.82953	0.00466165	0.0409119
LOC106030811	23.6255	1.42936	0.461743	3.09557	0.00196435	0.0215733
LOC106045951	33.652	1.42884	0.442711	3.22747	0.00124888	0.0152335
PPP1R3C	24.2824	1.42566	0.472187	3.01928	0.00253378	0.0257867
PGR	20.2546	1.42501	0.454405	3.13599	0.00171274	0.0194218
LOC106049266	20.8905	1.42257	0.483231	2.94387	0.00324133	0.031128
LOC106044813	470.399	1.42076	0.291838	4.86832	1.13e-06	4.32e-05
LOC106046185	21.6546	1.42028	0.494207	2.87386	0.00405491	0.0365527
LOC106042170	32.8121	1.4196	0.438323	3.2387	0.00120077	0.0148521
CAMK1G	20.2264	1.41807	0.507231	2.7957	0.00517876	0.0439608
PAMR1	28.0311	1.41423	0.406075	3.48269	0.000496404	0.0073244
IMPA2	41.5853	1.4102	0.324488	4.34591	1.39e-05	0.000380109
AHNAK	46.0328	1.40569	0.325637	4.31674	1.58e-05	0.000423706
SSTR4	20.0082	1.39646	0.47505	2.93961	0.00328622	0.0313982
DOCK10	31.6266	1.39592	0.36577	3.81638	0.000135424	0.00257265
LOC106029575	35.1784	1.38712	0.389553	3.56081	0.000369716	0.0057975
LOC106048544	28.8109	1.38108	0.395867	3.48875	0.000485278	0.00720277
PRELP	83.7526	1.37967	0.262332	5.25925	1.45e-07	7.2e-06
LOC106042361	16.6297	1.37718	0.490995	2.80489	0.00503344	0.0431425
C1QTNF6	47.9231	1.37388	0.317587	4.32599	1.52e-05	0.000410668
LOC106029558	122.374	1.37355	0.295167	4.65347	3.26e-06	0.000110204
LOC106046469	989.159	1.36995	0.327827	4.17889	2.93e-05	0.000711726
ALOX5AP	24.1885	1.36491	0.428397	3.1861	0.00144205	0.0170846
LOC106044238	21.6077	1.36462	0.439029	3.10827	0.00188184	0.0208504
ANGPTL2	34.876	1.36215	0.360583	3.77762	0.000158331	0.0029303
LOC106038129	66.5194	1.36109	0.387718	3.51052	0.000447239	0.00672474
LOC106041938	106.846	1.35628	0.256363	5.29047	1.22e-07	6.16e-06
LOC106038866	29.6476	1.35288	0.433753	3.11901	0.00181458	0.02027
STARD9	34.6546	1.35129	0.346752	3.89701	9.74e-05	0.00196494
ADGRG2	20.8135	1.34997	0.444033	3.04024	0.00236391	0.0246436
CAB39L	18.2178	1.349	0.491128	2.74675	0.00601897	0.0488788
SAMD13	32.6965	1.34874	0.361202	3.73403	0.000188438	0.00338308
GLI2	30.2294	1.34783	0.422764	3.18813	0.00143195	0.0169963
RBM43	33.3652	1.34595	0.363342	3.70437	0.000211918	0.00370696
ECM2	70.0125	1.33467	0.27063	4.93171	8.15e-07	3.22e-05
PTPN6	26.3189	1.33208	0.41167	3.23578	0.00121311	0.0149553
TMED3	106.359	1.33091	0.260303	5.1129	3.17e-07	1.4e-05
KIAA1841	17.4393	1.32716	0.480258	2.76343	0.00571978	0.0473469
LOC106033601	5437.61	1.32312	0.226127	5.85124	4.88e-09	3.6e-07
LOC106029630	37.8176	1.31724	0.40054	3.28866	0.00100667	0.0128873
FABP3	48.0826	1.31719	0.412169	3.19576	0.00139464	0.0166989
C7	145.803	1.31593	0.206622	6.36879	1.91e-10	1.88e-08
HSPA2	262.385	1.31367	0.21206	6.19479	5.84e-10	5.15e-08
DCX	18.5608	1.31307	0.460235	2.85305	0.00433021	0.0385019
MMP2	417.223	1.31117	0.183793	7.13398	9.75e-13	1.51e-10
PIWIL1	59.8432	1.31091	0.294164	4.4564	8.33e-06	0.000248916
LOC106047522	32.7672	1.30964	0.357978	3.65844	0.000253751	0.00427413
PDK4	63.8901	1.30934	0.381105	3.43565	0.000591135	0.008472
CCDC126	48.6878	1.30742	0.402565	3.24773	0.00116328	0.014472
RTN1	21.6172	1.30668	0.436259	2.9952	0.00274268	0.0274231
MEIG1	30.2264	1.30565	0.463105	2.81934	0.00481222	0.0417961
ATF7IP2	19.0762	1.29956	0.470742	2.76066	0.00576848	0.0475661
SPOCK1	22.7202	1.29794	0.431642	3.00698	0.00263854	0.0265823
TMEM128	241.501	1.29497	0.183061	7.07398	1.51e-12	2.17e-10
PMP22	154.053	1.28802	0.215765	5.96955	2.38e-09	1.83e-07
COLEC10	60.2708	1.2806	0.36404	3.51773	0.000435257	0.00659085
MLF1	114.176	1.27995	0.237966	5.37872	7.5e-08	4e-06
SH3BP2	27.9139	1.27383	0.43973	2.89685	0.00376929	0.0345599
NFIC	50.9706	1.27045	0.327262	3.88205	0.000103579	0.00205662
STOM	46.5801	1.2631	0.314211	4.01991	5.82e-05	0.00128349
CEP19	25.3813	1.26192	0.405775	3.1099	0.00187151	0.0207821
LOC106029557	76.4102	1.25891	0.378514	3.32592	0.000881262	0.0116192
FGL2	66.2319	1.25461	0.273709	4.58374	4.57e-06	0.00014852
NTRK2	28.2592	1.25034	0.40585	3.08079	0.00206452	0.0223138
ARRDC2	55.8148	1.24833	0.28639	4.35885	1.31e-05	0.000361637
LOC106029486	26.9475	1.24776	0.38936	3.20465	0.00135229	0.0162829
ANOS1	23.9408	1.24552	0.422602	2.94727	0.00320598	0.0309272
BHLHE40	27.5046	1.24011	0.395146	3.13835	0.00169902	0.0193006
CAV1	95.885	1.23545	0.248691	4.96782	6.77e-07	2.81e-05
LOC106029992	25.5807	1.22992	0.413729	2.97277	0.00295122	0.028954
IGFBP5	168.248	1.22862	0.353727	3.47337	0.000513969	0.00753904
ANKRD12	26.6789	1.22818	0.393633	3.12011	0.00180784	0.0202098
IRF8	39.8499	1.2265	0.347997	3.52446	0.000424353	0.00646626
RHOJ	27.3348	1.22566	0.400938	3.05697	0.00223588	0.0235727
PGM2L1	57.5614	1.22466	0.285814	4.2848	1.83e-05	0.00047741
SPARC	2191.17	1.21669	0.150744	8.07121	6.96e-16	2.13e-13
IQCA1	25.3283	1.21566	0.410583	2.96082	0.00306823	0.0299063
DENND3	21.1918	1.21178	0.439333	2.75824	0.00581143	0.0477447
SYNPO2	54.6526	1.2106	0.320245	3.78024	0.000156678	0.00290687
SLC9A3R2	87.6525	1.20227	0.292182	4.1148	3.88e-05	0.000910549
LOC106037211	43.816	1.19532	0.31496	3.79516	0.000147548	0.00276833
LOC106040121	25.7982	1.19419	0.429486	2.7805	0.00542754	0.0455822
NMI	48.3147	1.19344	0.312738	3.81611	0.000135574	0.00257265
EMP1	43.8565	1.19196	0.342501	3.48018	0.000501084	0.00737893
PDPN	60.7014	1.19179	0.290213	4.10662	4.01e-05	0.000934589
CTSS	27.3355	1.18617	0.409161	2.89903	0.00374315	0.0343802
CENPC	49.3604	1.18317	0.307519	3.84748	0.000119338	0.00230838
LOC106048600	47.5704	1.1829	0.330053	3.58397	0.000338405	0.0054257
EMILIN2	48.6152	1.17796	0.328575	3.58504	0.000337027	0.0054094
TEX11	27.1751	1.17216	0.391577	2.99342	0.00275868	0.0275314
TMEM140	39.8634	1.17084	0.34753	3.36903	0.00075434	0.010299
LOC106048582	940.755	1.16954	0.241854	4.83573	1.33e-06	4.98e-05
FAM198B	28.8161	1.16746	0.377585	3.09192	0.00198865	0.0217763
GEM	32.8065	1.16275	0.371547	3.12949	0.00175113	0.0197229
RGS2	62.0022	1.15221	0.3275	3.51821	0.00043446	0.00658543
SNTA1	32.0002	1.15172	0.360498	3.19479	0.00139931	0.0167414
RBM46	63.1867	1.14942	0.376206	3.05529	0.00224845	0.0236206
FOXO3	25.1379	1.14589	0.414547	2.7642	0.00570623	0.0472608
COL24A1	54.8585	1.13387	0.345668	3.28023	0.00103722	0.0131437
SH3PXD2A	75.9842	1.13345	0.25213	4.4955	6.94e-06	0.000212781
TRIM47	28.351	1.13038	0.38653	2.92442	0.00345097	0.0325097
MKNK1	30.8667	1.12035	0.406871	2.75358	0.00589465	0.0482335
LOC106030011	27.0368	1.11815	0.383546	2.91529	0.00355353	0.0331288
LOC106049835	77.2243	1.11708	0.306249	3.64761	0.000264688	0.00440882
RCAN1	81.0168	1.11485	0.283673	3.93004	8.49e-05	0.00175136
GFPT2	33.5401	1.10738	0.385288	2.87416	0.00405098	0.0365392
PTRF	269.83	1.10167	0.276308	3.98709	6.69e-05	0.00144488
SLIT2	50.2931	1.09956	0.30717	3.57963	0.000344081	0.00550492
FHL5	29.0473	1.09759	0.396622	2.76733	0.00565169	0.0469648
SLIT3	113.394	1.08981	0.222859	4.89015	1.01e-06	3.89e-05
PDLIM4	44.3261	1.08237	0.32552	3.32506	0.000883989	0.0116449
FAR1	87.2916	1.07832	0.295053	3.65466	0.000257527	0.00431985
JAM2	39.001	1.07221	0.343899	3.1178	0.00182205	0.0203232
RAD9B	57.1404	1.0692	0.335066	3.19103	0.00141766	0.0169205
RHOU	65.4896	1.06536	0.284697	3.7421	0.000182492	0.00330404
LOC106049244	33.4141	1.06061	0.34551	3.06971	0.00214268	0.0229599
RBM38	37.6827	1.05154	0.331978	3.1675	0.00153756	0.0178883
ACSS2	48.9975	1.0474	0.293971	3.56295	0.00036671	0.00576243
ATAD2	69.5944	1.04478	0.249157	4.19327	2.75e-05	0.000672436
LOC106049374	59.8919	1.04245	0.333391	3.1268	0.00176723	0.0198595
MMP23B	39.0795	1.03987	0.330305	3.14821	0.00164273	0.0188996
SH3PXD2B	33.0595	1.03913	0.357778	2.90439	0.00367971	0.0339671
ANK1	34.6898	1.03767	0.354062	2.93075	0.00338147	0.0320232
HMCN1	34.0576	1.03374	0.341638	3.02583	0.00247954	0.025463
PMEPA1	79.1873	1.02714	0.248306	4.13659	3.53e-05	0.000840143
ZFP36L1	320.675	1.02271	0.187428	5.45656	4.85e-08	2.76e-06
SDPR	283.285	1.02139	0.181068	5.64095	1.69e-08	1.08e-06
BOC	34.3533	1.01814	0.347128	2.93303	0.00335669	0.0319088
ADAMTS7	52.5467	1.01163	0.305336	3.31317	0.000922458	0.0120353
DACT1	111.969	1.00963	0.213455	4.72994	2.25e-06	7.88e-05
ALDH1A3	66.1696	1.00346	0.325094	3.08668	0.00202408	0.0220355
CTSK	57.1104	1.00098	0.309752	3.23156	0.00123117	0.0150869
LOC106043858	214.691	-1.00017	0.218114	-4.58552	4.53e-06	0.000147579
NMRK2	112.895	-1.00087	0.218461	-4.58146	4.62e-06	0.000149182
LOC106032950	550.591	-1.00124	0.155963	-6.41969	1.37e-10	1.39e-08
SLC7A13	44.2534	-1.0063	0.364935	-2.75747	0.00582509	0.0478226
ZFYVE27	84.747	-1.0076	0.235284	-4.28247	1.85e-05	0.000480307
LGMN	590.119	-1.00825	0.247985	-4.06577	4.79e-05	0.00108574
NDUFA6	80.9107	-1.0085	0.284931	-3.53945	0.000400962	0.00618397
TMEM19	60.4953	-1.0095	0.294249	-3.43076	0.000601896	0.00859336
SLC20A1	56.6571	-1.00989	0.300075	-3.36545	0.000764191	0.0103897
SLC12A3	42.2861	-1.01331	0.347906	-2.91258	0.00358452	0.0332934
DBI	475.168	-1.0137	0.142165	-7.13045	1e-12	1.53e-10
VEGFA	82.969	-1.01431	0.254938	-3.97864	6.93e-05	0.00148649
TXN	475.735	-1.01456	0.17282	-5.87063	4.34e-09	3.22e-07
DECR1	173.826	-1.01508	0.327064	-3.10362	0.0019117	0.0211189
RAC3	29.2334	-1.01596	0.369587	-2.7489	0.00597959	0.0486645
ALDH9A1	612.964	-1.01614	0.326434	-3.11285	0.00185287	0.0206209
LOC106031856	91.3429	-1.01647	0.219804	-4.62442	3.76e-06	0.000125702
LOC106049678	166.409	-1.01938	0.179695	-5.6728	1.4e-08	9.24e-07
SLC12A1	310.971	-1.01939	0.330601	-3.08345	0.00204615	0.0221869
ETFA	237.607	-1.02738	0.24386	-4.21299	2.52e-05	0.000632827
PHF5A	148.741	-1.02979	0.199216	-5.1692	2.35e-07	1.08e-05
DERA	36.5087	-1.02981	0.332418	-3.09793	0.0019488	0.0214654
TIMM44	63.0019	-1.02983	0.256836	-4.00967	6.08e-05	0.00133262
ADSL	97.5236	-1.03042	0.224185	-4.59629	4.3e-06	0.000141391
LOC106032959	42.6985	-1.03155	0.333999	-3.08847	0.0020119	0.0219827
DIABLO	27.5248	-1.03171	0.374055	-2.75818	0.00581243	0.0477447
AHCYL1	93.0696	-1.03445	0.22427	-4.61251	3.98e-06	0.000132235
ATP5J2	345.039	-1.03553	0.151019	-6.85695	7.03e-12	8.86e-10
DHFR	82.6151	-1.03616	0.246426	-4.20476	2.61e-05	0.000647624
TLCD1	93.8896	-1.03626	0.257069	-4.03107	5.55e-05	0.0012368
LOC106042955	304.42	-1.03631	0.15565	-6.65793	2.78e-11	3.15e-09
ACADL	310.341	-1.03931	0.302073	-3.44058	0.000580466	0.00834302
LOC106032749	51.9753	-1.0397	0.312351	-3.32862	0.000872761	0.0115375
NDUFB5	242.222	-1.04186	0.196572	-5.30013	1.16e-07	5.88e-06
MRPS5	68.5627	-1.04367	0.25297	-4.12568	3.7e-05	0.000874377
FUT8	75.686	-1.04374	0.244709	-4.26522	2e-05	0.000513509
NASP	108.528	-1.04428	0.243853	-4.28242	1.85e-05	0.000480307
ATP5H	536.888	-1.04546	0.143637	-7.27848	3.38e-13	6.17e-11
PANK1	58.8755	-1.04642	0.299248	-3.49683	0.000470828	0.00703006
DECR2	132.663	-1.04696	0.234244	-4.46953	7.84e-06	0.000236924
SUCLG2	280.069	-1.04715	0.247165	-4.23665	2.27e-05	0.000576473
AKR1A1	243.944	-1.04761	0.221159	-4.7369	2.17e-06	7.67e-05
LOC106039566	452.109	-1.04792	0.162554	-6.44661	1.14e-10	1.18e-08
TMEM69	48.7556	-1.04839	0.287349	-3.64849	0.000263785	0.00439867
LOC106044728	145.801	-1.05035	0.187282	-5.60841	2.04e-08	1.28e-06
CENPU	42.5395	-1.05053	0.326319	-3.21933	0.00128489	0.0156092
WDR77	120.393	-1.05108	0.229403	-4.58183	4.61e-06	0.000149182
CHEK1	54.9773	-1.05154	0.286928	-3.66484	0.000247494	0.00418757
CDO1	100.931	-1.05168	0.314307	-3.34603	0.00081977	0.0109823
PTPRU	157.368	-1.05271	0.313591	-3.35694	0.000788104	0.010615
LOC106038395	137.724	-1.05541	0.232028	-4.54865	5.4e-06	0.000169324
LIPG	29.6557	-1.05582	0.381169	-2.76995	0.00560649	0.0466409
ACAT2	69.1686	-1.05598	0.289592	-3.64642	0.000265916	0.00441772
SHISA2	204.453	-1.05868	0.214192	-4.94266	7.71e-07	3.09e-05
LOC106038759	36.5101	-1.06234	0.336375	-3.15819	0.00158752	0.0183631
RBKS	63.1841	-1.0624	0.297102	-3.57589	0.000349038	0.00557234
MCM5	95.0534	-1.06241	0.252222	-4.21221	2.53e-05	0.000632875
AIG1	82.4951	-1.06421	0.251578	-4.23013	2.34e-05	0.000591415
LOC106042369	31.7001	-1.06434	0.387619	-2.74585	0.00603542	0.0489329
LOC106037726	73.2015	-1.06515	0.293533	-3.62872	0.000284833	0.00470257
GSTZ1	66.4818	-1.0653	0.270165	-3.94315	8.04e-05	0.00168611
COMTD1	43.8899	-1.06549	0.309494	-3.44268	0.000575987	0.00829655
MRPL28	38.606	-1.06794	0.322368	-3.31279	0.00092369	0.0120365
PARS2	53.5225	-1.0686	0.280448	-3.81035	0.000138771	0.00262666
NDUFS7	220.717	-1.06909	0.185452	-5.76479	8.18e-09	5.7e-07
MRPS25	160.381	-1.06961	0.191584	-5.58297	2.36e-08	1.45e-06
MRPS6	166.964	-1.07058	0.215941	-4.95774	7.13e-07	2.91e-05
PRKCD	54.3177	-1.07414	0.302766	-3.54775	0.000388538	0.00603583
PCNA	355.539	-1.0768	0.148544	-7.24903	4.2e-13	7.49e-11
LOC106038569	442.437	-1.07895	0.171316	-6.29805	3.01e-10	2.88e-08
ESCO2	35.7955	-1.08	0.356606	-3.02854	0.00245735	0.0253357
CRAT	46.6696	-1.08037	0.346427	-3.11862	0.00181701	0.0202821
HSD17B7	53.8606	-1.08286	0.283175	-3.82399	0.000131309	0.00251039
PES1	100.951	-1.08305	0.229808	-4.71285	2.44e-06	8.51e-05
ATOX1	177.684	-1.08379	0.213067	-5.08664	3.64e-07	1.59e-05
ASB9	44.9684	-1.0871	0.355423	-3.0586	0.0022237	0.0235421
FOXL2	129.456	-1.08997	0.342538	-3.18203	0.00146246	0.0173037
STK39	30.2243	-1.0919	0.365817	-2.98482	0.00283742	0.0281253
SNX5	93.4465	-1.09406	0.242161	-4.51791	6.25e-06	0.000192976
LMNB1	114.092	-1.09553	0.218061	-5.02393	5.06e-07	2.14e-05
ARG2	129.03	-1.09569	0.220765	-4.96314	6.94e-07	2.85e-05
GAPDH	3628.5	-1.09749	0.145368	-7.54978	4.36e-14	9.47e-12
LOC106045816	27.3959	-1.09813	0.38744	-2.83431	0.00459243	0.0404015
SLC19A1	61.7771	-1.10167	0.269079	-4.09424	4.24e-05	0.000979847
LOC106047661	64.7285	-1.10184	0.289498	-3.80604	0.000141209	0.00266607
HSPA9	367.929	-1.10467	0.165831	-6.66143	2.71e-11	3.1e-09
ACOT13	204.51	-1.11016	0.278275	-3.98944	6.62e-05	0.00143268
ECI2	207.413	-1.1106	0.291392	-3.81137	0.000138197	0.0026191
LOC106033238	38.4942	-1.11171	0.348888	-3.18645	0.00144032	0.0170822
FAHD1	41.0187	-1.11451	0.333818	-3.33867	0.000841794	0.0112372
LOC106037917	480.903	-1.11534	0.185319	-6.01848	1.76e-09	1.37e-07
MRPL23	166.386	-1.11757	0.184501	-6.05725	1.38e-09	1.09e-07
LOC106033470	72.5846	-1.11765	0.387412	-2.88492	0.0039151	0.0354845
ROMO1	135.545	-1.11794	0.214324	-5.21611	1.83e-07	8.67e-06
ECHDC2	225.475	-1.11891	0.219283	-5.10256	3.35e-07	1.48e-05
CAT	321.295	-1.11893	0.237266	-4.71594	2.41e-06	8.43e-05
LAMP5	67.2707	-1.11958	0.287458	-3.89476	9.83e-05	0.00197791
HMGCS1	57.8203	-1.12198	0.273566	-4.10131	4.11e-05	0.000954822
DSP	49.4529	-1.12492	0.296994	-3.78767	0.00015207	0.0028319
NCAPH	77.6429	-1.12608	0.259653	-4.33687	1.45e-05	0.000393203
NIT2	74.9351	-1.12675	0.254227	-4.43207	9.33e-06	0.000274886
SQLE	30.2423	-1.12753	0.36571	-3.08313	0.00204834	0.0221869
USMG5	127.111	-1.12788	0.206301	-5.46715	4.57e-08	2.64e-06
TTK	61.5526	-1.12945	0.263323	-4.28922	1.79e-05	0.000471568
TMEM243	30.2755	-1.12993	0.365828	-3.0887	0.00201035	0.0219819
ACO1	144.646	-1.13043	0.273275	-4.13661	3.52e-05	0.000840143
ACAA2	574.599	-1.13132	0.234543	-4.82349	1.41e-06	5.25e-05
MCM3	48.6618	-1.13379	0.319364	-3.55015	0.000385018	0.00599357
NPEPL1	142.52	-1.13399	0.213937	-5.30056	1.15e-07	5.88e-06
ACOX2	59.0423	-1.13455	0.352697	-3.21679	0.00129632	0.0157099
LOC106045648	559.673	-1.13598	0.181217	-6.26865	3.64e-10	3.39e-08
LOC106034586	156.027	-1.13701	0.247638	-4.59143	4.4e-06	0.000144116
DOLK	28.4465	-1.1373	0.374567	-3.03631	0.00239489	0.0248456
HOXB8	43.9913	-1.13802	0.336643	-3.3805	0.000723546	0.00997855
ATP5B	1038.64	-1.13958	0.197551	-5.76852	8e-09	5.6e-07
PDSS1	43.9434	-1.141	0.312345	-3.65301	0.000259187	0.0043268
NME2	1320.53	-1.14241	0.144592	-7.90087	2.77e-15	7.98e-13
MRPS18A	74.073	-1.14275	0.260587	-4.38528	1.16e-05	0.000327028
ACAT1	350.105	-1.14301	0.231509	-4.93721	7.92e-07	3.14e-05
KIF20A	54.4013	-1.14382	0.289889	-3.9457	7.96e-05	0.00167469
PRELID1	675.523	-1.14427	0.275801	-4.1489	3.34e-05	0.00080259
TRAIP	52.0638	-1.14766	0.311816	-3.68058	0.000232708	0.00398689
TPX2	63.025	-1.14794	0.268141	-4.28109	1.86e-05	0.000482348
DCXR	177.842	-1.1485	0.36162	-3.17598	0.00149329	0.017489
ATAD3A	101.324	-1.14981	0.220026	-5.22581	1.73e-07	8.33e-06
QPCT	58.6842	-1.14995	0.296215	-3.88214	0.000103543	0.00205662
CLUH	122.066	-1.15062	0.223678	-5.14411	2.69e-07	1.21e-05
NDUFA4	1257.51	-1.15084	0.143339	-8.02879	9.84e-16	2.95e-13
DAB1	32.2352	-1.15098	0.39473	-2.91585	0.00354717	0.0331106
MTHFD1	68.8902	-1.15188	0.281	-4.09923	4.15e-05	0.000961962
SEMA3A	29.6418	-1.1533	0.37727	-3.05697	0.00223588	0.0235727
SLC25A22	52.812	-1.15349	0.293641	-3.92822	8.56e-05	0.00176221
BAMBI	207.949	-1.15471	0.205277	-5.62513	1.85e-08	1.18e-06
SDR16C5	50.8619	-1.15589	0.322084	-3.58877	0.000332237	0.00535544
UHRF1	84.8292	-1.15628	0.267444	-4.32345	1.54e-05	0.000413423
ATP5F1	879.771	-1.15883	0.144843	-8.00061	1.24e-15	3.64e-13
ECHS1	175.595	-1.16141	0.204166	-5.68857	1.28e-08	8.46e-07
HMMR	41.8038	-1.16232	0.321243	-3.61821	0.000296649	0.00487083
KCNJ16	108.571	-1.16386	0.337035	-3.45324	0.000553891	0.00803035
LOC106049487	629.962	-1.16899	0.180569	-6.47394	9.55e-11	1.01e-08
LOC106034090	51.4304	-1.16997	0.381337	-3.06806	0.00215455	0.0230378
NSUN4	41.4808	-1.17006	0.340665	-3.43463	0.000593355	0.00849568
TMEM52B	115.702	-1.17174	0.373211	-3.13961	0.00169174	0.0192565
AHCY	488.852	-1.17289	0.14039	-8.35453	6.57e-17	2.24e-14
LOC106040702	80.6135	-1.17321	0.251299	-4.66856	3.03e-06	0.000103107
SMPDL3A	52.2907	-1.17334	0.306092	-3.83331	0.000126429	0.00242987
ACAD9	188.208	-1.17517	0.229361	-5.12366	3e-07	1.33e-05
ZFAND2A	27.9406	-1.17523	0.383637	-3.0634	0.00218838	0.0232997
SOD1	795.343	-1.17533	0.164905	-7.12731	1.02e-12	1.55e-10
LOC106045884	199.478	-1.17536	0.20318	-5.7848	7.26e-09	5.21e-07
LOC106037496	44.0729	-1.17606	0.381379	-3.08369	0.00204448	0.0221869
GSR	66.4704	-1.17644	0.267102	-4.40447	1.06e-05	0.00030454
ATP1A1	644.069	-1.17736	0.206419	-5.70374	1.17e-08	7.77e-07
HSDL2	130.93	-1.18016	0.218828	-5.39309	6.93e-08	3.75e-06
EPCAM	83.153	-1.18157	0.293316	-4.02832	5.62e-05	0.0012495
MDH2	344.53	-1.1903	0.172903	-6.88421	5.81e-12	7.45e-10
LOC106034206	182.505	-1.19078	0.370206	-3.21653	0.00129751	0.0157116
COL23A1	22.4707	-1.19091	0.412832	-2.88473	0.00391748	0.0354845
LOC106045897	26.0837	-1.19269	0.397337	-3.0017	0.00268475	0.0269391
ATP5I	288.442	-1.19319	0.159105	-7.49939	6.41e-14	1.35e-11
LOC106047064	85.5216	-1.19325	0.407756	-2.92638	0.00342929	0.0323731
LOC106048209	864.899	-1.19489	0.175594	-6.80483	1.01e-11	1.23e-09
GNPDA1	146.429	-1.19648	0.22539	-5.3085	1.11e-07	5.69e-06
ATP5O	562.922	-1.1981	0.169003	-7.08924	1.35e-12	1.98e-10
COQ6	74.3943	-1.19825	0.257482	-4.65371	3.26e-06	0.000110204
DPYD	49.9885	-1.1985	0.375634	-3.1906	0.00141976	0.0169321
AKR7A2	399.558	-1.19884	0.367003	-3.26656	0.00108864	0.0136871
PLGRKT	65.4484	-1.19921	0.326664	-3.67109	0.00024152	0.00410502
TPK1	28.2946	-1.2029	0.382546	-3.14446	0.00166392	0.0190303
HRSP12	525.28	-1.20584	0.217859	-5.53496	3.11e-08	1.86e-06
GBA2	27.851	-1.20638	0.39961	-3.0189	0.00253693	0.0258013
RBP5	363.373	-1.20673	0.182342	-6.61793	3.64e-11	4.07e-09
INIP	110.835	-1.20884	0.226113	-5.34619	8.98e-08	4.72e-06
GINS1	68.0751	-1.21086	0.257974	-4.69372	2.68e-06	9.29e-05
ATP1B1	891.88	-1.21329	0.232351	-5.22181	1.77e-07	8.44e-06
SLC25A5	321.349	-1.21368	0.180904	-6.70898	1.96e-11	2.31e-09
L2HGDH	48.8686	-1.21641	0.360519	-3.37406	0.000740688	0.0101775
LOC106048805	83.2689	-1.2205	0.297073	-4.10843	3.98e-05	0.000928741
KRTCAP3	59.6479	-1.22149	0.276907	-4.41118	1.03e-05	0.000297529
LRPAP1	405.885	-1.22189	0.168547	-7.24956	4.18e-13	7.49e-11
SPAG5	24.8617	-1.22378	0.424801	-2.88084	0.00396623	0.0358827
LOC106043644	27.5638	-1.22559	0.40393	-3.03416	0.00241207	0.024972
GINS2	47.425	-1.22926	0.302151	-4.06837	4.73e-05	0.00107862
LOC106048967	28.2638	-1.2301	0.445852	-2.75899	0.005798	0.0476829
SGK2	30.9401	-1.23453	0.406748	-3.03512	0.0024044	0.0249097
MAD2L1	159.95	-1.23953	0.216054	-5.73714	9.63e-09	6.56e-07
LOC106031443	61.7897	-1.24096	0.410768	-3.02106	0.00251891	0.0256975
RBM47	41.5702	-1.24344	0.35845	-3.46893	0.000522533	0.00764223
LOC106031045	114.121	-1.24448	0.240227	-5.18044	2.21e-07	1.02e-05
LOC106032673	73.1245	-1.25116	0.260857	-4.79636	1.62e-06	5.92e-05
PMM1	44.5854	-1.25364	0.430841	-2.90976	0.00361711	0.0334924
E2F5	67.468	-1.25462	0.255337	-4.91358	8.94e-07	3.5e-05
CCNB3	59.5109	-1.25514	0.28873	-4.34709	1.38e-05	0.00037946
DCBLD1	32.7869	-1.25639	0.360507	-3.48506	0.00049203	0.00728136
SLC43A2	67.1712	-1.25888	0.280726	-4.48439	7.31e-06	0.000222351
LOC106038077	51.4391	-1.25954	0.317096	-3.97212	7.12e-05	0.00151691
LOC106039999	83.6176	-1.26005	0.24012	-5.2476	1.54e-07	7.6e-06
NUDT9	37.5839	-1.26132	0.347529	-3.62939	0.000284088	0.00469544
MUTYH	25.3635	-1.26193	0.402382	-3.13615	0.00171181	0.0194218
TMLHE	525.567	-1.26329	0.27246	-4.63661	3.54e-06	0.000119312
CDC45	40.2267	-1.26361	0.316041	-3.99823	6.38e-05	0.00138851
SLC35F2	19.6366	-1.26378	0.450147	-2.80749	0.00499286	0.0429174
CCNA2	71.9297	-1.26384	0.268088	-4.71429	2.43e-06	8.48e-05
NABP1	40.704	-1.264	0.336053	-3.76133	0.000169013	0.0031045
AGPAT2	24.9542	-1.2655	0.423995	-2.9847	0.0028386	0.0281253
ELOVL7	60.7072	-1.26633	0.333929	-3.79223	0.000149301	0.00279423
CYYR1	23.3874	-1.26909	0.408118	-3.10962	0.00187329	0.0207865
MELK	28.0732	-1.26992	0.413203	-3.07336	0.00211666	0.0227299
NGFR	42.9716	-1.27091	0.354999	-3.58004	0.00034354	0.00550215
EPB41L3	32.4627	-1.27124	0.357452	-3.55639	0.000375987	0.00588353
SLC25A20	143.025	-1.27616	0.202731	-6.29482	3.08e-10	2.92e-08
LOC106035924	75.3669	-1.27685	0.269574	-4.73654	2.17e-06	7.67e-05
PPIF	165.976	-1.27713	0.207782	-6.14647	7.92e-10	6.61e-08
SLC16A4	28.3806	-1.27731	0.432136	-2.95581	0.00311853	0.0302393
MPC2	33.6534	-1.27813	0.350533	-3.64624	0.000266106	0.00441772
PPDPF	592.252	-1.27849	0.345459	-3.70086	0.000214869	0.00374161
AURKA	60.8224	-1.2814	0.289761	-4.42226	9.77e-06	0.000285812
SGK1	98.4432	-1.2826	0.236541	-5.4223	5.88e-08	3.27e-06
ATP5J	485.765	-1.28283	0.169364	-7.57438	3.61e-14	8.07e-12
GAMT	314.478	-1.2862	0.24082	-5.3409	9.25e-08	4.85e-06
LRP2	113.134	-1.28765	0.425305	-3.02759	0.00246515	0.0253735
ENPEP	36.1758	-1.2903	0.454879	-2.83659	0.00455983	0.0402096
PEPD	215.248	-1.29159	0.260199	-4.96386	6.91e-07	2.85e-05
DCAF13	131.294	-1.29408	0.209166	-6.18684	6.14e-10	5.38e-08
LOC106041631	467.839	-1.29459	0.173526	-7.46048	8.62e-14	1.77e-11
CCNB2	100.109	-1.29617	0.245707	-5.27528	1.33e-07	6.62e-06
SEC14L2	32.2513	-1.29639	0.373977	-3.46649	0.000527309	0.00770457
PCBD1	33.5399	-1.29643	0.405077	-3.20045	0.00137211	0.0164555
CHCHD2	912.764	-1.29885	0.213278	-6.08992	1.13e-09	9.1e-08
RAB25	33.3778	-1.30046	0.417645	-3.11381	0.00184691	0.0205698
TIMM8A	140.471	-1.3021	0.241157	-5.39938	6.69e-08	3.63e-06
TRIM35	23.239	-1.30361	0.417084	-3.12554	0.0017748	0.0198886
MGST2	56.4856	-1.30591	0.368436	-3.54448	0.000393382	0.00610462
MAP7D2	38.9852	-1.30663	0.337382	-3.87286	0.000107564	0.00212595
ALDH5A1	185.751	-1.30741	0.321711	-4.06395	4.83e-05	0.00109098
LHX1	19.5035	-1.30745	0.464412	-2.81529	0.0048733	0.0421313
PRDX1	979.943	-1.31397	0.156253	-8.40922	4.13e-17	1.59e-14
ECI1	250.214	-1.31878	0.197389	-6.68111	2.37e-11	2.78e-09
NDUFB9	291.263	-1.32501	0.17382	-7.6229	2.48e-14	6e-12
LOC106035104	99.5865	-1.32823	0.343478	-3.86699	0.000110188	0.00216775
HMGCL	80.0647	-1.33176	0.255957	-5.20304	1.96e-07	9.16e-06
CPLX1	49.4856	-1.33242	0.329763	-4.04053	5.33e-05	0.00119504
SPP1	380.915	-1.33329	0.187629	-7.10598	1.19e-12	1.77e-10
LOC106046593	25.85	-1.33508	0.409291	-3.26194	0.00110654	0.0138697
LOC106029535	40.2746	-1.33946	0.363812	-3.68174	0.000231647	0.00397779
ABCD4	40.1914	-1.34038	0.330108	-4.06043	4.9e-05	0.00110587
LOC106046481	406.88	-1.34062	0.172917	-7.75298	8.98e-15	2.32e-12
GOT1	174.625	-1.34089	0.196667	-6.81809	9.23e-12	1.13e-09
RETSAT	46.9039	-1.34208	0.333441	-4.02494	5.7e-05	0.00126567
DAO	59.0271	-1.34522	0.459003	-2.93074	0.00338155	0.0320232
CDC20	66.7989	-1.34682	0.256764	-5.24534	1.56e-07	7.67e-06
ATP5G3	1018.57	-1.3493	0.142946	-9.43924	3.76e-21	2.96e-18
NME7	150.444	-1.34988	0.214082	-6.30544	2.87e-10	2.76e-08
LOC106040500	62.051	-1.35461	0.27023	-5.01279	5.36e-07	2.27e-05
SH3BGRL2	37.8696	-1.35603	0.386142	-3.51174	0.000445187	0.00670562
BLMH	318.46	-1.35642	0.189538	-7.15643	8.28e-13	1.31e-10
CCBL1	57.3559	-1.3574	0.364052	-3.72857	0.000192566	0.00345162
BOK	36.7154	-1.35974	0.352593	-3.8564	0.000115068	0.002249
LOC106030385	226.917	-1.36068	0.188477	-7.21935	5.22e-13	9e-11
TFCP2L1	45.7074	-1.36448	0.34351	-3.97218	7.12e-05	0.00151691
GOT2	208.928	-1.36509	0.187504	-7.28032	3.33e-13	6.16e-11
SUCLG1	361.135	-1.36605	0.223325	-6.11686	9.54e-10	7.82e-08
SDHB	353.355	-1.3665	0.204594	-6.67908	2.4e-11	2.79e-09
TMEM171	30.0713	-1.36756	0.369299	-3.70311	0.000212971	0.00372104
EXOC3L4	22.9259	-1.36777	0.442274	-3.09259	0.00198417	0.0217432
TSPAN13	90.5042	-1.36997	0.249812	-5.484	4.16e-08	2.42e-06
HOGA1	97.6637	-1.37781	0.372972	-3.69415	0.000220621	0.00382792
LOC106044965	23.524	-1.38173	0.469075	-2.94564	0.00322284	0.0310096
ELMOD1	16.918	-1.38733	0.490745	-2.82698	0.00469896	0.0410501
KCNJ15	22.586	-1.38741	0.474439	-2.92431	0.00345218	0.0325097
REEP6	72.321	-1.38815	0.292025	-4.75352	2e-06	7.15e-05
PFKL	59.2245	-1.38971	0.281371	-4.93907	7.85e-07	3.12e-05
SMS	133.865	-1.39007	0.235934	-5.89177	3.82e-09	2.86e-07
LOC106048992	514.975	-1.4034	0.179646	-7.81202	5.63e-15	1.53e-12
SLC13A5	86.9655	-1.40494	0.359803	-3.90476	9.43e-05	0.00191853
MRPL46	100.071	-1.40524	0.251366	-5.59043	2.27e-08	1.4e-06
LOC106029692	41.7005	-1.40798	0.364408	-3.86375	0.000111659	0.00218808
FAM64A	41.4845	-1.40873	0.326609	-4.3132	1.61e-05	0.000428455
BPHL	143.992	-1.41445	0.289612	-4.88394	1.04e-06	4.01e-05
C1R	52.7387	-1.41835	0.308916	-4.59139	4.4e-06	0.000144116
ATP5G1	345.517	-1.4224	0.183463	-7.75304	8.97e-15	2.32e-12
SORD	607.937	-1.43046	0.389054	-3.67677	0.000236203	0.00403754
LOC106035967	474.476	-1.43433	0.268093	-5.35013	8.79e-08	4.64e-06
LOC106043950	46.9262	-1.43596	0.346983	-4.13842	3.5e-05	0.000837459
FNDC5	15.0476	-1.43845	0.522935	-2.75072	0.00594641	0.0484471
TMEM213	130.622	-1.44161	0.333266	-4.32571	1.52e-05	0.000410668
IVD	56.9714	-1.44272	0.327184	-4.40952	1.04e-05	0.000298809
CENPV	167.776	-1.44338	0.208931	-6.90841	4.9e-12	6.39e-10
LOC106032756	32.5383	-1.44608	0.37419	-3.86457	0.000111286	0.00218362
LOC106042084	22.7175	-1.44906	0.476773	-3.0393	0.00237127	0.0246517
SCIN	168.112	-1.45036	0.33851	-4.28454	1.83e-05	0.00047741
TPI1	730.191	-1.45148	0.174991	-8.29462	1.09e-16	3.63e-14
LOC106029811	20.3777	-1.45163	0.449226	-3.23141	0.00123183	0.0150869
GPAM	49.5137	-1.45261	0.309844	-4.68818	2.76e-06	9.5e-05
OSGIN1	17.4722	-1.45272	0.478079	-3.03866	0.00237636	0.0246874
MASP1	38.6957	-1.46037	0.397428	-3.67456	0.000238256	0.00406337
LOC106034617	136.659	-1.46069	0.267617	-5.45814	4.81e-08	2.75e-06
THUMPD1	159.996	-1.46256	0.391442	-3.73634	0.000186722	0.00335629
GLDN	111.68	-1.47123	0.418845	-3.51259	0.000443763	0.00669935
SLC37A4	302.576	-1.47391	0.290028	-5.08198	3.74e-07	1.62e-05
GJB1	42.1251	-1.4757	0.437507	-3.37298	0.000743601	0.0102082
LOC106032916	77.7523	-1.47687	0.385543	-3.83062	0.000127821	0.00245348
SLC1A4	87.0759	-1.47899	0.340623	-4.34201	1.41e-05	0.00038552
PTTG1	39.5399	-1.48041	0.332844	-4.44776	8.68e-06	0.000257574
MGST3	384.495	-1.48179	0.207383	-7.14518	8.99e-13	1.4e-10
NPHS2	115.159	-1.48221	0.441986	-3.35352	0.000797913	0.0107278
LOC106048247	121.604	-1.4836	0.345136	-4.29859	1.72e-05	0.000453994
TRAF4	17.1762	-1.4849	0.497642	-2.98386	0.00284635	0.0281592
LOC106037668	26.2939	-1.48553	0.541133	-2.74523	0.00604686	0.0489727
SLC25A29	59.8403	-1.48967	0.289803	-5.14026	2.74e-07	1.23e-05
ETNK1	446.736	-1.49487	0.242677	-6.15992	7.28e-10	6.27e-08
PPM1H	40.4002	-1.49648	0.333687	-4.48469	7.3e-06	0.000222351
NIPSNAP1	147.797	-1.5063	0.19798	-7.60835	2.78e-14	6.61e-12
LOC106048584	22.1089	-1.50632	0.450491	-3.34374	0.000826584	0.0110637
ABCB11	67.4374	-1.50924	0.339709	-4.44275	8.88e-06	0.000263129
BBOX1	79.9702	-1.52406	0.290964	-5.23795	1.62e-07	7.93e-06
LOC106030918	263.039	-1.52467	0.178849	-8.52493	1.53e-17	6.2e-15
CALB1	376.178	-1.52492	0.295437	-5.16157	2.45e-07	1.12e-05
PTPRO	39.4275	-1.52533	0.398713	-3.82563	0.00013044	0.00250053
LOC106034197	53.1675	-1.53325	0.466793	-3.28464	0.00102111	0.0130277
LOC106032503	55.3212	-1.53339	0.553249	-2.77161	0.00557801	0.0465072
LDHB	981.929	-1.53348	0.223821	-6.85137	7.31e-12	9.14e-10
MSRB1	225.759	-1.53543	0.225683	-6.80348	1.02e-11	1.23e-09
LOC106036801	36.8841	-1.53692	0.553395	-2.77726	0.00548186	0.0458586
LOC106033848	76.6244	-1.53795	0.24454	-6.28914	3.19e-10	3.01e-08
IDH1	256.054	-1.54515	0.214211	-7.21324	5.46e-13	9.31e-11
VAT1L	63.63	-1.55473	0.331688	-4.68734	2.77e-06	9.52e-05
LOC106044598	14.7551	-1.55763	0.519688	-2.99725	0.00272429	0.0272919
HADH	806.862	-1.55821	0.314977	-4.94707	7.53e-07	3.04e-05
LOC106046557	31.4436	-1.56461	0.382122	-4.09452	4.23e-05	0.000979847
SLC46A2	15.4307	-1.56802	0.510913	-3.06906	0.00214734	0.0229934
CDCA3	136.422	-1.57775	0.241252	-6.53983	6.16e-11	6.69e-09
TCN2	157.21	-1.57785	0.228391	-6.90852	4.9e-12	6.39e-10
RGS9BP	143.469	-1.5791	0.191614	-8.24107	1.71e-16	5.44e-14
CKS2	44.2147	-1.58436	0.370348	-4.27802	1.89e-05	0.000488215
DDC	18.8603	-1.59642	0.50918	-3.13527	0.00171693	0.0194547
SUSD2	59.9626	-1.59932	0.380769	-4.20023	2.67e-05	0.000657456
CHGB	420.872	-1.60684	0.242008	-6.6396	3.15e-11	3.55e-09
SLC23A1	97.3971	-1.61319	0.402589	-4.00704	6.15e-05	0.00134559
L3HYPDH	113.092	-1.61609	0.266683	-6.05996	1.36e-09	1.08e-07
NOCT	55.8143	-1.61976	0.281253	-5.75908	8.46e-09	5.87e-07
PTER	41.954	-1.62265	0.327535	-4.95413	7.27e-07	2.95e-05
GALM	70.8531	-1.62622	0.322839	-5.03725	4.72e-07	2.01e-05
OCIAD2	24.91	-1.62819	0.423514	-3.84449	0.000120804	0.00233373
LOC106030222	166.735	-1.63089	0.215499	-7.56797	3.79e-14	8.36e-12
LOC106048003	24.3577	-1.64381	0.418678	-3.92619	8.63e-05	0.00177226
MFI2	48.5996	-1.64813	0.406536	-4.05408	5.03e-05	0.00113292
VTN	49.106	-1.64836	0.346325	-4.75956	1.94e-06	6.99e-05
SNX30	60.4253	-1.64899	0.298684	-5.52086	3.37e-08	2e-06
LOC106030538	66.2668	-1.64935	0.424025	-3.88975	0.000100346	0.00200037
LOC106036138	212.767	-1.65054	0.234183	-7.04806	1.81e-12	2.59e-10
LHCGR	25.0485	-1.65383	0.502688	-3.28998	0.00100196	0.0128489
LOC106039496	23.4458	-1.65386	0.539331	-3.06649	0.00216584	0.0231255
HSPD1	668.69	-1.65391	0.182412	-9.0669	1.22e-19	6.33e-17
GOLM1	51.2324	-1.66276	0.300407	-5.53503	3.11e-08	1.86e-06
MYO5B	24.1682	-1.66307	0.501059	-3.31911	0.000903045	0.0118232
ACY1	151.8	-1.66505	0.254456	-6.54355	6.01e-11	6.57e-09
CDK1	284.383	-1.67406	0.182524	-9.17177	4.65e-20	2.79e-17
LOC106045890	59.1809	-1.67957	0.345796	-4.85711	1.19e-06	4.54e-05
LOC106042855	224.647	-1.68319	0.262202	-6.41947	1.37e-10	1.39e-08
CLDN10	121.53	-1.68373	0.349668	-4.81523	1.47e-06	5.46e-05
LRRC19	11.1922	-1.68652	0.602787	-2.79786	0.00514416	0.0437414
SLC16A6	15.8298	-1.69171	0.509123	-3.32279	0.000891231	0.0117197
ESD	403.743	-1.69636	0.225728	-7.5151	5.69e-14	1.22e-11
FAM132A	30.5037	-1.70084	0.392722	-4.33091	1.48e-05	0.00040327
HNMT	27.2188	-1.70103	0.419687	-4.0531	5.05e-05	0.00113598
PTH1R	60.0544	-1.70758	0.360112	-4.74181	2.12e-06	7.52e-05
LOC106038369	59.8232	-1.71412	0.424792	-4.03521	5.46e-05	0.00121882
LOC106031003	16.7279	-1.71528	0.514212	-3.33574	0.000850727	0.0113161
FAH	24.8982	-1.71839	0.524026	-3.2792	0.00104101	0.0131694
LOC106040964	56.9955	-1.71937	0.318394	-5.40013	6.66e-08	3.63e-06
NR5A1	29.3525	-1.72049	0.40247	-4.27482	1.91e-05	0.000494413
FXYD2	390.226	-1.72193	0.34806	-4.94721	7.53e-07	3.04e-05
LOC106029468	83.4067	-1.72597	0.538878	-3.2029	0.00136052	0.0163426
DPYS	94.2291	-1.7261	0.472379	-3.65406	0.000258131	0.00431985
RHCG	37.8147	-1.73024	0.401471	-4.30975	1.63e-05	0.000432878
MYCL	16.1111	-1.73421	0.567267	-3.05713	0.00223465	0.0235727
LOC106036649	154.02	-1.73657	0.2942	-5.90268	3.58e-09	2.69e-07
SLC25A1	149.754	-1.73859	0.285426	-6.09121	1.12e-09	9.08e-08
DHRS11	49.4192	-1.74041	0.317398	-5.48338	4.17e-08	2.42e-06
TMEM72	30.5326	-1.74556	0.415212	-4.20403	2.62e-05	0.000648625
SLC25A10	94.1084	-1.74751	0.32539	-5.37051	7.85e-08	4.16e-06
PPM1J	11.5159	-1.74832	0.601639	-2.90593	0.0036616	0.0338207
LOC106049346	62.9104	-1.75274	0.61309	-2.85886	0.00425161	0.037938
HNF4G	55.8733	-1.75302	0.557041	-3.14702	0.00164941	0.0189337
STC1	33.1013	-1.75346	0.586403	-2.9902	0.00278793	0.0277331
UROC1	37.8454	-1.75867	0.461987	-3.80675	0.000140805	0.0026618
LRRC58	235.101	-1.75976	0.245028	-7.18189	6.88e-13	1.12e-10
ALDH8A1	23.4837	-1.76436	0.546607	-3.22785	0.00124726	0.0152262
INHBB	10.984	-1.77079	0.633383	-2.79577	0.00517767	0.0439608
LOC106040406	57.9289	-1.77251	0.306699	-5.77932	7.5e-09	5.33e-07
PYROXD2	22.8233	-1.77438	0.492889	-3.59996	0.000318267	0.00516916
HAO2	22.2777	-1.78525	0.488574	-3.65399	0.000258194	0.00431985
PLK1	71.9129	-1.78668	0.282364	-6.32758	2.49e-10	2.41e-08
NUAK2	24.3019	-1.78784	0.424558	-4.21106	2.54e-05	0.000635048
LOC106046904	14.6102	-1.79737	0.555572	-3.23516	0.00121574	0.0149632
MOV10	27.8773	-1.80621	0.4536	-3.98193	6.84e-05	0.00147234
A1CF	24.1055	-1.80838	0.61601	-2.93564	0.00332864	0.0317025
LOC106049054	46.4662	-1.80895	0.357704	-5.05713	4.26e-07	1.83e-05
SLN	24.7437	-1.82197	0.446625	-4.07942	4.51e-05	0.00103331
LOC106039631	114.254	-1.83403	0.455783	-4.02391	5.72e-05	0.00126748
HNF4A	43.0795	-1.83956	0.425352	-4.3248	1.53e-05	0.000411641
DMRT3	9.99144	-1.84554	0.653868	-2.82249	0.00476525	0.0414602
SHMT1	33.6476	-1.84747	0.369783	-4.99608	5.85e-07	2.46e-05
CDT1	14.3146	-1.84899	0.547088	-3.3797	0.000725651	0.00999838
PTBP3	69.4191	-1.8514	0.297418	-6.22491	4.82e-10	4.35e-08
UPB1	344.786	-1.86899	0.386925	-4.83038	1.36e-06	5.09e-05
LOC106049619	32.2437	-1.87054	0.54983	-3.40203	0.000668864	0.00934478
USH1C	36.6733	-1.87758	0.456766	-4.11059	3.95e-05	0.000922969
LOC106040637	22.5639	-1.8796	0.455914	-4.1227	3.74e-05	0.000882621
TMEM82	8.80616	-1.89175	0.683823	-2.76643	0.00566739	0.0470692
MME	171.493	-1.89701	0.405374	-4.67966	2.87e-06	9.81e-05
CBLN4	22.0679	-1.90183	0.473023	-4.02058	5.81e-05	0.00128172
LOC106049807	278.757	-1.91064	0.427764	-4.46659	7.95e-06	0.000239729
SI	57.8475	-1.91621	0.512329	-3.7402	0.000183876	0.00332508
ABAT	173.884	-1.91834	0.223768	-8.57289	1.01e-17	4.45e-15
ALPL	18.7436	-1.91933	0.575491	-3.33511	0.00085265	0.0113316
RRM2	210.75	-1.92153	0.22944	-8.37485	5.53e-17	1.93e-14
MYL3	12.0822	-1.94113	0.599716	-3.23675	0.00120901	0.0149171
PBLD	77.5918	-1.94989	0.329154	-5.92394	3.14e-09	2.38e-07
LOC106036048	41.931	-1.95104	0.42396	-4.60194	4.19e-06	0.000138519
MCTP1	19.6907	-1.95301	0.526217	-3.71142	0.000206103	0.0036405
LOC106045741	109.201	-1.96318	0.252977	-7.76032	8.47e-15	2.27e-12
CTH	641.624	-1.97392	0.363042	-5.43717	5.41e-08	3.04e-06
SFXN2	245.18	-1.97593	0.308902	-6.39662	1.59e-10	1.61e-08
LOC106049515	190.565	-1.97663	0.447561	-4.41646	1e-05	0.000292044
HMGA2	46.1933	-1.98363	0.334455	-5.93094	3.01e-09	2.29e-07
PCSK9	13.2084	-1.98513	0.6478	-3.06442	0.00218094	0.023237
CDA	61.3673	-1.98758	0.350662	-5.66808	1.44e-08	9.45e-07
LOC106048282	12.4902	-1.99361	0.644525	-3.09315	0.00198047	0.0217185
LOC106033766	9.35048	-1.99703	0.681536	-2.93018	0.0033876	0.0320401
LOC106044184	80.6578	-1.99902	0.454018	-4.40296	1.07e-05	0.000305647
GPR89B	89.9649	-1.99937	0.320627	-6.23581	4.49e-10	4.11e-08
LOC106044189	24.4482	-2.01916	0.459792	-4.39147	1.13e-05	0.000319052
SYNDIG1	16.6183	-2.02399	0.581131	-3.48284	0.00049613	0.0073244
XYLB	70.2438	-2.04247	0.274186	-7.4492	9.39e-14	1.9e-11
SLC25A48	74.3522	-2.0444	0.525419	-3.89098	9.98e-05	0.00199824
LOC106030548	23.4089	-2.05052	0.644872	-3.17973	0.00147413	0.0173963
GLUD1	533.337	-2.05217	0.296752	-6.91545	4.66e-12	6.19e-10
ASRGL1	63.7982	-2.06369	0.330718	-6.24003	4.37e-10	4.02e-08
LOC106029328	10.5918	-2.06902	0.713735	-2.89887	0.00374511	0.0343802
CALML4	63.4866	-2.07005	0.359813	-5.75312	8.76e-09	6.05e-07
STAR	172.512	-2.07629	0.300747	-6.90376	5.06e-12	6.54e-10
LYPLAL1	40.6482	-2.10549	0.438824	-4.79803	1.6e-06	5.9e-05
LOC106031470	12.4973	-2.115	0.626747	-3.37457	0.000739316	0.010168
FABP7	408.209	-2.11978	0.206207	-10.2799	8.68e-25	1.3e-21
XDH	238.247	-2.12338	0.405345	-5.23844	1.62e-07	7.93e-06
LOC106041656	340.08	-2.13985	0.763735	-2.80182	0.00508153	0.0433564
LMO1	8.53802	-2.15936	0.77061	-2.80214	0.00507648	0.043351
LOC106031698	7.78691	-2.18448	0.766152	-2.85123	0.00435501	0.0386536
GCSH	133.116	-2.18597	0.223455	-9.78257	1.34e-22	1.25e-19
FAM84A	11.2437	-2.18854	0.630605	-3.47054	0.00051941	0.00760511
LOC106037140	13.1365	-2.20939	0.613121	-3.60351	0.000313949	0.0051268
LOC106031442	85.2061	-2.21111	0.298843	-7.3989	1.37e-13	2.74e-11
VILL	71.2942	-2.22529	0.417308	-5.33249	9.69e-08	5.03e-06
KYNU	14.2834	-2.2326	0.623762	-3.57925	0.000344578	0.005507
LOC106045365	704.706	-2.23531	0.761656	-2.9348	0.0033376	0.0317676
P2RY4	14.4471	-2.24704	0.677255	-3.31786	0.000907104	0.011866
ELOVL3	14.4407	-2.25199	0.615508	-3.65875	0.000253447	0.00427381
HAO1	78.5584	-2.26159	0.513339	-4.40564	1.05e-05	0.000303481
ACMSD	38.0625	-2.2636	0.388333	-5.82902	5.58e-09	4.06e-07
SLC34A1	91.3035	-2.27499	0.31183	-7.29562	2.97e-13	5.64e-11
SHMT2	216.282	-2.29011	0.26812	-8.54135	1.33e-17	5.68e-15
LOC106049502	31.5801	-2.3004	0.500491	-4.59629	4.3e-06	0.000141391
CLDN14	12.1695	-2.32074	0.629077	-3.68912	0.000225029	0.00388636
LOC106049801	190.359	-2.32105	0.276876	-8.383	5.16e-17	1.89e-14
LOC106044594	14.1568	-2.32666	0.681037	-3.41635	0.000634664	0.00896724
LOC106031836	657.544	-2.33649	0.72054	-3.2427	0.00118404	0.0146815
SLC22A18	27.6848	-2.35147	0.459384	-5.11873	3.08e-07	1.36e-05
LOC106034164	9.58369	-2.35939	0.718725	-3.28275	0.001028	0.0130821
LOC106045559	84.9947	-2.35941	0.279298	-8.44766	2.97e-17	1.17e-14
IDO2	13.6159	-2.37378	0.717801	-3.30701	0.000942976	0.0122497
ETNPPL	151.932	-2.37856	0.392939	-6.05325	1.42e-09	1.11e-07
TMOD1	73.3032	-2.38073	0.313669	-7.58996	3.2e-14	7.38e-12
SLC37A2	68.0313	-2.39228	0.332028	-7.20506	5.8e-13	9.77e-11
LOC106041795	56.8186	-2.40235	0.427199	-5.62349	1.87e-08	1.18e-06
LOC106034582	68.7903	-2.41801	0.455283	-5.31099	1.09e-07	5.64e-06
LGALS2	13.9716	-2.428	0.652021	-3.72381	0.000196238	0.00350632
PSAT1	206.099	-2.44016	0.277595	-8.79036	1.49e-18	6.77e-16
ARID3C	17.1184	-2.44403	0.575796	-4.24461	2.19e-05	0.000558277
LOC106033086	180.608	-2.45981	0.377206	-6.52112	6.98e-11	7.53e-09
DPP4	109.425	-2.49548	0.391686	-6.37114	1.88e-10	1.88e-08
LOC106043522	7.26454	-2.50143	0.85627	-2.92131	0.00348558	0.032719
LOC106049802	200.85	-2.50283	0.347549	-7.20136	5.96e-13	9.93e-11
STRA6	36.48	-2.50487	0.407426	-6.14803	7.85e-10	6.61e-08
PDZK1	477.115	-2.5051	0.784509	-3.19321	0.00140701	0.0168202
HPGDS	648.921	-2.5431	0.288988	-8.80004	1.37e-18	6.61e-16
AGXT	215.443	-2.55229	0.932272	-2.73771	0.00618683	0.0498371
LOC106033972	174.821	-2.56144	0.774648	-3.30659	0.000944398	0.0122576
LOC106030949	11.8612	-2.56246	0.658173	-3.89329	9.89e-05	0.00198533
MGARP	47.679	-2.56554	0.410253	-6.25355	4.01e-10	3.71e-08
LOC106041955	9.76989	-2.56731	0.761382	-3.3719	0.000746503	0.0102293
MAL	14.1166	-2.56787	0.692305	-3.70917	0.000207941	0.00366364
LOC106029685	147.062	-2.57502	0.74375	-3.46222	0.000535742	0.00780496
KMO	15.3758	-2.58815	0.636294	-4.06754	4.75e-05	0.00108079
CPN1	99.659	-2.59746	0.41684	-6.23131	4.63e-10	4.2e-08
FTCD	20.9767	-2.59902	0.543628	-4.78089	1.75e-06	6.33e-05
SLC23A3	32.1685	-2.60007	0.526349	-4.93982	7.82e-07	3.12e-05
NPY	24.3487	-2.6027	0.540948	-4.81137	1.5e-06	5.55e-05
LOC106031296	65.5988	-2.61425	0.34092	-7.66821	1.74e-14	4.29e-12
AMN	56.7308	-2.63734	0.475846	-5.54244	2.98e-08	1.8e-06
ASS1	258.284	-2.65374	0.433041	-6.12814	8.89e-10	7.32e-08
CCNB1	149.907	-2.6615	0.489941	-5.43229	5.56e-08	3.11e-06
REN	8.02166	-2.66945	0.792871	-3.36681	0.00076042	0.0103574
SLC22A2	27.6768	-2.67473	0.468148	-5.71343	1.11e-08	7.44e-07
TMEM174	60.6808	-2.67872	0.540091	-4.95977	7.06e-07	2.88e-05
SLC5A11	14.0364	-2.69568	0.669913	-4.02392	5.72e-05	0.00126748
LOC106043981	98.085	-2.70542	0.424087	-6.37939	1.78e-10	1.79e-08
LOC106041801	39.8542	-2.71427	0.465734	-5.82793	5.61e-09	4.06e-07
LNX1	15.567	-2.73764	0.598251	-4.57608	4.74e-06	0.000152594
LOC106040617	10.8275	-2.75487	0.729214	-3.77786	0.000158184	0.0029303
PHF24	24.369	-2.77831	0.565513	-4.91289	8.97e-07	3.5e-05
SLC5A9	32.0682	-2.78135	0.493811	-5.63242	1.78e-08	1.13e-06
TNIP3	16.2397	-2.80838	0.584462	-4.80507	1.55e-06	5.71e-05
INHA	6.25546	-2.81976	0.943507	-2.9886	0.00280262	0.0278424
LOC106042183	9.23637	-2.9005	0.790813	-3.66775	0.000244696	0.00414814
ITIH2	24.189	-2.92139	0.595545	-4.9054	9.32e-07	3.63e-05
WNT6	6.79401	-2.94991	0.942375	-3.13029	0.00174631	0.0196982
LOC106045650	8.24035	-2.96599	0.838075	-3.53905	0.00040157	0.00618698
PGLYRP2	23.6666	-2.98321	0.521188	-5.72386	1.04e-08	7.06e-07
SLC2A2	40.6223	-2.98687	0.512089	-5.83271	5.45e-09	3.99e-07
LOC106029566	24.4336	-3.02976	0.576548	-5.255	1.48e-07	7.35e-06
TM6SF2	10.541	-3.10387	0.834501	-3.71943	0.000199674	0.00354658
HAAO	130.029	-3.12055	0.51087	-6.10831	1.01e-09	8.2e-08
LIPC	36.579	-3.19424	0.514641	-6.20673	5.41e-10	4.8e-08
LOC106046071	43.5932	-3.23273	0.525418	-6.15268	7.62e-10	6.49e-08
LOC106046103	58.1225	-3.27663	0.453346	-7.22767	4.91e-13	8.57e-11
SLC13A1	58.846	-3.27719	0.50459	-6.49476	8.32e-11	8.91e-09
AGT	30.3928	-3.28651	0.569395	-5.77192	7.84e-09	5.52e-07
SAMD3	5.04274	-3.29505	1.15507	-2.85269	0.00433508	0.0385224
SLC13A3	363.006	-3.3945	0.337344	-10.0624	8.1e-24	1.01e-20
LOC106032787	21.9748	-3.41912	0.672844	-5.08159	3.74e-07	1.62e-05
LOC106049031	9.08903	-3.42023	0.884392	-3.86732	0.000110037	0.00216763
TTC36	24.9368	-3.49776	0.540991	-6.46546	1.01e-10	1.05e-08
LOC106034450	7.75533	-3.51316	0.948293	-3.70472	0.000211624	0.00370614
SLC26A6	77.8863	-3.51856	0.363919	-9.66852	4.1e-22	3.62e-19
LOC106044862	454.401	-3.72769	0.731811	-5.09378	3.51e-07	1.53e-05
GATM	161.338	-3.81232	0.801864	-4.75432	1.99e-06	7.14e-05
MOGAT2	4.7701	-3.8276	1.3111	-2.91938	0.00350728	0.0328611
LOC106045815	14.4257	-3.84957	0.742926	-5.18163	2.2e-07	1.01e-05
DIO3	292.686	-3.8842	0.396256	-9.80226	1.1e-22	1.1e-19
UPP1	163.46	-3.94075	0.393836	-10.0061	1.43e-23	1.65e-20
LOC106032966	87.676	-4.1465	0.373505	-11.1016	1.23e-28	2.64e-25
TMEM252	32.8515	-4.17771	0.65721	-6.35675	2.06e-10	2.02e-08
LOC106031295	51.0432	-4.19262	0.445391	-9.41335	4.81e-21	3.43e-18
LOC106047159	35.0755	-4.2863	0.58298	-7.3524	1.95e-13	3.74e-11
LOC106036690	3.54864	-4.33832	1.51214	-2.86899	0.00411782	0.0369421
LOC106041293	41.6382	-4.5377	0.550575	-8.24175	1.7e-16	5.44e-14
MYBPC3	12.0898	-4.63575	1.07053	-4.33033	1.49e-05	0.000403605
HGD	21.2039	-4.71647	0.906274	-5.20424	1.95e-07	9.13e-06
TRNAC-GCA-2	2.50021	-4.86121	1.65858	-2.93095	0.00337922	0.0320232
SLCO1A2	2.62584	-4.93652	1.7848	-2.76587	0.00567704	0.0470971
LOC106033590	15.9302	-5.64768	1.14882	-4.91606	8.83e-07	3.47e-05
LOC106048579	57.35	-6.50459	0.843818	-7.70852	1.27e-14	3.23e-12
VGLL2	15.6038	-6.52857	1.27978	-5.10131	3.37e-07	1.48e-05

## Sheet: GE22_vs_GP1
Differentially expressed genes (DEGs) between GE12 vs. GE22
	baseMean	log2FoldChange	lfcSE	stat	pvalue	padj
TPPP3	256.112	3.48906	0.324162	10.7633	5.12887e-27	6.59418e-23
SLC12A1	106.392	-6.43593	0.644074	-9.99252	1.64344e-23	1.05648e-19
LGALS1	180.045	2.49197	0.250422	9.95109	2.49425e-23	1.06895e-19
CALB1	102.621	-4.95126	0.546928	-9.05286	1.39276e-19	4.47669e-16
FOS	66.4771	3.58658	0.401247	8.93858	3.94209e-19	1.01367e-15
SLC6A19	97.1456	-5.21124	0.592197	-8.79985	1.37002e-18	2.93572e-15
DPT	212.794	2.98625	0.342805	8.71123	3.00585e-18	5.52089e-15
LOC106037025	241.323	3.11403	0.359095	8.6719	4.24981e-18	6.82998e-15
CD83	76.8901	3.67228	0.445641	8.24044	1.71576e-16	2.45105e-13
LOC106029690	72.9006	4.1062	0.500181	8.20942	2.22263e-16	2.85764e-13
C7	647.101	2.34111	0.287765	8.13547	4.10343e-16	4.79617e-13
LOC106029504	203.164	3.91634	0.482481	8.11709	4.77506e-16	5.11608e-13
TGM4	68.4298	6.72945	0.835674	8.05272	8.09768e-16	8.0086e-13
LOC106049848	144.407	2.59932	0.323898	8.02512	1.01423e-15	9.31424e-13
PTGDS	62.351	5.99905	0.748895	8.01053	1.14215e-15	9.78974e-13
TGM2	609.845	2.03897	0.256532	7.94822	1.89211e-15	1.52043e-12
LOC106033294	420.713	8.3639	1.06915	7.82295	5.15991e-15	3.90241e-12
LOC106041492	148.069	4.19698	0.541789	7.74652	9.44421e-15	6.74579e-12
DUSP1	79.4274	2.63377	0.345032	7.6334	2.28638e-14	1.54715e-11
LOC106048382	48.849	4.37972	0.578036	7.5769	3.53913e-14	2.27513e-11
LOC106047160	152.174	-4.11729	0.553422	-7.43971	1.00908e-13	6.17798e-11
LOC106046136	54.8948	2.84571	0.385147	7.38864	1.48334e-13	8.66877e-11
BGLAP	197.166	3.84774	0.521969	7.37158	1.68615e-13	9.40167e-11
TGFBI	345.921	2.12416	0.288364	7.36625	1.755e-13	9.40167e-11
LOC106032697	2665.44	-6.80282	0.936823	-7.26158	3.82598e-13	1.96762e-10
LOC106041089	30.9809	4.36345	0.601957	7.24877	4.2058e-13	2.07514e-10
LOC106038093	144.971	-4.19045	0.578476	-7.24396	4.35784e-13	2.07514e-10
LOC106049106	280.945	2.76278	0.382653	7.22006	5.19638e-13	2.38606e-10
LOC106041042	66.7533	6.37303	0.887424	7.1815	6.8953e-13	3.057e-10
TMEM213	36.8282	-5.38092	0.753553	-7.14072	9.28421e-13	3.9789e-10
CYGB	276.999	1.67132	0.235924	7.08413	1.39925e-12	5.80329e-10
SAT1	824.121	1.57852	0.223048	7.07703	1.47273e-12	5.91716e-10
LOC106049783	58.0797	2.61665	0.377523	6.93109	4.17596e-12	1.62698e-09
LOC106038139	1680.24	-6.56075	0.948751	-6.91515	4.67375e-12	1.76736e-09
LOC106041580	53.0347	4.03876	0.586808	6.88259	5.87734e-12	2.159e-09
SERPING1	63.1243	2.68791	0.391589	6.86411	6.69079e-12	2.38954e-09
LOC106049922	1138.06	2.59416	0.379818	6.83	8.49161e-12	2.95072e-09
NFKBIA	194.332	2.01757	0.297916	6.7723	1.26753e-11	4.2886e-09
LOC106041041	34.9755	4.54654	0.679014	6.69579	2.1451e-11	7.07169e-09
LOC106049801	33.2649	-5.54735	0.835283	-6.64129	3.10951e-11	9.95867e-09
SOCS3	30.3787	4.1736	0.628726	6.63818	3.17574e-11	9.95867e-09
ENPP2	115.522	3.4705	0.528837	6.56252	5.29075e-11	1.6196e-08
LOC106038129	55.074	-3.05682	0.470091	-6.5026	7.89411e-11	2.32902e-08
B2M	1219.55	1.96291	0.301932	6.50116	7.97051e-11	2.32902e-08
SLC13A3	33.0136	-5.53701	0.864755	-6.40298	1.52372e-10	4.35343e-08
LOC106047166	110.807	-3.21485	0.503784	-6.3814	1.75479e-10	4.90462e-08
SOCS1	42.9514	4.08718	0.642464	6.36173	1.99492e-10	5.45716e-08
SLA	41.373	2.73027	0.431994	6.32015	2.61308e-10	6.99924e-08
NARFL	117.519	-1.56398	0.249132	-6.27773	3.43563e-10	9.01466e-08
CSRP1	376.958	1.70216	0.276012	6.167	6.95966e-10	1.78961e-07
LOC106029992	83.6682	1.82826	0.299315	6.10812	1.00809e-09	2.54138e-07
LOC106029453	683.162	2.86022	0.468847	6.10055	1.05705e-09	2.61355e-07
CD74	2148.93	2.41712	0.398724	6.06213	1.34329e-09	3.25862e-07
TMEM52B	36.6268	-7.59757	1.25649	-6.04667	1.47872e-09	3.52071e-07
LOC106038206	62.114	-4.36532	0.7229	-6.03862	1.5544e-09	3.63363e-07
SCARA5	71.8496	2.08043	0.346436	6.00523	1.91055e-09	4.38642e-07
SPHK1	76.0185	1.78489	0.298069	5.98817	2.12213e-09	4.7867e-07
LOC106029353	143.48	1.42951	0.23924	5.97524	2.29752e-09	5.09297e-07
LOC106029573	142.714	3.69992	0.621541	5.95281	2.63575e-09	5.7437e-07
CLIC2	289.232	2.06317	0.347861	5.93103	3.01044e-09	6.45088e-07
TCF24	54.344	-2.39588	0.404543	-5.92244	3.17195e-09	6.68553e-07
LOC106045865	80.2836	3.5682	0.607264	5.87587	4.20623e-09	8.7225e-07
SLC26A1	42.2556	-4.72858	0.809868	-5.8387	5.26093e-09	1.07365e-06
IRF1	133.751	2.93142	0.503124	5.82644	5.66215e-09	1.13747e-06
HTRA3	626.559	1.15266	0.200784	5.74081	9.42226e-09	1.86372e-06
LOC106049802	31.0328	-7.35804	1.2882	-5.7119	1.11724e-08	2.14951e-06
FCGBP	547.538	3.04713	0.533512	5.71145	1.12014e-08	2.14951e-06
COL26A1	61.9758	-1.90548	0.334606	-5.69471	1.23585e-08	2.33667e-06
CYR61	105.076	2.22143	0.393719	5.64218	1.67913e-08	3.12877e-06
LOC106045966	35.4065	3.68312	0.65705	5.60554	2.07609e-08	3.81318e-06
CD3E	58.6321	4.19	0.750857	5.5803	2.40109e-08	4.348e-06
LOC106040121	109.791	2.31208	0.415455	5.56516	2.61909e-08	4.6769e-06
IRF8	134.201	1.88316	0.33939	5.54866	2.87862e-08	5.06992e-06
LOC106035885	103.069	2.57179	0.464451	5.53726	3.07247e-08	5.3382e-06
LOC106048982	29.8478	-3.49494	0.636024	-5.49497	3.90772e-08	6.69888e-06
GADD45B	150.478	1.56037	0.28427	5.48904	4.04123e-08	6.83659e-06
SPI1	137.755	2.13807	0.392347	5.44943	5.05328e-08	8.43767e-06
SERPINF1	280.404	1.77285	0.325822	5.44117	5.2932e-08	8.72495e-06
GCK	43.0921	2.48306	0.456787	5.43592	5.45134e-08	8.87188e-06
CCR7	34.6852	5.40765	0.997914	5.41895	5.99498e-08	9.63468e-06
THBS1	152.293	1.39257	0.257817	5.40139	6.61253e-08	1.0496e-05
IFNGR2	155.77	1.25573	0.233774	5.37156	7.80567e-08	1.22387e-05
MYH11	71.7561	2.93159	0.547717	5.35239	8.68001e-08	1.34456e-05
LOC106048600	911.983	4.69766	0.878728	5.34597	8.99322e-08	1.3765e-05
LOC106042170	138.882	2.2251	0.419738	5.30117	1.15064e-07	1.74045e-05
GAS2	69.5069	-1.81706	0.347208	-5.23335	1.66461e-07	2.48543e-05
CD44	80.0505	2.2505	0.430329	5.22973	1.6976e-07	2.48543e-05
LOC106048595	148.725	7.0521	1.34856	5.22934	1.70116e-07	2.48543e-05
LOC106046397	66.9591	3.60494	0.689908	5.22525	1.73917e-07	2.51241e-05
MME	42.4138	-2.83303	0.543029	-5.2171	1.81747e-07	2.59635e-05
TSPAN8	72.5539	3.54605	0.680929	5.20767	1.91229e-07	2.67963e-05
LOC106029726	52.9868	2.94673	0.565899	5.20717	1.91745e-07	2.67963e-05
HPX	19.9708	3.52656	0.681324	5.17604	2.2664e-07	3.13324e-05
CNTD1	27.0652	-2.77632	0.537509	-5.16517	2.40225e-07	3.28572e-05
LOC106038164	21.6655	-2.74636	0.531949	-5.16281	2.43265e-07	3.29227e-05
DNASE1L3	27.6168	3.49733	0.678313	5.15592	2.52383e-07	3.38009e-05
IRF7	44.7064	3.42339	0.66536	5.14516	2.67288e-07	3.54281e-05
LOC106029502	37.6012	3.51001	0.686324	5.11422	3.15043e-07	4.13317e-05
CRISPLD2	83.2116	2.02098	0.395897	5.10481	3.31131e-07	4.2767e-05
ACOT7	79.4055	1.97645	0.38724	5.10395	3.32636e-07	4.2767e-05
RNF19B	58.2541	2.04942	0.402636	5.09	3.58058e-07	4.51629e-05
LOC106029693	336.414	7.70613	1.51401	5.08988	3.58296e-07	4.51629e-05
COL6A1	829.923	1.94428	0.382502	5.08306	3.71398e-07	4.63598e-05
LOC106049230	45.7558	2.34764	0.46262	5.07465	3.88203e-07	4.79916e-05
SERPINF2	28.3555	3.78064	0.748179	5.05312	4.34656e-07	5.32225e-05
AGXT	33.4705	-4.54265	0.900383	-5.04524	4.52955e-07	5.494e-05
TNIP1	86.8322	1.39151	0.276193	5.03817	4.70003e-07	5.63667e-05
LOC106037779	55.4759	1.98456	0.394015	5.03676	4.73486e-07	5.63667e-05
LOC106036370	35.8811	5.19131	1.03323	5.02437	5.05086e-07	5.95769e-05
LOC106037044	84.3889	2.30425	0.459158	5.01843	5.20962e-07	6.0891e-05
LOC106049126	303.797	1.21276	0.242768	4.99558	5.86587e-07	6.79436e-05
ELN	262.502	2.09228	0.421201	4.9674	6.78552e-07	7.78941e-05
LOC106049429	559.144	2.20782	0.444663	4.96516	6.86459e-07	7.81045e-05
RAD51AP2	34.7933	-2.76153	0.56133	-4.91962	8.67138e-07	9.77964e-05
ETNPPL	28.2764	-2.99741	0.609662	-4.91651	8.80996e-07	9.84953e-05
COL6A2	618.912	1.89648	0.385954	4.91374	8.93543e-07	9.85133e-05
ATP6V1D	320.789	-1.04907	0.213526	-4.9131	8.96481e-07	9.85133e-05
APOLD1	29.7194	2.1099	0.430234	4.90406	9.3874e-07	0.000102283
LOC106041040	15.6385	4.98867	1.01958	4.89285	9.93873e-07	0.00010738
C1R	79.1071	2.12672	0.435013	4.88886	1.0142e-06	0.000108663
CISH	71.2711	1.70222	0.348532	4.88397	1.03969e-06	0.000110473
MGP	4163.3	1.81546	0.372368	4.87544	1.08568e-06	0.000114414
LOC106049433	399.898	2.10914	0.433263	4.86802	1.1272e-06	0.000117825
LOC106049758	47.2718	1.6393	0.337664	4.85484	1.20483e-06	0.000124923
RGS5	105.501	1.56278	0.322794	4.84141	1.28922e-06	0.000132604
LOC106029468	20.3135	-5.26099	1.08846	-4.83343	1.34201e-06	0.00013687
LOC106040156	84.2198	2.31418	0.478931	4.83195	1.35199e-06	0.00013687
TNFRSF21	96.4314	1.34908	0.279361	4.82919	1.3709e-06	0.000137701
TAP2	38.829	3.00047	0.622158	4.82269	1.41634e-06	0.000141162
LOC106034664	26.4052	4.7364	0.983698	4.81489	1.4728e-06	0.00014566
LOC106036132	33.0371	4.03556	0.839472	4.80726	1.53014e-06	0.000150175
TNFAIP2	77.1243	1.70937	0.356712	4.79201	1.65121e-06	0.000160831
GSN	202.343	1.08038	0.225579	4.78939	1.67292e-06	0.000161719
LOC106047137	106.91	-2.81952	0.589024	-4.78677	1.69487e-06	0.000162619
ITGB2	78.2172	2.38406	0.498489	4.78258	1.73058e-06	0.000164815
TNFSF13B	22.1494	2.56814	0.539881	4.75686	1.96626e-06	0.000185884
VCAM1	42.0253	3.01211	0.637673	4.7236	2.31706e-06	0.000216485
ZP2	32.5158	4.28192	0.907171	4.72008	2.35754e-06	0.000218064
FBXO47	16.6907	-4.19654	0.88941	-4.71835	2.37771e-06	0.000218358
AVPR1A	63.889	-2.55305	0.542789	-4.70357	2.55649e-06	0.000233112
LOC106044236	18.7954	6.76834	1.4425	4.69209	2.70428e-06	0.000244852
LOC106030632	207.767	-1.53533	0.327627	-4.68621	2.78304e-06	0.000250221
LOC106044170	12.3719	7.1397	1.53024	4.66574	3.07507e-06	0.000274557
LOC106048582	856.113	-1.82516	0.392675	-4.64802	3.35142e-06	0.000297167
CTSK	156.861	1.59192	0.34309	4.63995	3.48497e-06	0.000306892
CD40	48.1941	1.75409	0.37886	4.6299	3.65846e-06	0.000319978
DHTKD1	59.8811	-1.63	0.352701	-4.62147	3.81035e-06	0.000331011
LOC106038747	24.9517	3.46056	0.749906	4.61466	3.93746e-06	0.000338029
MYO1F	82.8105	1.89663	0.41103	4.61433	3.94372e-06	0.000338029
LOC106048948	20.2786	-2.68038	0.582935	-4.59809	4.26385e-06	0.000363048
LOC106040707	168.865	-2.21265	0.483137	-4.57975	4.65528e-06	0.00039377
NFKBIE	19.487	2.62274	0.57319	4.57568	4.74672e-06	0.00039888
IL2RG	43.3357	2.25386	0.492798	4.5736	4.79417e-06	0.000400251
BCL2A1	30.2511	2.08838	0.457353	4.56623	4.96581e-06	0.000411906
COL3A1	6065.54	1.35735	0.297606	4.56088	5.09385e-06	0.000417144
LOC106048984	142.582	-1.97252	0.433907	-4.54594	5.46901e-06	0.000443211
MFAP5	92.2899	1.96773	0.432899	4.54548	5.48111e-06	0.000443211
IL2RA	15.6228	3.69306	0.813883	4.53758	5.69042e-06	0.000457261
ADM	76.8193	1.60308	0.353799	4.53106	5.86878e-06	0.000468664
CD2	33.8171	2.77095	0.612841	4.52148	6.14074e-06	0.000485402
CTSS	94.9317	1.95338	0.432066	4.52103	6.15389e-06	0.000485402
LAMP3	50.8185	2.79625	0.619537	4.51345	6.37812e-06	0.000500022
CRIP1	396.986	1.65476	0.367021	4.50863	6.52472e-06	0.000508414
DMC1	18.7822	-2.89674	0.643524	-4.50136	6.75187e-06	0.000522944
TNXB	13.5425	3.47034	0.773573	4.48612	7.25332e-06	0.000558419
LOC106034197	14.3136	-5.34293	1.19256	-4.48022	7.4567e-06	0.000570659
LOC106029986	111.34	1.57328	0.351264	4.47891	7.50252e-06	0.000570769
LOC106044792	16.907	4.33323	0.968827	4.47266	7.72528e-06	0.000584258
LOC106040105	15.5596	-2.80797	0.628426	-4.46826	7.88602e-06	0.000592928
CSF1	43.1273	1.68653	0.379794	4.44064	8.96915e-06	0.000670444
IL10RA	11.7252	3.49071	0.787688	4.43159	9.35389e-06	0.000692649
TUBB6	139.405	1.14317	0.258008	4.43076	9.38995e-06	0.000692649
NFKB2	33.5979	1.95812	0.442023	4.4299	9.42783e-06	0.000692649
LOC106033293	57.826	6.90303	1.56646	4.40677	1.04922e-05	0.000766468
ASPG	77.0712	2.30024	0.522168	4.40517	1.05703e-05	0.000767812
LOC106037496	16.0869	-2.61893	0.594991	-4.40163	1.07438e-05	0.000776032
PTPRC	114.38	2.30363	0.523787	4.39803	1.09239e-05	0.000784633
CX3CL1	20.1359	2.16232	0.492381	4.39155	1.12546e-05	0.0007996
P2RY13	22.0966	2.24954	0.512249	4.39151	1.12567e-05	0.0007996
COL6A3	348.696	1.37487	0.313183	4.38998	1.1336e-05	0.00080081
LOC106046456	11.014	6.97202	1.59365	4.37489	1.21496e-05	0.000853593
AKR1D1	90.7662	1.74681	0.399432	4.37325	1.22413e-05	0.00085536
LOC106049353	30.0379	2.28036	0.523441	4.35648	1.3217e-05	0.000918544
TAGAP	35.1566	1.80756	0.415117	4.35435	1.33462e-05	0.000922541
LCP2	39.4342	2.54672	0.586181	4.3446	1.3953e-05	0.000959324
LOC106030304	92.5037	-2.63186	0.606451	-4.33978	1.42624e-05	0.000972993
SYNGR3	53.4887	2.31611	0.533783	4.33904	1.43106e-05	0.000972993
TMEM174	8.41521	-6.4435	1.48536	-4.338	1.43788e-05	0.000972993
ABCB5	17.8137	-2.66523	0.615237	-4.33204	1.47737e-05	0.000994479
KCNJ1	10.4225	-5.76896	1.3327	-4.32878	1.49938e-05	0.00100153
ITGA8	84.293	-1.27221	0.293936	-4.32819	1.50343e-05	0.00100153
THEMIS2	17.4147	2.64925	0.612885	4.32258	1.54214e-05	0.00101693
JUN	221.097	1.09333	0.252937	4.32255	1.54236e-05	0.00101693
LOC106049751	36.028	1.88857	0.437933	4.31246	1.61447e-05	0.00105904
CD40LG	12.6981	4.66599	1.08422	4.30354	1.68089e-05	0.00109639
LOC106038135	14.3509	-4.29991	0.999387	-4.30255	1.68847e-05	0.00109639
JCHAIN	51.6801	3.19197	0.742181	4.3008	1.70184e-05	0.00109953
SERPIND1	52.9687	1.6451	0.382683	4.29884	1.7169e-05	0.0011027
STRA8	38.4393	-2.1726	0.505498	-4.29794	1.7239e-05	0.0011027
MYC	32.3404	1.72732	0.402408	4.29246	1.76701e-05	0.00112389
MADCAM1	18.144	2.94625	0.686528	4.29152	1.77451e-05	0.00112389
VIPR2	135.667	1.50856	0.35221	4.28311	1.84297e-05	0.00116152
CD3D	82.4359	2.59716	0.608542	4.26784	1.97379e-05	0.0012379
ARID5A	47.872	1.68837	0.395939	4.26421	2.00612e-05	0.00125207
PRSS23	392.673	1.24018	0.291145	4.25967	2.04733e-05	0.00126832
LOC106031787	16.6923	-3.29676	0.774039	-4.25917	2.05189e-05	0.00126832
TMEM140	110.893	1.54629	0.363362	4.2555	2.08578e-05	0.00128311
LOC106033708	34.1837	-1.70519	0.401137	-4.2509	2.12916e-05	0.00130356
GPD1	27.758	-3.00166	0.707244	-4.24417	2.19407e-05	0.00133693
LOC106036028	14.296	-3.03993	0.716541	-4.2425	2.21039e-05	0.00134052
LOC106046816	34.351	3.73133	0.879963	4.24033	2.23191e-05	0.00134721
LOC106041188	170.016	-1.40885	0.332761	-4.2338	2.29771e-05	0.00137221
CD247	31.8838	3.16427	0.747439	4.23349	2.30095e-05	0.00137221
NPHS2	34.5294	-3.14753	0.743559	-4.23306	2.30534e-05	0.00137221
LOC106029497	9.4345	6.73742	1.59377	4.22736	2.36452e-05	0.00140095
PDLIM3	56.6761	1.75794	0.416444	4.22132	2.42875e-05	0.00142944
LOC106044193	37.9551	1.72754	0.40933	4.2204	2.43869e-05	0.00142944
LOC106049807	61.7591	-5.04421	1.19552	-4.21926	2.45102e-05	0.00142944
ALOX5AP	66.4207	1.44034	0.341417	4.21871	2.45708e-05	0.00142944
LOC106029669	45.7004	-2.38819	0.566254	-4.21752	2.47e-05	0.00143048
SAMSN1	23.0255	2.31898	0.550193	4.21485	2.49948e-05	0.00144107
LOC106034602	34.4593	1.65385	0.393446	4.20351	2.62805e-05	0.00150843
LOC106033478	98.3246	-4.27034	1.01811	-4.19437	2.73632e-05	0.00156022
GM2A	129.119	1.13117	0.269722	4.19385	2.74255e-05	0.00156022
LGALS3	108.879	1.37001	0.327215	4.18687	2.82823e-05	0.00160187
RHCG	9.14478	-5.57689	1.33392	-4.18083	2.90443e-05	0.00163782
ADAMTSL2	14.5364	2.58473	0.619173	4.17449	2.9865e-05	0.00167674
TNFAIP3	29.44	1.93998	0.466554	4.15809	3.20916e-05	0.00179392
LOC106041939	13.945	2.79986	0.67377	4.15551	3.24567e-05	0.00180383
LOC106043045	11.5879	-3.08467	0.743497	-4.14886	3.34128e-05	0.00184373
LOC106029814	68.3604	-1.63966	0.395302	-4.14787	3.35579e-05	0.00184382
PODN	46.8703	1.44617	0.349575	4.13695	3.51948e-05	0.00192553
LOC106041540	48.4302	1.76436	0.427041	4.13159	3.60261e-05	0.00196266
LOC106034179	16.6875	-2.3174	0.562151	-4.12239	3.74967e-05	0.00202561
AEN	47.5361	1.45147	0.352228	4.12081	3.77535e-05	0.00203053
C1S	68.8123	2.12803	0.516525	4.1199	3.79037e-05	0.00203053
LOC106049920	306.802	1.48595	0.361131	4.11471	3.87668e-05	0.00206431
CD4	15.1329	3.88051	0.943204	4.11418	3.88553e-05	0.00206431
LOC106032856	63.2997	2.51374	0.611431	4.11124	3.93534e-05	0.00208217
GPR65	18.4264	3.2385	0.789069	4.10421	4.05705e-05	0.00213776
CTSB	674.492	1.09027	0.265944	4.09963	4.1381e-05	0.00216275
SEC61A2	52.7113	-1.54437	0.376888	-4.09768	4.17306e-05	0.00217219
LOC106046243	37.7154	1.89337	0.462628	4.09264	4.26488e-05	0.00221103
RHOG	65.0711	1.60144	0.391424	4.09132	4.2892e-05	0.00221471
PIM3	67.3164	1.24686	0.305161	4.0859	4.39062e-05	0.00225801
IL4I1	14.477	6.38237	1.56336	4.08248	4.45585e-05	0.00228243
PRKCQ	21.234	2.25101	0.552132	4.07693	4.56335e-05	0.002317
HMGCS2	76.4855	-6.8543	1.68153	-4.07622	4.57742e-05	0.002317
IL7R	14.6448	3.59272	0.881685	4.07484	4.60464e-05	0.00232164
SYCP3	55.049	-1.61894	0.397579	-4.072	4.66117e-05	0.00233097
LCP1	134.138	1.94056	0.476657	4.07118	4.67753e-05	0.00233097
ALDH6A1	126.456	-1.38794	0.341111	-4.06889	4.72374e-05	0.00233456
MMP11	98.4013	-1.50833	0.37074	-4.06843	4.73307e-05	0.00233456
LOC106033086	35.0707	-2.10926	0.518485	-4.06813	4.7392e-05	0.00233456
NCF2	35.4844	2.10515	0.517931	4.06453	4.813e-05	0.00235689
BPHL	53.3907	-1.61309	0.39691	-4.06413	4.8212e-05	0.00235689
LOC106048064	35.4325	2.1454	0.528115	4.06237	4.85773e-05	0.00236575
CIITA	21.1872	2.40579	0.593025	4.0568	4.97494e-05	0.00240523
LOC106030066	15.0378	4.15374	1.02391	4.05674	4.9762e-05	0.00240523
CYTIP	17.6534	3.17352	0.783343	4.05125	5.09453e-05	0.0024532
PIK3R5	18.6898	2.27289	0.561367	4.04885	5.14691e-05	0.00246917
SLC23A1	27.1761	-3.20634	0.794113	-4.03764	5.39917e-05	0.00258056
SLC13A5	29.3514	-2.29903	0.570354	-4.03089	5.5567e-05	0.00263626
EGR1	147.049	1.02247	0.253846	4.02791	5.6276e-05	0.00265924
ANGPTL2	89.4766	1.30636	0.32439	4.02712	5.64651e-05	0.00265924
LOC106035746	67.3598	-1.95583	0.486106	-4.02345	5.73514e-05	0.00268134
LOC106046186	24.1711	2.7097	0.674364	4.01816	5.86548e-05	0.00273233
LOC106029505	15.0062	2.64279	0.659164	4.0093	6.0898e-05	0.00281666
MFSD5	108.164	1.00781	0.251478	4.00757	6.13476e-05	0.00282705
LOC106048210	16.1576	3.53106	0.881973	4.00358	6.23898e-05	0.00286481
LOC106039689	20.2992	3.13721	0.783861	4.00225	6.2742e-05	0.00287073
MSC	76.618	1.6719	0.418033	3.99946	6.34883e-05	0.00289457
COL9A1	9.6247	-3.66661	0.917958	-3.99431	6.48818e-05	0.00294765
TOMM34	83.3777	-1.12001	0.280993	-3.98588	6.72295e-05	0.00304356
ATAD2	69.6245	-1.1552	0.291164	-3.96754	7.2618e-05	0.00327596
PIGR	11.9973	5.19985	1.31121	3.96568	7.31879e-05	0.00328543
TINAG	14.358	-2.72552	0.689329	-3.95387	7.6897e-05	0.00343286
GPX3	756.002	1.11243	0.281917	3.94593	7.9492e-05	0.00353643
LOC106030344	40.691	2.90126	0.73945	3.92353	8.72597e-05	0.00386862
TRAF2	61.5924	1.2863	0.328605	3.91441	9.06237e-05	0.00400395
IFI30	264.661	1.71131	0.437608	3.9106	9.20673e-05	0.0040472
TMEM72	7.34271	-5.25526	1.344	-3.91017	9.22322e-05	0.0040472
TMEM67	42.17	-1.57415	0.402871	-3.90733	9.33217e-05	0.00408108
LOC106030528	35.5704	-2.12188	0.544631	-3.89598	9.78009e-05	0.00426246
DNER	28.0906	-1.71802	0.441188	-3.89408	9.85715e-05	0.00428153
LOC106030811	67.4831	1.49303	0.383549	3.89266	9.91512e-05	0.00429221
LOC106029427	21.4505	2.21077	0.569329	3.88311	0.000103127	0.00444935
CKMT2	9.37292	-4.07517	1.05064	-3.87876	0.000104992	0.00450129
KLF2	136.995	1.13614	0.292948	3.8783	0.000105189	0.00450129
CTSZ	179.791	1.3712	0.353598	3.87786	0.000105381	0.00450129
TCIRG1	90.2709	1.15578	0.299161	3.86339	0.000111824	0.00476067
NPM3	15.0833	2.64647	0.685784	3.85904	0.000113835	0.00483028
HOXB9	41.9936	-1.35984	0.35246	-3.85813	0.000114256	0.00483221
LOC106041656	67.3209	-4.43345	1.14967	-3.8563	0.000115118	0.00485268
LSP1	317.564	1.21202	0.314468	3.85419	0.000116113	0.00487691
ARPC1B	340.209	1.41711	0.367824	3.85268	0.00011683	0.00487691
RAD21L1	13.0541	-3.05903	0.796068	-3.84268	0.0001217	0.00504742
SLC2A6	9.32941	3.41529	0.890677	3.83448	0.000125829	0.00520188
ZNFX1	52.7798	1.98112	0.516854	3.83303	0.000126573	0.00521588
BIRC2	94.8519	1.52566	0.398465	3.82884	0.00012875	0.00528861
ST6GAL2	29.3545	-1.75963	0.460464	-3.82142	0.000132687	0.00543297
LOC106045898	64.456	2.09003	0.547547	3.81709	0.000135037	0.00551165
LOC106032134	74.3257	-1.09992	0.288423	-3.81356	0.000136979	0.00557323
LOC106045365	151.548	-2.32257	0.60931	-3.81181	0.000137953	0.00559515
GATM	11.663	-3.98272	1.04734	-3.80268	0.000143138	0.005751
LOC106046814	23.4902	2.35902	0.621414	3.79622	0.000146922	0.00588465
STAT1	273.398	1.77481	0.469207	3.78259	0.000155207	0.0061972
ACTG2	279.625	1.88437	0.498498	3.7801	0.000156768	0.00624015
LOC106038117	7.87566	-5.35723	1.41935	-3.77444	0.00016037	0.00636384
LOC106045567	10.6407	-4.89394	1.2983	-3.7695	0.000163572	0.0064709
IFITM5	21.3611	2.50782	0.665867	3.76625	0.00016572	0.00653576
THBS3	29.6398	1.68196	0.446992	3.76284	0.000167992	0.00660511
TESC	23.7773	1.75206	0.466579	3.75513	0.000173252	0.00679117
BHLHE40	62.1726	1.09528	0.291885	3.75245	0.000175118	0.00684343
ALOX5	33.9809	1.38185	0.368358	3.75139	0.000175859	0.00685158
SPATA22	73.6718	-2.49346	0.665059	-3.74923	0.000177381	0.00688852
CRMP1	55.9412	-1.18716	0.316701	-3.74852	0.000177879	0.00688852
ACTA1	75.1492	1.90596	0.509136	3.74352	0.000181458	0.00700604
LFNG	121.146	1.05695	0.282447	3.74212	0.000182472	0.00702408
LOC106044214	101.976	4.89698	1.30931	3.74012	0.000183935	0.00705928
CYTH1	77.1779	1.26216	0.337901	3.73529	0.000187497	0.00716268
IFI35	146.04	2.24303	0.600665	3.73425	0.000188276	0.00716268
TFCP2L1	16.1982	-2.07072	0.554527	-3.73422	0.000188301	0.00716268
LOC106037140	16.0182	2.49964	0.669564	3.73323	0.00018904	0.00716957
DENND2D	19.7689	2.37819	0.637172	3.73242	0.000189652	0.00717163
MCM8	20.9723	-1.8648	0.501604	-3.71768	0.000201062	0.0075621
IL18R1	17.2222	2.51658	0.677007	3.71721	0.000201432	0.0075621
FYB	26.5475	2.36186	0.635451	3.71682	0.000201742	0.0075621
WDR88	18.0738	-2.18707	0.588973	-3.71336	0.000204529	0.00763612
DMGDH	26.3854	-2.28721	0.616267	-3.71139	0.000206125	0.0076594
BPGM	58.1297	-1.1828	0.318898	-3.70901	0.000208074	0.00770953
ADAM8	11.6256	3.4766	0.937548	3.70818	0.000208751	0.0077124
TPM2	384.982	1.26348	0.340934	3.70592	0.000210624	0.00774796
LOC106038356	18.741	2.19422	0.592182	3.70531	0.000211129	0.00774796
PAMR1	69.2667	1.2121	0.327165	3.70484	0.000211522	0.00774796
LOC106038395	67.4433	-1.08684	0.293769	-3.69963	0.000215912	0.00786396
GLIPR2	44.729	1.34401	0.364141	3.69091	0.000223449	0.00809265
LOC106041248	5.46047	5.96172	1.61773	3.68524	0.00022849	0.00825196
TRIM25	28.5367	2.03843	0.55394	3.67988	0.000233344	0.00838016
LOC106049723	1278.49	-1.32224	0.359484	-3.67817	0.000234913	0.00841304
LOC106049456	16.4625	2.13752	0.581911	3.67328	0.000239455	0.00854192
LOC106034824	10.9128	-3.01623	0.823854	-3.66112	0.000251112	0.00891863
LOC106033647	8.67328	-3.17769	0.868479	-3.65891	0.000253288	0.00896761
LOC106030438	51.8666	-1.27631	0.348881	-3.65831	0.000253886	0.00896761
SLC16A7	19.5965	-2.02196	0.553765	-3.6513	0.000260916	0.00919068
CORIN	21.041	-2.01111	0.551514	-3.64653	0.00026581	0.0093375
MAFK	41.5563	1.30312	0.357766	3.64239	0.000270119	0.00945336
LYZ	22.9078	-2.15826	0.59261	-3.64195	0.000270579	0.00945336
PRF1	10.191	2.79689	0.768456	3.63963	0.000273029	0.00951311
PCK1	332.739	-4.12951	1.13733	-3.63088	0.000282453	0.00978841
LOC106049352	15.1482	2.18651	0.602739	3.62762	0.000286045	0.00988625
LOC106032713	4.76533	5.74833	1.58498	3.62675	0.000287014	0.00989314
AMICA1	26.8078	1.92438	0.530944	3.62446	0.000289566	0.0099544
LOC106049430	13.9674	2.79221	0.771148	3.62084	0.000293645	0.0100677
LOC106046419	21.459	-2.42207	0.669219	-3.61924	0.000295464	0.0101031
CAPG	36.6963	1.27792	0.353922	3.61075	0.000305318	0.0104124
SDC4	56.3044	1.34808	0.373476	3.60954	0.000306743	0.0104333
SLC37A2	42.7393	1.49728	0.415233	3.60589	0.000311089	0.0105532
MMEL1	60.7134	-1.39332	0.386862	-3.60159	0.000316276	0.0106909
LOC106029685	24.0925	-3.10441	0.862061	-3.60115	0.000316811	0.0106909
CLDN16	6.28229	-5.01881	1.3945	-3.59901	0.000319427	0.010751
DEF6	27.7556	1.83727	0.511206	3.59399	0.000325649	0.0109033
TTC8	61.2992	-1.01744	0.283388	-3.59027	0.000330333	0.0110314
LOC106031280	3.83925	-5.31255	1.48244	-3.58367	0.000338804	0.0112558
GLUL	106.05	1.05775	0.295217	3.58295	0.00033974	0.0112578
LOC106039641	118.237	1.3604	0.380545	3.57487	0.000350398	0.0115811
CLEC3B	808.698	1.17165	0.328375	3.56804	0.000359666	0.011857
CTGF	249.904	1.20083	0.337038	3.56288	0.000366809	0.0120616
LOC106033238	15.4401	-2.07432	0.582418	-3.56156	0.000368662	0.0120916
LOC106040884	14.8546	2.2793	0.640733	3.55734	0.000374632	0.0122561
LOC106036308	469.079	-4.34654	1.22337	-3.55292	0.000380974	0.0124319
LOC106036398	24.0156	1.94135	0.546955	3.54938	0.000386139	0.0125686
NAAA	76.5194	1.13208	0.319112	3.54759	0.000388779	0.0126225
ZNF703	45.6017	1.24218	0.350292	3.54613	0.00039094	0.0126607
LOC106035783	9.11495	3.37241	0.951876	3.54291	0.000395731	0.0127837
SYCP2	18.0578	-2.09957	0.59338	-3.53833	0.000402673	0.0129227
FRMD1	97.12	-1.18677	0.335428	-3.53808	0.000403049	0.0129227
WNT5A	64.8916	-1.1227	0.317552	-3.53549	0.000407019	0.0130175
THY1	78.5891	1.35542	0.383616	3.53326	0.000410463	0.0130627
NINJ1	79.6449	1.28637	0.364413	3.52997	0.00041561	0.0131613
RAB40B	32.0751	-1.48437	0.420873	-3.52689	0.000420476	0.0132501
JDP2	63.3057	1.20547	0.342154	3.52318	0.000426403	0.0134041
LAPTM5	189.497	1.44845	0.411301	3.52164	0.000428886	0.0134492
KCNE4	30.221	1.63647	0.466613	3.50712	0.000452977	0.0141357
ZAP70	4.99906	5.81801	1.66116	3.50238	0.000461115	0.0143202
THEMIS	4.99906	5.81801	1.66116	3.50238	0.000461115	0.0143202
PIPOX	17.1434	-3.21026	0.917297	-3.49969	0.000465801	0.0144308
NAMPT	119.571	1.19647	0.342696	3.49133	0.000480627	0.0148187
NR1D2	52.6861	1.11727	0.320424	3.48685	0.00048874	0.0150328
CTLA4	5.41624	5.93385	1.70265	3.48507	0.000492017	0.0150975
LOC106047089	47.8286	2.14547	0.616175	3.48192	0.00049784	0.0152398
LOC106049525	30.3351	1.72409	0.495281	3.48103	0.000499486	0.0152539
CCDC86	35.1196	1.28424	0.369138	3.47903	0.000503231	0.0153319
LCK	12.2686	3.09985	0.891443	3.47734	0.000506414	0.0153924
LOC106047950	124.473	3.51076	1.01115	3.47206	0.000516478	0.0156264
LOC106044862	39.489	-2.24841	0.647579	-3.47203	0.000516544	0.0156264
SORD	223.031	-1.62499	0.469201	-3.4633	0.000533588	0.0161041
MECOM	39.3776	-1.32258	0.382062	-3.46169	0.000536792	0.0161628
LOC106038759	58.96	1.94887	0.563449	3.45883	0.000542534	0.0162624
LOC106043396	41.4213	4.36103	1.26363	3.4512	0.000558108	0.0166874
UBASH3A	13.2235	3.67215	1.06447	3.44976	0.000561088	0.0167376
LOC106039210	23.6807	-1.95209	0.566468	-3.44608	0.00056878	0.0169278
LOC106036081	31.774	-1.361	0.395237	-3.44351	0.000574215	0.0169717
LOC106043190	3.60064	5.345	1.5526	3.4426	0.000576148	NA
FGG	14.4089	2.11023	0.613064	3.44211	0.000577204	0.0170209
PHGDH	143.316	-3.23152	0.939084	-3.44114	0.000579264	0.0170426
LOC106042041	10.7645	-2.98459	0.868004	-3.43845	0.000585056	0.0171737
PIWIL1	57.1403	-1.69704	0.49407	-3.43481	0.000592968	0.0173663
NCF1	52.1121	1.82483	0.532317	3.42809	0.000607839	0.017704
EVL	67.766	1.58091	0.461212	3.42774	0.000608632	0.017704
ALDH4A1	120.556	-1.27143	0.371303	-3.42422	0.000616556	0.017894
FAM180B	20.6737	1.72095	0.503493	3.41803	0.000630764	0.0181945
PPP4R4	19.8624	-1.69176	0.494977	-3.41786	0.000631154	0.0181945
PPP2R2C	27.8391	-1.55191	0.454748	-3.41267	0.000643297	0.0185031
LOC106047661	65.7679	1.08653	0.31849	3.41149	0.000646085	0.0185418
MMP7	28.793	5.88992	1.72723	3.41004	0.00064953	0.0185991
G6PC	40.5386	-1.884	0.553524	-3.40364	0.00066494	0.0188955
LOC106034685	32.6157	1.78234	0.523685	3.40345	0.000665404	0.0188955
TMEM123	140.306	1.16897	0.343482	3.40331	0.000665757	0.0188955
GRAP2	9.49439	3.78131	1.11198	3.40052	0.000672585	0.0190288
RNF213	42.1018	2.06399	0.607023	3.40018	0.000673415	0.0190288
LOC106040500	24.1002	-1.53662	0.452694	-3.39438	0.00068784	0.0193938
LOC106035576	10.2549	3.27684	0.965686	3.39328	0.000690617	0.0194294
LOC106047988	31.2644	1.83271	0.540397	3.39142	0.000695314	0.0194544
LOC106048273	111.124	1.14191	0.336742	3.39105	0.000696256	0.0194544
OGN	486.254	1.02181	0.301598	3.38799	0.000704061	0.0195933
ANGPT1	13.0123	-2.09887	0.619845	-3.38613	0.000708867	0.019642
SLC7A3	31.0026	1.38258	0.408664	3.38316	0.00071656	0.0198125
RACGAP1	88.7506	-1.0242	0.302911	-3.3812	0.000721701	0.0199118
CARD9	54.0606	1.66289	0.492043	3.37955	0.000726042	0.0199887
LOC106045509	18.8745	2.38187	0.705096	3.37808	0.000729947	0.0200533
ABAT	53.7023	-1.1803	0.349563	-3.37649	0.000734166	0.0201262
APOB	56.8273	-4.18703	1.2407	-3.37474	0.00073886	0.0202118
EDNRB	42.8721	-1.15502	0.342822	-3.36916	0.000753984	0.0205381
LOC106047120	13.7808	2.37089	0.704068	3.36741	0.00075877	0.0206248
LOC106044189	5.12244	-4.72101	1.40467	-3.36095	0.000776756	0.0210691
TNFRSF18	18.7399	2.36197	0.703041	3.35964	0.000780437	0.0211198
KCNJ16	42.0633	-2.1342	0.635481	-3.3584	0.00078394	0.0211278
CMTM6	52.0498	1.17693	0.35056	3.35728	0.000787138	0.0211278
LOC106032503	16.3738	-2.96876	0.884838	-3.35514	0.000793244	0.0211758
SLC5A8	11.233	-3.29052	0.980802	-3.35492	0.000793866	0.0211758
GCH1	35.5455	2.19144	0.653411	3.35385	0.000796944	0.0211918
SLC24A1	13.7172	-2.11223	0.629845	-3.35357	0.000797763	0.0211918
LOC106046941	26.4166	-1.90611	0.568814	-3.35102	0.000805158	0.0213442
LOC106032129	59.9501	-1.33785	0.399522	-3.34861	0.000812174	0.0214312
LOC106038207	681.662	-5.87388	1.75427	-3.34833	0.000812992	0.0214312
LOC106035542	46.0639	-5.75603	1.72049	-3.34558	0.000821102	0.0215447
LOC106048722	7.41078	-4.35112	1.30232	-3.34105	0.000834622	0.0217759
HORMAD1	67.2655	-1.87974	0.562694	-3.34062	0.000835923	0.0217759
EDA2R	35.068	1.22183	0.36583	3.33988	0.000838138	0.0217759
PLA2R1	92.7111	1.15189	0.344898	3.3398	0.000838382	0.0217759
LOC106048089	76.1909	1.13712	0.340998	3.33469	0.00085396	0.0221163
SLC37A4	117.944	-1.19343	0.357918	-3.33437	0.000854929	0.0221163
ADAMTS2	75.12	1.11786	0.335505	3.33186	0.000862669	0.0222271
C1QTNF1	82.5559	1.00556	0.301868	3.33112	0.000864982	0.0222421
CTH	175.036	-1.67602	0.503322	-3.32992	0.000868713	0.0222935
LOC106041315	23.6122	-1.78971	0.538553	-3.32318	0.000889981	0.0227938
PTGER2	17.7373	1.70623	0.513957	3.31979	0.000900858	0.0228849
SMTNL2	12.9373	-2.11825	0.638083	-3.31971	0.000901105	0.0228849
ART5	12.0588	2.26122	0.681228	3.31933	0.00090233	0.0228849
LOC106029463	28.5737	-1.77185	0.534254	-3.3165	0.000911541	0.0230367
GPR174	8.55801	2.97838	0.89809	3.31635	0.000912007	0.0230367
LOC106045660	4.08974	5.54761	1.67744	3.30719	0.00094237	0.023757
LOC106049528	151.421	1.03954	0.314396	3.30647	0.000944799	0.0237716
RASSF2	74.5576	1.31454	0.397678	3.30554	0.000947936	0.0238039
ADAMTS1	56.523	1.10895	0.336564	3.29492	0.000984483	0.0245777
ADAP1	32.6168	1.19988	0.364437	3.29243	0.000993262	0.0247488
HAO1	15.3512	-3.21294	0.976762	-3.28938	0.00100407	0.0249341
XDH	61.15	-1.54636	0.470127	-3.28924	0.00100458	0.0249341
ACADM	98.1753	-1.16801	0.355307	-3.28733	0.00101143	0.0250558
WFDC1	43.511	1.16021	0.353726	3.27995	0.00103824	0.0256211
LOC106036649	49.8011	-1.44265	0.440493	-3.27507	0.00105635	0.0259684
RGN	332.557	-3.15398	0.963262	-3.27427	0.00105937	0.0259929
CPEB2	35.8753	-1.18698	0.36329	-3.26731	0.00108574	0.0265893
SMC1B	32.35	-1.72891	0.529388	-3.26586	0.0010913	0.0266747
LOC106042177	1448.54	1.25666	0.38495	3.26448	0.00109664	0.0267183
FBXO32	45.1671	1.12102	0.343996	3.25882	0.00111878	0.0271912
RNF135	20.9398	1.88001	0.577065	3.25788	0.00112247	0.0272293
MATK	9.59757	2.50039	0.768933	3.25177	0.00114689	0.0277695
LOC106035635	58.1606	-2.02631	0.623672	-3.249	0.00115812	0.0279885
ANPEP	57.3472	-1.19678	0.368767	-3.24537	0.00117299	0.0281912
LOC106043196	31.8021	1.42772	0.439929	3.24535	0.00117308	0.0281912
RGCC	15.1193	-2.26439	0.699471	-3.23729	0.00120672	0.0289455
NABP1	41.188	1.23958	0.383826	3.22953	0.00123994	0.0295769
SLC9A3	3.2094	-5.05329	1.57065	-3.21733	0.0012939	NA
GLIPR1	12.0213	2.12548	0.662712	3.20724	0.00134015	0.0317316
SPDYA	26.8067	-1.53417	0.479557	-3.19914	0.00137839	0.0325175
LOC106032136	16.3698	-1.85555	0.580231	-3.19796	0.00138405	0.0325912
LOC106030451	3.91848	5.48575	1.71941	3.19049	0.00142033	0.0333234
PSTPIP2	26.7568	1.62933	0.512251	3.18073	0.00146904	0.0343409
FHL1	33.2458	1.57934	0.49693	3.17818	0.001482	0.034581
FGL2	157.164	1.18953	0.375219	3.17022	0.00152321	0.035414
ACTA2	398.431	1.1992	0.37873	3.16638	0.0015435	0.0357564
LOC106049613	17.4978	-1.85673	0.587108	-3.1625	0.00156422	0.0360496
LOC106046337	15.9697	1.82473	0.577229	3.16118	0.00157129	0.0361396
OLFML1	13.7202	2.12395	0.672057	3.16037	0.00157567	0.0361757
CLEC3A	12.5205	-7.01813	2.22144	-3.15927	0.00158164	0.0362481
ANGPTL3	7.23347	-3.72966	1.18097	-3.15814	0.00158778	0.0363241
NPTX2	17.5135	-1.69481	0.536974	-3.15622	0.00159829	0.0364572
ODF2L	16.5381	-1.75076	0.554732	-3.15604	0.00159928	0.0364572
LOC106044313	6.99257	3.30776	1.04871	3.15412	0.00160983	0.036633
DNAAF1	20.4751	-1.8685	0.592782	-3.15209	0.00162106	0.0367763
COTL1	1041.71	1.22805	0.389618	3.15195	0.00162186	0.0367763
TMEM204	38.3817	-1.16076	0.368376	-3.15102	0.001627	0.0368017
STK10	48.2478	1.21019	0.384101	3.15072	0.0016287	0.0368017
CFAP52	21.6612	-1.63245	0.520167	-3.13832	0.00169918	0.0380599
HAAO	16.0442	-2.59071	0.826268	-3.13544	0.00171598	0.0383694
MARCO	17.3654	2.88568	0.921232	3.13241	0.00173376	0.0386988
LOC106042738	16.8709	-2.59899	0.829842	-3.13191	0.00173674	0.0386988
AGTR1	49.1623	-1.02727	0.328147	-3.13052	0.00174499	0.0388155
SUSD2	19.9757	-1.69232	0.541986	-3.12245	0.00179354	0.0397577
GPLD1	22.7421	-1.7204	0.551257	-3.12086	0.00180324	0.0398582
IFIH1	30.6495	1.75228	0.561504	3.12069	0.00180427	0.0398582
FSTL3	17.0745	1.79613	0.576306	3.11663	0.00182933	0.0403425
RGS18	32.4923	1.28696	0.413262	3.11415	0.00184477	0.0405051
DNA2	31.0254	-1.35822	0.436193	-3.11379	0.001847	0.0405051
COL24A1	55.0727	-1.24196	0.3989	-3.11347	0.00184904	0.0405051
CCR4	12.5416	2.9393	0.944072	3.11342	0.0018493	0.0405051
SHISA2	97.0821	-1.21743	0.391554	-3.10922	0.00187584	0.0410164
SI	14.4122	-2.61171	0.840859	-3.106	0.00189635	0.0413946
LYN	79.0774	1.07867	0.347487	3.1042	0.00190796	0.0414102
HSF2BP	18.7025	-2.01293	0.648539	-3.10379	0.00191057	0.0414102
LOC106033477	195.813	-3.49387	1.1257	-3.10373	0.00191095	0.0414102
ACSL1	105.569	-1.12442	0.36232	-3.10339	0.00191317	0.0414102
SMPD2	34.2626	1.23361	0.397839	3.10078	0.00193012	0.0416369
IL1B	2.81591	4.99631	1.6122	3.09907	0.0019413	NA
LOC106046794	63.2008	1.44964	0.468066	3.09709	0.00195431	0.0420176
SELPLG	37.3415	1.56909	0.507552	3.09149	0.00199155	0.0426756
LOC106037597	7.55598	3.4323	1.11077	3.09002	0.00200142	0.0428157
CAMK1G	19.2633	-1.87667	0.608299	-3.0851	0.0020348	0.0433856
APRT	25.1789	1.37052	0.444827	3.08101	0.00206297	0.0439132
DUSP10	45.5862	1.05284	0.342339	3.07542	0.00210205	0.0446554
CP	32.9918	-1.49129	0.484966	-3.07503	0.00210478	0.0446554
LOC106049208	12.5383	1.96964	0.641083	3.07236	0.00212371	0.0449326
CD34	41.1103	1.17236	0.381601	3.07221	0.00212483	0.0449326
SH3BP1	15.8348	1.98076	0.645354	3.06926	0.00214588	0.045276
PTH1R	19.1644	-1.61352	0.525755	-3.06895	0.00214812	0.045276
LOC106034118	7.43324	-2.61686	0.853508	-3.066	0.00216941	0.04565
SMAD2	48.5635	-1.06793	0.348639	-3.06316	0.00219015	0.045936
ECI2	99.2731	-1.07133	0.350009	-3.06087	0.00220694	0.0462128
ZP1	10.1079	2.78839	0.911423	3.05938	0.00221796	0.046368
FBXO15	14.2183	-1.96263	0.64185	-3.05778	0.00222986	0.0464656
PIK3R6	16.0589	1.82533	0.597195	3.05651	0.00223927	0.0465862
LY96	24.0792	1.57031	0.513857	3.05592	0.00224367	0.0466025
KL	18.9904	-2.23383	0.732996	-3.04753	0.00230727	0.0477691
LOC106037278	7.26035	-3.7397	1.2287	-3.04361	0.00233756	0.0483183
AOX1	90.0971	-1.01381	0.333217	-3.04248	0.00234636	0.0483448
OGFR	47.856	1.2453	0.409484	3.04114	0.00235681	0.048405
FMNL1	35.1605	1.69359	0.557199	3.03947	0.00236995	0.0485972
LOC106040415	33.9884	-1.81702	0.598997	-3.03345	0.00241778	0.0494203
LOC106034107	6.70926	-3.61546	1.19277	-3.03114	0.00243634	0.0497207

## Sheet: DE10_vs_DE20
Differentially expressed genes (DEGs) between DE10 vs. DE20
	baseMean	log2FoldChange	lfcSE	stat	pvalue	padj
TRNAR-CCU	21.09	7.77	1.48	5.25	0	0
TRNAA-AGC-17	13.83	7.16	1.4	5.11	0	0
LOC119713724	13.73	7.15	1.66	4.31	0	0
LOC113842995	12.02	6.96	1.39	5	0	0
TRNAE-CUC-2	11.84	6.94	1.45	4.79	0	0
LOC119718493	11	6.83	1.66	4.13	0	0
TRNAT-UGU-2	10.4	6.75	1.46	4.63	0	0
LOC113845426	10.32	6.74	1.39	4.84	0	0
LOC119717776	20.11	6.73	1.37	4.9	0	0
SYPL1	51.87	6.61	0.92	7.16	0	0
LOC119713454	9.19	6.57	1.48	4.43	0	0
LOC113845453	15.65	6.36	1.33	4.78	0	0
LOC119714803	7.85	6.34	1.42	4.46	0	0
LOC113845342	7.52	6.28	1.84	3.42	0	0.01
LOC101805222	40.15	6.24	0.92	6.75	0	0
C2H18orf63	39.73	6.22	0.96	6.49	0	0
LOC119715023	13.8	6.18	1.34	4.63	0	0
LOC101802752	199.99	6.14	0.42	14.51	0	0
LOC113842126	13.33	6.13	1.35	4.54	0	0
LOC101803112	12.64	6.05	1.41	4.3	0	0
LOC101801547	6.07	5.97	1.6	3.74	0	0
LOC101803958	21.01	5.88	1.15	5.11	0	0
LOC106018899	5.2	5.75	1.53	3.76	0	0
LOC119713179	180.97	5.74	0.45	12.78	0	0
LOC113845220	18.28	5.68	1.24	4.59	0	0
LOC113843261	4.83	5.64	1.65	3.42	0	0.01
TRNAM-CAU-3	4.74	5.61	1.57	3.58	0	0
LOC106018344	9.24	5.59	1.39	4.02	0	0
TRNAA-AGC-10	4.66	5.59	2	2.8	0.01	0.03
TRNAQ-CUG-14	4.6	5.57	2.01	2.78	0.01	0.03
LOC113839680	4.58	5.56	1.58	3.52	0	0
LOC119716950	4.55	5.56	1.73	3.22	0	0.01
LOC119713394	4.39	5.5	1.59	3.46	0	0
SLC24A1	8.62	5.49	1.41	3.9	0	0
FBXO47	4.34	5.49	1.83	3	0	0.02
LOC106017289	4.32	5.48	2.08	2.63	0.01	0.04
LOC119717115	8.47	5.46	1.39	3.92	0	0
LACTBL1	8.44	5.46	1.47	3.72	0	0
TRNAL-UAG	4.09	5.4	2.05	2.64	0.01	0.04
LOC110352810	3.93	5.34	1.61	3.31	0	0.01
ATP6AP1L	3.78	5.29	1.64	3.23	0	0.01
XCR1	3.76	5.28	1.66	3.19	0	0.01
CCL20	3.46	5.16	1.66	3.11	0	0.01
LOC101805018	3.42	5.15	1.79	2.87	0	0.03
ALB	138.21	5.13	1.65	3.1	0	0.01
IL5RA	12.43	5.11	1.18	4.33	0	0
ASB11	3.3	5.09	1.68	3.03	0	0.02
LOC113841320	3.29	5.09	1.69	3.01	0	0.02
LOC101804133	3.29	5.09	1.69	3.01	0	0.02
LOC113845759	3.29	5.09	1.69	3.01	0	0.02
LOC113841735	3.29	5.09	1.7	3	0	0.02
LOC119718646	3.3	5.09	1.71	2.99	0	0.02
CCDC172	6.42	5.05	1.51	3.35	0	0.01
LOC101803429	3.15	5.02	1.72	2.92	0	0.02
LOC101794181	3.15	5.02	1.72	2.92	0	0.02
RS1	3.14	5.02	1.76	2.86	0	0.03
C1H12orf40	17.51	5.01	1.08	4.64	0	0
LOC113842974	11.63	5.01	1.2	4.19	0	0
RFX8	3.12	5.01	1.8	2.78	0.01	0.03
LOC113840613	6.19	5	1.57	3.19	0	0.01
LOC119714921	3.01	4.96	1.84	2.7	0.01	0.04
LOC119712975	6	4.95	1.46	3.4	0	0.01
ART4	2.99	4.95	1.73	2.87	0	0.03
RNF186	2.98	4.95	1.73	2.85	0	0.03
SLC6A5	2.98	4.94	1.75	2.83	0	0.03
LOC106019897	2.97	4.94	1.75	2.82	0	0.03
LEXM	2.97	4.94	1.77	2.78	0.01	0.03
MSH5	2.96	4.94	1.85	2.66	0.01	0.04
LOC110352079	2.96	4.94	1.86	2.66	0.01	0.04
LOC101803476	16.48	4.92	1.02	4.82	0	0
LOC119713721	32.65	4.91	0.74	6.67	0	0
TSPAN19	5.82	4.91	1.47	3.33	0	0.01
ADGRD1	21.59	4.9	0.86	5.67	0	0
LOC119713685	10.68	4.88	1.25	3.91	0	0
MSTN	2.83	4.87	1.77	2.76	0.01	0.03
LOC101800410	2.84	4.87	1.77	2.75	0.01	0.03
LOC110353901	2.81	4.86	1.78	2.73	0.01	0.04
LOC101802190	2.81	4.86	1.79	2.71	0.01	0.04
HEPACAM2	2.81	4.86	1.82	2.68	0.01	0.04
LOC106020476	2.81	4.86	1.84	2.64	0.01	0.04
LOC101801552	10.41	4.84	1.21	4.02	0	0
FGF7	5.52	4.83	1.48	3.27	0	0.01
LOC101796364	10.23	4.82	1.22	3.96	0	0
LOC119718040	5.37	4.79	1.48	3.23	0	0.01
C3H2orf50	2.68	4.79	1.79	2.67	0.01	0.04
LOC119718618	2.68	4.79	1.79	2.67	0.01	0.04
FAM83A	5.35	4.78	1.49	3.2	0	0.01
LOC106015233	2.66	4.78	1.79	2.67	0.01	0.04
OTOL1	2.66	4.78	1.82	2.63	0.01	0.04
LOC101800308	5.22	4.74	1.5	3.15	0	0.01
LOC101794086	110.48	4.72	0.51	9.23	0	0
LOC101799230	5.02	4.69	1.54	3.05	0	0.02
LOC113844369	5.04	4.69	1.59	2.95	0	0.02
LOC101796511	4.86	4.64	1.54	3.01	0	0.02
KPNA7	8.82	4.6	1.25	3.67	0	0
TEX36	38.51	4.55	0.63	7.22	0	0
LOC119717742	8.51	4.54	1.24	3.67	0	0
LOC119715147	8.3	4.5	1.35	3.34	0	0.01
LOC110353449	4.41	4.49	1.54	2.91	0	0.02
JCHAIN	8.04	4.46	1.26	3.54	0	0
LOC101792402	8.04	4.45	1.25	3.55	0	0
LOC119715170	4.26	4.44	1.54	2.88	0	0.02
LOC106016496	4.26	4.44	1.57	2.83	0	0.03
LOC119715949	75.73	4.43	1.13	3.93	0	0
IHO1	7.73	4.39	1.28	3.43	0	0.01
PDE6G	4.11	4.39	1.55	2.82	0	0.03
KLRG1	4.12	4.39	1.56	2.82	0	0.03
CCDC158	4.1	4.38	1.57	2.8	0.01	0.03
LOC119713878	18.77	4.35	0.81	5.39	0	0
LOC101794757	3.96	4.33	1.6	2.7	0.01	0.04
SLC13A2	3.95	4.32	1.56	2.76	0.01	0.03
TBPL2	3.95	4.32	1.61	2.69	0.01	0.04
STAP1	11	4.31	1.13	3.81	0	0
LRRC15	88.23	4.26	0.37	11.46	0	0
LOC101794709	28.22	4.26	0.94	4.55	0	0
LOC106017269	3.79	4.26	1.58	2.7	0.01	0.04
LOC101794537	3.78	4.26	1.59	2.67	0.01	0.04
LOC106015881	3.78	4.26	1.59	2.67	0.01	0.04
ANGPTL5	3.78	4.26	1.59	2.67	0.01	0.04
LOC101798015	3.78	4.26	1.59	2.67	0.01	0.04
TERB1	16.53	4.16	0.84	4.94	0	0
LOC119713720	9.91	4.16	1.21	3.44	0	0.01
COL6A6	16.24	4.13	0.84	4.95	0	0
LOC113843028	6.49	4.13	1.29	3.2	0	0.01
LOC113840612	6.46	4.12	1.46	2.82	0	0.03
CCDC180	15.76	4.09	0.84	4.86	0	0
LOC101794014	6.31	4.09	1.3	3.15	0	0.01
KASH5	6.31	4.09	1.34	3.04	0	0.02
DPT	84.56	4.08	0.42	9.64	0	0
DMC1	43.59	4.07	0.56	7.25	0	0
LOC101802499	36.99	4.05	0.57	7.08	0	0
LOC119718127	12.01	4.01	0.94	4.28	0	0
CDC20B	17.66	3.98	0.8	4.98	0	0
LOC101803079	8.53	3.93	1.2	3.26	0	0.01
LOC113842909	5.67	3.93	1.34	2.94	0	0.02
SLC26A8	70.6	3.92	0.44	8.89	0	0
LOC110352811	5.66	3.92	1.41	2.77	0.01	0.03
LOC119716976	117.6	3.9	0.43	9.04	0	0
LOC106019364	8.4	3.9	1.08	3.62	0	0
LOC101792988	19.52	3.89	0.91	4.26	0	0
LOC119717163	55.14	3.88	0.64	6.03	0	0
LOC106015964	5.52	3.88	1.34	2.89	0	0.02
LOC119715456	10.77	3.84	0.96	4.01	0	0
SNX31	5.37	3.84	1.34	2.87	0	0.03
C2H7orf57	34.42	3.82	0.56	6.86	0	0
LOC101796186	10.56	3.81	0.99	3.85	0	0
LOC106014557	7.89	3.81	1.22	3.13	0	0.01
C11H15orf48	141.19	3.8	0.35	10.98	0	0
UNC45B	13.09	3.8	0.89	4.29	0	0
WEE2	7.86	3.8	1.15	3.3	0	0.01
LOC101794015	7.72	3.78	1.13	3.36	0	0.01
LOC113845683	5.08	3.75	1.4	2.67	0.01	0.04
MEI1	24.77	3.71	0.66	5.6	0	0
RXFP2	9.93	3.71	1.42	2.62	0.01	0.04
LOC101796873	76.12	3.7	0.42	8.88	0	0
LOC119716753	14.7	3.7	0.79	4.67	0	0
LOC119713686	4.89	3.7	1.38	2.69	0.01	0.04
GABRR3	4.89	3.69	1.39	2.66	0.01	0.04
LOC113844845	7.29	3.68	1.13	3.26	0	0.01
PRSS35	379.72	3.65	0.27	13.3	0	0
CDRT1	45.02	3.65	0.51	7.11	0	0
LOC119716156	7.13	3.65	1.14	3.2	0	0.01
LOC119717744	7.15	3.65	1.22	2.98	0	0.02
LRRC31	4.75	3.65	1.36	2.68	0.01	0.04
PDE6B	4.74	3.65	1.38	2.64	0.01	0.04
ZBBX	13.88	3.61	0.82	4.4	0	0
LOC101792626	9.29	3.61	1.17	3.09	0	0.01
CCN3	266.96	3.6	0.26	13.7	0	0
LOC106018432	6.91	3.6	1.34	2.68	0.01	0.04
LOC119714903	11.42	3.58	1.35	2.64	0.01	0.04
LOC101793456	6.78	3.57	1.19	3.01	0	0.02
LOC113843690	13.22	3.54	0.9	3.92	0	0
SLC38A4	8.89	3.54	1	3.54	0	0
LOC106016023	13.13	3.52	0.83	4.23	0	0
LOC119718410	10.9	3.52	0.92	3.82	0	0
COLCA2	21.73	3.51	0.73	4.79	0	0
TSGA10	8.68	3.51	1.01	3.47	0	0
LOC101791638	34.62	3.5	0.55	6.36	0	0
C8B	6.48	3.5	1.18	2.98	0	0.02
LOC101804932	10.75	3.49	0.91	3.85	0	0
LOC113841547	10.61	3.48	0.9	3.86	0	0
LOC101798643	8.54	3.48	1	3.5	0	0
LOC101792315	6.36	3.47	1.17	2.98	0	0.02
RPL3L	6.31	3.47	1.19	2.9	0	0.02
GPR20	23.16	3.46	0.61	5.68	0	0
LOC101801984	12.64	3.46	0.91	3.81	0	0
C14H5orf58	6.3	3.46	1.18	2.94	0	0.02
MCMDC2	16.56	3.44	0.76	4.52	0	0
C1H11orf97	10.39	3.44	0.97	3.54	0	0
MATN2	57.67	3.43	0.41	8.36	0	0
LOC110351968	10.29	3.43	0.95	3.6	0	0
LOC113843859	8.21	3.43	1.04	3.3	0	0.01
ASIP	68.3	3.39	0.39	8.76	0	0
LOC119716509	80.63	3.39	0.39	8.67	0	0
TRPM1	20.15	3.39	0.65	5.26	0	0
LOC113844497	6.03	3.39	1.17	2.9	0	0.02
LOC106015885	6.01	3.39	1.2	2.81	0	0.03
LUM	205.79	3.38	0.21	16.27	0	0
LOC106017241	6.01	3.38	1.17	2.89	0	0.02
PROC	15.69	3.35	0.73	4.59	0	0
LOC119715894	11.62	3.33	0.87	3.83	0	0
SLC34A2	13.37	3.31	0.79	4.21	0	0
LOC119713269	15.23	3.3	0.73	4.51	0	0
PPP1R1C	11.45	3.3	0.84	3.95	0	0
LOC106017371	9.52	3.3	0.94	3.49	0	0
FAM47E	7.59	3.3	1.03	3.21	0	0.01
LOC110352037	5.7	3.3	1.15	2.86	0	0.03
LOC119717930	5.69	3.29	1.23	2.69	0.01	0.04
STX19	7.47	3.27	1.02	3.22	0	0.01
LOC106019721	7.45	3.27	1.03	3.18	0	0.01
LOC119718209	7.46	3.27	1.06	3.08	0	0.01
LOC113840494	7.41	3.26	1.12	2.91	0	0.02
LOC119713232	5.57	3.26	1.17	2.8	0.01	0.03
MAEL	171.79	3.25	0.28	11.6	0	0
BTBD18	99.22	3.24	0.35	9.21	0	0
LRRC34	10.92	3.23	0.87	3.72	0	0
LOC106019152	7.28	3.23	1.04	3.12	0	0.01
SLC51B	7.3	3.23	1.08	3	0	0.02
LOC113841023	14.4	3.21	0.76	4.24	0	0
LOC119715771	28.93	3.21	0.82	3.91	0	0
LOC101791758	867.15	3.2	0.45	7.09	0	0
RSPO1	14.26	3.2	0.76	4.24	0	0
LOC119717526	7.11	3.2	1.12	2.86	0	0.03
LOC119718069	10.64	3.19	1.03	3.09	0	0.01
LOC119717460	7.1	3.19	1.1	2.9	0	0.02
LOC119718166	19.36	3.18	0.66	4.78	0	0
TOPAZ1	59.45	3.17	0.39	8.06	0	0
DMRTB1	89.41	3.17	0.4	7.95	0	0
LOC101803344	12.22	3.16	0.8	3.95	0	0
SERPIND1	86.24	3.15	0.43	7.25	0	0
LOC119714991	10.31	3.14	0.86	3.65	0	0
EFCAB5	47.79	3.13	0.46	6.84	0	0
LOC119718414	6.84	3.13	1.07	2.93	0	0.02
C5	18.64	3.12	0.71	4.4	0	0
MASP2	28.6	3.11	0.59	5.23	0	0
LOC119715759	10.13	3.11	0.87	3.57	0	0
BTG4	5.08	3.11	1.18	2.64	0.01	0.04
HORMAD2	33.43	3.09	0.51	6.03	0	0
LOC106015555	13.24	3.07	0.87	3.53	0	0
NFAM1	39.17	3.06	0.45	6.75	0	0
LOC101794808	18.01	3.06	0.67	4.6	0	0
LOC110353576	6.53	3.06	1.09	2.82	0	0.03
LOC101804899	868.17	3.05	0.26	11.69	0	0
NEK5	29.33	3.05	0.55	5.59	0	0
TNFAIP6	6.52	3.05	1.04	2.92	0	0.02
LOC101792912	12.88	3.03	0.74	4.09	0	0
BHLHA15	8.07	3.03	1.06	2.85	0	0.03
NKX2-3	22.32	3.02	0.58	5.19	0	0
LOC119715993	22.23	3.01	0.72	4.2	0	0
C6H10orf71	6.34	3.01	1.06	2.85	0	0.03
MEIOC	76.84	2.99	0.38	7.8	0	0
LOC113840493	56.14	2.98	0.46	6.48	0	0
LOC101800169	31.26	2.98	0.51	5.82	0	0
MSH4	100.57	2.97	0.29	10.32	0	0
LOC119716163	26.41	2.97	0.61	4.88	0	0
KLB	6.18	2.97	1.07	2.77	0.01	0.03
ADAMTS2	81.43	2.96	0.31	9.62	0	0
NXPH1	13.82	2.96	0.73	4.07	0	0
TEX12	10.8	2.96	0.82	3.63	0	0
OGN	626.16	2.95	0.21	13.86	0	0
PLP1	7.64	2.95	0.96	3.06	0	0.02
LOC101790832	9.04	2.93	0.91	3.2	0	0.01
LOC110352280	6.05	2.93	1.07	2.75	0.01	0.03
LOC119718636	6.05	2.93	1.07	2.73	0.01	0.04
KCNIP3	33.09	2.92	0.52	5.64	0	0
LOC119716159	24.06	2.92	0.6	4.91	0	0
LOC119717746	12.08	2.92	0.89	3.27	0	0.01
LRRD1	6.01	2.92	1.11	2.62	0.01	0.04
MAJIN	87.99	2.91	0.36	7.99	0	0
LOC119717743	7.46	2.91	1.02	2.86	0	0.03
RBM46	154.57	2.9	0.29	10.04	0	0
LOC101804639	8.88	2.9	0.88	3.28	0	0.01
LRRC20	21.98	2.88	0.66	4.37	0	0
LOC101804044	7.35	2.88	0.97	2.98	0	0.02
LOC119718678	13.08	2.87	0.78	3.67	0	0
PPEF1	10.18	2.87	0.83	3.46	0	0
TNFRSF18	8.75	2.87	0.89	3.23	0	0.01
FGB	26.11	2.86	0.59	4.85	0	0
LOC119715126	10.06	2.85	0.91	3.14	0	0.01
C2H8orf88	25.68	2.84	0.58	4.88	0	0
LOC106017337	8.55	2.84	0.94	3.01	0	0.02
LRIT1	7.15	2.84	1	2.84	0	0.03
LOC113843759	7.16	2.84	1.03	2.76	0.01	0.03
LOC106017832	7.17	2.84	1.05	2.69	0.01	0.04
LOC119717926	7.13	2.84	1.06	2.67	0.01	0.04
LOC113841382	17.03	2.83	0.91	3.13	0	0.01
LOC101801378	9.94	2.83	0.91	3.12	0	0.01
LOC119713989	14.1	2.82	0.75	3.76	0	0
HHATL	9.89	2.82	0.84	3.37	0	0.01
COL14A1	281.23	2.81	0.26	10.6	0	0
LOC110353338	9.84	2.81	0.85	3.31	0	0.01
TRPV4	7	2.81	1.01	2.78	0.01	0.03
LOC101797522	33.4	2.8	0.47	5.98	0	0
LOC113844893	12.56	2.8	0.74	3.78	0	0
LOC101792161	13.93	2.8	0.8	3.51	0	0
LOC106018332	7	2.8	0.97	2.89	0	0.02
LOC101798326	8.32	2.79	0.95	2.94	0	0.02
IGFN1	12.4	2.78	0.77	3.63	0	0
FBXO15	67.19	2.77	0.45	6.09	0	0
LOC106017073	31.66	2.77	0.53	5.22	0	0
NUP210L	58.53	2.76	0.42	6.59	0	0
SMOC1	36.75	2.76	0.43	6.36	0	0
COL17A1	16.37	2.76	0.65	4.22	0	0
LOC106015289	6.81	2.76	1.03	2.69	0.01	0.04
HORMAD1	112.72	2.75	0.36	7.69	0	0
BHLHE23	13.51	2.75	0.71	3.86	0	0
CCN5	8.14	2.75	0.91	3.03	0	0.02
INHBA	33.71	2.74	0.46	5.95	0	0
SCRG1	12.15	2.74	0.75	3.64	0	0
LOC119718615	8.11	2.74	0.95	2.9	0	0.02
CDK3	34.87	2.73	0.54	5.09	0	0
IL21	6.69	2.73	1.01	2.71	0.01	0.04
LOC101796596	677.32	2.72	0.65	4.21	0	0
DDX43	127.2	2.71	0.34	7.9	0	0
LOC119713575	51.52	2.71	0.4	6.73	0	0
LOC106014446	7.92	2.71	0.97	2.81	0	0.03
CPE	493.21	2.7	0.17	15.53	0	0
TTLL2	14.32	2.69	0.7	3.83	0	0
DNAH3	11.78	2.69	0.75	3.59	0	0
SLC30A8	6.52	2.69	1.02	2.63	0.01	0.04
LOC119717351	10.38	2.68	0.79	3.4	0	0.01
LOC113841997	9.08	2.68	0.88	3.04	0	0.02
LOC106017212	7.77	2.68	0.94	2.86	0	0.03
LOC101791355	49.07	2.67	0.39	6.85	0	0
LOC119712978	16.74	2.67	0.62	4.27	0	0
LOC106018182	10.32	2.67	0.86	3.11	0	0.01
BOLL	89.81	2.66	0.35	7.65	0	0
SYCP2	19.17	2.66	0.67	3.94	0	0
LOC119714897	10.23	2.66	0.93	2.86	0	0.03
LOC119716034	432.7	2.65	0.29	9.21	0	0
LOC113844155	7.66	2.65	0.92	2.88	0	0.02
CHRNA1	7.63	2.65	0.92	2.87	0	0.03
LOC119715560	6.37	2.65	1	2.66	0.01	0.04
LOC119718651	21.32	2.63	0.63	4.19	0	0
LOC110352915	16.36	2.63	0.72	3.63	0	0
LOC113843670	10.09	2.63	0.9	2.93	0	0.02
LOC110352562	8.74	2.62	0.92	2.85	0	0.03
LOC101800306	11.16	2.61	0.77	3.38	0	0.01
TEX14	136.34	2.6	0.31	8.44	0	0
LOC119713429	12.3	2.59	0.81	3.2	0	0.01
SSUH2	11.08	2.59	0.84	3.09	0	0.01
LOC106019846	10.99	2.58	0.77	3.37	0	0.01
CBLIF	29.16	2.57	0.5	5.13	0	0
LOC106017374	9.71	2.57	0.82	3.12	0	0.01
SMC1B	102.61	2.56	0.31	8.26	0	0
LOC119713516	9.71	2.56	0.86	2.98	0	0.02
ACKR4	9.6	2.55	0.81	3.15	0	0.01
VEGFD	36.99	2.54	0.53	4.76	0	0
CCDC122	21.46	2.54	0.61	4.15	0	0
VCAM1	11.97	2.54	0.75	3.41	0	0.01
LOC119716108	7.16	2.54	0.94	2.69	0.01	0.04
LOC106018919	12.95	2.52	0.75	3.37	0	0.01
LOC119714900	22.16	2.5	0.62	4.03	0	0
LOC106019315	9.28	2.49	0.84	2.97	0	0.02
PIWIL1	207.68	2.48	0.26	9.6	0	0
LOC119718006	21.87	2.48	0.56	4.44	0	0
LOC119718207	13.86	2.48	0.68	3.65	0	0
LOC113840457	10.34	2.48	0.81	3.06	0	0.02
FHL2	368.03	2.47	0.19	12.81	0	0
KLF9	13.74	2.47	0.67	3.71	0	0
LOC113841886	51.16	2.46	0.39	6.27	0	0
LOC101802516	15.93	2.46	0.64	3.82	0	0
C8H1orf146	9.09	2.46	0.82	3.01	0	0.02
LOC110352843	7.97	2.46	0.88	2.79	0.01	0.03
LOC119718430	7.99	2.46	0.88	2.79	0.01	0.03
LOC113840706	10.21	2.45	0.78	3.13	0	0.01
LOC101802012	115.88	2.44	0.28	8.84	0	0
AK8	89.68	2.43	0.29	8.43	0	0
LOC119715116	15.67	2.43	0.67	3.63	0	0
LOC119717346	8.93	2.43	0.83	2.93	0	0.02
LOC119714589	8.89	2.42	0.92	2.63	0.01	0.04
FOS	48.68	2.41	0.39	6.12	0	0
LOC101794910	22.16	2.41	0.57	4.26	0	0
LOC119714898	15.52	2.41	0.86	2.81	0	0.03
RNF17	390.81	2.4	0.21	11.47	0	0
ADAMTSL1	11	2.4	0.74	3.24	0	0.01
LOC106015931	9.88	2.4	0.8	3	0	0.02
SLC1A7	7.68	2.4	0.88	2.71	0.01	0.04
LOC113845511	8.79	2.4	0.89	2.68	0.01	0.04
LOC119716859	20.8	2.39	0.57	4.23	0	0
LOC101791799	15.31	2.39	0.68	3.54	0	0
LOC110351867	15.24	2.39	0.77	3.11	0	0.01
FSTL4	34.68	2.37	0.46	5.15	0	0
ADAMTS13	42.99	2.36	0.38	6.16	0	0
CFAP52	52.67	2.36	0.41	5.83	0	0
ANXA2	495.47	2.35	0.13	18.07	0	0
LOC101798073	48.15	2.35	0.5	4.72	0	0
LOC119717527	22.48	2.35	0.58	4.03	0	0
LOC106015659	13.88	2.35	0.68	3.47	0	0
LOC106019176	10.7	2.35	0.74	3.17	0	0.01
LOC101798914	10.69	2.35	0.75	3.16	0	0.01
LOC101804034	10.68	2.35	0.76	3.1	0	0.01
MOV10L1	138.91	2.34	0.34	6.88	0	0
TRNAS-AGA-2	19.27	2.34	0.88	2.66	0.01	0.04
LOC106016420	23.2	2.33	0.51	4.53	0	0
CLHC1	17.88	2.32	0.58	4	0	0
GFI1	80.54	2.31	0.37	6.21	0	0
LOC101805198	32.39	2.31	0.45	5.1	0	0
TCP11	19.79	2.31	0.57	4.01	0	0
LOC119717472	10.43	2.31	0.8	2.9	0	0.02
LOC106017426	52.96	2.3	0.41	5.61	0	0
EFEMP1	268.98	2.29	0.21	11.05	0	0
MLF1	254.58	2.29	0.24	9.48	0	0
LOC113845444	42	2.28	0.41	5.5	0	0
ENO4	35.83	2.28	0.49	4.66	0	0
RIBC2	23.67	2.28	0.51	4.47	0	0
HENMT1	22.54	2.28	0.52	4.34	0	0
NLRC5	14.39	2.28	0.64	3.57	0	0
PCK1	677.53	2.27	0.27	8.34	0	0
SYT6	58.66	2.25	0.35	6.46	0	0
RBM44	105.57	2.25	0.35	6.45	0	0
DNAAF1	58.46	2.25	0.35	6.44	0	0
LOC101801200	39.18	2.25	0.43	5.22	0	0
VWA3A	15.15	2.25	0.65	3.46	0	0
LOC119717149	9.1	2.25	0.84	2.69	0.01	0.04
RHOU	217.85	2.24	0.18	12.7	0	0
PLD6	63.22	2.24	0.43	5.18	0	0
LOC101801636	11.05	2.24	0.73	3.07	0	0.01
LOC101792066	71.75	2.23	0.32	7.07	0	0
THBS2	86.72	2.23	0.36	6.23	0	0
PTGS2	33.78	2.23	0.45	4.9	0	0
LOC106017370	20.95	2.23	0.56	4.01	0	0
FBLN2	97.99	2.22	0.28	7.87	0	0
LOC101792581	50.57	2.22	0.37	6.06	0	0
LOC106016924	13.91	2.22	0.65	3.45	0	0.01
LOC101792929	10.85	2.22	0.8	2.77	0.01	0.03
KLF5	88.95	2.21	0.31	7.24	0	0
EXD1	99.86	2.21	0.33	6.79	0	0
ZBTB16	18.76	2.21	0.56	3.97	0	0
PAMR1	157.95	2.2	0.22	9.91	0	0
LOC101802585	142.55	2.2	0.28	7.91	0	0
CAB39L	54.88	2.2	0.33	6.63	0	0
LOC113844831	14.7	2.2	0.73	3.03	0	0.02
LOC101794169	8.83	2.2	0.82	2.69	0.01	0.04
LOC101796828	41.92	2.19	0.38	5.76	0	0
JHY	13.62	2.19	0.66	3.32	0	0.01
NFATC1	11.7	2.19	0.7	3.14	0	0.01
F8	18.43	2.18	0.57	3.84	0	0
LOC101801596	15.5	2.18	0.65	3.36	0	0.01
LOC113839914	13.55	2.18	0.71	3.05	0	0.02
OTX1	9.64	2.17	0.8	2.72	0.01	0.04
ITIH5	53.75	2.16	0.38	5.65	0	0
MYH11	26.81	2.16	0.48	4.54	0	0
ASPN	29.69	2.16	0.52	4.19	0	0
LOC119714520	25.85	2.16	0.53	4.05	0	0
MMP23B	137.38	2.15	0.23	9.45	0	0
LOC119716183	18.09	2.15	0.59	3.61	0	0
STK31	234.5	2.14	0.25	8.66	0	0
LOC119714868	10.42	2.14	0.74	2.9	0	0.02
PPL	94.2	2.13	0.26	8.12	0	0
LOC119716301	50.96	2.13	0.39	5.43	0	0
NOS2	34.79	2.13	0.41	5.19	0	0
LOC113841637	22.67	2.13	0.65	3.3	0	0.01
LOC101804634	10.37	2.13	0.77	2.78	0.01	0.03
MOXD1	57.19	2.12	0.33	6.34	0	0
B3GNT9	25.36	2.12	0.48	4.4	0	0
LOC101789652	119.33	2.11	0.31	6.82	0	0
ST6GALNAC1	15.84	2.11	0.6	3.53	0	0
LOC101797199	14.91	2.11	0.63	3.34	0	0.01
LOC101796691	10.26	2.11	0.74	2.85	0	0.03
LOC101792571	77.93	2.1	0.33	6.46	0	0
LOC106018920	26.88	2.1	0.51	4.1	0	0
LOC101805201	23.14	2.1	0.52	4.01	0	0
LOC119718512	12.01	2.09	0.69	3.03	0	0.02
ATP8A2	53.1	2.08	0.4	5.26	0	0
LOC101797313	31.2	2.08	0.47	4.48	0	0
DDX4	238.46	2.07	0.26	7.97	0	0
TDRD1	71.24	2.07	0.36	5.7	0	0
LOC101792124	24.67	2.07	0.49	4.22	0	0
TBXT	23.7	2.07	0.51	4.08	0	0
FHL1	18.17	2.07	0.6	3.46	0	0
STRA8	15.55	2.07	0.62	3.33	0	0.01
GALR2	11.84	2.07	0.79	2.63	0.01	0.04
LOC106016248	20.85	2.06	0.55	3.78	0	0
LOC119715370	63.41	2.06	0.66	3.13	0	0.01
MAP3K19	10.86	2.06	0.75	2.74	0.01	0.03
POSTN	2384.24	2.05	0.15	13.78	0	0
ANXA1	65.68	2.05	0.31	6.65	0	0
LOC119716128	19.75	2.05	0.58	3.55	0	0
GPX3	2096.79	2.04	0.15	13.19	0	0
MEIKIN	115.68	2.04	0.25	8.13	0	0
NTS	54.64	2.04	0.35	5.78	0	0
IL1RAPL2	22.42	2.04	0.51	4.03	0	0
LOC101790845	48.85	2.03	0.35	5.79	0	0
LOC113843534	11.57	2.03	0.7	2.9	0	0.02
EFCAB1	39.74	2.02	0.44	4.59	0	0
SPATA1	31.07	2.02	0.45	4.5	0	0
LOC106016720	11.51	2.02	0.71	2.83	0	0.03
LOC101791895	55.56	2.01	0.38	5.26	0	0
AHSG	51.03	2.01	0.4	4.98	0	0
CFAP61	19.35	2.01	0.58	3.45	0	0.01
ANO6	15.88	2.01	0.59	3.41	0	0.01
LRRC23	13.14	2	0.71	2.83	0	0.03
LOC113843293	14.94	2	0.71	2.8	0.01	0.03
NPR3	90.64	1.99	0.26	7.58	0	0
LOX	102.69	1.99	0.3	6.62	0	0
F3	185.81	1.99	0.34	5.86	0	0
LOC110353218	58.46	1.99	0.44	4.5	0	0
LOC106019423	18.28	1.99	0.56	3.57	0	0
LOC113843889	15.69	1.99	0.6	3.31	0	0.01
LOC119713792	1352.33	1.98	0.11	17.8	0	0
FOXD3	40.86	1.98	0.4	5.02	0	0
GDF10	55.02	1.97	0.33	5.92	0	0
PI15	88.5	1.97	0.34	5.78	0	0
CCN4	55.25	1.97	0.4	4.94	0	0
BTD	37.87	1.97	0.41	4.81	0	0
TNFSF11	23.31	1.97	0.55	3.55	0	0
TPPP3	89.1	1.96	0.36	5.48	0	0
LOC101789951	30	1.96	0.47	4.2	0	0
NALCN	14.6	1.96	0.61	3.23	0	0.01
LOC101790524	12.85	1.96	0.65	2.99	0	0.02
RSPH14	14.57	1.96	0.68	2.87	0	0.03
TDRD9	192.11	1.95	0.28	7.02	0	0
COPRS	25.55	1.95	0.51	3.84	0	0
LOC119717147	13.65	1.95	0.63	3.08	0	0.01
LOC101792918	11.09	1.95	0.71	2.76	0.01	0.03
C7	49.2	1.94	0.53	3.68	0	0
LOC106018061	11.87	1.94	0.73	2.67	0.01	0.04
TDRD6	43.76	1.93	0.44	4.43	0	0
LOC101803684	15.98	1.93	0.67	2.88	0	0.02
PDGFD	180.21	1.92	0.21	9.24	0	0
TEX11	67.12	1.92	0.35	5.54	0	0
LOC119715173	468.84	1.91	0.2	9.45	0	0
CNTD1	54.05	1.91	0.42	4.57	0	0
LOC101803187	30	1.91	0.48	3.99	0	0
C15H16orf96	12.51	1.91	0.71	2.69	0.01	0.04
PIWIL2	181.85	1.9	0.3	6.35	0	0
LOC119715415	62.92	1.9	0.52	3.67	0	0
COL12A1	71.63	1.89	0.29	6.48	0	0
WNT5B	65.2	1.89	0.3	6.23	0	0
FGGY	38.86	1.89	0.38	4.98	0	0
ADM2	27.22	1.89	0.51	3.7	0	0
LOC101799765	160.99	1.88	0.29	6.54	0	0
CAPN6	54.02	1.88	0.33	5.72	0	0
SS18L1	31.92	1.88	0.47	3.99	0	0
LOC106019422	22	1.87	0.54	3.44	0	0.01
FTCD	16.29	1.87	0.63	2.94	0	0.02
DDIT4	456.12	1.86	0.16	11.88	0	0
NADK	374.49	1.84	0.16	11.55	0	0
NEK3	260.33	1.84	0.23	8.05	0	0
COL20A1	28.18	1.84	0.46	4.01	0	0
CFH	54.14	1.83	0.41	4.42	0	0
LOC101801420	23.14	1.83	0.5	3.69	0	0
LOC119714937	23.97	1.83	0.52	3.55	0	0
WDR88	50.94	1.82	0.39	4.67	0	0
LRRC52	43.64	1.82	0.41	4.47	0	0
LOC110351399	12.71	1.82	0.66	2.76	0.01	0.03
LOC119717467	13.5	1.82	0.67	2.73	0.01	0.04
ARHGAP28	111.47	1.81	0.26	7.06	0	0
LOC119715416	41.73	1.81	0.45	3.99	0	0
LRRIQ1	11.88	1.81	0.68	2.67	0.01	0.04
TDRD15	31.36	1.8	0.46	3.92	0	0
TNFRSF9	27.53	1.8	0.51	3.55	0	0
TNFAIP3	14.94	1.8	0.6	3.01	0	0.02
NFATC2	12.55	1.8	0.64	2.79	0.01	0.03
LOC101793887	28.89	1.79	0.49	3.63	0	0
LOC101799376	18.79	1.79	0.55	3.24	0	0.01
LOC101790332	110.36	1.78	0.28	6.39	0	0
LOC101790497	73.91	1.78	0.56	3.2	0	0.01
WDR93	15.6	1.78	0.62	2.87	0	0.02
LOC106017909	13.17	1.78	0.64	2.77	0.01	0.03
HTRA3	501.79	1.77	0.15	11.58	0	0
CREB3L1	114.27	1.77	0.22	7.95	0	0
LOC119718435	14.67	1.77	0.64	2.77	0.01	0.03
LOC119717710	12.35	1.77	0.68	2.62	0.01	0.04
LOC101797616	19.95	1.76	0.51	3.43	0	0.01
TRIM67	14.63	1.76	0.63	2.81	0	0.03
LOC106015540	74.26	1.75	0.34	5.17	0	0
MEGF11	19.9	1.75	0.55	3.21	0	0.01
METTL11B	13.02	1.75	0.64	2.74	0.01	0.03
LOC119718724	12.24	1.75	0.67	2.63	0.01	0.04
SEPTIN10	129.47	1.74	0.24	7.38	0	0
LOC113840437	106.58	1.74	0.28	6.27	0	0
LOC113841825	36.44	1.74	0.45	3.82	0	0
LOC110354397	18.99	1.74	0.53	3.25	0	0.01
LAMP3	14.48	1.74	0.62	2.8	0.01	0.03
ADAD1	293.66	1.73	0.28	6.2	0	0
LOC101790071	157.44	1.73	0.29	5.91	0	0
LOC101800452	53.8	1.73	0.37	4.66	0	0
DAW1	25.05	1.73	0.54	3.18	0	0.01
RIPOR3	18.94	1.73	0.57	3.05	0	0.02
LOC101798305	35.51	1.72	0.54	3.2	0	0.01
PAK6	13.52	1.72	0.63	2.71	0.01	0.04
HSPB2	61.06	1.7	0.33	5.09	0	0
SORCS2	23.81	1.7	0.49	3.49	0	0
RHBDD1	59.21	1.69	0.32	5.32	0	0
ANHX	80.07	1.69	0.34	5.04	0	0
SPAG1	48.16	1.69	0.41	4.08	0	0
ACBD7	26.61	1.69	0.44	3.81	0	0
LOC119716014	18.5	1.69	0.59	2.85	0	0.03
CTNNA3	31.72	1.68	0.41	4.11	0	0
LOC101794820	22.04	1.68	0.51	3.27	0	0.01
COL3A1	2836.56	1.67	0.08	19.76	0	0
SETD4	43.15	1.67	0.43	3.87	0	0
TMEM163	30.79	1.67	0.45	3.75	0	0
LOC110352536	19.77	1.67	0.54	3.11	0	0.01
CAV1	239.26	1.66	0.17	9.62	0	0
MMP11	233.85	1.66	0.19	8.83	0	0
ENPP1	27.73	1.66	0.44	3.77	0	0
ACAD10	28.43	1.66	0.51	3.25	0	0.01
ANGPT2	235.12	1.65	0.22	7.48	0	0
CFD	358.28	1.65	0.23	7.11	0	0
ANTXR1	71.95	1.65	0.28	5.92	0	0
CFAP70	29.64	1.65	0.43	3.81	0	0
LOC101804437	28.34	1.65	0.48	3.41	0	0.01
MYO15B	25.34	1.65	0.51	3.2	0	0.01
LOC106015692	14.5	1.65	0.6	2.76	0.01	0.03
LOC101799210	1496.94	1.63	0.14	11.34	0	0
LOC119713171	71.13	1.63	0.31	5.2	0	0
LOC113839816	77.93	1.63	0.35	4.68	0	0
ACOT12	32.37	1.63	0.45	3.66	0	0
A2M	310.13	1.62	0.15	11	0	0
LOC119718165	47.84	1.62	0.47	3.45	0	0
LRRTM4	25.01	1.62	0.52	3.12	0	0.01
RHOF	63.91	1.61	0.36	4.46	0	0
PRICKLE2	32.58	1.61	0.4	4.06	0	0
PODN	33.43	1.61	0.41	3.9	0	0
ANKDD1A	43.96	1.61	0.42	3.8	0	0
SPAG16	45.53	1.61	0.46	3.5	0	0
DRC3	27.03	1.61	0.47	3.46	0	0
33782;23933782;23933782;23933782;23933782;23933782;23933782;23933782;23933782;23933782;23933782;23933782;23933782;23933782;23934297;23934297;23934297;23934297;23934297;23934297;23934297;23934297;23934297;23934297;23934297;23934297;23934297;23934297;23934297;23934297;23934297;23934297;23934297;23934297;23934297;23934297;23934297;23934297;23934297;23934565;23934565;23934565;23934565;23934565;239345…	2664.38	1.6	0.21	7.61	0	0
DOCK10	140.49	1.6	0.23	7	0	0
TCF24	43.8	1.6	0.37	4.34	0	0
CDH20	18.39	1.6	0.55	2.89	0	0.02
ABCA12	18.4	1.6	0.55	2.89	0	0.02
NUDT13	21.23	1.6	0.56	2.85	0	0.03
LOC119717609	17.6	1.6	0.57	2.8	0.01	0.03
SRGN	132.4	1.59	0.32	5.02	0	0
SOX10	42.83	1.59	0.38	4.14	0	0
SYT16	26.74	1.59	0.48	3.3	0	0.01
LOC101790210	19.62	1.59	0.56	2.82	0	0.03
LOC119717500	18.19	1.58	0.54	2.91	0	0.02
LOC119714598	14.68	1.58	0.59	2.67	0.01	0.04
GEM	131.79	1.57	0.26	6.11	0	0
PDE9A	38.32	1.57	0.39	4.01	0	0
VWC2L	22.9	1.57	0.56	2.79	0.01	0.03
COL15A1	59.41	1.56	0.32	4.81	0	0
TMEM144	43.01	1.56	0.36	4.31	0	0
LOC101796443	35.38	1.56	0.41	3.81	0	0
SYBU	35.33	1.56	0.41	3.78	0	0
LOC113840537	56.63	1.56	0.45	3.45	0	0.01
SPON2	25.69	1.56	0.46	3.39	0	0.01
OLFML1	22.16	1.56	0.54	2.91	0	0.02
OLFML2B	92.07	1.55	0.26	5.89	0	0
LOC101803177	83.93	1.55	0.28	5.47	0	0
LOC101798148	42.71	1.55	0.37	4.23	0	0
SFMBT1	39.84	1.55	0.38	4.1	0	0
CFAP99	35.69	1.55	0.46	3.4	0	0.01
LOC119716289	19.23	1.55	0.53	2.9	0	0.02
CFAP300	22.05	1.55	0.55	2.81	0.01	0.03
LOC113841977	19.99	1.55	0.58	2.69	0.01	0.04
KCTD12	282.13	1.54	0.24	6.42	0	0
CEBPB	42.49	1.54	0.36	4.3	0	0
AOPEP	38.3	1.54	0.37	4.17	0	0
ANKRD37	38.25	1.54	0.37	4.15	0	0
SLCO2A1	42.41	1.54	0.38	4.08	0	0
PTGES	49.89	1.54	0.38	4.08	0	0
IFT22	335.79	1.53	0.2	7.8	0	0
LOC101803809	282.76	1.53	0.21	7.41	0	0
NMI	142.05	1.53	0.26	5.83	0	0
LOC101794283	41.55	1.53	0.36	4.3	0	0
LOC113845740	20.42	1.53	0.55	2.77	0.01	0.03
FKBP6	207.86	1.52	0.23	6.5	0	0
LOC101793418	68.52	1.52	0.35	4.32	0	0
LOC113845448	36.55	1.52	0.45	3.41	0	0.01
LOC119714488	27.13	1.52	0.46	3.34	0	0.01
PAPPA	23.7	1.52	0.48	3.16	0	0.01
LOC119717553	29.9	1.52	0.52	2.93	0	0.02
LOC106015684	37.16	1.51	0.43	3.53	0	0
PAK5	28.99	1.51	0.47	3.21	0	0.01
ECM1	171.31	1.5	0.2	7.43	0	0
PGM2L1	146.62	1.5	0.26	5.85	0	0
LOC113841638	127.73	1.5	0.29	5.2	0	0
LOC113842986	48.9	1.5	0.51	2.96	0	0.02
LOC101790670	338.53	1.49	0.15	9.64	0	0
ME1	118.76	1.49	0.22	6.65	0	0
LOC101799876	85.83	1.49	0.27	5.6	0	0
LOC101795602	468.6	1.49	0.27	5.58	0	0
SYNGR3	98.7	1.49	0.29	5.13	0	0
SLIT3	283.14	1.48	0.16	9.06	0	0
ELAVL2	165.94	1.48	0.26	5.73	0	0
LOC101801128	90.47	1.48	0.27	5.52	0	0
ASZ1	167.6	1.48	0.27	5.47	0	0
CFAP74	69.03	1.48	0.31	4.84	0	0
ATG4A	50.5	1.48	0.33	4.46	0	0
NPAS2	47.16	1.48	0.38	3.9	0	0
MEIG1	47.09	1.48	0.4	3.66	0	0
LOC110354649	17.26	1.48	0.55	2.71	0.01	0.04
GTSF1	511.44	1.47	0.24	6.11	0	0
PDK4	134.41	1.47	0.24	6.03	0	0
RSPO3	102.91	1.47	0.26	5.67	0	0
LOC119715369	83.99	1.47	0.34	4.31	0	0
CWH43	19.83	1.47	0.52	2.83	0	0.03
CIAO3	328.03	1.45	0.18	8.13	0	0
VIPR2	257.06	1.45	0.2	7.25	0	0
LOC113839733	338.42	1.45	0.29	5	0	0
MMRN1	50.99	1.45	0.41	3.5	0	0
DDB2	151.36	1.44	0.28	5.22	0	0
LOC119714399	22.78	1.44	0.48	3.01	0	0.02
COL6A2	822.61	1.43	0.14	9.95	0	0
MRAP2	147.43	1.43	0.28	5.09	0	0
LGALS1	63.37	1.43	0.32	4.47	0	0
TDRD5	99.55	1.43	0.33	4.27	0	0
METTL24	66.5	1.43	0.34	4.17	0	0
LOC101790993	43.25	1.43	0.37	3.87	0	0
PLXNA4	39.56	1.43	0.4	3.59	0	0
FANCC	34.99	1.43	0.44	3.24	0	0.01
GTF2A1L	123.99	1.42	0.26	5.54	0	0
TMEM128	474.05	1.41	0.17	8.05	0	0
RAD9B	128.23	1.41	0.25	5.55	0	0
RIMS4	57.73	1.41	0.32	4.35	0	0
LOC101792359	38.43	1.41	0.4	3.52	0	0
UNC80	38.47	1.41	0.4	3.51	0	0
LOC101791983	31.39	1.41	0.41	3.41	0	0.01
HSPA2	455.71	1.4	0.21	6.65	0	0
MXRA8	83.68	1.4	0.26	5.49	0	0
MDM1	148.58	1.4	0.27	5.26	0	0
LOC101794490	46.39	1.4	0.39	3.6	0	0
MFAP5	30.58	1.4	0.42	3.33	0	0.01
ELN	343.2	1.39	0.18	7.81	0	0
NRBP2	77.21	1.39	0.26	5.23	0	0
LOC101799791	71.68	1.39	0.28	5.03	0	0
C1QTNF2	75.22	1.39	0.38	3.68	0	0
TDRD12	50.7	1.39	0.4	3.49	0	0
TTC39A	31.08	1.39	0.4	3.43	0	0.01
MKI67	181.71	1.38	0.2	6.89	0	0
AHNAK2	74.56	1.38	0.29	4.84	0	0
MRC1	50.36	1.38	0.34	4.1	0	0
VSTM4	40.44	1.38	0.35	3.92	0	0
LOC119717121	33.42	1.38	0.41	3.38	0	0.01
PLEKHA6	161.64	1.37	0.22	6.28	0	0
ADAM12	59.46	1.36	0.32	4.24	0	0
PDE1A	31.24	1.36	0.4	3.4	0	0.01
ACTN2	21.83	1.36	0.51	2.66	0.01	0.04
GUCY1A1	61.56	1.35	0.3	4.43	0	0
LOC101791461	48.46	1.35	0.34	3.93	0	0
IRAG1	94.28	1.34	0.25	5.4	0	0
UPF3A	54.47	1.34	0.34	3.93	0	0
ZNF143	43.37	1.34	0.35	3.88	0	0
LOC110351798	33.45	1.34	0.41	3.31	0	0.01
LOC101790057	27.17	1.34	0.43	3.12	0	0.01
LOC119717514	84.61	1.34	0.44	3.04	0	0.02
LOC101795784	24.8	1.34	0.47	2.84	0	0.03
NT5E	21.04	1.34	0.51	2.65	0.01	0.04
SYT1	111.3	1.33	0.23	5.73	0	0
PPDPFL	110.83	1.33	0.31	4.34	0	0
CCDC166	29.56	1.33	0.46	2.91	0	0.02
SUSD5	23.47	1.33	0.49	2.72	0.01	0.04
FNDC1	155.14	1.32	0.27	4.93	0	0
NPHP3	136.2	1.32	0.27	4.91	0	0
PIH1D2	96.97	1.32	0.27	4.82	0	0
GANC	51.47	1.32	0.31	4.19	0	0
P4HA3	33	1.32	0.41	3.23	0	0.01
CAV2	125.05	1.31	0.2	6.43	0	0
LOC113843390	103.18	1.31	0.3	4.37	0	0
SYCP3	66.94	1.31	0.31	4.15	0	0
LOC101804491	45.13	1.31	0.35	3.73	0	0
CACNA1D	40.36	1.31	0.37	3.56	0	0
LOC119715006	126.07	1.31	0.38	3.42	0	0.01
LOC101804258	49.13	1.3	0.32	4.06	0	0
CALR3	48.07	1.3	0.38	3.39	0	0.01
LOC119716502	26.68	1.3	0.5	2.63	0.01	0.04
ARVCF	203.94	1.29	0.19	6.64	0	0
FGL2	79.72	1.29	0.31	4.14	0	0
LOC119715258	89.1	1.29	0.32	4.01	0	0
ABCC4	32.05	1.29	0.42	3.06	0	0.02
AGBL3	26.52	1.29	0.46	2.79	0.01	0.03
TSC22D3	296.68	1.28	0.2	6.31	0	0
ECM2	171.23	1.28	0.21	6.01	0	0
PLA2G4A	93.2	1.28	0.24	5.36	0	0
C5H11orf96	117.52	1.28	0.29	4.35	0	0
FRY	68.94	1.28	0.3	4.28	0	0
POLR3G	31.27	1.28	0.41	3.16	0	0.01
TMEM61	40.37	1.28	0.44	2.9	0	0.02
ITGB4	26.43	1.28	0.45	2.83	0	0.03
CCDC13	25.74	1.28	0.47	2.7	0.01	0.04
CCDC92	73	1.27	0.31	4.09	0	0
VPS13C	44.74	1.27	0.34	3.71	0	0
RANBP3L	28.69	1.27	0.42	3.05	0	0.02
AGTR2	25.77	1.27	0.46	2.77	0.01	0.03
STC2	69.47	1.26	0.28	4.47	0	0
LOC119714804	57.72	1.26	0.32	3.9	0	0
LOC101804475	37.44	1.26	0.36	3.46	0	0
LOC101798440	72.63	1.26	0.4	3.16	0	0.01
LOC106018451	24.97	1.26	0.44	2.83	0	0.03
N4BP2L1	63.92	1.25	0.29	4.34	0	0
SAMD13	63.5	1.25	0.31	4.05	0	0
SNX16	66.48	1.25	0.33	3.82	0	0
LOC101801831	39.76	1.25	0.36	3.52	0	0
TMEM52	41.94	1.25	0.39	3.21	0	0.01
PNLDC1	32.06	1.25	0.43	2.91	0	0.02
STKLD1	30.12	1.25	0.43	2.89	0	0.02
FBLN5	136.74	1.24	0.24	5.28	0	0
VWF	71.95	1.24	0.3	4.16	0	0
LOC101793105	51.71	1.24	0.32	3.87	0	0
LMCD1	65.98	1.24	0.35	3.5	0	0
RRAD	32.38	1.24	0.42	2.94	0	0.02
OARD1	589.94	1.23	0.16	7.93	0	0
AGO4	94.9	1.23	0.26	4.8	0	0
TMEM237	86.24	1.23	0.28	4.39	0	0
KCNN3	51.66	1.23	0.32	3.83	0	0
ALDH1A3	144.79	1.22	0.29	4.15	0	0
PPM1E	56.75	1.22	0.33	3.74	0	0
LOC101797959	23.99	1.22	0.46	2.63	0.01	0.04
CYTH3	226.21	1.21	0.17	7.18	0	0
KDM5B	262.56	1.21	0.19	6.27	0	0
ACTR3B	209.43	1.21	0.19	6.21	0	0
FGF2	88.77	1.21	0.24	5.03	0	0
EGR1	173.02	1.21	0.27	4.44	0	0
CAMK2N1	87.28	1.21	0.28	4.29	0	0
LOC119717285	50.59	1.21	0.32	3.77	0	0
FAM3B	33.69	1.21	0.43	2.85	0	0.03
MYOCD	29.01	1.21	0.43	2.81	0	0.03
COL6A1	627.85	1.2	0.12	9.86	0	0
FN1	475.68	1.2	0.14	8.56	0	0
TMEM159	596.48	1.2	0.15	8.16	0	0
STOM	114.41	1.2	0.24	5.03	0	0
TSPOAP1	78.62	1.2	0.27	4.44	0	0
TTC21B	68.22	1.2	0.28	4.23	0	0
CRYBG1	43.89	1.2	0.37	3.23	0	0.01
BCO1	36.37	1.2	0.38	3.15	0	0.01
GCH1	48.6	1.2	0.41	2.96	0	0.02
BTBD11	32.25	1.2	0.42	2.85	0	0.03
COL1A1	1848.79	1.19	0.1	12.01	0	0
CAVIN1	425.4	1.19	0.15	7.85	0	0
EPB41L2	239.39	1.19	0.16	7.51	0	0
TMEM9	108.07	1.19	0.24	4.96	0	0
DAZL	386.33	1.18	0.22	5.28	0	0
GLT8D2	67.03	1.18	0.3	3.95	0	0
DOCK5	63.41	1.18	0.3	3.87	0	0
LOC119716022	36.01	1.18	0.37	3.21	0	0.01
ACKR3	30.36	1.18	0.41	2.88	0	0.02
LGALS3	90.87	1.17	0.28	4.15	0	0
TRAPPC9	71.63	1.17	0.31	3.8	0	0
VWA1	60.77	1.17	0.31	3.8	0	0
SLC25A33	47.19	1.17	0.33	3.54	0	0
SCAPER	50.71	1.17	0.33	3.51	0	0
TMEM158	63.14	1.17	0.35	3.35	0	0.01
BHLHE40	41.61	1.17	0.39	2.99	0	0.02
LOC106017402	30.68	1.17	0.43	2.69	0.01	0.04
S100A11	662.79	1.16	0.13	9.2	0	0
ADRA2A	84.28	1.16	0.26	4.42	0	0
PHYHIPL	70.22	1.16	0.32	3.57	0	0
NIBAN1	41.41	1.16	0.34	3.39	0	0.01
NDRG1	449.22	1.15	0.19	6.02	0	0
ELAC1	131.26	1.15	0.27	4.28	0	0
P2RX1	68.93	1.15	0.28	4.13	0	0
LOC101804446	50.66	1.15	0.33	3.51	0	0
LRIG3	46.83	1.15	0.34	3.37	0	0.01
C1QTNF4	43.96	1.15	0.37	3.06	0	0.02
CZH5orf34	29.85	1.15	0.43	2.64	0.01	0.04
GPI	831.52	1.14	0.17	6.56	0	0
ADAMTS1	124.76	1.14	0.2	5.61	0	0
LHFPL6	204.61	1.14	0.21	5.53	0	0
FIBIN	120.22	1.14	0.25	4.54	0	0
LOXL2	55.01	1.14	0.31	3.63	0	0
LOC113845057	78.21	1.14	0.35	3.31	0	0.01
SLC44A3	31.48	1.14	0.4	2.89	0	0.02
LOC101796494	120.36	1.13	0.24	4.61	0	0
GJC1	102.38	1.13	0.25	4.59	0	0
NR1D2	87.25	1.13	0.28	4.07	0	0
RERGL	71.91	1.13	0.3	3.76	0	0
MAPKAPK3	47.48	1.13	0.33	3.42	0	0.01
HFM1	87.43	1.13	0.42	2.69	0.01	0.04
P4HA2	136.99	1.12	0.21	5.34	0	0
FAAP24	112.47	1.12	0.25	4.46	0	0
CRYBG3	55.98	1.12	0.31	3.62	0	0
ELAVL4	111.47	1.12	0.32	3.52	0	0
PCOLCE2	41.02	1.12	0.41	2.74	0.01	0.03
GREB1L	133.97	1.11	0.2	5.47	0	0
TERF1	497.55	1.11	0.25	4.53	0	0
GDAP1	69.89	1.11	0.28	3.92	0	0
FABP5	93.85	1.11	0.32	3.45	0	0
FOXO3	49.88	1.11	0.33	3.34	0	0.01
HLF	49.3	1.11	0.35	3.19	0	0.01
TMEM140	40.48	1.11	0.36	3.14	0	0.01
MAL2	38.7	1.11	0.37	3	0	0.02
ARHGEF9	31.49	1.11	0.41	2.73	0.01	0.04
SMIM3	125.67	1.1	0.22	4.93	0	0
PLEKHG4	132.41	1.1	0.26	4.27	0	0
LCAT	65.53	1.1	0.3	3.65	0	0
LOC119718356	35.73	1.1	0.37	2.97	0	0.02
LOC110354297	35.78	1.1	0.38	2.87	0	0.03
BICRAL	30.89	1.1	0.39	2.8	0.01	0.03
CAVIN2	975.22	1.09	0.12	9.08	0	0
PRSS23	447.61	1.09	0.24	4.59	0	0
KIAA1958	37.27	1.09	0.37	2.94	0	0.02
LOC106017109	36.27	1.09	0.4	2.75	0.01	0.03
TGFB3	478.36	1.08	0.13	8.49	0	0
COL6A3	315.98	1.08	0.14	7.5	0	0
TLK2	205.34	1.08	0.21	5.25	0	0
EPHX1	99.63	1.08	0.25	4.35	0	0
MYOF	62.77	1.08	0.29	3.71	0	0
SH3TC1	69.43	1.08	0.31	3.49	0	0
DHRS12	36.6	1.08	0.38	2.83	0	0.03
DCN	948.35	1.07	0.11	10.11	0	0
GAS2	97.17	1.07	0.25	4.3	0	0
LOC113842959	61.41	1.07	0.3	3.62	0	0
HAS2	44.09	1.07	0.35	3.08	0	0.01
PRRX2	35.85	1.07	0.39	2.77	0.01	0.03
CD82	685.82	1.06	0.13	8.28	0	0
LOC119715394	114.78	1.06	0.22	4.93	0	0
YTHDC2	174.31	1.06	0.23	4.59	0	0
LOC113841853	70.15	1.06	0.3	3.58	0	0
LOC101793248	47.62	1.06	0.36	2.99	0	0.02
KIAA1841	39.48	1.06	0.36	2.92	0	0.02
PDE4B	36.72	1.06	0.39	2.73	0.01	0.04
CBX7	83.88	1.05	0.25	4.27	0	0
DCAF5	63.88	1.05	0.29	3.6	0	0
ESX1	78.1	1.05	0.33	3.19	0	0.01
IGFBP4	314.38	1.04	0.21	4.93	0	0
JADE2	126.03	1.04	0.23	4.53	0	0
AFAP1L2	85.5	1.04	0.25	4.16	0	0
LOC101792638	80.24	1.04	0.26	4.03	0	0
ARSI	55.7	1.04	0.32	3.3	0	0.01
BST1	58.99	1.04	0.33	3.12	0	0.01
GALNT17	38.55	1.04	0.36	2.88	0	0.02
C2H8orf37	37.39	1.04	0.38	2.74	0.01	0.03
FST	32.69	1.04	0.39	2.7	0.01	0.04
LOC101800845	386.72	1.03	0.17	6.17	0	0
NRF1	75.59	1.03	0.27	3.87	0	0
LOC106016306	79.87	1.03	0.29	3.55	0	0
CEBPD	96.15	1.02	0.25	4.15	0	0
SDR42E1	94.33	1.02	0.25	4.09	0	0
LOC113841821	82.11	1.02	0.28	3.66	0	0
DCX	76.98	1.02	0.29	3.56	0	0
DDX11	71.03	1.02	0.31	3.33	0	0.01
DIXDC1	57.42	1.02	0.32	3.16	0	0.01
CAP2	47.15	1.02	0.32	3.13	0	0.01
KLF2	109.93	1.01	0.23	4.49	0	0
TXNRD1	203.52	1.01	0.23	4.32	0	0
TMEM63A	118.31	1.01	0.24	4.21	0	0
LOC101794631	73.89	1.01	0.27	3.8	0	0
ADAMTS17	52.81	1.01	0.36	2.85	0	0.03
CD99	445.16	1	0.17	5.88	0	0
IGFBP5	219.34	1	0.17	5.81	0	0
LOC101793077	183.53	1	0.19	5.22	0	0
LOC113841781	142	1	0.21	4.75	0	0
BRCA2	62.59	1	0.3	3.38	0	0.01
LYVE1	60.41	1	0.32	3.15	0	0.01
FRZB	506.47	-1	0.17	-5.8	0	0
PARM1	155.16	-1	0.2	-5.02	0	0
VAT1	371.19	-1.01	0.14	-7.23	0	0
TMEM41A	271.68	-1.01	0.15	-6.66	0	0
MAD2L1	409.3	-1.01	0.17	-5.9	0	0
NUSAP1	216.59	-1.01	0.17	-5.75	0	0
NUDT14	68.25	-1.01	0.28	-3.65	0	0
HTR7	133.03	-1.01	0.3	-3.34	0	0.01
CA8	55.18	-1.01	0.35	-2.9	0	0.02
LOC101796130	284.9	-1.02	0.2	-5.21	0	0
LOC110351641	222.51	-1.02	0.2	-5.07	0	0
APELA	263.93	-1.02	0.2	-5.01	0	0
HYAL2	145.84	-1.02	0.22	-4.65	0	0
CXXC5	135.23	-1.02	0.22	-4.65	0	0
RBM8A	298.46	-1.02	0.23	-4.34	0	0
DCXR	404.9	-1.03	0.15	-7.01	0	0
RBP5	437.87	-1.03	0.15	-6.86	0	0
UNC5C	163.98	-1.03	0.19	-5.29	0	0
WFS1	191.24	-1.03	0.22	-4.66	0	0
SPSB4	41.23	-1.03	0.34	-3.02	0	0.02
CTSD	1395.8	-1.04	0.15	-7	0	0
LOC119713946	154.02	-1.04	0.18	-5.62	0	0
GAA	95.99	-1.04	0.24	-4.35	0	0
UBE2T	134.51	-1.04	0.25	-4.14	0	0
CALML4	63.02	-1.04	0.34	-3.02	0	0.02
FZD8	37.44	-1.04	0.38	-2.76	0.01	0.03
LOC106018780	78.05	-1.04	0.39	-2.7	0.01	0.04
LOC101803141	323.4	-1.05	0.14	-7.56	0	0
ALDOC	489.33	-1.05	0.14	-7.51	0	0
LOC113841161	369.56	-1.05	0.14	-7.42	0	0
PHGDH	634.17	-1.05	0.15	-7.06	0	0
RHOC	421.04	-1.05	0.17	-6.29	0	0
MCM3	206.02	-1.05	0.17	-6.27	0	0
LOC113845101	200.21	-1.05	0.2	-5.31	0	0
TRIL	127.94	-1.05	0.22	-4.87	0	0
E2F1	94.61	-1.05	0.23	-4.59	0	0
GINS2	134.08	-1.05	0.24	-4.47	0	0
MCM10	81.96	-1.05	0.25	-4.15	0	0
CBX2	56.55	-1.05	0.3	-3.49	0	0
USP43	72.89	-1.05	0.31	-3.32	0	0.01
LOC101799867	84.22	-1.05	0.32	-3.25	0	0.01
AVPI1	41.63	-1.05	0.39	-2.7	0.01	0.04
TPI1	1987.96	-1.06	0.1	-10.91	0	0
LOC119714536	922.61	-1.06	0.15	-7	0	0
PALD1	386	-1.06	0.16	-6.53	0	0
HSPD1	1151.17	-1.06	0.16	-6.47	0	0
TBX1	210.71	-1.06	0.24	-4.47	0	0
RASGEF1B	29.06	-1.06	0.4	-2.63	0.01	0.04
TOR1B	172.99	-1.07	0.19	-5.56	0	0
SPC25	228.38	-1.07	0.2	-5.46	0	0
LOC101790104	82.94	-1.07	0.24	-4.41	0	0
SYTL2	85.04	-1.07	0.28	-3.86	0	0
LOC101793210	378.9	-1.07	0.31	-3.41	0	0.01
SLIT1	49.12	-1.07	0.33	-3.21	0	0.01
-	42.92	-1.07	0.38	-2.84	0	0.03
GOT2	639.16	-1.08	0.11	-9.69	0	0
TTLL12	266.93	-1.08	0.16	-6.82	0	0
SFRP1	245.47	-1.08	0.19	-5.74	0	0
LOC113839842	163.24	-1.08	0.22	-4.83	0	0
TIMM10	487.56	-1.08	0.25	-4.4	0	0
CAPN5	79.4	-1.08	0.26	-4.18	0	0
CLDN11	113.72	-1.08	0.27	-4	0	0
SGO1	75.37	-1.08	0.32	-3.42	0	0.01
HMGCS2	110.09	-1.08	0.34	-3.14	0	0.01
LOC101796814	91.46	-1.08	0.41	-2.68	0.01	0.04
FDXR	451.72	-1.09	0.17	-6.55	0	0
C8H1orf226	166.16	-1.09	0.18	-6.14	0	0
SPTSSA	395.7	-1.09	0.18	-6.1	0	0
LOC101803634	165.08	-1.09	0.21	-5.07	0	0
EVL	120.66	-1.09	0.22	-4.96	0	0
SLC16A10	90.28	-1.09	0.24	-4.61	0	0
PTPRU	198.35	-1.09	0.24	-4.48	0	0
GLA	86.29	-1.09	0.27	-3.98	0	0
NXPH4	74.74	-1.09	0.28	-3.84	0	0
KIF18B	52.22	-1.09	0.32	-3.43	0	0.01
SLC18A2	70.73	-1.09	0.33	-3.34	0	0.01
BCAT1	85.42	-1.09	0.35	-3.14	0	0.01
GOT1	328.39	-1.1	0.14	-7.77	0	0
NCAPH	302.9	-1.1	0.15	-7.4	0	0
LOC119716127	907.77	-1.1	0.15	-7.09	0	0
ATP5IF1	1441.51	-1.1	0.17	-6.45	0	0
LOC101798744	221.29	-1.1	0.18	-6.08	0	0
TMEM213	88.65	-1.1	0.37	-2.94	0	0.02
HOXB8	49.86	-1.1	0.41	-2.66	0.01	0.04
GLUD1	406.49	-1.11	0.14	-7.63	0	0
NR2F6	350.84	-1.11	0.19	-5.78	0	0
KIF23	152.34	-1.11	0.2	-5.5	0	0
KIF11	103.64	-1.11	0.23	-4.8	0	0
HPGDS	655.76	-1.11	0.25	-4.45	0	0
TRIB1	65.91	-1.11	0.31	-3.59	0	0
CENPN	49.05	-1.11	0.33	-3.39	0	0.01
LYPLAL1	66.91	-1.11	0.35	-3.21	0	0.01
GRIA3	42.29	-1.11	0.39	-2.85	0	0.03
GLRX5	417.86	-1.12	0.14	-7.76	0	0
MRPL12	431.15	-1.12	0.18	-6.35	0	0
SYNGR1	125.54	-1.12	0.21	-5.36	0	0
LOC101789908	237.5	-1.12	0.22	-5.21	0	0
SYNC	45.86	-1.12	0.33	-3.41	0	0.01
GJB1	44.25	-1.12	0.38	-2.98	0	0.02
RAI2	539.48	-1.13	0.12	-9.55	0	0
RACGAP1	204.18	-1.13	0.2	-5.62	0	0
ARHGAP19	87.6	-1.13	0.25	-4.51	0	0
MXD3	50.61	-1.13	0.31	-3.58	0	0
P3H2	57.25	-1.13	0.32	-3.49	0	0
TRABD2B	53.24	-1.13	0.34	-3.29	0	0.01
STXBP5L	31.13	-1.13	0.41	-2.74	0.01	0.03
LOC110352290	29.12	-1.13	0.43	-2.62	0.01	0.04
LOC101802708	117.33	-1.14	0.22	-5.13	0	0
SLC1A1	87.8	-1.14	0.29	-3.98	0	0
SLC22A23	64.59	-1.14	0.31	-3.71	0	0
FADS2	42.84	-1.14	0.35	-3.27	0	0.01
LOC113841595	3124.62	-1.14	0.43	-2.65	0.01	0.04
DCAF4	372.15	-1.15	0.16	-7.12	0	0
ARL4C	88.64	-1.15	0.24	-4.81	0	0
DNMT3B	71.92	-1.15	0.27	-4.27	0	0
NEK2	78.54	-1.15	0.27	-4.21	0	0
CXCR4	61.83	-1.15	0.31	-3.69	0	0
GPRIN1	41.99	-1.15	0.35	-3.25	0	0.01
LOC101803228	73.48	-1.15	0.35	-3.25	0	0.01
BATF3	38.48	-1.15	0.39	-2.97	0	0.02
PPIF	410.5	-1.16	0.13	-8.82	0	0
IPO13	223.69	-1.16	0.17	-7.03	0	0
CORO2B	367.53	-1.16	0.17	-6.72	0	0
MKNK2	211.19	-1.16	0.18	-6.5	0	0
B4GALNT4	175.78	-1.16	0.19	-6.23	0	0
LOC101800520	2709.78	-1.16	0.2	-5.78	0	0
LOC101790070	180.8	-1.16	0.23	-5.1	0	0
LOC101801765	163.78	-1.16	0.23	-4.95	0	0
ABAT	260.21	-1.17	0.16	-7.12	0	0
MAPK11	247.55	-1.17	0.17	-6.71	0	0
TKFC	153.83	-1.17	0.18	-6.35	0	0
LOC119717614	395.89	-1.17	0.22	-5.39	0	0
NUP210	60.76	-1.17	0.29	-4	0	0
TNNI1	37.37	-1.17	0.41	-2.88	0	0.02
OBSL1	39.42	-1.17	0.41	-2.87	0	0.03
STMP1	427.8	-1.18	0.17	-7.16	0	0
LOC101796891	338.23	-1.18	0.18	-6.65	0	0
CTBP2	167.09	-1.18	0.19	-6.33	0	0
LOC101795565	182.39	-1.18	0.19	-6.07	0	0
ARTN	124.63	-1.18	0.21	-5.71	0	0
LOC101799861	103.43	-1.18	0.24	-4.9	0	0
BPHL	80.9	-1.18	0.29	-4.11	0	0
CDC45	59.63	-1.18	0.3	-3.94	0	0
WFDC1	62.37	-1.18	0.35	-3.33	0	0.01
LOC113845398	26.77	-1.18	0.43	-2.77	0.01	0.03
TMEM117	75.56	-1.19	0.28	-4.27	0	0
XYLB	70.77	-1.19	0.29	-4.13	0	0
LOC101799034	2310.52	-1.2	0.11	-11.3	0	0
CCNB3	181.22	-1.2	0.18	-6.8	0	0
STXBP6	268.56	-1.2	0.22	-5.34	0	0
CENPF	37.43	-1.2	0.36	-3.33	0	0.01
LOC101801511	33.13	-1.2	0.41	-2.95	0	0.02
SHMT1	65.47	-1.21	0.3	-3.99	0	0
LOC119718232	285.2	-1.21	0.37	-3.27	0	0.01
NELL1	40.13	-1.21	0.38	-3.22	0	0.01
LOC113840929	32.92	-1.21	0.43	-2.82	0	0.03
TRPC6	25.58	-1.21	0.45	-2.71	0.01	0.04
HSPE1	473.37	-1.22	0.14	-8.8	0	0
SMAP2	279.5	-1.22	0.16	-7.78	0	0
NEFL	345.42	-1.22	0.21	-5.81	0	0
PCBP4	89.45	-1.22	0.25	-4.95	0	0
LOC101803781	70.08	-1.22	0.28	-4.4	0	0
LOC119715945	97.54	-1.22	0.43	-2.84	0	0.03
KIAA0895	106.42	-1.23	0.25	-4.96	0	0
BMP6	128.24	-1.23	0.25	-4.86	0	0
FOXM1	78.81	-1.23	0.27	-4.5	0	0
DCBLD1	71.33	-1.23	0.3	-4.05	0	0
ST8SIA2	43.09	-1.23	0.37	-3.34	0	0.01
TGFBI	354.65	-1.24	0.17	-7.4	0	0
CSRP2	759.23	-1.24	0.17	-7.12	0	0
SORL1	117.67	-1.24	0.22	-5.52	0	0
LOC101797924	149.61	-1.24	0.23	-5.42	0	0
RAB39A	36.43	-1.24	0.38	-3.29	0	0.01
CAV3	26.94	-1.24	0.44	-2.8	0.01	0.03
GRM4	28.59	-1.24	0.45	-2.74	0.01	0.03
GPD1	85.68	-1.25	0.3	-4.2	0	0
C1R	212.19	-1.25	0.3	-4.2	0	0
LOC101802865	129.48	-1.26	0.22	-5.61	0	0
OPTN	290.59	-1.26	0.26	-4.82	0	0
E2F8	69.99	-1.26	0.27	-4.72	0	0
NFASC	51.17	-1.26	0.32	-3.97	0	0
DCLK3	47.95	-1.26	0.33	-3.85	0	0
PTPRN	44.26	-1.26	0.38	-3.26	0	0.01
CLVS2	24.57	-1.26	0.45	-2.82	0	0.03
PLXNC1	439.34	-1.27	0.13	-9.65	0	0
UBE2C	472.28	-1.27	0.22	-5.77	0	0
KYAT1	70.65	-1.27	0.27	-4.72	0	0
CNTNAP5	50.85	-1.27	0.31	-4.02	0	0
LOC101797338	42.07	-1.27	0.4	-3.17	0	0.01
SHISA6	54.37	-1.27	0.41	-3.1	0	0.01
SPOCK3	68.2	-1.27	0.42	-3.02	0	0.02
LOC101797257	261.25	-1.28	0.19	-6.76	0	0
CDCA8	148.85	-1.28	0.21	-6.13	0	0
AURKA	106.31	-1.28	0.22	-5.76	0	0
NEIL3	35.14	-1.28	0.39	-3.27	0	0.01
KCNJ15	29.67	-1.28	0.41	-3.13	0	0.01
LOC113840542	26.96	-1.28	0.42	-3.01	0	0.02
FSCN1	256.81	-1.29	0.18	-7.11	0	0
OPLAH	152.76	-1.29	0.22	-5.94	0	0
FAR2	81.85	-1.29	0.27	-4.77	0	0
LOC113840188	92.15	-1.29	0.28	-4.52	0	0
PPM1J	127.08	-1.29	0.29	-4.5	0	0
VILL	79.16	-1.29	0.37	-3.5	0	0
TPX2	189.24	-1.3	0.18	-7.22	0	0
MCRIP2	182.64	-1.3	0.2	-6.62	0	0
BLZF1	198.05	-1.3	0.2	-6.53	0	0
CDT1	202.98	-1.3	0.24	-5.39	0	0
EHHADH	191.27	-1.3	0.25	-5.2	0	0
CUBN	47.76	-1.3	0.35	-3.7	0	0
MFSD2A	35.47	-1.3	0.38	-3.46	0	0
LAD1	32.71	-1.3	0.42	-3.12	0	0.01
OTUD6B	284.13	-1.31	0.15	-8.97	0	0
DAO	189.3	-1.31	0.26	-4.98	0	0
LOC101796105	28.51	-1.31	0.45	-2.91	0	0.02
ERICH5	24.13	-1.31	0.47	-2.8	0.01	0.03
SDF2	204.33	-1.32	0.24	-5.57	0	0
C15H16orf89	35.85	-1.32	0.4	-3.28	0	0.01
LOC101797289	420.34	-1.33	0.13	-10.48	0	0
SPAG5	76.38	-1.33	0.3	-4.4	0	0
TSPAN18	459.34	-1.34	0.14	-9.78	0	0
SFXN2	257.81	-1.34	0.17	-7.81	0	0
GALNT18	196.29	-1.34	0.21	-6.37	0	0
SLC13A5	111.56	-1.34	0.31	-4.34	0	0
WNT9A	47.36	-1.34	0.36	-3.74	0	0
ACAT2	212.87	-1.35	0.22	-6.15	0	0
LMBR1L	32.4	-1.35	0.4	-3.35	0	0.01
FAM131A	20.71	-1.35	0.48	-2.8	0.01	0.03
TMEFF1	25.71	-1.35	0.5	-2.7	0.01	0.04
BTBD6	367.21	-1.36	0.17	-7.81	0	0
TAFA2	73.91	-1.36	0.3	-4.48	0	0
STBD1	30.22	-1.36	0.46	-2.97	0	0.02
KIF21B	22.4	-1.36	0.48	-2.82	0	0.03
SHMT2	378.06	-1.37	0.15	-9.09	0	0
LOC101803098	308.05	-1.37	0.21	-6.47	0	0
STMN4	112.43	-1.37	0.22	-6.35	0	0
LOC119715018	20.88	-1.37	0.49	-2.79	0.01	0.03
LAMP5	28.25	-1.37	0.5	-2.76	0.01	0.03
LOC119715301	1281.58	-1.38	0.13	-10.23	0	0
AMT	190.79	-1.38	0.19	-7.28	0	0
CDH22	31.77	-1.38	0.4	-3.43	0	0.01
TSPAN1	133.21	-1.38	0.41	-3.35	0	0.01
SLC43A3	72.36	-1.39	0.29	-4.81	0	0
LOC119717769	47.72	-1.39	0.36	-3.86	0	0
BTC	36.34	-1.39	0.37	-3.72	0	0
GINS1	168.37	-1.4	0.19	-7.52	0	0
FAM181B	54.38	-1.4	0.32	-4.4	0	0
AGMAT	37.75	-1.4	0.4	-3.48	0	0
COL4A4	39.89	-1.4	0.4	-3.45	0	0
PLA2G12B	29.24	-1.4	0.44	-3.21	0	0.01
TM7SF3	207.46	-1.41	0.18	-7.97	0	0
CKS1B	937.82	-1.41	0.19	-7.53	0	0
LAMA1	154.72	-1.41	0.21	-6.62	0	0
ROBO1	85.72	-1.41	0.26	-5.37	0	0
VAT1L	196.23	-1.42	0.21	-6.89	0	0
LRRC61	51.02	-1.42	0.32	-4.46	0	0
PRKX	34.7	-1.42	0.41	-3.47	0	0
MARCKSL1	2745.88	-1.43	0.1	-14.41	0	0
MXRA7	417.43	-1.43	0.15	-9.48	0	0
PTGR1	100.45	-1.43	0.23	-6.29	0	0
CITED4	114.22	-1.43	0.23	-6.12	0	0
EMX2	106.12	-1.43	0.28	-5.16	0	0
ABLIM1	207.95	-1.43	0.28	-5.08	0	0
LOC101795212	52.85	-1.43	0.35	-4.08	0	0
LOC101797540	33.07	-1.43	0.44	-3.25	0	0.01
SNN	694.18	-1.44	0.15	-9.62	0	0
LOC101792170	46.06	-1.44	0.35	-4.08	0	0
MAP3K21	44.35	-1.44	0.36	-3.99	0	0
USP2	25.61	-1.44	0.47	-3.06	0	0.02
UPB1	369.1	-1.45	0.18	-8	0	0
SHISA2	240.13	-1.45	0.2	-7.36	0	0
BOK	115.47	-1.45	0.24	-6.11	0	0
GGT5	148.92	-1.45	0.24	-5.91	0	0
LOC106015462	113.82	-1.45	0.42	-3.42	0	0.01
LOC113839681	23.98	-1.45	0.5	-2.9	0	0.02
RRM2	418.21	-1.46	0.14	-10.25	0	0
MYCL	101.66	-1.46	0.27	-5.43	0	0
IGSF11	88.52	-1.46	0.31	-4.65	0	0
SGK2	59.04	-1.46	0.35	-4.14	0	0
ST6GAL2	17.67	-1.46	0.53	-2.77	0.01	0.03
BAMBI	561.38	-1.47	0.17	-8.72	0	0
PCBD1	101.1	-1.47	0.25	-6	0	0
ARID3A	57	-1.47	0.3	-4.84	0	0
DKK1	47.5	-1.47	0.36	-4.08	0	0
LOC110351673	52.22	-1.47	0.37	-3.99	0	0
EPHA6	78.07	-1.47	0.52	-2.85	0	0.03
KPNA2	435.86	-1.48	0.16	-9.16	0	0
RASSF10	33.36	-1.48	0.42	-3.51	0	0
FGFR4	27.38	-1.48	0.43	-3.44	0	0.01
LOC113840251	28.06	-1.48	0.44	-3.37	0	0.01
MFGE8	775.88	-1.49	0.22	-6.87	0	0
SHISA9	26.89	-1.49	0.46	-3.26	0	0.01
SLC19A2	20.94	-1.49	0.49	-3.03	0	0.02
EEF1A2	261.81	-1.5	0.23	-6.63	0	0
HTR1B	63.88	-1.5	0.33	-4.57	0	0
STUM	38.61	-1.5	0.41	-3.68	0	0
PRC1	113.34	-1.51	0.26	-5.92	0	0
NEFM	55.69	-1.51	0.49	-3.09	0	0.01
MAP6	23.01	-1.51	0.49	-3.07	0	0.01
SLC9A3R1	250.92	-1.52	0.16	-9.38	0	0
KIF26A	65.86	-1.52	0.29	-5.3	0	0
HPCAL4	43.44	-1.52	0.4	-3.83	0	0
CXCL14	29.27	-1.52	0.46	-3.27	0	0.01
ADAMTS20	18.9	-1.52	0.51	-2.98	0	0.02
CDC20	349.16	-1.53	0.16	-9.33	0	0
LOC101794092	414.94	-1.53	0.18	-8.58	0	0
LOC113841492	260.53	-1.53	0.24	-6.26	0	0
FABP3	106.17	-1.53	0.31	-4.98	0	0
RDH8	40.28	-1.53	0.39	-3.91	0	0
LOC106014292	20.27	-1.53	0.52	-2.94	0	0.02
ARX	1076.74	-1.54	0.11	-13.52	0	0
COL18A1	462.64	-1.54	0.14	-11.01	0	0
PRXL2A	359.61	-1.54	0.17	-9.34	0	0
SEMA3A	65.32	-1.55	0.31	-5.03	0	0
LOC101790520	117.44	-1.55	0.41	-3.77	0	0
LOC113843439	2286.08	-1.55	0.42	-3.71	0	0
ALDH8A1	20.91	-1.55	0.52	-2.97	0	0.02
LNX1	14.79	-1.55	0.59	-2.64	0.01	0.04
LURAP1L	91.58	-1.56	0.29	-5.31	0	0
LOC106015473	92.66	-1.56	0.37	-4.18	0	0
SNCB	42.91	-1.56	0.41	-3.77	0	0
LOC119714453	29.81	-1.56	0.44	-3.53	0	0
PTTG1	818.5	-1.57	0.17	-9.34	0	0
PBLD	118.99	-1.57	0.25	-6.36	0	0
PLCL2	153.17	-1.57	0.27	-5.84	0	0
DHH	38.7	-1.57	0.42	-3.69	0	0
MNS1	168.82	-1.58	0.33	-4.83	0	0
CMBL	61.98	-1.58	0.34	-4.7	0	0
LOC113843679	42.39	-1.58	0.41	-3.82	0	0
B4GALT6	20.09	-1.58	0.51	-3.13	0	0.01
SLC37A4	357.3	-1.59	0.15	-10.33	0	0
TK1	118.46	-1.59	0.28	-5.62	0	0
GDPD5	73.75	-1.59	0.31	-5.09	0	0
LOC119718509	40.18	-1.59	0.5	-3.19	0	0.01
DTL	65.72	-1.6	0.31	-5.2	0	0
CENPA	84.18	-1.6	0.43	-3.76	0	0
USH1C	18.38	-1.6	0.54	-2.95	0	0.02
NGFR	190.27	-1.61	0.22	-7.36	0	0
BIN1	84.68	-1.61	0.3	-5.28	0	0
LOC119716807	59.75	-1.61	0.32	-4.95	0	0
HAO1	51.59	-1.61	0.36	-4.45	0	0
SLC16A4	33.04	-1.61	0.41	-3.93	0	0
CDK1	801.39	-1.62	0.17	-9.7	0	0
LOC119715264	154.85	-1.62	0.31	-5.16	0	0
SMLR1	65.24	-1.62	0.34	-4.77	0	0
EPCAM	92.9	-1.62	0.35	-4.7	0	0
NGB	43.02	-1.62	0.39	-4.17	0	0
MGAT5B	20.64	-1.63	0.5	-3.3	0	0.01
LOC101792067	25.23	-1.63	0.52	-3.16	0	0.01
TUBAL3	93.1	-1.64	0.3	-5.47	0	0
CLRN3	22.65	-1.64	0.5	-3.26	0	0.01
HAPLN3	130.8	-1.65	0.26	-6.3	0	0
CCNJL	39.72	-1.65	0.38	-4.38	0	0
LOC101805041	14.34	-1.65	0.62	-2.67	0.01	0.04
IFI30	216.8	-1.66	0.19	-8.9	0	0
STC1	36.57	-1.66	0.54	-3.07	0	0.01
GUCY1A2	16.38	-1.66	0.57	-2.92	0	0.02
LOC101792898	422.43	-1.67	0.21	-7.99	0	0
TAFA3	30.37	-1.67	0.43	-3.87	0	0
A1CF	18.39	-1.67	0.58	-2.9	0	0.02
LOC119718681	23.69	-1.67	0.6	-2.78	0.01	0.03
CDCA3	329.71	-1.68	0.25	-6.67	0	0
SLC51A	25.76	-1.68	0.47	-3.57	0	0
TMEM72	48.24	-1.68	0.5	-3.33	0	0.01
LOC113845699	15.16	-1.68	0.59	-2.86	0	0.03
HEY2	13.28	-1.69	0.64	-2.66	0.01	0.04
LOC113845730	12.6	-1.69	0.64	-2.63	0.01	0.04
PDZK1	160.42	-1.7	0.26	-6.52	0	0
SLC5A10	33.42	-1.7	0.4	-4.22	0	0
DCC	35.46	-1.7	0.41	-4.19	0	0
EXOC3L4	20.61	-1.7	0.59	-2.86	0	0.03
LOC113842374	18.78	-1.7	0.6	-2.85	0	0.03
PTCHD3	173.85	-1.72	0.26	-6.65	0	0
PLEKHH1	71.01	-1.72	0.3	-5.8	0	0
PHETA1	48.65	-1.72	0.34	-5.05	0	0
CPLX2	54.29	-1.73	0.33	-5.16	0	0
DPYSL4	25.8	-1.73	0.46	-3.74	0	0
LOC119715546	92.88	-1.74	0.24	-7.22	0	0
TMEM132C	62.83	-1.74	0.29	-5.97	0	0
LOC101805107	56.01	-1.74	0.31	-5.61	0	0
LOC113839928	25.27	-1.74	0.46	-3.79	0	0
LOC101797613	32.07	-1.74	0.46	-3.78	0	0
SLITRK2	23.93	-1.74	0.49	-3.58	0	0
LOC106017160	27.35	-1.74	0.6	-2.91	0	0.02
PTBP3	118.89	-1.75	0.22	-7.9	0	0
LOC101795342	35.02	-1.75	0.41	-4.26	0	0
LOC106017043	12.97	-1.75	0.65	-2.7	0.01	0.04
LOC101802994	814.45	-1.76	0.19	-9.04	0	0
LOC113845717	63.34	-1.76	0.45	-3.91	0	0
LOC101802933	19.29	-1.76	0.52	-3.35	0	0.01
LOC101804573	242.76	-1.77	0.17	-10.45	0	0
LOC101804020	51.28	-1.77	0.36	-4.91	0	0
ISLR2	102.78	-1.77	0.38	-4.68	0	0
NCAN	40.78	-1.77	0.38	-4.67	0	0
SHISAL1	34.65	-1.77	0.39	-4.54	0	0
LOC101799748	47.93	-1.77	0.41	-4.31	0	0
SLAIN1	25.64	-1.77	0.46	-3.85	0	0
LOC110354054	12.46	-1.77	0.65	-2.74	0.01	0.03
TNIP3	12.49	-1.77	0.67	-2.65	0.01	0.04
SLC25A10	257.8	-1.79	0.19	-9.25	0	0
LOC119715393	37.73	-1.79	0.5	-3.58	0	0
LOC101791292	21.05	-1.79	0.56	-3.21	0	0.01
TTC36	58.74	-1.8	0.4	-4.54	0	0
LOC119715265	316.71	-1.81	0.23	-7.82	0	0
LMO1	70.76	-1.81	0.28	-6.48	0	0
SUSD2	98.95	-1.81	0.31	-5.81	0	0
DPF3	29.04	-1.81	0.43	-4.25	0	0
SLC25A48	112.59	-1.82	0.33	-5.55	0	0
NR5A1	198.86	-1.83	0.23	-8.04	0	0
PIF1	15.72	-1.83	0.57	-3.19	0	0.01
SLC34A1	222.23	-1.85	0.3	-6.1	0	0
HOGA1	236.39	-1.85	0.33	-5.61	0	0
EGFL6	38.5	-1.85	0.39	-4.8	0	0
PRKN	42.62	-1.85	0.41	-4.54	0	0
LOC106019888	18.14	-1.85	0.54	-3.43	0	0.01
LOC119714989	12.31	-1.85	0.66	-2.79	0.01	0.03
FXYD2	1042.67	-1.86	0.41	-4.56	0	0
LOC106016852	19.03	-1.86	0.59	-3.15	0	0.01
IQGAP3	70.97	-1.87	0.3	-6.19	0	0
E2F2	15.4	-1.87	0.58	-3.21	0	0.01
GRIN2A	52.53	-1.89	0.32	-5.85	0	0
GABBR2	14.05	-1.89	0.63	-3	0	0.02
LOC119716625	14.06	-1.89	0.71	-2.66	0.01	0.04
MME	148.23	-1.9	0.25	-7.63	0	0
MAP1LC3C	20.87	-1.9	0.5	-3.79	0	0
GCHFR	749.22	-1.9	0.55	-3.47	0	0
TRIM35	812.09	-1.91	0.13	-15.06	0	0
CPN1	156.7	-1.91	0.24	-8.01	0	0
AKR1D1	210.92	-1.91	0.24	-7.86	0	0
LOC119714098	248.24	-1.91	0.29	-6.61	0	0
LOC113840468	32.33	-1.92	0.44	-4.39	0	0
HMGA2	177.01	-1.93	0.19	-10.31	0	0
HNF4G	44.46	-1.93	0.4	-4.87	0	0
LOC101802378	16.61	-1.93	0.57	-3.36	0	0.01
SNX22	21.28	-1.93	0.6	-3.23	0	0.01
NPHS2	253.21	-1.95	0.38	-5.19	0	0
LOC119714164	38.78	-1.95	0.54	-3.6	0	0
LOC119718428	19.19	-1.95	0.55	-3.56	0	0
PLK1	252.72	-1.96	0.21	-9.55	0	0
LRATD1	18.5	-1.96	0.53	-3.69	0	0
LOC101794195	16.12	-1.96	0.61	-3.23	0	0.01
LOC119717446	18.47	-1.96	0.66	-2.98	0	0.02
LOC101793413	58.06	-1.97	0.33	-6.01	0	0
LOC101797844	75.93	-1.97	0.34	-5.83	0	0
HOXA10	25.45	-1.97	0.57	-3.48	0	0
LOC119715579	162.13	-1.98	0.23	-8.48	0	0
DPYS	207.81	-1.99	0.21	-9.59	0	0
LOC113841788	18.76	-1.99	0.71	-2.81	0	0.03
ASPA	41.63	-2	0.37	-5.42	0	0
SLC10A2	11.8	-2	0.71	-2.84	0	0.03
LOC101790397	84.68	-2.01	0.28	-7.18	0	0
ASS1	279.72	-2.02	0.23	-8.65	0	0
MAB21L4	46.99	-2.02	0.37	-5.51	0	0
XPNPEP2	18.35	-2.03	0.56	-3.59	0	0
LOC101798606	27.92	-2.03	0.63	-3.21	0	0.01
OBSCN	24.16	-2.04	0.5	-4.08	0	0
ECRG4	1073.28	-2.05	0.16	-12.78	0	0
LOC101796324	52.4	-2.05	0.43	-4.77	0	0
CCK	110.47	-2.06	0.24	-8.59	0	0
HGD	38.22	-2.06	0.38	-5.38	0	0
ARID3C	27.59	-2.06	0.47	-4.43	0	0
IYD	25.19	-2.06	0.49	-4.18	0	0
LOC119716880	40.76	-2.07	0.46	-4.51	0	0
GJA5	89.42	-2.09	0.27	-7.8	0	0
LOC101805082	45.63	-2.09	0.36	-5.77	0	0
ADGRB1	9.95	-2.09	0.74	-2.84	0	0.03
LOC106017884	58.25	-2.1	0.37	-5.62	0	0
LOC106016481	58.39	-2.1	0.39	-5.4	0	0
LOC119716769	20.14	-2.1	0.8	-2.63	0.01	0.04
EPHX2	71.91	-2.11	0.32	-6.52	0	0
CACNA2D3	36.75	-2.11	0.4	-5.24	0	0
SCGN	47.88	-2.12	0.36	-5.93	0	0
CABP7	177.78	-2.13	0.2	-10.59	0	0
PLPP4	42.2	-2.13	0.39	-5.53	0	0
LOC101790028	39.82	-2.13	0.41	-5.16	0	0
PTPRO	33.76	-2.13	0.45	-4.75	0	0
P2RY4	21.08	-2.13	0.54	-3.91	0	0
ADGRB3	11.85	-2.13	0.69	-3.07	0	0.01
HEMGN	16.1	-2.14	0.62	-3.45	0	0.01
GABRA4	14.6	-2.15	0.63	-3.41	0	0.01
LOC119716577	23.18	-2.16	0.51	-4.27	0	0
LOC119715655	12.89	-2.16	0.73	-2.95	0	0.02
GCGR	9.45	-2.16	0.78	-2.78	0.01	0.03
PPM1H	174.94	-2.17	0.22	-9.95	0	0
SI	34.63	-2.17	0.44	-4.97	0	0
LOC101792808	40.02	-2.18	0.41	-5.3	0	0
SULT1C4	253.65	-2.19	0.25	-8.65	0	0
AMPH	38.68	-2.19	0.41	-5.38	0	0
LOC101791319	9.62	-2.19	0.8	-2.73	0.01	0.04
COL9A2	152.69	-2.2	0.25	-8.81	0	0
LOC101795838	111.47	-2.21	0.27	-8.07	0	0
CHADL	30.18	-2.21	0.53	-4.17	0	0
STAC	48.93	-2.22	0.38	-5.81	0	0
IFITM10	53.65	-2.22	0.38	-5.78	0	0
LOC101803845	8.95	-2.22	0.81	-2.74	0.01	0.03
LEF1	123.56	-2.23	0.3	-7.51	0	0
SLC13A3	325.59	-2.24	0.21	-10.6	0	0
HSD3B1	295.74	-2.25	0.3	-7.54	0	0
HCRT	29.91	-2.25	0.45	-5.03	0	0
LOC101794222	75.77	-2.26	0.39	-5.87	0	0
KMO	32.82	-2.26	0.44	-5.17	0	0
LOC101799814	37.28	-2.26	0.46	-4.96	0	0
LOC110352034	26.47	-2.26	0.49	-4.64	0	0
LOC119715619	11.87	-2.26	0.69	-3.25	0	0.01
LIN28B	11	-2.27	0.71	-3.21	0	0.01
LOC101795169	42.45	-2.28	0.37	-6.14	0	0
DRC1	297.5	-2.3	0.29	-7.84	0	0
MSC	80.18	-2.3	0.31	-7.5	0	0
LOC101805249	158.6	-2.32	0.24	-9.59	0	0
LOC101797788	64.37	-2.35	0.37	-6.43	0	0
LOC101802312	25.77	-2.35	0.54	-4.34	0	0
APCDD1L	176.24	-2.36	0.29	-8.27	0	0
CDHR2	49	-2.36	0.37	-6.43	0	0
RALYL	14.44	-2.36	0.64	-3.69	0	0
LOC101795685	25.1	-2.37	0.5	-4.7	0	0
SHANK2	7.74	-2.37	0.86	-2.76	0.01	0.03
LOC119714527	22.56	-2.39	0.54	-4.42	0	0
LOC101791654	138.91	-2.4	0.25	-9.79	0	0
BSND	35.44	-2.4	0.55	-4.34	0	0
DNAJC22	15.87	-2.4	0.65	-3.71	0	0
C1QL3	8.95	-2.41	0.83	-2.9	0	0.02
NRIP3	15.99	-2.42	0.64	-3.77	0	0
LOC119717644	52.75	-2.43	0.51	-4.73	0	0
LOC119716932	92.82	-2.45	0.29	-8.35	0	0
LOC119716888	36.49	-2.45	0.42	-5.84	0	0
INHA	203.17	-2.46	0.28	-8.76	0	0
LOC106016974	38.22	-2.47	0.55	-4.52	0	0
LOC113841597	38.05	-2.47	0.72	-3.45	0	0.01
MOV10	371.25	-2.48	0.17	-14.19	0	0
PENK	17.86	-2.5	0.81	-3.1	0	0.01
COL23A1	558.22	-2.51	0.19	-13.48	0	0
MIOX	361.24	-2.51	0.54	-4.64	0	0
LOC106016488	8.44	-2.51	0.87	-2.89	0	0.02
SLC23A1	59.35	-2.52	0.39	-6.42	0	0
REN	32.88	-2.52	0.48	-5.23	0	0
CDH18	14.98	-2.54	0.64	-3.97	0	0
PEBP4	22.75	-2.55	0.59	-4.31	0	0
GABRA2	109.4	-2.56	0.29	-8.74	0	0
AMN	60.82	-2.57	0.34	-7.51	0	0
LOC101802453	83.2	-2.58	0.31	-8.26	0	0
MYL3	8.81	-2.58	0.87	-2.97	0	0.02
SLC39A5	16.53	-2.59	0.64	-4.06	0	0
SFRP2	139.82	-2.6	0.28	-9.41	0	0
MASP1	43.25	-2.6	0.39	-6.7	0	0
LOC113844321	33.43	-2.6	0.48	-5.39	0	0
LOC119716869	23.24	-2.6	0.53	-4.89	0	0
LOC101790063	7.76	-2.6	0.91	-2.86	0	0.03
OPRM1	30.18	-2.61	0.48	-5.45	0	0
CKS2	151.63	-2.62	0.22	-11.9	0	0
GDF6	23.74	-2.63	0.64	-4.1	0	0
CALB1	255.42	-2.64	0.8	-3.31	0	0.01
LOC101802261	7.93	-2.64	0.9	-2.94	0	0.02
SLC5A9	94.04	-2.65	0.28	-9.61	0	0
OPRD1	6.9	-2.66	0.94	-2.84	0	0.03
LOC119714863	10.32	-2.66	1	-2.65	0.01	0.04
SLC22A2	16.24	-2.67	0.69	-3.9	0	0
STRA6	198.25	-2.68	0.24	-11.3	0	0
LHX9	155.57	-2.69	0.26	-10.21	0	0
LOC110353286	50.83	-2.7	0.47	-5.76	0	0
LOC119714234	29.72	-2.7	0.56	-4.83	0	0
LOC106019145	24.89	-2.71	0.53	-5.14	0	0
LOC119716840	79.7	-2.74	0.3	-9.06	0	0
DMRT3	8.45	-2.74	0.86	-3.18	0	0.01
LOC113840127	7.25	-2.74	0.95	-2.88	0	0.02
LOC101805352	21.9	-2.75	0.59	-4.67	0	0
LOC113843457	12.09	-2.75	0.88	-3.14	0	0.01
LOC101796441	1208.44	-2.77	0.2	-13.73	0	0
LOC119715657	8.66	-2.77	0.94	-2.96	0	0.02
LOC119716169	28.36	-2.78	0.55	-5.08	0	0
FAM240A	19.88	-2.78	0.59	-4.72	0	0
MAFA	18.64	-2.79	0.66	-4.24	0	0
MINAR1	6.22	-2.79	1	-2.79	0.01	0.03
LOC119715266	289.37	-2.8	0.25	-11.1	0	0
HAAO	70.26	-2.81	0.35	-8.09	0	0
LOC119715506	49.58	-2.81	0.73	-3.84	0	0
HAND1	7.62	-2.82	0.95	-2.97	0	0.02
TM6SF2	12.79	-2.83	0.74	-3.81	0	0
LOC101801058	10.19	-2.83	0.79	-3.58	0	0
MYBPC3	6.39	-2.83	1	-2.83	0	0.03
C1H3orf85	56.69	-2.85	0.44	-6.46	0	0
LOC110352617	100.54	-2.89	0.29	-9.84	0	0
TMEM174	50.27	-2.89	0.39	-7.36	0	0
LOC101800358	85.09	-2.89	0.47	-6.19	0	0
LEAP2	27.65	-2.89	0.54	-5.35	0	0
NPY	91.3	-2.9	0.44	-6.6	0	0
LOC101794622	28.54	-2.94	0.61	-4.81	0	0
EDIL3	17.94	-2.96	0.69	-4.28	0	0
LOC119716954	5.54	-2.96	1.09	-2.72	0.01	0.04
DSCAM	16.83	-2.98	0.69	-4.35	0	0
LOC119715123	14.01	-2.98	0.81	-3.68	0	0
LOC101797061	79.46	-2.99	0.57	-5.29	0	0
CCDC170	21.24	-3	0.62	-4.88	0	0
GRIN2C	21.44	-3.01	0.63	-4.82	0	0
LOC101795569	129.1	-3.02	0.29	-10.58	0	0
LOC106019470	10.07	-3.02	0.89	-3.39	0	0.01
LOC106020405	11.6	-3.04	0.84	-3.62	0	0
LOC119714501	31.02	-3.07	0.51	-6.03	0	0
LOC101791390	9	-3.1	0.89	-3.49	0	0
LOC101803848	40.96	-3.11	0.47	-6.6	0	0
LOC101799667	6.07	-3.11	1.08	-2.87	0	0.03
SLC2A2	82.16	-3.12	0.32	-9.86	0	0
AGT	9.19	-3.12	0.88	-3.53	0	0
LOC106015121	10.75	-3.13	0.81	-3.85	0	0
LOC119717235	18.75	-3.15	0.69	-4.57	0	0
RHOBTB3	20.13	-3.15	0.7	-4.47	0	0
LOC119716498	126.3	-3.17	0.32	-9.94	0	0
LOC113845716	25.44	-3.18	0.63	-5.08	0	0
KCNK12	92.77	-3.2	0.33	-9.72	0	0
MKX	20.84	-3.2	0.63	-5.11	0	0
LOC106019755	140.24	-3.2	1.11	-2.87	0	0.03
VWA2	22.52	-3.21	0.58	-5.51	0	0
LOC101796308	9.72	-3.22	0.91	-3.54	0	0
TEX9	1376.73	-3.22	0.96	-3.37	0	0.01
SLC23A3	27.76	-3.23	0.54	-6.02	0	0
LOC113840117	67.51	-3.24	0.38	-8.43	0	0
LOC101800655	33.52	-3.27	0.52	-6.34	0	0
LOC101802833	10.04	-3.27	0.89	-3.68	0	0
LOC119713072	10.06	-3.27	0.95	-3.45	0	0.01
LOC119716029	25.22	-3.28	0.62	-5.29	0	0
LOC119715507	50.79	-3.28	0.75	-4.37	0	0
GATM	197.41	-3.31	0.24	-13.55	0	0
LOC110352716	37.67	-3.38	0.47	-7.25	0	0
SEMA3E	5.4	-3.38	1.26	-2.68	0.01	0.04
LOC101793459	14.77	-3.42	0.75	-4.59	0	0
LOC101791228	70.96	-3.44	0.39	-8.75	0	0
AGXT	302.25	-3.45	0.31	-11.14	0	0
LOC110352714	81.72	-3.47	0.36	-9.65	0	0
LBX2	5.73	-3.47	1.2	-2.9	0	0.02
LOC113843495	57.71	-3.49	0.4	-8.62	0	0
LOC119714864	15.58	-3.51	0.97	-3.62	0	0
LOC119714065	5.91	-3.53	1.16	-3.05	0	0.02
LOC101801341	31.84	-3.55	0.57	-6.17	0	0
LOC101799898	14.05	-3.56	0.82	-4.35	0	0
SCEL	32.25	-3.57	0.88	-4.05	0	0
LOC119715442	8.19	-3.57	1.33	-2.69	0.01	0.04
LOC106014689	6.24	-3.61	1.19	-3.03	0	0.02
SLC13A1	89.1	-3.65	0.34	-10.69	0	0
LOC101794476	17.24	-3.67	0.72	-5.07	0	0
LOC101791793	13.04	-3.68	0.82	-4.51	0	0
LOC110354478	21.94	-3.69	0.68	-5.45	0	0
SLC26A6	81.16	-3.74	0.35	-10.67	0	0
LOC119716174	6.82	-3.74	1.29	-2.89	0	0.02
SCN5A	4.53	-3.74	1.39	-2.69	0.01	0.04
DIO3	1208.62	-3.76	0.21	-17.53	0	0
LOC119718264	28.16	-3.8	0.57	-6.64	0	0
CPA6	14.26	-3.82	0.8	-4.8	0	0
C1QTNF3	7.14	-3.82	1.13	-3.39	0	0.01
BD2	65.92	-3.87	0.51	-7.56	0	0
LOC119717911	32.91	-3.92	0.64	-6.15	0	0
RP1	20.58	-3.94	0.82	-4.81	0	0
WNT6	29.24	-3.99	0.62	-6.46	0	0
LOC119714569	10.6	-3.99	0.99	-4.05	0	0
LOC101797718	43.43	-4.01	0.78	-5.15	0	0
LOC106019177	38.59	-4.05	0.59	-6.83	0	0
LOC113842844	40.22	-4.11	0.54	-7.59	0	0
LOC119715236	14.6	-4.13	1.09	-3.8	0	0
LOC119717574	9.23	-4.22	1.08	-3.92	0	0
LOC113845037	6.45	-4.29	1.29	-3.32	0	0.01
LOC101795398	206.48	-4.3	0.7	-6.14	0	0
LOC101791237	26.1	-4.3	0.72	-6	0	0
LOC119713856	194.73	-4.41	0.35	-12.69	0	0
LOC101797859	132.56	-4.45	0.31	-14.4	0	0
C1QL4	3.84	-4.45	1.58	-2.81	0	0.03
VGLL2	3.84	-4.45	1.59	-2.79	0.01	0.03
LOC119716527	82.79	-4.46	0.64	-7	0	0
LOC101796160	69.3	-4.48	0.61	-7.33	0	0
LOC101798818	11	-4.49	1.14	-3.95	0	0
GYS2	40.89	-4.5	0.58	-7.81	0	0
TRIM54	7.5	-4.51	1.26	-3.58	0	0
LOC119716929	7.92	-4.59	1.67	-2.75	0.01	0.03
LOC113843319	16.48	-4.66	1.12	-4.15	0	0
CCDC162P	54.43	-4.69	1.57	-2.99	0	0.02
LOC106018803	4.69	-4.75	1.71	-2.78	0.01	0.03
LOC113844019	4.86	-4.8	1.7	-2.82	0	0.03
LOC101798932	10.14	-4.97	1.25	-3.98	0	0
LOC119716608	15.55	-5	1.02	-4.91	0	0
LOC101800713	109.39	-5.01	0.48	-10.45	0	0
C1QL2	2.97	-5.1	1.79	-2.85	0	0.03
LOC106015524	23.08	-5.16	0.88	-5.86	0	0
LOC119714513	29.16	-5.18	0.77	-6.7	0	0
LOC119715235	6.96	-5.33	1.66	-3.22	0	0.01
LOC119713942	39.55	-5.35	1.57	-3.42	0	0.01
LOC119712997	26.7	-5.38	0.98	-5.48	0	0
LOC106018184	3.83	-5.47	2.06	-2.65	0.01	0.04
LOC113843419	8.09	-5.55	1.78	-3.11	0	0.01
LOC119718644	4.2	-5.6	1.61	-3.47	0	0
LOC110354227	47.25	-5.61	0.83	-6.72	0	0
TRNAL-CAG-4	4.35	-5.65	2.06	-2.75	0.01	0.03
LOC106016737	4.38	-5.66	1.58	-3.59	0	0
LOC106017514	24.65	-5.68	0.94	-6.06	0	0
LOC119716893	4.56	-5.72	2	-2.86	0	0.03
LOC101795045	18.02	-5.81	1.51	-3.85	0	0
LOC119714341	5.95	-6.1	1.57	-3.88	0	0
LOC101804649	33.65	-6.14	1.02	-6	0	0
LOC119714972	7.88	-6.51	1.42	-4.58	0	0
LOC113842979	10.19	-6.88	1.45	-4.73	0	0
LOC101798290	214.42	-8.83	0.86	-10.3	0	0
LOC101798111	106.61	-9.3	1.22	-7.61	0	0

## Sheet: DE20_vs_DP1
Differentially expressed genes (DEGs) between DE20 vs. DP1
	baseMean	log2FoldChange	lfcSE	stat	pvalue	padj
PSCA	73.58	8.7	1.25	6.96	0	0
RSAD2	256.7	8.03	1.08	7.46	0	0
LOC101800895	1179.33	8.01	0.66	12.14	0	0
MC2R	123.9	7.97	1.83	4.35	0	0
SNTN	20.47	7.82	1.35	5.79	0	0
LOC101794100	350.3	6.73	1.3	5.17	0	0
TRNAL-AAG-3	8.8	6.6	1.37	4.81	0	0
LOC119717277	56.41	6.41	0.96	6.71	0	0
LOC101797569	540.7	6.28	0.47	13.27	0	0
LOC101793511	213.75	6.08	0.49	12.43	0	0
LOC101796367	20.32	5.93	1.56	3.8	0	0
C7H21orf58	5.41	5.9	1.58	3.72	0	0
CMPK2	214.71	5.87	0.53	11.15	0	0
LOC110354001	10.31	5.85	1.4	4.17	0	0
EPSTI1	86.88	5.7	0.67	8.56	0	0
PIGR	101.05	5.66	0.57	9.9	0	0
LOC101800726	16.02	5.59	1.38	4.04	0	0
LOC119717984	4.08	5.5	1.73	3.18	0	0.01
LOC119717404	4.1	5.5	1.95	2.82	0	0.03
LOC119714237	813.93	5.49	0.36	15.31	0	0
LOC113844230	4.05	5.49	1.61	3.41	0	0.01
LOC119714530	4.05	5.49	1.66	3.3	0	0.01
WDR27	7.6	5.4	1.44	3.76	0	0
CRH	33.72	5.33	1.12	4.76	0	0
LOC101802338	3.58	5.31	1.87	2.84	0	0.03
LOC101789401	19.45	5.27	1.37	3.84	0	0
LOC106019633	3.37	5.22	1.86	2.81	0.01	0.03
USP18	151.96	5.12	0.49	10.44	0	0
IFITM1	123.49	5.12	0.69	7.46	0	0
CCNO	11.29	5.07	1.25	4.04	0	0
TSPAN8	220.36	4.95	0.52	9.48	0	0
LOC119716594	5.59	4.94	1.45	3.41	0	0.01
DHX58	148.59	4.92	0.51	9.57	0	0
LOC101798932	9.84	4.86	1.3	3.74	0	0
PRLHR	9.85	4.86	1.44	3.37	0	0.01
LOC119717389	61.97	4.82	0.78	6.14	0	0
PCSK1	32.98	4.79	0.94	5.09	0	0
MC5R	31.06	4.71	0.84	5.6	0	0
ODF3B	26	4.66	0.82	5.69	0	0
EHF	8.29	4.61	1.23	3.74	0	0
TAGLN	1513.74	4.59	0.96	4.79	0	0
LOC119717922	4.4	4.59	1.55	2.97	0	0.02
LOC110351500	4.39	4.59	1.56	2.94	0	0.03
EDAR	24.44	4.58	0.92	4.96	0	0
CORO6	35.17	4.51	0.79	5.74	0	0
IRF7	244.53	4.5	0.46	9.75	0	0
LOC101800860	130.04	4.44	0.51	8.63	0	0
ADIPOQ	108.47	4.44	0.61	7.28	0	0
LOC101794275	36.91	4.43	0.76	5.82	0	0
PNMT	129.73	4.43	1.11	4	0	0
LOC119714531	3.88	4.4	1.57	2.81	0	0.03
PLAC8	160.32	4.37	0.43	10.2	0	0
FGFBP3	23.69	4.29	1.2	3.58	0	0
FABP2	13.2	4.26	0.98	4.36	0	0
HS3ST5	6.44	4.23	1.47	2.88	0	0.03
CHGA	1136.64	4.16	0.67	6.2	0	0
LOC106020540	30.65	4.16	0.72	5.79	0	0
MYH11	430.96	4.16	0.82	5.09	0	0
LOC119717456	6.06	4.14	1.32	3.14	0	0.02
LOC113843601	8.93	4.11	1.09	3.77	0	0
ACTG2	2763.11	4.08	0.92	4.41	0	0
LOC119713856	160.45	4.05	0.99	4.1	0	0
IL4I1	8.5	4.02	1.29	3.11	0	0.02
LOC101791569	198.68	3.99	0.53	7.57	0	0
DDX60	43.42	3.97	0.67	5.96	0	0
R3HDML	13.3	3.93	1.36	2.88	0	0.03
RNF213	187.93	3.92	0.42	9.35	0	0
LOC119714295	107.77	3.91	0.66	5.93	0	0
UBE2L6	321.63	3.89	0.41	9.59	0	0
DNAH8	7.75	3.89	1.12	3.48	0	0.01
LOC101789456	121.11	3.89	1.14	3.4	0	0.01
SLC6A17	20.56	3.88	0.95	4.1	0	0
ACTA1	458.82	3.84	0.91	4.22	0	0
LOC101800035	218.39	3.82	0.25	15.02	0	0
HMX1	4.9	3.8	1.34	2.84	0	0.03
NRN1	4.91	3.79	1.39	2.72	0.01	0.04
LOC101803316	16.63	3.77	1.17	3.23	0	0.01
NTN1	19.07	3.76	1.15	3.28	0	0.01
LOC101791942	42.52	3.75	0.56	6.74	0	0
LOC101800358	147.24	3.7	0.9	4.1	0	0
AGR2	146.78	3.68	0.96	3.85	0	0
TM4SF4	58.62	3.67	0.7	5.27	0	0
LOC101800226	6.75	3.67	1.16	3.17	0	0.01
LOC101793492	101.07	3.66	1.17	3.12	0	0.02
LOC119713166	24.17	3.63	0.59	6.2	0	0
CD7	10.89	3.61	1.12	3.23	0	0.01
C3	40.36	3.59	0.73	4.93	0	0
FHL1	192.49	3.54	0.49	7.28	0	0
TH	91.04	3.5	0.51	6.84	0	0
DRD1	12.16	3.5	0.9	3.91	0	0
CCL19	26.25	3.49	0.76	4.62	0	0
GAD2	7.97	3.48	1.15	3.04	0	0.02
NEIL2	7.83	3.45	1.27	2.71	0.01	0.04
LOC101804095	34.87	3.44	0.69	4.97	0	0
NOXRED1	15.28	3.42	0.96	3.58	0	0
SLC35D3	22.82	3.4	0.61	5.54	0	0
LHX8	15.06	3.4	0.88	3.87	0	0
GFRA3	216.67	3.38	0.4	8.5	0	0
PENK	31.82	3.38	0.59	5.77	0	0
CCL22	24.42	3.38	0.77	4.4	0	0
LOC101792564	5.55	3.36	1.21	2.79	0.01	0.04
HSD11B2	556.46	3.35	1.09	3.08	0	0.02
SAA2	55.97	3.32	0.45	7.41	0	0
LOC101805222	454.22	3.32	0.73	4.54	0	0
LOC101798651	5.4	3.32	1.13	2.93	0	0.03
EIF2AK2	232.05	3.31	0.37	8.85	0	0
NEK10	8.92	3.31	0.97	3.4	0	0.01
LOC101803952	14.16	3.3	0.75	4.39	0	0
RAB3C	29.94	3.28	0.6	5.49	0	0
SHANK2	14.03	3.28	0.72	4.56	0	0
LOC119717772	21.04	3.28	0.84	3.9	0	0
SLC18A1	61.15	3.27	0.39	8.3	0	0
LOC101797061	98.8	3.27	0.51	6.43	0	0
TRIM25	405.6	3.26	0.29	11.17	0	0
COL6A6	169.05	3.26	0.3	10.72	0	0
MFAP5	241.65	3.24	0.42	7.77	0	0
CHAD	54.01	3.22	0.56	5.76	0	0
HSPB7	65.14	3.2	0.68	4.73	0	0
LOC101798228	87.62	3.16	0.49	6.46	0	0
LSMEM1	9.75	3.16	0.97	3.27	0	0.01
RNF135	111.46	3.15	0.39	7.99	0	0
LOC101791057	16.23	3.15	0.66	4.75	0	0
LOC119715377	56.24	3.14	0.43	7.25	0	0
CDH7	14.41	3.13	0.94	3.33	0	0.01
C1S	272.16	3.1	0.35	8.76	0	0
LOC101797680	28.15	3.1	0.78	3.99	0	0
DUSP1	206.52	3.09	0.29	10.72	0	0
SNCG	70.05	3.09	0.36	8.63	0	0
LOC106015121	10.81	3.08	0.82	3.75	0	0
LOC113839856	215.37	3.07	0.31	9.84	0	0
COL28A1	10.62	3.05	0.81	3.76	0	0
LOC110354391	119.81	3.04	0.33	9.3	0	0
LOC101790937	61.89	3.04	0.45	6.76	0	0
SAXO2	24.27	3.04	0.66	4.59	0	0
CKMT1A	8.95	3.02	0.89	3.4	0	0.01
RPRM	190.33	3.01	0.54	5.53	0	0
ITGB6	45.75	3	0.55	5.45	0	0
SCG2	156.88	2.99	0.36	8.24	0	0
AQP4	34.7	2.97	0.62	4.75	0	0
LOC101796809	133.81	2.96	0.42	7.07	0	0
ACTA2	2560.72	2.96	0.73	4.04	0	0
ENKUR	22.88	2.95	0.6	4.93	0	0
MYL9	408.8	2.95	0.76	3.91	0	0
DCDC2	121.32	2.93	0.52	5.67	0	0
CDH13	49.05	2.92	0.39	7.54	0	0
PDCL2	16.83	2.92	0.68	4.28	0	0
LOC119717713	71.98	2.91	0.49	5.96	0	0
DES	922.97	2.91	0.69	4.24	0	0
MARCO	80.07	2.89	0.39	7.44	0	0
SOX30	16.49	2.89	0.67	4.32	0	0
SHOX2	15.24	2.89	0.85	3.41	0	0.01
LOC119715808	9.66	2.89	0.92	3.14	0	0.02
CBLN4	17.78	2.88	0.77	3.73	0	0
TMPRSS7	10.98	2.88	0.77	3.73	0	0
FAM110C	51.7	2.87	0.67	4.3	0	0
ZNFX1	245.72	2.86	0.28	10.06	0	0
SPINK2	48.9	2.86	0.47	6.05	0	0
NRIP3	21.68	2.86	0.74	3.87	0	0
LOC101802962	14.86	2.86	0.75	3.83	0	0
SPACA9	30.98	2.85	0.56	5.09	0	0
CAPSL	16.01	2.84	0.66	4.33	0	0
TPPP3	593.79	2.82	0.29	9.66	0	0
C7	323.84	2.8	0.44	6.4	0	0
AK7	11.6	2.78	0.81	3.44	0	0.01
EDN2	52.36	2.77	0.43	6.42	0	0
SYT4	34.58	2.77	0.45	6.1	0	0
LOC101794412	8.96	2.77	0.9	3.07	0	0.02
SRRM3	6.41	2.77	0.98	2.83	0	0.03
TGFBI	853.1	2.75	0.3	9.06	0	0
KCNJ5	24.1	2.75	0.54	5.1	0	0
DNAI3	7.57	2.75	0.97	2.83	0	0.03
LOC119713165	75.52	2.74	0.3	9.13	0	0
STAT1	1063.71	2.73	0.22	12.67	0	0
LOC101797023	27.48	2.73	0.5	5.5	0	0
LOC101797091	45.85	2.73	0.68	4	0	0
LOC110352930	6.23	2.72	0.97	2.8	0.01	0.04
HELZ2	22.13	2.7	0.6	4.47	0	0
SLC5A11	179.63	2.69	0.41	6.57	0	0
LOC113839854	77.4	2.69	0.48	5.64	0	0
NEFH	19.57	2.69	0.57	4.7	0	0
BMP3	15.92	2.69	0.88	3.06	0	0.02
LOC101791571	33.75	2.67	0.48	5.53	0	0
DBH	72.05	2.66	0.38	6.99	0	0
ETV7	27.48	2.66	0.49	5.39	0	0
C1QTNF12	109.82	2.66	0.6	4.41	0	0
LOC119717812	9.63	2.66	0.79	3.37	0	0.01
PDLIM3	434.74	2.65	0.43	6.23	0	0
HOXD4	26.26	2.65	0.51	5.15	0	0
LOC101793244	21.42	2.64	0.53	4.99	0	0
BCAS1	33.01	2.63	0.45	5.86	0	0
LOC110354619	23.68	2.63	0.62	4.23	0	0
SLITRK3	21.18	2.63	0.85	3.1	0	0.02
CHRDL1	89.13	2.62	0.48	5.41	0	0
ERICH5	51.63	2.62	0.83	3.15	0	0.01
DDX58	84.77	2.61	0.35	7.37	0	0
SLC7A14	14.01	2.61	0.67	3.88	0	0
LOC101791666	94.38	2.59	0.57	4.54	0	0
OSTN	54.24	2.58	0.75	3.46	0	0.01
ISL1	27.33	2.57	0.52	4.93	0	0
IRX5	22.72	2.57	0.88	2.91	0	0.03
LOC101797220	16.81	2.55	0.64	3.96	0	0
ZPBP2	13.44	2.55	0.75	3.39	0	0.01
IL22RA1	6.73	2.55	0.92	2.77	0.01	0.04
CTXN1	92.79	2.54	0.35	7.17	0	0
LOC119713140	27.88	2.54	0.64	3.97	0	0
STAMBPL1	114.65	2.53	0.54	4.7	0	0
ERICH3	32.3	2.53	0.56	4.56	0	0
CHGB	564.95	2.53	0.63	3.98	0	0
LOC101795565	391.72	2.52	0.3	8.31	0	0
STMN2	393.48	2.52	0.32	7.91	0	0
FOXO6	26.57	2.52	0.57	4.41	0	0
RGS4	173.19	2.51	0.3	8.29	0	0
NPY	74.91	2.5	0.49	5.14	0	0
FAM163B	16.36	2.5	0.63	3.95	0	0
LOC119716512	16.37	2.5	0.64	3.93	0	0
MYLK	354.39	2.49	0.44	5.68	0	0
IRF1	235.14	2.48	0.29	8.56	0	0
TMEM269	64.81	2.48	0.39	6.34	0	0
LOC101792370	83.31	2.48	0.4	6.18	0	0
DDC	39.95	2.48	0.47	5.28	0	0
LOC101802277	21.66	2.48	0.81	3.08	0	0.02
C1QB	113.21	2.46	0.3	8.17	0	0
CCN1	189.93	2.46	0.32	7.72	0	0
HOPX	25.84	2.46	0.69	3.58	0	0
LOC106019069	6.4	2.46	0.91	2.7	0.01	0.04
ATF3	42.41	2.45	0.52	4.7	0	0
LOC106017414	8.39	2.44	0.9	2.72	0.01	0.04
CNRIP1	17.9	2.43	0.63	3.85	0	0
WFDC1	126.31	2.42	0.35	6.97	0	0
IFIH1	69.57	2.42	0.42	5.78	0	0
SERPIND1	513.61	2.42	0.65	3.71	0	0
LOC113840252	11.41	2.42	0.84	2.87	0	0.03
SLC38A4	53.77	2.41	0.56	4.29	0	0
LOC119714529	8.23	2.41	0.87	2.77	0.01	0.04
LOC119718225	80.84	2.39	0.46	5.16	0	0
TRANK1	189.71	2.38	0.34	6.99	0	0
DNALI1	66.96	2.38	0.36	6.56	0	0
LOC101792626	55.57	2.38	0.59	4.05	0	0
IGSF10	22.52	2.38	0.75	3.2	0	0.01
KLF9	74.68	2.37	0.32	7.37	0	0
LOC101796105	52.72	2.37	0.51	4.67	0	0
LOC101792808	46.38	2.37	0.55	4.32	0	0
DEUP1	13.1	2.37	0.85	2.79	0.01	0.04
SOCS3	46.24	2.35	0.47	4.98	0	0
PCDH10	20.02	2.35	0.53	4.46	0	0
PACRG	23.04	2.35	0.54	4.4	0	0
LOC101801364	14.95	2.34	0.82	2.85	0	0.03
SYNM	115.52	2.33	0.31	7.59	0	0
FILIP1L	85.08	2.33	0.39	5.9	0	0
SLC18A2	141.42	2.32	0.33	7.03	0	0
LOC101796567	50.13	2.32	0.36	6.38	0	0
LOC119715302	196.97	2.32	0.54	4.28	0	0
APOLD1	64.48	2.31	0.34	6.77	0	0
GMNC	9.73	2.31	0.82	2.81	0	0.03
FADS2	82.61	2.3	0.32	7.18	0	0
TNMD	36.01	2.3	0.46	4.97	0	0
LOC119713151	24.11	2.29	0.58	3.96	0	0
LOC119716567	10.62	2.29	0.72	3.2	0	0.01
SERPING1	85.63	2.28	0.33	7.01	0	0
LOC101800982	65.29	2.28	0.48	4.77	0	0
SLC2A9	34.6	2.28	0.56	4.07	0	0
ST8SIA3	12.47	2.28	0.69	3.3	0	0.01
MARCHF11	10.6	2.28	0.74	3.1	0	0.02
ELAPOR2	56.03	2.26	0.47	4.8	0	0
SCUBE2	84.43	2.26	0.5	4.49	0	0
MPZL2	51.85	2.25	0.35	6.43	0	0
KCNQ3	12.33	2.25	0.74	3.04	0	0.02
MAMDC2	40.31	2.24	0.54	4.17	0	0
TBX20	16.01	2.24	0.61	3.69	0	0
IFI35	403.6	2.23	0.34	6.48	0	0
DNAH7	23.21	2.23	0.51	4.36	0	0
CHL1	23.39	2.23	0.54	4.16	0	0
PKD2L2	15.76	2.23	0.7	3.2	0	0.01
DNAH10	24.04	2.22	0.5	4.47	0	0
HECW1	29.55	2.22	0.6	3.67	0	0
TIFA	9.27	2.22	0.74	2.98	0	0.02
CRISPLD2	107.38	2.21	0.3	7.37	0	0
DRAM1	61.7	2.21	0.35	6.28	0	0
AKR1D1	260.1	2.21	0.44	5.07	0	0
TESMIN	27.56	2.21	0.49	4.5	0	0
ANKS4B	40.73	2.21	0.58	3.79	0	0
ADRA1B	30.35	2.21	0.69	3.22	0	0.01
FOS	238.16	2.2	0.28	7.83	0	0
SAMHD1	253.09	2.19	0.22	9.88	0	0
LOC113839855	92.19	2.19	0.57	3.87	0	0
TMEM132E	9.09	2.19	0.75	2.9	0	0.03
OSR2	74.08	2.18	0.34	6.36	0	0
AMIGO2	37.11	2.18	0.5	4.38	0	0
SOCS1	18.03	2.17	0.58	3.72	0	0
WNT16	24.34	2.17	0.73	2.99	0	0.02
SPAG6	44.92	2.16	0.38	5.65	0	0
LOC113839606	26.91	2.16	0.49	4.45	0	0
ADAMTSL3	16.99	2.16	0.56	3.83	0	0
SLC26A3	23.36	2.16	0.79	2.72	0.01	0.04
LOC119713377	62.1	2.15	0.65	3.32	0	0.01
AGTR1	79	2.14	0.56	3.84	0	0
LOC101793812	23.94	2.14	0.6	3.58	0	0
POU3F4	22.15	2.14	0.63	3.39	0	0.01
LVRN	14.98	2.13	0.6	3.55	0	0
SMIM32	11.46	2.13	0.67	3.18	0	0.01
SNCA	140.45	2.12	0.28	7.65	0	0
FMOD	27.91	2.12	0.49	4.35	0	0
LOC101796142	31.54	2.12	0.54	3.96	0	0
LOC119714498	568.81	2.11	0.37	5.69	0	0
FNDC1	611.85	2.1	0.66	3.18	0	0.01
TMEM140	151.44	2.09	0.25	8.3	0	0
RGS5	197.32	2.09	0.34	6.25	0	0
LOC110351183	71.27	2.09	0.45	4.64	0	0
CHRNA5	22.41	2.09	0.55	3.79	0	0
LOC101791385	413.83	2.09	0.69	3.02	0	0.02
ACBD7	110.65	2.08	0.36	5.82	0	0
LOC101797338	67.01	2.08	0.42	4.92	0	0
LOC106020629	51.43	2.08	0.44	4.69	0	0
CX3CL1	31.69	2.08	0.48	4.36	0	0
LOC119716125	65.13	2.07	0.57	3.64	0	0
HSPB1	718.61	2.05	0.39	5.28	0	0
LOC119717629	32.98	2.05	0.43	4.74	0	0
LOC101800252	20.25	2.05	0.64	3.2	0	0.01
C5H14orf132	12.63	2.05	0.65	3.15	0	0.01
FGF7	28.68	2.05	0.68	3.02	0	0.02
LAMC3	118.45	2.04	0.33	6.22	0	0
LOC101804899	4120.4	2.04	0.35	5.81	0	0
VEGFD	168.18	2.04	0.43	4.78	0	0
LOC101793233	38.46	2.04	0.44	4.65	0	0
C6	18.5	2.04	0.57	3.6	0	0
LOC110353123	11.76	2.04	0.76	2.7	0.01	0.04
PLP1	35.77	2.03	0.43	4.76	0	0
GFRA1	55.12	2.03	0.52	3.9	0	0
LTK	13.28	2.03	0.64	3.15	0	0.01
UNC79	35.53	2.02	0.47	4.31	0	0
LGALS1	241.81	2.01	0.28	7.2	0	0
VSNL1	112.57	2.01	0.39	5.18	0	0
APOH	38.66	2.01	0.42	4.8	0	0
EMX2	149.95	2	0.37	5.44	0	0
SOD3	81.66	2	0.43	4.69	0	0
CLRN3	28.72	2	0.57	3.51	0	0.01
TSPO2	12.3	2	0.7	2.86	0	0.03
LOC101797884	12.31	2	0.72	2.77	0.01	0.04
DPT	414.51	1.99	0.33	6.12	0	0
PTPRN2	67.77	1.99	0.72	2.77	0.01	0.04
ASPN	125.05	1.98	0.53	3.75	0	0
C3H2orf50	13.79	1.98	0.68	2.93	0	0.03
CISH	147.62	1.97	0.25	7.94	0	0
PLAC9	42.99	1.97	0.56	3.5	0	0.01
LOC101793000	164.23	1.96	0.24	8.3	0	0
SEMA3G	78.63	1.96	0.35	5.65	0	0
MGLL	430.4	1.95	0.38	5.07	0	0
PODN	127.94	1.95	0.41	4.79	0	0
PRIMA1	44.65	1.95	0.46	4.23	0	0
DBNDD2	110.14	1.94	0.32	5.99	0	0
PARP10	75.14	1.94	0.38	5.16	0	0
SNX10	51.38	1.94	0.41	4.71	0	0
CEBPD	323.64	1.93	0.2	9.63	0	0
TDRD7	191.28	1.93	0.24	8.2	0	0
KBP	73.89	1.93	0.32	6.04	0	0
ELF3	48.92	1.93	0.34	5.7	0	0
LOC101796443	132.5	1.93	0.36	5.42	0	0
LOC101789908	372.79	1.92	0.33	5.78	0	0
GPX2	47.78	1.92	0.45	4.23	0	0
SLC22A3	21.19	1.92	0.5	3.87	0	0
PCSK2	93.87	1.92	0.53	3.62	0	0
CHAC1	17.35	1.92	0.59	3.25	0	0.01
C1QA	117.44	1.91	0.33	5.71	0	0
SNAP25	32.16	1.91	0.47	4.03	0	0
LOC119715940	14.78	1.91	0.6	3.2	0	0.01
CD24	1093.79	1.9	0.25	7.68	0	0
EEF1A2	337.45	1.9	0.29	6.55	0	0
TUBB3	153.16	1.9	0.29	6.52	0	0
CHRNA3	102.47	1.9	0.31	6.08	0	0
SYN2	51.14	1.9	0.39	4.81	0	0
SLC8A3	12.47	1.9	0.66	2.88	0	0.03
CADM3	133.6	1.89	0.24	7.79	0	0
SNAP91	60.83	1.89	0.38	4.91	0	0
TRPC4	18.49	1.89	0.58	3.27	0	0.01
SPP1	976.17	1.89	0.58	3.23	0	0.01
LRRC6	16.99	1.89	0.59	3.19	0	0.01
CDHR4	13.09	1.89	0.64	2.96	0	0.02
LOC113844895	11.63	1.89	0.68	2.78	0.01	0.04
CNTN2	47.59	1.88	0.36	5.29	0	0
LOC113839620	622.29	1.88	0.36	5.15	0	0
LOC101799613	23.73	1.88	0.48	3.92	0	0
GDA	23.01	1.88	0.49	3.86	0	0
ENPP2	588.61	1.87	0.31	6.08	0	0
GPR22	15.98	1.87	0.61	3.06	0	0.02
CCDC170	11.43	1.87	0.66	2.84	0	0.03
LOC113841983	136.04	1.85	0.34	5.4	0	0
ANGPTL2	135.24	1.85	0.37	5.04	0	0
MSRB3	128.51	1.85	0.41	4.53	0	0
EPCAM	109.11	1.85	0.41	4.46	0	0
LOC101794808	76.92	1.85	0.45	4.07	0	0
PKHD1	25.68	1.85	0.65	2.84	0	0.03
LOC119717802	14.28	1.85	0.65	2.82	0	0.03
INA	20.36	1.84	0.51	3.6	0	0
KERA	33.24	1.84	0.66	2.79	0.01	0.04
ANXA1	251.51	1.83	0.2	9.17	0	0
NCALD	75.36	1.83	0.42	4.4	0	0
RNF144B	49.37	1.83	0.45	4.1	0	0
LOC101793040	26.85	1.83	0.52	3.53	0	0.01
MEGF10	20.21	1.83	0.53	3.46	0	0.01
LOC119716357	46.2	1.83	0.56	3.26	0	0.01
B2M	3319.54	1.82	0.24	7.63	0	0
C21H20orf85	16.95	1.82	0.6	3.02	0	0.02
HS3ST1	85.47	1.81	0.35	5.19	0	0
GAL	88.3	1.81	0.39	4.6	0	0
LOC101790278	179.67	1.81	0.42	4.36	0	0
SLC6A2	54.01	1.81	0.52	3.46	0	0.01
LMCD1	218.02	1.81	0.52	3.46	0	0.01
MYOZ3	22.27	1.81	0.62	2.95	0	0.02
PRPH	58.85	1.8	0.3	6.06	0	0
TGM2	1276.62	1.8	0.32	5.56	0	0
COL15A1	207.48	1.8	0.45	3.99	0	0
DIO2	21.38	1.8	0.51	3.54	0	0.01
LOC119713554	28.76	1.8	0.54	3.35	0	0.01
CHRNB4	40.85	1.79	0.37	4.86	0	0
FOXJ1	43.11	1.79	0.47	3.81	0	0
LOC101800429	22.73	1.79	0.53	3.39	0	0.01
SCRG1	48.71	1.78	0.43	4.13	0	0
INSM2	18.16	1.78	0.52	3.42	0	0.01
RASGEF1C	49.92	1.77	0.33	5.35	0	0
GCH1	155.33	1.77	0.4	4.38	0	0
ISM1	18.81	1.77	0.56	3.19	0	0.01
GRM7	14.47	1.77	0.62	2.88	0	0.03
NR4A2	11.59	1.77	0.65	2.72	0.01	0.04
MAP6	27.26	1.76	0.45	3.89	0	0
FRMPD4	22.34	1.76	0.53	3.31	0	0.01
C1H11orf87	25.12	1.76	0.56	3.15	0	0.01
FAIM2	16.46	1.76	0.56	3.11	0	0.02
DPP6	37.97	1.75	0.38	4.56	0	0
LOX	372.32	1.75	0.43	4.05	0	0
COBL	41.86	1.74	0.42	4.13	0	0
RASD1	49.18	1.73	0.42	4.14	0	0
LOC119715760	24.68	1.73	0.47	3.7	0	0
PALMD	24.84	1.73	0.53	3.25	0	0.01
HEY2	14.12	1.73	0.6	2.87	0	0.03
TMEM184A	12.76	1.73	0.62	2.78	0.01	0.04
KCNMB1	189.34	1.72	0.55	3.15	0	0.01
LRRN3	26.09	1.72	0.57	3.05	0	0.02
LOC101801552	44.73	1.71	0.4	4.25	0	0
HEPACAM	32.07	1.7	0.43	3.99	0	0
KLF13	41.75	1.7	0.45	3.75	0	0
DUSP8	20.83	1.7	0.47	3.58	0	0
AK9	18.09	1.7	0.6	2.84	0	0.03
STAT2	82.35	1.69	0.4	4.18	0	0
KLF17	31.14	1.69	0.51	3.34	0	0.01
PCBP3	17.32	1.69	0.54	3.13	0	0.02
TNFSF13B	17.31	1.69	0.55	3.06	0	0.02
GFRA2	20.05	1.69	0.6	2.83	0	0.03
THBS3	84.79	1.68	0.39	4.34	0	0
ESM1	28.12	1.67	0.54	3.07	0	0.02
TFPI2	1502.13	1.66	0.13	12.38	0	0
TCIM	219.13	1.66	0.21	8.01	0	0
ASPA	36.16	1.66	0.38	4.37	0	0
ELN	1079.05	1.66	0.57	2.93	0	0.03
NR4A1	21.21	1.66	0.58	2.87	0	0.03
EVA1C	64.53	1.65	0.32	5.23	0	0
CLEC3B	643.06	1.65	0.34	4.93	0	0
LMOD1	102.03	1.65	0.41	4	0	0
MAB21L1	16.99	1.65	0.55	3.02	0	0.02
RBM38	160.01	1.64	0.19	8.52	0	0
AQP1	409.96	1.64	0.22	7.39	0	0
CDH1	170.97	1.64	0.41	4.02	0	0
C1R	269.46	1.64	0.41	3.97	0	0
TNFRSF6B	52.8	1.64	0.42	3.93	0	0
SOCS2	17.65	1.64	0.56	2.92	0	0.03
CCN2	503.12	1.63	0.26	6.3	0	0
PI15	301.44	1.63	0.43	3.8	0	0
P2RX7	29.39	1.63	0.5	3.23	0	0.01
C5H11orf96	352.92	1.62	0.23	7.09	0	0
C1QC	118.1	1.62	0.31	5.28	0	0
PCBD1	113.58	1.62	0.34	4.72	0	0
ZBTB16	65.62	1.62	0.5	3.24	0	0.01
COL4A1	840.16	1.61	0.3	5.46	0	0
LAD1	39.94	1.61	0.4	4.09	0	0
CPED1	32.57	1.61	0.4	4.02	0	0
LAMA2	105.87	1.61	0.41	3.94	0	0
THRB	31.2	1.61	0.47	3.45	0	0.01
KCNJ8	153.26	1.6	0.29	5.6	0	0
STK10	52.05	1.6	0.35	4.54	0	0
TLR3	30.94	1.59	0.41	3.84	0	0
LRRN2	31.59	1.59	0.45	3.55	0	0
AQP3	34.87	1.59	0.5	3.16	0	0.01
LOC113840399	16.46	1.59	0.58	2.74	0.01	0.04
LOC101799927	15.77	1.59	0.58	2.74	0.01	0.04
KAT2B	142.39	1.58	0.22	7.31	0	0
PARVA	189.95	1.58	0.24	6.74	0	0
MLLT11	107.64	1.58	0.27	5.77	0	0
LYZ	117.4	1.58	0.44	3.58	0	0
LOC101790238	19.65	1.58	0.49	3.2	0	0.01
FGF1	32.1	1.58	0.5	3.16	0	0.01
ITGB3	86.02	1.58	0.51	3.13	0	0.02
JUN	710.9	1.57	0.18	8.93	0	0
CFD	1124.35	1.57	0.3	5.17	0	0
LOC101801765	209.5	1.57	0.31	5.12	0	0
TPM1	1255.29	1.57	0.34	4.61	0	0
CAMK1D	67.83	1.57	0.39	4.02	0	0
LOC101798037	42.5	1.57	0.4	3.94	0	0
SLC29A4	25.37	1.57	0.44	3.61	0	0
RASSF9	40.13	1.56	0.35	4.5	0	0
TPM2	561.41	1.55	0.32	4.88	0	0
RIPOR2	30.35	1.55	0.47	3.28	0	0.01
PCGF5	55.07	1.54	0.29	5.22	0	0
ITGB2	33.44	1.54	0.41	3.8	0	0
CD109	39.09	1.54	0.41	3.79	0	0
LOC101798499	92.59	1.54	0.48	3.22	0	0.01
PIK3CD	42.24	1.54	0.52	2.94	0	0.03
MBOAT1	28.68	1.53	0.45	3.38	0	0.01
CAMK2A	19.84	1.53	0.51	3.02	0	0.02
GPR37L1	15.28	1.53	0.54	2.82	0	0.03
THY1	342.51	1.52	0.18	8.48	0	0
LOC113843692	6076.37	1.52	0.19	8.06	0	0
THBS1	692.14	1.52	0.27	5.59	0	0
CSRP1	1121.61	1.52	0.31	4.83	0	0
SPON2	77.29	1.52	0.32	4.81	0	0
DTX3L	263.58	1.52	0.33	4.63	0	0
LOC113843401	46.81	1.52	0.43	3.56	0	0
CCDC65	19.64	1.52	0.5	3.07	0	0.02
TSPAN15	21.01	1.52	0.52	2.93	0	0.03
PLCG2	16.44	1.52	0.54	2.8	0.01	0.04
FAM13C	34.1	1.51	0.39	3.87	0	0
SSTR5	22.68	1.51	0.53	2.82	0	0.03
CDKN2C	26.46	1.51	0.54	2.79	0.01	0.04
COL6A1	1751.25	1.5	0.31	4.83	0	0
LAMP3	44.46	1.5	0.35	4.31	0	0
TFAP2B	23.83	1.5	0.48	3.12	0	0.02
LOC101796324	40.6	1.5	0.48	3.11	0	0.02
PLXDC1	41.67	1.5	0.5	2.97	0	0.02
GPR158	16.3	1.5	0.55	2.73	0.01	0.04
RBM43	121.15	1.49	0.27	5.61	0	0
HEG1	101.3	1.49	0.3	5.01	0	0
FSTL3	85.58	1.49	0.3	4.97	0	0
CASP7	44.22	1.49	0.46	3.24	0	0.01
LOC106019134	18.11	1.49	0.55	2.72	0.01	0.04
TNFAIP2	136.8	1.48	0.22	6.67	0	0
PKD1	63.87	1.48	0.34	4.33	0	0
SFRP2	78.19	1.48	0.35	4.25	0	0
TMPRSS2	36.58	1.48	0.44	3.38	0	0.01
RCAN1	261.98	1.47	0.26	5.62	0	0
ARID5A	104.51	1.47	0.29	5.06	0	0
SH3GL3	58.14	1.47	0.34	4.28	0	0
NANOS1	58.15	1.47	0.36	4.04	0	0
GRB7	30.14	1.47	0.46	3.2	0	0.01
MITD1	185.37	1.46	0.31	4.67	0	0
SLIT1	62.1	1.46	0.4	3.68	0	0
CXCR4	74.7	1.45	0.26	5.48	0	0
SDC4	122.33	1.45	0.3	4.86	0	0
LUM	730.69	1.45	0.41	3.51	0	0.01
LOC119713803	64.84	1.45	0.51	2.87	0	0.03
PHOX2A	52.94	1.44	0.35	4.12	0	0
DENND1B	58.4	1.44	0.47	3.03	0	0.02
LOC113844922	76.48	1.44	0.48	2.99	0	0.02
COL8A1	54.3	1.44	0.5	2.9	0	0.03
PHOX2B	33.38	1.43	0.41	3.47	0	0.01
HACD4	28.57	1.43	0.44	3.28	0	0.01
SORBS2	100.05	1.43	0.45	3.21	0	0.01
RYR3	25.33	1.43	0.47	3.01	0	0.02
ERAP1	174.88	1.42	0.21	6.8	0	0
LOC110354656	56.06	1.42	0.3	4.78	0	0
IRF6	40.28	1.42	0.38	3.69	0	0
SPI1	53.81	1.42	0.41	3.46	0	0.01
PTPN5	30.01	1.42	0.43	3.33	0	0.01
BCL2A1	23.55	1.42	0.5	2.81	0	0.03
ATP1B4	34.71	1.41	0.4	3.56	0	0
SGCA	29.47	1.41	0.5	2.79	0.01	0.04
CUTA	55.09	1.4	0.35	3.97	0	0
LOC101792124	75.66	1.4	0.41	3.39	0	0.01
PXK	171.98	1.39	0.24	5.84	0	0
LAMA4	218.3	1.39	0.26	5.46	0	0
SOX8	45.08	1.39	0.35	4.02	0	0
SLC10A4	42.3	1.39	0.37	3.73	0	0
STXBP5L	36.87	1.39	0.42	3.35	0	0.01
LOC119716992	21.29	1.39	0.46	3	0	0.02
GLIPR2	113.23	1.38	0.28	5.03	0	0
LOC101791983	85.6	1.38	0.29	4.74	0	0
SPOCK1	47.35	1.38	0.33	4.14	0	0
HECTD2	52.47	1.38	0.35	3.9	0	0
SMTN	146.96	1.38	0.37	3.71	0	0
SPON1	172.33	1.37	0.22	6.16	0	0
CLDN1	291.13	1.37	0.24	5.75	0	0
HAND2	167.56	1.37	0.25	5.42	0	0
ANK2	106.61	1.37	0.29	4.75	0	0
DCN	2399.84	1.37	0.29	4.67	0	0
TBC1D4	83.37	1.37	0.32	4.31	0	0
LOC101790524	38.19	1.37	0.45	3.06	0	0.02
DHCR7	217.2	1.37	0.5	2.74	0.01	0.04
FBH1	72.41	1.36	0.38	3.58	0	0
LOC101795736	29.2	1.36	0.41	3.34	0	0.01
STC1	32.68	1.36	0.42	3.27	0	0.01
VCAM1	37.97	1.36	0.47	2.9	0	0.03
SLC35F2	45.56	1.36	0.48	2.83	0	0.03
SLITRK2	20.47	1.36	0.49	2.77	0.01	0.04
KCNG1	18.12	1.36	0.5	2.72	0.01	0.04
FZD8	45.28	1.35	0.33	4.09	0	0
CDO1	207.3	1.35	0.35	3.9	0	0
ITGA1	140.5	1.35	0.37	3.64	0	0
MYBL1	36.65	1.35	0.43	3.17	0	0.01
ITM2C	44.24	1.35	0.45	3.01	0	0.02
GSN	597.73	1.34	0.29	4.62	0	0
LOC101796464	67.16	1.34	0.3	4.53	0	0
PRKAR2B	50.46	1.34	0.35	3.87	0	0
COL6A2	2197.45	1.33	0.31	4.35	0	0
COL6A3	785.87	1.33	0.32	4.15	0	0
MAT1A	72.38	1.33	0.35	3.78	0	0
LOC106016586	65.71	1.33	0.37	3.63	0	0
COL4A5	429.35	1.32	0.19	6.79	0	0
INPP5F	127.5	1.32	0.33	4	0	0
FRMD6	78.78	1.32	0.33	4	0	0
CFAP46	25.13	1.32	0.46	2.85	0	0.03
STAC	31.62	1.32	0.47	2.83	0	0.03
TC2N	39.49	1.32	0.48	2.73	0.01	0.04
IGFBP3	204.81	1.3	0.31	4.23	0	0
DUSP26	49.28	1.3	0.33	3.94	0	0
NCS1	37.56	1.3	0.38	3.39	0	0.01
PML	59.17	1.3	0.39	3.3	0	0.01
RGCC	76.09	1.3	0.41	3.22	0	0.01
LAMP5	28.4	1.3	0.46	2.85	0	0.03
KLF15	55.83	1.29	0.29	4.38	0	0
CKS2	76.17	1.29	0.3	4.29	0	0
PRSS23	1093.02	1.29	0.3	4.22	0	0
ITIH5	157.44	1.29	0.36	3.56	0	0
PDLIM5	39.08	1.29	0.37	3.51	0	0.01
FILIP1	92.76	1.29	0.38	3.38	0	0.01
FKBP1B	35.61	1.29	0.39	3.3	0	0.01
NTN4	181.38	1.29	0.4	3.25	0	0.01
MATN2	189.76	1.29	0.4	3.22	0	0.01
ENTPD1	135.74	1.28	0.25	5.05	0	0
SPARC	9339.13	1.28	0.26	4.89	0	0
MCF2L	52.84	1.28	0.32	4.03	0	0
ODAD2	28.14	1.28	0.42	3.08	0	0.02
EDA	34.72	1.27	0.37	3.48	0	0.01
MSC	48.13	1.27	0.37	3.46	0	0.01
SYNPR	37.89	1.27	0.38	3.38	0	0.01
TUB	63.83	1.27	0.38	3.37	0	0.01
SORBS1	88.42	1.27	0.38	3.36	0	0.01
ANO6	45.2	1.27	0.43	2.94	0	0.03
CKB	1160.1	1.26	0.21	6.02	0	0
ZNF366	23.98	1.26	0.44	2.89	0	0.03
CLIC2	313.74	1.25	0.18	6.77	0	0
BACH1	117.06	1.25	0.22	5.66	0	0
LOC101794702	204.62	1.25	0.26	4.86	0	0
LOC113844643	96.51	1.25	0.29	4.36	0	0
LPIN1	64.41	1.25	0.29	4.32	0	0
SGMS2	54.32	1.25	0.29	4.31	0	0
ELOVL7	82.6	1.25	0.31	4.05	0	0
HMGCS1	203.06	1.25	0.31	3.99	0	0
HIVEP2	49.97	1.25	0.32	3.94	0	0
ARHGEF26	52.68	1.25	0.33	3.81	0	0
KCNK5	72.89	1.24	0.35	3.54	0	0.01
TSC22D3	732.49	1.23	0.21	5.76	0	0
LYN	100.12	1.23	0.23	5.28	0	0
GAP43	56.07	1.23	0.32	3.84	0	0
CD44	52.17	1.23	0.39	3.17	0	0.01
MET	44.93	1.23	0.4	3.06	0	0.02
FGD4	35.04	1.23	0.41	3.01	0	0.02
MDH1B	28.96	1.23	0.42	2.91	0	0.03
ACKR4	28.54	1.23	0.42	2.89	0	0.03
KIF21A	138.74	1.22	0.31	3.9	0	0
SYNE1	54.95	1.22	0.32	3.77	0	0
LOC113842480	83.97	1.22	0.35	3.53	0	0.01
LOC101796814	101.64	1.22	0.38	3.19	0	0.01
C1H21orf62	44.73	1.22	0.4	3.08	0	0.02
C3AR1	25.18	1.22	0.45	2.71	0.01	0.04
CXADR	118.72	1.21	0.22	5.55	0	0
EMP1	403.99	1.21	0.22	5.5	0	0
POLK	72.94	1.21	0.26	4.66	0	0
NMI	363.91	1.21	0.29	4.22	0	0
IRF8	159.59	1.21	0.31	3.96	0	0
PARP9	285.38	1.21	0.36	3.42	0	0.01
NRSN1	50.99	1.21	0.36	3.39	0	0.01
DUSP10	83.75	1.2	0.29	4.2	0	0
OLFM1	78.73	1.2	0.35	3.44	0	0.01
JPH2	70.09	1.2	0.38	3.16	0	0.01
CDH3	78.52	1.2	0.44	2.74	0.01	0.04
TMTC4	108.54	1.19	0.24	4.89	0	0
PAPLN	31.15	1.19	0.39	3.05	0	0.02
TNC	124.02	1.19	0.41	2.9	0	0.03
PAM	196.45	1.18	0.21	5.72	0	0
VWA1	142.85	1.18	0.21	5.56	0	0
TNFRSF21	180.87	1.18	0.22	5.4	0	0
LOC119717970	53.91	1.18	0.34	3.5	0	0.01
PROSER2	49.8	1.18	0.37	3.21	0	0.01
JAG2	84.76	1.18	0.4	2.94	0	0.03
P4HA2	317.77	1.17	0.2	5.71	0	0
APCDD1	79.81	1.17	0.26	4.43	0	0
PAWR	61.13	1.17	0.28	4.12	0	0
GATA2	140.22	1.17	0.32	3.68	0	0
LOC101793887	75.91	1.17	0.33	3.51	0	0.01
P2RY13	46.48	1.17	0.34	3.5	0	0.01
C11H15orf65	41.52	1.17	0.35	3.36	0	0.01
PIK3AP1	46.21	1.17	0.38	3.03	0	0.02
DGAT2	165.93	1.16	0.26	4.5	0	0
COL4A2	707.4	1.16	0.29	3.96	0	0
HOXB5	74.71	1.16	0.32	3.61	0	0
ADD2	43.92	1.16	0.34	3.38	0	0.01
SEMA3C	88.5	1.16	0.37	3.11	0	0.02
GGT1	46.75	1.16	0.38	3.05	0	0.02
LOC113845286	46.6	1.16	0.39	2.97	0	0.02
FRYL	80.3	1.15	0.25	4.56	0	0
LOC101791665	1051.58	1.15	0.3	3.88	0	0
MSMO1	211.69	1.15	0.37	3.13	0	0.02
FKBP5	396.42	1.14	0.21	5.53	0	0
TNFRSF19	137.55	1.14	0.25	4.58	0	0
GRB10	139.17	1.14	0.25	4.56	0	0
TESC	50.7	1.14	0.39	2.92	0	0.03
NLRC5	39.93	1.14	0.41	2.82	0	0.03
LIMS2	514.98	1.13	0.26	4.3	0	0
EFEMP1	741.46	1.13	0.3	3.81	0	0
ST14	45.38	1.13	0.35	3.2	0	0.01
ATP8A1	48.61	1.13	0.37	3.04	0	0.02
LRRC55	50.25	1.13	0.38	3	0	0.02
HTRA1	462.64	1.12	0.19	5.79	0	0
STMN3	119.09	1.12	0.26	4.28	0	0
CMTM6	66.02	1.12	0.28	4.05	0	0
FBXO32	155.07	1.12	0.28	4.01	0	0
LOC101799861	104.67	1.12	0.37	3.06	0	0.02
LOC101794820	55.38	1.11	0.34	3.3	0	0.01
LOC101798148	105	1.11	0.37	3.02	0	0.02
RFFL	27.96	1.11	0.41	2.72	0.01	0.04
SYCP1	52.51	1.11	0.41	2.72	0.01	0.04
SLC38A2	701.76	1.1	0.13	8.34	0	0
YPEL1	485.64	1.1	0.18	5.99	0	0
LOC101791461	114.02	1.1	0.24	4.62	0	0
RIPK4	39.54	1.1	0.36	3.03	0	0.02
LOC110351448	32.48	1.1	0.39	2.86	0	0.03
LYPLAL1	69.49	1.1	0.4	2.76	0.01	0.04
ATG4A	121.06	1.09	0.22	4.95	0	0
PHLDA1	203.53	1.09	0.28	3.83	0	0
COL5A2	706.87	1.09	0.29	3.8	0	0
SLC35G2	57.5	1.09	0.3	3.69	0	0
RAB26	115.28	1.09	0.3	3.65	0	0
BAG3	174.51	1.09	0.3	3.64	0	0
MNS1	138.24	1.09	0.34	3.23	0	0.01
RGMB	42.09	1.09	0.35	3.13	0	0.02
CNTD1	139.41	1.09	0.38	2.91	0	0.03
MBNL1	309.33	1.08	0.18	5.91	0	0
LOC101791980	1771.46	1.08	0.21	5.27	0	0
PLA2R1	132.09	1.08	0.24	4.52	0	0
CEP43	77.9	1.08	0.25	4.26	0	0
ZMYND12	63.31	1.08	0.27	3.98	0	0
GAS8	109.5	1.08	0.28	3.9	0	0
TM6SF1	115.78	1.08	0.28	3.88	0	0
TAGLN3	166.64	1.08	0.29	3.72	0	0
ISLR2	75.67	1.08	0.3	3.65	0	0
OGN	1798.74	1.08	0.3	3.57	0	0
LOC101796956	53.89	1.08	0.31	3.52	0	0.01
MYL6	2157.92	1.08	0.32	3.38	0	0.01
TTLL7	35.72	1.08	0.37	2.89	0	0.03
LOC101799520	31.18	1.08	0.4	2.73	0.01	0.04
IFITM2	4656.72	1.07	0.21	5.04	0	0
ACTN1	838.14	1.07	0.23	4.69	0	0
SLC25A29	103.6	1.07	0.24	4.42	0	0
SLC26A11	77.85	1.07	0.29	3.68	0	0
TP53INP2	54.72	1.07	0.31	3.43	0	0.01
ADGRG2	46.7	1.07	0.34	3.15	0	0.01
TMSB4X	10021.7	1.06	0.12	8.68	0	0
COL4A6	322.21	1.06	0.15	7.07	0	0
NID1	335.17	1.06	0.17	6.24	0	0
AKT3	42.89	1.06	0.32	3.29	0	0.01
LONRF3	41.03	1.06	0.37	2.84	0	0.03
CTNNAL1	219.08	1.05	0.2	5.36	0	0
RASL11A	144.19	1.05	0.24	4.31	0	0
SPSB1	68.88	1.05	0.27	3.91	0	0
NDRG4	277.81	1.05	0.28	3.7	0	0
KIAA1671	106.29	1.05	0.29	3.68	0	0
SIPA1L2	44.24	1.05	0.33	3.19	0	0.01
JMJD6	102.56	1.05	0.33	3.14	0	0.02
MYO1D	41.19	1.05	0.37	2.86	0	0.03
IFNGR1	375.58	1.04	0.15	7.03	0	0
RBPMS2	162.05	1.04	0.24	4.44	0	0
SETD7	88.03	1.04	0.27	3.9	0	0
PHLDA2	67.45	1.04	0.36	2.93	0	0.03
LOC101792638	170.76	1.03	0.22	4.59	0	0
ADAP1	93.52	1.03	0.24	4.36	0	0
ANXA5	1124.68	1.03	0.27	3.79	0	0
LOC101794782	58.74	1.03	0.36	2.87	0	0.03
PALLD	163.71	1.03	0.37	2.82	0	0.03
ADAMTS5	64.39	1.03	0.37	2.81	0	0.03
IL13RA1	84.44	1.02	0.28	3.63	0	0
COL8A2	113.3	1.02	0.29	3.53	0	0.01
CRIP1	376.1	1.02	0.35	2.93	0	0.03
UST	107.45	1.01	0.23	4.44	0	0
SESN1	138.88	1.01	0.23	4.37	0	0
CPEB4	82.39	1.01	0.25	4.03	0	0
FOXD3	102.43	1.01	0.3	3.4	0	0.01
ABCA5	58.93	1.01	0.3	3.39	0	0.01
NUB1	325.4	1	0.17	5.8	0	0
FGL2	177.31	1	0.2	5.03	0	0
ACSL4	141.74	1	0.23	4.41	0	0
DEPDC7	50.19	1	0.32	3.13	0	0.02
ODAD4	33.97	1	0.37	2.71	0.01	0.04
IFT22	389.4	-1	0.21	-4.86	0	0
SRPX	770.67	-1	0.22	-4.56	0	0
TXNRD1	212.16	-1	0.25	-4.07	0	0
LOC101802994	290.1	-1	0.28	-3.63	0	0
LOC119716975	103.34	-1	0.31	-3.2	0	0.01
KIF14	47.34	-1	0.33	-3.05	0	0.02
HAS2	46.73	-1	0.35	-2.88	0	0.03
NUP43	288.61	-1.01	0.17	-5.94	0	0
GEMIN8	170.69	-1.01	0.23	-4.37	0	0
POLE4	135	-1.01	0.27	-3.7	0	0
LOC101803957	84.73	-1.01	0.29	-3.5	0	0.01
MASTL	78.01	-1.01	0.33	-3.06	0	0.02
MMP11	277.21	-1.01	0.35	-2.87	0	0.03
TGFB3	505.33	-1.02	0.17	-5.98	0	0
SORD	173.54	-1.02	0.22	-4.55	0	0
EIF5A2	650.72	-1.02	0.23	-4.47	0	0
LOC110354443	96.31	-1.02	0.23	-4.42	0	0
LOC101791758	1216.04	-1.02	0.24	-4.28	0	0
TAF13	599.2	-1.02	0.24	-4.21	0	0
WASF1	43.03	-1.02	0.37	-2.71	0.01	0.04
TMEM159	644.41	-1.03	0.16	-6.46	0	0
KCTD2	546.84	-1.03	0.19	-5.3	0	0
FMC1	271.69	-1.03	0.24	-4.34	0	0
LOC101799043	97.24	-1.03	0.26	-4.02	0	0
MOB3B	62.45	-1.03	0.27	-3.76	0	0
SKAP1	86.86	-1.03	0.32	-3.21	0	0.01
PIGQ	56.6	-1.03	0.34	-2.99	0	0.02
SPTBN2	46.31	-1.03	0.35	-2.97	0	0.02
TRIM35	264.6	-1.03	0.36	-2.88	0	0.03
DMC1	63.84	-1.03	0.37	-2.8	0.01	0.04
GPR20	32.95	-1.03	0.37	-2.77	0.01	0.04
LOC101800845	401.43	-1.04	0.18	-5.72	0	0
LOC101797138	2505.75	-1.04	0.18	-5.69	0	0
NDUFAF7	241.77	-1.04	0.19	-5.5	0	0
TFB1M	134.08	-1.04	0.24	-4.38	0	0
FAM228B	103.42	-1.04	0.27	-3.89	0	0
ANGPTL4	72.5	-1.04	0.29	-3.6	0	0
ELMOD3	66.31	-1.04	0.31	-3.41	0	0.01
SARDH	80.99	-1.04	0.34	-3.09	0	0.02
SAPCD2	49.7	-1.04	0.35	-2.93	0	0.03
FAM169A	87.08	-1.04	0.37	-2.79	0.01	0.04
MALSU1	193.08	-1.05	0.18	-5.77	0	0
EVI5L	213.37	-1.05	0.2	-5.2	0	0
DUSP3	183.98	-1.05	0.22	-4.78	0	0
SDR42E1	97.56	-1.05	0.24	-4.37	0	0
KIFC1	279.58	-1.05	0.28	-3.71	0	0
MRM1	104.15	-1.05	0.28	-3.7	0	0
TIGD5	58.86	-1.05	0.29	-3.63	0	0
FGGY	47.3	-1.05	0.32	-3.32	0	0.01
CREG2	46.67	-1.05	0.32	-3.23	0	0.01
ICA1	117.71	-1.06	0.25	-4.24	0	0
KLHDC4	169.99	-1.06	0.26	-4.12	0	0
C10H8orf48	42.32	-1.06	0.37	-2.9	0	0.03
PHF21B	30.78	-1.06	0.38	-2.79	0.01	0.04
SFXN5	32.93	-1.06	0.39	-2.73	0.01	0.04
DNAJC19	428.32	-1.07	0.22	-4.83	0	0
HMG20A	271.58	-1.07	0.23	-4.71	0	0
CDCP1	57.6	-1.07	0.28	-3.77	0	0
TMEM260	51.39	-1.07	0.33	-3.24	0	0.01
D2HGDH	129.28	-1.08	0.22	-5.02	0	0
LOC101793567	290.69	-1.08	0.23	-4.68	0	0
ORC5	77.12	-1.08	0.25	-4.25	0	0
SNAI1	126.14	-1.08	0.26	-4.06	0	0
MDM1	165.19	-1.08	0.27	-4.04	0	0
CDR2	144.4	-1.08	0.27	-4	0	0
LOC101795602	530.15	-1.08	0.31	-3.51	0	0.01
RBM44	133.58	-1.08	0.35	-3.14	0	0.02
DMGDH	53.11	-1.08	0.35	-3.09	0	0.02
IGF2BP1	33.27	-1.08	0.38	-2.83	0	0.03
EDARADD	75.65	-1.08	0.38	-2.83	0	0.03
EHHADH	84.83	-1.08	0.4	-2.71	0.01	0.04
KDM5B	280.61	-1.09	0.2	-5.37	0	0
MDFI	138.59	-1.09	0.22	-4.97	0	0
APLNR	158.79	-1.09	0.24	-4.49	0	0
TWNK	83.86	-1.09	0.27	-4.06	0	0
BRCA2	63.97	-1.09	0.29	-3.7	0	0
CACNG3	65.52	-1.09	0.31	-3.52	0	0.01
NUFIP1	215.78	-1.1	0.23	-4.87	0	0
ERCC4	66.04	-1.1	0.3	-3.73	0	0
LOC119714049	72.26	-1.1	0.3	-3.72	0	0
IFTAP	52.22	-1.1	0.32	-3.44	0	0.01
EXOSC2	182.17	-1.11	0.25	-4.38	0	0
PCDH15	54.1	-1.11	0.3	-3.77	0	0
KLHDC8B	44.85	-1.11	0.35	-3.18	0	0.01
LOC101793482	382.62	-1.12	0.16	-7.04	0	0
STK4	246.95	-1.12	0.26	-4.33	0	0
LOC101801128	101.42	-1.12	0.26	-4.32	0	0
LOC119718165	54.78	-1.12	0.41	-2.76	0.01	0.04
LOC101790670	378.93	-1.13	0.16	-7.26	0	0
OARD1	627.68	-1.13	0.18	-6.45	0	0
GLDN	391.04	-1.13	0.24	-4.77	0	0
LOC119718563	153.34	-1.13	0.24	-4.76	0	0
SLC16A1	275.05	-1.14	0.23	-5	0	0
NEK1	143.08	-1.14	0.23	-4.96	0	0
LOC113845629	116.66	-1.14	0.26	-4.3	0	0
LOC101790071	183.33	-1.14	0.29	-3.98	0	0
DCLK1	77.19	-1.14	0.34	-3.34	0	0.01
MPP2	29.28	-1.14	0.4	-2.82	0	0.03
NOTUM	36.41	-1.14	0.41	-2.79	0.01	0.04
LOC101797047	93.73	-1.15	0.26	-4.49	0	0
SAMD11	144.74	-1.15	0.28	-4.15	0	0
RHBDD1	68.26	-1.15	0.29	-4	0	0
CABP7	50.08	-1.15	0.34	-3.36	0	0.01
LOC119718030	31.62	-1.15	0.39	-2.94	0	0.03
MUTYH	55.68	-1.15	0.4	-2.91	0	0.03
IL17D	32.68	-1.15	0.4	-2.87	0	0.03
HYI	271.99	-1.16	0.23	-5.02	0	0
LOC101803839	270.48	-1.16	0.23	-5.02	0	0
LOC119715312	65.88	-1.16	0.28	-4.13	0	0
LOC101799791	78.23	-1.16	0.29	-4.04	0	0
MEIOC	102.89	-1.16	0.33	-3.52	0	0.01
TCF24	49.72	-1.16	0.33	-3.47	0	0.01
CDA	40.59	-1.16	0.36	-3.19	0	0.01
ENO4	44.83	-1.16	0.42	-2.75	0.01	0.04
ECRG4	314.61	-1.17	0.29	-4.04	0	0
LOC113844401	126.58	-1.17	0.31	-3.78	0	0
PSPH	229.08	-1.17	0.33	-3.6	0	0
SLC16A7	45.18	-1.17	0.34	-3.48	0	0.01
LOC101790993	47.4	-1.17	0.35	-3.39	0	0.01
ANKRD37	42.85	-1.17	0.35	-3.35	0	0.01
LOC101805095	54.85	-1.17	0.36	-3.24	0	0.01
LTBP1	1087.82	-1.18	0.2	-5.98	0	0
NELL2	594.74	-1.18	0.2	-5.98	0	0
XPO4	144.11	-1.18	0.25	-4.75	0	0
TRMT2B	65.37	-1.18	0.27	-4.37	0	0
CEP131	74.18	-1.18	0.3	-3.96	0	0
MPPED1	54.91	-1.18	0.34	-3.47	0	0.01
AQP11	38.36	-1.19	0.37	-3.23	0	0.01
LOC110352552	36.66	-1.19	0.39	-3.06	0	0.02
ARFGAP3	2852.03	-1.2	0.3	-3.99	0	0
TERT	59.12	-1.2	0.32	-3.71	0	0
BPGM	144.12	-1.21	0.24	-4.97	0	0
MTFP1	69.78	-1.21	0.41	-2.96	0	0.02
TRPM1	27.45	-1.21	0.43	-2.84	0	0.03
HNRNPA0	373.84	-1.22	0.22	-5.57	0	0
MCM5	205.86	-1.22	0.24	-5.16	0	0
HFM1	89.36	-1.22	0.28	-4.3	0	0
TRAM2	135.18	-1.22	0.41	-2.97	0	0.02
LOC106018485	186.1	-1.23	0.2	-6.06	0	0
LOC119713674	57.88	-1.23	0.33	-3.76	0	0
LOC113843783	31.8	-1.23	0.38	-3.22	0	0.01
DAO	80.73	-1.23	0.44	-2.79	0.01	0.04
LOC101793069	217.37	-1.24	0.22	-5.53	0	0
LGI2	99.74	-1.24	0.24	-5.12	0	0
PLPP5	70.41	-1.24	0.27	-4.6	0	0
LOC119713626	34.11	-1.24	0.44	-2.85	0	0.03
GPI	846.68	-1.25	0.22	-5.75	0	0
LOC101792571	93.57	-1.25	0.32	-3.94	0	0
WDR88	58.8	-1.25	0.32	-3.86	0	0
CNNM1	60	-1.25	0.34	-3.73	0	0
LOC110351798	35.48	-1.25	0.38	-3.27	0	0.01
TNN	44.61	-1.25	0.39	-3.24	0	0.01
ARX	407.44	-1.26	0.22	-5.62	0	0
SLC30A4	319.3	-1.26	0.24	-5.25	0	0
HPSE2	74.6	-1.26	0.26	-4.75	0	0
GAMT	287.31	-1.27	0.26	-4.93	0	0
TRMT10A	111.38	-1.27	0.31	-4.13	0	0
TEN1	56.07	-1.27	0.34	-3.79	0	0
LOC113845057	79.32	-1.27	0.4	-3.19	0	0.01
LOC101793912	25.99	-1.27	0.42	-3.04	0	0.02
LOC101794319	30.59	-1.27	0.42	-3	0	0.02
GABRD	24.28	-1.27	0.45	-2.86	0	0.03
ARVCF	212.91	-1.28	0.19	-6.58	0	0
LRRC15	123.39	-1.28	0.26	-4.85	0	0
S1PR3	115.81	-1.28	0.27	-4.65	0	0
LOC101798826	87.01	-1.28	0.3	-4.24	0	0
STXBP4	75.41	-1.28	0.35	-3.69	0	0
ACTR3B	214.68	-1.29	0.26	-4.95	0	0
LOC113839816	86.41	-1.29	0.28	-4.58	0	0
LOC101791068	562.18	-1.29	0.32	-4.06	0	0
LOC113845139	73.47	-1.29	0.37	-3.45	0	0.01
WDR6	33.8	-1.29	0.4	-3.23	0	0.01
FAM189A1	26.3	-1.29	0.41	-3.13	0	0.02
LOC101791895	65.38	-1.29	0.42	-3.09	0	0.02
USP43	34.96	-1.29	0.42	-3.05	0	0.02
LOC119714399	24.45	-1.29	0.43	-2.98	0	0.02
CLYBL	23.94	-1.29	0.45	-2.87	0	0.03
CIAO3	352.05	-1.3	0.2	-6.52	0	0
GAS2	96.38	-1.3	0.26	-5.05	0	0
CCDC191	34.54	-1.3	0.37	-3.53	0	0.01
GFI1	98.21	-1.3	0.41	-3.16	0	0.01
LRRC72	29.96	-1.3	0.42	-3.12	0	0.02
LOC106017402	31.07	-1.3	0.45	-2.89	0	0.03
LOC101798644	203.43	-1.31	0.24	-5.39	0	0
LOC106019350	157.35	-1.31	0.3	-4.37	0	0
RIMS4	61.31	-1.31	0.3	-4.32	0	0
C2H7orf57	47.01	-1.31	0.36	-3.61	0	0
RHOF	70.3	-1.31	0.37	-3.57	0	0
SPATA1	36.47	-1.31	0.39	-3.35	0	0.01
COL9A2	39.97	-1.31	0.42	-3.11	0	0.02
LOC119713013	73.12	-1.31	0.46	-2.83	0	0.03
LOC101793832	68.6	-1.32	0.31	-4.21	0	0
CDC7	55.54	-1.32	0.35	-3.78	0	0
IMMP2L	37.9	-1.32	0.35	-3.75	0	0
LOC106019019	22.44	-1.32	0.48	-2.72	0.01	0.04
GPAT2	105.5	-1.33	0.39	-3.42	0	0.01
LOC113840230	54.4	-1.34	0.32	-4.24	0	0
LOC101798714	130.5	-1.34	0.33	-4.1	0	0
LOC101792359	40.57	-1.34	0.39	-3.46	0	0.01
C2H18orf63	56.96	-1.34	0.44	-3.08	0	0.02
LOC101803098	124.74	-1.35	0.3	-4.54	0	0
SRD5A1	52.86	-1.35	0.37	-3.69	0	0
HORMAD1	142.29	-1.35	0.37	-3.69	0	0
LOC101794910	27.05	-1.35	0.47	-2.85	0	0.03
LOC101793727	19.84	-1.35	0.49	-2.75	0.01	0.04
CCDC180	21.6	-1.35	0.49	-2.73	0.01	0.04
UNG	456.12	-1.36	0.29	-4.63	0	0
CENATAC	53.66	-1.36	0.36	-3.76	0	0
LOC106017109	35.72	-1.36	0.39	-3.48	0	0.01
LOC119716022	36.17	-1.36	0.4	-3.37	0	0.01
LOC119716685	22.32	-1.36	0.48	-2.85	0	0.03
LOC101799376	21.11	-1.36	0.48	-2.81	0	0.03
ZNF385B	39.43	-1.36	0.5	-2.71	0.01	0.04
TRAPPC9	71.62	-1.37	0.3	-4.49	0	0
COL7A1	47.49	-1.37	0.33	-4.21	0	0
WDR86	84.14	-1.38	0.26	-5.31	0	0
CFAP52	63.52	-1.38	0.34	-4.04	0	0
KCNIP1	26.27	-1.38	0.44	-3.11	0	0.02
MME	45.08	-1.38	0.45	-3.06	0	0.02
LOC119713463	110.91	-1.39	0.37	-3.72	0	0
RAD9B	133.92	-1.4	0.25	-5.52	0	0
SLC39A11	70.09	-1.4	0.29	-4.82	0	0
LOC119717527	27.02	-1.4	0.5	-2.77	0.01	0.04
LOC106016493	24.76	-1.41	0.46	-3.06	0	0.02
NMS	46.6	-1.41	0.48	-2.92	0	0.03
RDM1	118.95	-1.42	0.22	-6.51	0	0
LOC106020186	21.09	-1.42	0.51	-2.79	0.01	0.04
LOC101790890	103.67	-1.43	0.28	-5.11	0	0
KCNMB4	26.27	-1.43	0.43	-3.33	0	0.01
DHX37	185.16	-1.44	0.23	-6.25	0	0
SCML2	42.16	-1.44	0.35	-4.15	0	0
SPNS3	42.73	-1.44	0.38	-3.81	0	0
NXPH4	34.05	-1.45	0.39	-3.73	0	0
NEK5	37.25	-1.45	0.41	-3.51	0	0.01
LOC106018920	31.01	-1.45	0.46	-3.13	0	0.02
TMEM128	489.3	-1.46	0.19	-7.76	0	0
LOC101796873	100.32	-1.46	0.34	-4.34	0	0
LOC101794490	47.76	-1.46	0.4	-3.61	0	0
LOC101800205	16.5	-1.46	0.52	-2.78	0.01	0.04
SLC41A3	182.14	-1.47	0.21	-7.11	0	0
MEIKIN	131.91	-1.47	0.26	-5.59	0	0
ASRGL1	107.39	-1.48	0.23	-6.34	0	0
LOC113841196	183.21	-1.48	0.28	-5.34	0	0
LOC119717553	31.4	-1.48	0.51	-2.87	0	0.03
RBM46	192.64	-1.49	0.29	-5.14	0	0
LOC119715489	245.98	-1.49	0.35	-4.25	0	0
LOC101803228	32.26	-1.49	0.51	-2.9	0	0.03
ELAC1	127.51	-1.5	0.29	-5.17	0	0
VSIG10	75.32	-1.5	0.3	-4.94	0	0
ST6GALNAC1	18.14	-1.5	0.52	-2.91	0	0.03
ACTN2	22.11	-1.51	0.48	-3.13	0	0.02
FABP6	48.52	-1.52	0.42	-3.64	0	0
TAF4B	34.75	-1.52	0.47	-3.22	0	0.01
FSTL4	40.82	-1.52	0.51	-3.01	0	0.02
LOC101803177	87.68	-1.53	0.28	-5.52	0	0
TEX14	164.17	-1.53	0.3	-5.05	0	0
LOC101793210	171.49	-1.53	0.48	-3.21	0	0.01
ATPSCKMT	17.82	-1.53	0.52	-2.96	0	0.02
LOC119717769	18.5	-1.53	0.57	-2.7	0.01	0.04
CDCA7	213.69	-1.54	0.25	-6.07	0	0
LOC106016886	22.46	-1.54	0.47	-3.29	0	0.01
LOC110353488	21.15	-1.54	0.48	-3.22	0	0.01
SYPL1	71.84	-1.54	0.51	-3.02	0	0.02
LOC119717147	15.2	-1.54	0.55	-2.79	0.01	0.04
AMDHD1	86.96	-1.55	0.32	-4.87	0	0
PCOLCE2	39.19	-1.55	0.45	-3.46	0	0.01
LOC106017426	61.46	-1.55	0.48	-3.24	0	0.01
DDB2	154.02	-1.56	0.29	-5.48	0	0
GPC3	67.01	-1.56	0.32	-4.89	0	0
FANCE	64.84	-1.56	0.39	-3.96	0	0
LOC119717440	439.92	-1.58	0.17	-9.39	0	0
LOC101801865	410.14	-1.58	0.37	-4.28	0	0
ATP8A2	59.63	-1.58	0.37	-4.24	0	0
PTP4A1	43.29	-1.58	0.44	-3.62	0	0
TDRD12	50.9	-1.59	0.41	-3.84	0	0
LOC101800414	194.67	-1.6	0.19	-8.65	0	0
CAMK2N1	84.54	-1.6	0.29	-5.49	0	0
TOMM34	285.84	-1.6	0.29	-5.42	0	0
LOC101797262	165.57	-1.6	0.3	-5.25	0	0
PLD6	72.28	-1.6	0.43	-3.73	0	0
EPHA6	28.67	-1.6	0.44	-3.63	0	0
LOC101803187	32.83	-1.6	0.46	-3.47	0	0.01
LOC110353500	21.76	-1.6	0.53	-3.03	0	0.02
DDIT4	494.73	-1.61	0.18	-8.96	0	0
LOC119713489	76.85	-1.61	0.32	-5.07	0	0
LOC101797313	34.92	-1.61	0.42	-3.87	0	0
EXD1	113.49	-1.62	0.3	-5.42	0	0
FGB	31.7	-1.62	0.43	-3.74	0	0
LOC106017073	38.09	-1.62	0.45	-3.6	0	0
CLCNKA	27.58	-1.62	0.57	-2.82	0	0.03
SMC1B	120.84	-1.63	0.29	-5.61	0	0
PTN	124.76	-1.63	0.31	-5.26	0	0
LOC113845448	37.38	-1.63	0.42	-3.84	0	0
TBXT	26.37	-1.63	0.46	-3.52	0	0.01
GTSF1	516.75	-1.64	0.32	-5.19	0	0
GLI1	39.86	-1.65	0.41	-4.06	0	0
LOC101803441	16.82	-1.65	0.55	-2.99	0	0.02
LOC106020407	18.3	-1.66	0.51	-3.23	0	0.01
IGFN1	14.83	-1.66	0.6	-2.77	0.01	0.04
GRB14	259.78	-1.67	0.22	-7.79	0	0
LOC113840493	68.17	-1.67	0.45	-3.7	0	0
SLC34A1	66.31	-1.67	0.45	-3.68	0	0
LOC113840986	16.32	-1.67	0.61	-2.74	0.01	0.04
RDH8	14.15	-1.67	0.62	-2.71	0.01	0.04
MYCL	37.09	-1.68	0.47	-3.58	0	0
FAM221A	24.27	-1.68	0.53	-3.18	0	0.01
C15H16orf96	13.51	-1.68	0.61	-2.76	0.01	0.04
LOC113840502	41.23	-1.68	0.62	-2.7	0.01	0.04
PIWIL1	240.31	-1.69	0.25	-6.68	0	0
ANKDD1A	45.14	-1.69	0.43	-3.94	0	0
IL5RA	16.47	-1.69	0.55	-3.1	0	0.02
ZDHHC18	100.27	-1.7	0.32	-5.3	0	0
LOC101798033	83.55	-1.7	0.39	-4.37	0	0
LOC119718229	35.26	-1.7	0.4	-4.27	0	0
LOC101803492	25.15	-1.7	0.51	-3.31	0	0.01
LOC113839738	19.46	-1.7	0.53	-3.18	0	0.01
LOC106019176	12.2	-1.7	0.63	-2.7	0.01	0.04
NFAM1	47.61	-1.71	0.36	-4.76	0	0
MASP2	34.82	-1.71	0.46	-3.74	0	0
TDRD6	47.1	-1.71	0.46	-3.71	0	0
LOC101795529	17.32	-1.71	0.52	-3.3	0	0.01
SYTL1	32.72	-1.71	0.54	-3.19	0	0.01
LOC110354649	17.3	-1.71	0.55	-3.08	0	0.02
LOC106014619	15.16	-1.71	0.58	-2.96	0	0.02
ASZ1	167.64	-1.72	0.31	-5.58	0	0
LOC101799683	31.24	-1.72	0.46	-3.71	0	0
CNTNAP5	20.31	-1.72	0.49	-3.48	0	0.01
LOC106015462	41.47	-1.72	0.62	-2.76	0.01	0.04
PCK1	760.32	-1.74	0.38	-4.54	0	0
LOC101794341	101.19	-1.75	0.37	-4.68	0	0
LOC110352193	16.98	-1.75	0.53	-3.29	0	0.01
PSMF1	748.17	-1.76	0.22	-7.82	0	0
APOB	38.71	-1.76	0.46	-3.81	0	0
HENMT1	25.2	-1.76	0.48	-3.7	0	0
HORMAD2	40.3	-1.77	0.42	-4.18	0	0
LOC106020210	17.15	-1.77	0.54	-3.29	0	0.01
UROC1	25.42	-1.77	0.57	-3.1	0	0.02
LOC119713083	20.29	-1.78	0.5	-3.56	0	0
COL25A1	20.24	-1.78	0.6	-2.95	0	0.02
OXLD1	15.73	-1.78	0.65	-2.72	0.01	0.04
LOC101797522	39.23	-1.79	0.41	-4.34	0	0
LOC101802516	18.1	-1.79	0.54	-3.29	0	0.01
LOC113841623	76.94	-1.8	0.42	-4.33	0	0
GPRIN1	17.53	-1.8	0.55	-3.29	0	0.01
LOC110352915	18.88	-1.8	0.61	-2.92	0	0.03
COLCA2	26.74	-1.81	0.55	-3.31	0	0.01
LOC106016924	15.32	-1.82	0.58	-3.15	0	0.01
LOC113840706	11.53	-1.82	0.67	-2.71	0.01	0.04
LOC119716976	147.08	-1.83	0.42	-4.4	0	0
ZDHHC22	34.63	-1.83	0.45	-4.02	0	0
LOC119713269	18.47	-1.83	0.56	-3.24	0	0.01
ASCL2	115.99	-1.84	0.44	-4.15	0	0
CDH22	11.72	-1.85	0.65	-2.84	0	0.03
HSPB2	62.01	-1.86	0.31	-5.93	0	0
LOC101793413	15.65	-1.86	0.58	-3.2	0	0.01
LOC101797104	46.6	-1.87	0.35	-5.3	0	0
LOC119716301	55.07	-1.87	0.37	-5	0	0
LOC113842974	14.96	-1.87	0.6	-3.14	0	0.02
LOC119718435	15.02	-1.88	0.67	-2.8	0.01	0.04
CDH20	18.28	-1.89	0.62	-3.05	0	0.02
MEI1	30.39	-1.9	0.48	-3.94	0	0
LOC113840945	15.21	-1.9	0.59	-3.21	0	0.01
SULT1C4	60.17	-1.91	0.44	-4.29	0	0
LOC113843049	25.04	-1.91	0.5	-3.81	0	0
LOC113845669	16.14	-1.91	0.6	-3.21	0	0.01
DDX43	145.23	-1.92	0.34	-5.68	0	0
LOC119716720	57.82	-1.92	0.62	-3.12	0	0.02
TDRD9	200.64	-1.93	0.31	-6.21	0	0
CTNNA3	31.8	-1.93	0.41	-4.74	0	0
LOC119716753	17.95	-1.93	0.53	-3.66	0	0
CAMK1G	23.7	-1.93	0.54	-3.56	0	0
LOC113845453	20.36	-1.93	0.59	-3.29	0	0.01
KCNJ11	15.55	-1.93	0.65	-2.99	0	0.02
TERF1	446.79	-1.94	0.27	-7.06	0	0
LOC113841941	52.54	-1.95	0.43	-4.55	0	0
LOC119714797	28.85	-1.95	0.43	-4.5	0	0
PDZD9	26.34	-1.95	0.51	-3.83	0	0
LOC113843774	15.69	-1.95	0.59	-3.32	0	0.01
HR	13.18	-1.95	0.64	-3.05	0	0.02
LOC119717742	10.71	-1.95	0.68	-2.87	0	0.03
BOLL	101.56	-1.96	0.32	-6.03	0	0
LOC101793730	70.31	-1.96	0.4	-4.92	0	0
TDRD1	75.39	-1.96	0.43	-4.53	0	0
LOC106017909	13.33	-1.97	0.64	-3.06	0	0.02
LOC101804508	16.81	-1.98	0.66	-3.02	0	0.02
SCUBE3	10.88	-1.98	0.72	-2.75	0.01	0.04
MSH4	116.27	-1.99	0.25	-8.09	0	0
LOC119713575	58.23	-1.99	0.36	-5.57	0	0
PLA2G10	38.73	-1.99	0.43	-4.66	0	0
SLC26A8	86.22	-2	0.34	-5.85	0	0
ELAVL2	158.98	-2	0.43	-4.69	0	0
AGMAT	13.52	-2	0.63	-3.15	0	0.01
SMTNL1	11.85	-2	0.67	-2.97	0	0.02
LOC101791355	55.17	-2.01	0.35	-5.76	0	0
LOC113841886	56.24	-2.01	0.36	-5.59	0	0
RERGL	64.1	-2.02	0.34	-5.94	0	0
LOC113841637	23.96	-2.02	0.62	-3.26	0	0.01
LOC119715369	80.25	-2.02	0.62	-3.26	0	0.01
LOC101804855	12.9	-2.02	0.71	-2.86	0	0.03
LOC106017522	370.23	-2.03	0.37	-5.5	0	0
PNLDC1	29.29	-2.03	0.5	-4.1	0	0
GPD1	32.89	-2.04	0.48	-4.28	0	0
LOC101801596	16.45	-2.04	0.6	-3.38	0	0.01
HSD17B3	10.37	-2.04	0.71	-2.88	0	0.03
LOC101793684	10.39	-2.04	0.72	-2.82	0	0.03
LOC106019846	12.18	-2.05	0.66	-3.1	0	0.02
LOC119716375	83.32	-2.06	0.48	-4.29	0	0
LOC101798611	30.73	-2.06	0.57	-3.6	0	0
LOC101790950	33.29	-2.06	0.6	-3.43	0	0.01
LOC101796909	44.88	-2.07	0.54	-3.84	0	0
LOC113840188	34.56	-2.08	0.55	-3.82	0	0
HSD17B1	1629.02	-2.09	0.33	-6.3	0	0
LOC119717115	10.68	-2.09	0.72	-2.92	0	0.03
KCNIP3	37.54	-2.1	0.54	-3.89	0	0
LOC119715116	17.02	-2.1	0.62	-3.38	0	0.01
LOC113843889	16.13	-2.1	0.63	-3.32	0	0.01
LOC113841547	12.51	-2.1	0.64	-3.26	0	0.01
SERPINF2	38.78	-2.1	0.73	-2.88	0	0.03
LOC101789951	30.64	-2.11	0.45	-4.65	0	0
DLX2	17.9	-2.11	0.76	-2.76	0.01	0.04
LOC113840437	105.16	-2.12	0.36	-5.91	0	0
ATP6V1G3	21.83	-2.12	0.63	-3.38	0	0.01
LOC101804639	10.02	-2.13	0.74	-2.87	0	0.03
LOC119717971	47.7	-2.14	0.51	-4.23	0	0
LOC119717361	45.89	-2.14	0.52	-4.11	0	0
LOC101799803	12.8	-2.14	0.67	-3.17	0	0.01
DNMT3B	28.52	-2.15	0.46	-4.66	0	0
ACOT12	31.26	-2.15	0.46	-4.63	0	0
CPNE9	23.96	-2.15	0.49	-4.38	0	0
COPRS	25.87	-2.15	0.52	-4.16	0	0
LOC119717514	77.58	-2.15	0.58	-3.73	0	0
GTF2A1L	114.93	-2.16	0.28	-7.71	0	0
LOC101795050	36.24	-2.16	0.65	-3.31	0	0.01
LOC101797054	10.19	-2.16	0.77	-2.81	0	0.03
LOC119715173	471.6	-2.17	0.37	-5.81	0	0
LOC119717510	64.38	-2.17	0.43	-5.09	0	0
TTLL2	15.79	-2.17	0.63	-3.45	0	0.01
ARTN	48.67	-2.18	0.36	-6.07	0	0
ATP7B	36.49	-2.18	0.42	-5.24	0	0
SS18L1	31.88	-2.18	0.48	-4.59	0	0
MYO15B	24.4	-2.18	0.55	-3.99	0	0
BHLHE23	14.96	-2.18	0.6	-3.63	0	0
LOC119716183	18.77	-2.18	0.72	-3.02	0	0.02
LOC106015540	72.64	-2.19	0.36	-6.08	0	0
TMEM213	35.88	-2.19	0.52	-4.18	0	0
LOC113843485	39.14	-2.21	0.5	-4.39	0	0
LOC106017775	9.54	-2.21	0.81	-2.74	0.01	0.04
LOC119718166	22.05	-2.22	0.55	-4.05	0	0
LOC113841622	28.95	-2.23	0.5	-4.49	0	0
ASIC4	229.76	-2.24	0.27	-8.28	0	0
LOC110354397	18.43	-2.24	0.54	-4.14	0	0
LOC110352572	10.69	-2.25	0.7	-3.21	0	0.01
LOC113841624	125.31	-2.26	0.42	-5.35	0	0
LOC101798305	34.28	-2.26	0.59	-3.86	0	0
LOC119714804	51.23	-2.27	0.36	-6.23	0	0
FKBP6	193.64	-2.28	0.27	-8.46	0	0
MOV10L1	145.65	-2.28	0.4	-5.69	0	0
TDRD5	91.14	-2.28	0.43	-5.32	0	0
LOC119716932	18	-2.29	0.69	-3.32	0	0.01
INSL5	13.95	-2.29	0.83	-2.76	0.01	0.04
NEK3	254.89	-2.3	0.24	-9.56	0	0
SYNDIG1L	8.07	-2.31	0.81	-2.86	0	0.03
DMRT1	144.5	-2.33	0.52	-4.45	0	0
LOC110352880	15.32	-2.33	0.61	-3.85	0	0
UNC45B	15.25	-2.33	0.65	-3.57	0	0
LOC119713721	39.37	-2.35	0.48	-4.86	0	0
LOC113840537	52.76	-2.35	0.55	-4.24	0	0
TMEM163	29.14	-2.36	0.49	-4.84	0	0
LOC101800169	34.49	-2.37	0.45	-5.28	0	0
P2RX3	35.61	-2.37	0.46	-5.14	0	0
STRA8	15.63	-2.37	0.6	-3.94	0	0
SHISA8	12.52	-2.37	0.68	-3.46	0	0.01
DDX4	239.18	-2.38	0.34	-7.02	0	0
DYNLT5	112.07	-2.39	0.35	-6.75	0	0
CDRT1	51.71	-2.39	0.43	-5.52	0	0
STK31	236.96	-2.4	0.33	-7.31	0	0
GATM	22.34	-2.4	0.54	-4.42	0	0
LOC106016023	14.95	-2.41	0.66	-3.63	0	0
LOC106017396	10.69	-2.41	0.72	-3.35	0	0.01
LOC101802585	144.85	-2.42	0.35	-6.81	0	0
LOC119716880	9.69	-2.42	0.83	-2.91	0	0.03
AMN	10.84	-2.43	0.76	-3.21	0	0.01
LOC113840457	10.82	-2.43	0.77	-3.17	0	0.01
LOC113841638	116.52	-2.44	0.41	-5.92	0	0
LOC119713989	15.23	-2.44	0.71	-3.45	0	0.01
LOC119715415	61.16	-2.44	0.73	-3.33	0	0.01
LOC119715574	10.93	-2.44	0.79	-3.1	0	0.02
LOC119718615	8.7	-2.44	0.81	-3.03	0	0.02
SUSD5	20.71	-2.45	0.56	-4.35	0	0
LOC119715563	9.88	-2.45	0.83	-2.97	0	0.02
LOC106015473	28.84	-2.47	0.59	-4.18	0	0
ABCG2	21.03	-2.47	0.61	-4.07	0	0
SPACA1	8.87	-2.47	0.8	-3.07	0	0.02
LOC101792898	123.93	-2.49	0.31	-8.07	0	0
LOC119716509	90.42	-2.49	0.41	-6.13	0	0
SMYD1	11.23	-2.49	0.73	-3.41	0	0.01
TOPAZ1	65.54	-2.5	0.35	-7.17	0	0
LOC119716859	21.43	-2.5	0.53	-4.73	0	0
LOC106018137	14.65	-2.5	0.73	-3.41	0	0.01
DAZL	327.69	-2.51	0.28	-9.08	0	0
LOC119714991	11.34	-2.51	0.74	-3.4	0	0.01
LOC101796691	10.21	-2.51	0.78	-3.22	0	0.01
LOC113841832	13.62	-2.51	0.87	-2.87	0	0.03
PIWIL2	175.37	-2.52	0.39	-6.45	0	0
HPCAL4	13.73	-2.52	0.72	-3.5	0	0.01
MAEL	189.94	-2.53	0.31	-8.05	0	0
LOC119714805	21.83	-2.53	0.54	-4.67	0	0
AADAC	24.21	-2.54	0.53	-4.79	0	0
LOC119718127	13.82	-2.54	0.65	-3.88	0	0
LOC119717645	38.15	-2.54	0.69	-3.68	0	0
SLC51B	8.05	-2.54	0.93	-2.73	0.01	0.04
LOC119715416	39.6	-2.55	0.62	-4.09	0	0
COL20A1	26.86	-2.56	0.51	-5.01	0	0
LOC113841799	9.38	-2.56	0.89	-2.86	0	0.03
LOC101803535	7.07	-2.58	0.89	-2.91	0	0.03
MRAP2	130.49	-2.6	0.28	-9.27	0	0
LOC101805210	26.4	-2.6	0.61	-4.23	0	0
OTX1	9.57	-2.6	0.85	-3.04	0	0.02
TMEM114	18.08	-2.61	0.6	-4.38	0	0
MLNR	18.08	-2.61	0.61	-4.31	0	0
LOC101797540	10.85	-2.61	0.77	-3.38	0	0.01
ADAD1	273.4	-2.62	0.33	-7.95	0	0
SUSD2	26.63	-2.62	0.54	-4.87	0	0
NQO1	21.71	-2.62	0.66	-3.97	0	0
LOC119714953	14.46	-2.62	0.72	-3.65	0	0
LOC119717978	10.93	-2.62	0.97	-2.71	0.01	0.04
LOC119713044	14.74	-2.64	0.97	-2.71	0.01	0.04
TECRL	7.4	-2.65	0.89	-2.98	0	0.02
GLOD5	7.37	-2.65	0.91	-2.9	0	0.03
LOC119717931	7.39	-2.65	0.95	-2.79	0.01	0.04
LOC106015783	11.16	-2.66	0.77	-3.46	0	0.01
LOC106016501	27.46	-2.67	0.51	-5.26	0	0
LOC113845426	12.44	-2.67	0.94	-2.84	0	0.03
LOC106015418	36.58	-2.68	0.61	-4.41	0	0
FOXI2	6.27	-2.68	0.98	-2.75	0.01	0.04
LOC119714895	21.55	-2.69	0.62	-4.31	0	0
LOC119717467	12.65	-2.69	0.73	-3.66	0	0
LOC119716498	15.2	-2.69	0.8	-3.36	0	0.01
SI	7.57	-2.69	0.94	-2.86	0	0.03
LOC119716159	25.53	-2.7	0.62	-4.36	0	0
LOC106015684	33.08	-2.7	0.65	-4.14	0	0
LOC113845511	8.88	-2.7	0.87	-3.11	0	0.02
LOC101794070	22.92	-2.7	0.94	-2.88	0	0.03
IL1RAPL2	21.68	-2.71	0.54	-4.99	0	0
LOC110351435	15.32	-2.71	0.83	-3.25	0	0.01
LRRC20	23.19	-2.72	0.54	-5	0	0
LOC106014718	9.02	-2.72	0.87	-3.13	0	0.02
PDZK1	45.23	-2.73	0.45	-6.06	0	0
LOC119716770	12.98	-2.73	0.97	-2.82	0	0.03
LOC113845388	122.03	-2.74	0.99	-2.76	0.01	0.04
ALDOB	1296.02	-2.75	0.28	-9.71	0	0
BAALC	7.86	-2.75	0.92	-2.99	0	0.02
RNF17	392.83	-2.76	0.21	-12.97	0	0
OBSL1	14.46	-2.76	0.68	-4.07	0	0
GPR17	15.78	-2.76	0.68	-4.07	0	0
LOC113844893	13.13	-2.76	0.7	-3.96	0	0
CNMD	6.59	-2.76	0.98	-2.82	0	0.03
NPHS2	62.23	-2.77	0.53	-5.22	0	0
LOC119715370	61.12	-2.78	0.68	-4.06	0	0
MAJIN	92.56	-2.79	0.38	-7.29	0	0
APOA4	18.78	-2.79	0.6	-4.69	0	0
SLC30A8	6.72	-2.79	1.01	-2.78	0.01	0.04
LOC101789652	115.31	-2.81	0.36	-7.9	0	0
LOC106020696	17.8	-2.83	0.64	-4.42	0	0
TMEM68	20.91	-2.85	0.58	-4.95	0	0
LOC119714520	25.05	-2.85	0.59	-4.85	0	0
PHGDH	245.04	-2.86	0.24	-11.94	0	0
LOC106017374	9.84	-2.87	0.82	-3.48	0	0.01
LOC113842126	15.57	-2.88	0.72	-4	0	0
TRNAC-GCA	25.36	-2.88	1.06	-2.71	0.01	0.04
LOC106019423	17.24	-2.9	0.62	-4.68	0	0
FAM124A	17.21	-2.9	0.73	-3.97	0	0
LOC101796441	182.23	-2.91	0.31	-9.42	0	0
NME4	33.19	-2.91	0.5	-5.85	0	0
LOC119716108	7.21	-2.91	0.96	-3.03	0	0.02
LOC101796420	94.6	-2.92	0.47	-6.23	0	0
LOC106017370	20.36	-2.92	0.58	-5.08	0	0
LOC119713385	11.8	-2.95	0.79	-3.71	0	0
FXYD2	265.09	-2.97	0.36	-8.31	0	0
CALB2	15.09	-2.98	0.77	-3.88	0	0
TMEM72	13.5	-2.98	0.89	-3.36	0	0.01
INHA	36.7	-3	0.52	-5.75	0	0
LOC101801254	63.36	-3.02	0.39	-7.68	0	0
NCAN	10.81	-3.02	0.82	-3.7	0	0
LOC113844919	67.44	-3.02	0.82	-3.69	0	0
SLC13A1	7.7	-3.02	0.97	-3.11	0	0.02
LOC101790832	9.33	-3.04	0.89	-3.43	0	0.01
LOC110352280	6.24	-3.04	1.09	-2.79	0.01	0.04
LOC101799795	17.23	-3.05	0.76	-4.01	0	0
LOC106020701	14.15	-3.05	0.78	-3.91	0	0
BTBD18	104.68	-3.06	0.39	-7.89	0	0
LOC113840336	42.7	-3.06	0.51	-5.95	0	0
LOC119716411	7.91	-3.06	0.96	-3.17	0	0.01
LOC119717500	15.91	-3.07	0.7	-4.38	0	0
CRTAC1	21.34	-3.12	0.57	-5.44	0	0
AGXT	29.53	-3.12	0.61	-5.08	0	0
LOC101791202	8.22	-3.12	1	-3.12	0	0.02
LOC119713139	8.33	-3.15	1.1	-2.87	0	0.03
LOC101792315	6.76	-3.16	1.01	-3.13	0	0.02
LOC106019018	8.53	-3.18	0.9	-3.53	0	0.01
LOC113841174	1279.95	-3.18	1.08	-2.93	0	0.03
LOC106019358	6.9	-3.19	1.1	-2.91	0	0.03
SLC12A1	101.61	-3.2	0.62	-5.19	0	0
LOC113841382	17.26	-3.2	0.9	-3.54	0	0.01
LOC119717351	10.36	-3.21	0.94	-3.42	0	0.01
LOC119718711	13.9	-3.21	0.95	-3.36	0	0.01
LOC119715679	295.6	-3.21	0.97	-3.32	0	0.01
LOC119716163	26.94	-3.26	0.61	-5.33	0	0
LOC110351968	10.83	-3.27	0.82	-3.98	0	0
LOC119715147	9.14	-3.29	1.05	-3.14	0	0.02
APOC3	29.34	-3.3	0.66	-4.97	0	0
ALX3	5.56	-3.31	1.17	-2.83	0	0.03
LOC119715622	18.58	-3.32	0.64	-5.22	0	0
TRNAD-GUC-5	9.41	-3.33	1.18	-2.81	0	0.03
LOC106016248	19.21	-3.37	0.69	-4.91	0	0
LOC101797701	13.8	-3.41	0.86	-3.96	0	0
HAAO	10	-3.43	0.97	-3.55	0	0
LOC119714897	10.04	-3.44	1.08	-3.17	0	0.01
LOC110352811	6.04	-3.44	1.21	-2.85	0	0.03
LOC119718173	8.07	-3.45	1.05	-3.29	0	0.01
LOC101792920	1370.38	-3.47	1.22	-2.83	0	0.03
ANHX	69.26	-3.51	0.43	-8.17	0	0
LOC119715575	8.75	-3.57	1.05	-3.39	0	0.01
LOC119715023	15.37	-3.58	0.78	-4.58	0	0
LOC101795838	22.34	-3.61	0.61	-5.89	0	0
LOC101802453	13.44	-3.61	0.83	-4.36	0	0
LOC110351399	11.16	-3.61	0.86	-4.19	0	0
LOC119715456	11.33	-3.63	0.87	-4.16	0	0
LOC119718256	11.44	-3.64	1	-3.65	0	0
LOC119715170	4.6	-3.65	1.34	-2.73	0.01	0.04
LOC101797394	998.25	-3.66	0.26	-13.91	0	0
LOC119716289	16.12	-3.66	0.72	-5.08	0	0
SLC26A1	13.9	-3.67	0.84	-4.39	0	0
LOC110354225	527	-3.67	1.33	-2.76	0.01	0.04
CSMD3	7.06	-3.69	1.1	-3.36	0	0.01
LOC106017371	9.68	-3.73	0.97	-3.86	0	0
LOC106019573	17.02	-3.74	0.8	-4.7	0	0
LOC119715771	29.21	-3.74	0.83	-4.52	0	0
ESX1	58.91	-3.75	0.46	-8.2	0	0
LOC119713394	4.91	-3.75	1.34	-2.8	0.01	0.04
LOC119715126	9.87	-3.77	1	-3.77	0	0
LOC110352843	7.53	-3.78	1.18	-3.21	0	0.01
MIOX	60.41	-3.8	0.61	-6.22	0	0
LOC119715658	5.25	-3.86	1.33	-2.9	0	0.03
LOC101791001	5.24	-3.86	1.34	-2.88	0	0.03
LOC119714795	5.26	-3.86	1.37	-2.82	0	0.03
LOC119718509	11.12	-3.95	0.99	-3.97	0	0
LOC113841023	14.39	-4	0.84	-4.74	0	0
LOC101803079	8.83	-4.03	1.24	-3.26	0	0.01
LOC119713323	38.93	-4.07	0.94	-4.32	0	0
LOC119718493	12.16	-4.08	1.28	-3.2	0	0.01
LOC119716599	543.17	-4.16	1.08	-3.84	0	0
LOC101797859	6.4	-4.16	1.27	-3.28	0	0.01
HOGA1	56.4	-4.22	0.57	-7.35	0	0
LOC119715127	6.73	-4.24	1.32	-3.21	0	0.01
HPD	38.59	-4.3	0.6	-7.2	0	0
TMEM52B	14.06	-4.3	1.16	-3.71	0	0
LOC119716106	24.94	-4.32	0.86	-5.04	0	0
LOC119717100	36.54	-4.36	0.69	-6.33	0	0
LOC106019721	7.37	-4.38	1.25	-3.5	0	0.01
LOC101799867	29.95	-4.4	0.67	-6.53	0	0
LOC119713685	11.26	-4.41	1.07	-4.12	0	0
SLC13A3	61.8	-4.45	0.5	-8.88	0	0
DND1	125.7	-4.51	0.6	-7.47	0	0
LOC113845342	8.14	-4.53	1.66	-2.74	0.01	0.04
LOC119714723	12.41	-4.55	1.08	-4.22	0	0
LOC106015555	12.83	-4.6	1.06	-4.36	0	0
LOC101801775	4.59	-4.6	1.51	-3.04	0	0.02
LOC119715264	41.08	-4.7	0.59	-7.9	0	0
CA14	4.91	-4.7	1.53	-3.08	0	0.02
LOC113839733	267.39	-4.76	0.38	-12.58	0	0
HMGCS2	38.23	-4.77	0.7	-6.8	0	0
LOC119715972	2.61	-4.81	1.76	-2.73	0.01	NA
LOC110354167	5.41	-4.85	1.46	-3.32	0	0.01
DMRTB1	86.68	-4.86	0.52	-9.41	0	0
LOC106016322	10.19	-4.86	1.56	-3.11	0	0.02
LOC119716138	10.24	-4.87	1.4	-3.47	0	0.01
VSX1	2.79	-4.9	1.73	-2.83	0	NA
LOC101791946	5.9	-4.98	1.45	-3.44	0	0.01
ALB	143.99	-4.98	1.55	-3.21	0	0.01
BSND	6.03	-5.01	1.54	-3.24	0	0.01
LOC119715876	22.95	-5.04	0.91	-5.52	0	0
KASH5	6.38	-5.09	1.42	-3.57	0	0
HHLA1	6.42	-5.1	1.44	-3.55	0	0
LOC113840613	6.44	-5.1	1.56	-3.28	0	0.01
LOC119714846	7.23	-5.28	1.41	-3.75	0	0
LOC119715265	74.94	-5.29	0.55	-9.64	0	0
LOC113843567	3.74	-5.33	1.7	-3.13	0	0.02
LOC113842294	3.92	-5.39	1.59	-3.4	0	0.01
LOC113843899	3.94	-5.4	1.75	-3.09	0	0.02
LOC119713724	14.66	-5.41	1.58	-3.42	0	0.01
LOC119714904	4.43	-5.57	1.54	-3.62	0	0
LOC113840138	4.47	-5.58	1.68	-3.32	0	0.01
TRNAA-AGC-10	4.85	-5.7	2.06	-2.76	0.01	0.04
TRNAM-CAU-3	4.94	-5.72	1.53	-3.74	0	0
SLC6A19	166.84	-5.75	0.5	-11.39	0	0
TRNAD-GUC-6	5.03	-5.75	2.1	-2.74	0.01	0.04
LOC119715426	18.71	-5.76	1.2	-4.82	0	0
LOC113843397	5.26	-5.81	1.51	-3.85	0	0
TMEM174	6.21	-6.05	1.47	-4.12	0	0
LOC113844316	12.5	-6.08	1.68	-3.63	0	0
LOC119715266	38.45	-6.22	0.93	-6.69	0	0
TRNAD-GUC-7	8.53	-6.51	1.44	-4.51	0	0
LOC101792929	9.3	-6.64	1.41	-4.72	0	0
RXFP2	9.58	-6.68	1.84	-3.64	0	0
LOC119718069	10	-6.74	1.54	-4.37	0	0
TRNAT-UGU-2	10.83	-6.86	1.46	-4.69	0	0
LOC101794749	12.47	-7.06	1.34	-5.26	0	0
TRNAC-GCA-3	14.42	-7.27	1.31	-5.53	0	0
LOC101796596	616.06	-7.92	0.84	-9.48	0	0
