# Supplementary material for: Exploring right ovary degeneration in duck and goose embryos by histology and transcriptome dynamics analysis
Source: BMC Genomics. 2023 Jul 10;24:389. doi: 10.1186/s12864-023-09493-0 (PMC10332064; doi:10.1186/s12864-023-09493-0)
Supplement: Supplementary file 1 — Additional file 1: Supplementary Figure S1. Comparison ofthe number of primordial follicles in the left ovary of individuals withdifferent degeneration of the right ovary on the 6th and 12th, 13th days afterposting; Supplementary Figure S2. The top ten Biologicalprocesses, Cellular components, and Molecular function terms enriched by DEGsbetween DE10 vs. DE20 (A), DE20 vs. DP1 (B), GE12 vs. GE22 (C), GE22 vs. GP1(D); Supplementary Figure S3. The top ten KEGG pathways enriched by DEGsbetween DE10 vs. DE20 (A), DE20 vs. DP1 (B), GE12 vs. GE22 (C), GE22 vs. GP1(D); Supplementary Table S1. Overview of sequencing data; Supplementary Table S2. Mapping rate of RNA-Seq data to the goose reference genome; Supplementary Table S3. All DEGs list; Supplementary Table S4. GO and KEGGenrichment analysis results of DEGs. Supplementary Table S5. GO and KEGG enrichment results of duck- and goose-specific DEGs, respectively. Supplementary Table S6. GO and KEGG enrichment results of genes with different profiles in duck. Supplementary Table S7. GO and KEGG enrichment results of geneswith different profiles in goose. Supplementary Table S8. DEGs and theenrichment results of GO and KEGG during the degeneration of chicken rightovary. [file 12864_2023_9493_MOESM1_ESM.zip › Supplementary Table S4.xlsx]

## Sheet: GE12_vs_GE22
KEGG enrichment analysis results of DEGs between GE12 vs. GE22
#Term	Database	ID	Input number	Background number	P-Value	Corrected P-Value	Input	Hyperlink
Metabolic pathways	KEGG PATHWAY	gga01100	132	1290	3.34186e-31	8.06058e-28	DOLK|PGM2L1|GSR|NDUFB9|NDUFB5|GNPDA1|CDO1|TPI1|ALPL|UPB1|PMM1|ASS1|SQLE|GPAM|AHCYL1|MDH2|GOT2|ASRGL1|GOT1|LIPC|LIPG|HMGCL|IDH1|IMPA2|NME7|SHMT1|HOGA1|L2HGDH|NME2|ATP5J|MBOAT1|ETNPPL|ECHS1|BST1|ACY1|ALDH5A1|NIT2|UGCG|AGXT|NMRK2|MGST2|MGST3|AKR1A1|TPK1|ACADL|PANK1|UROC1|SUCLG1|XDH|GATM|GBA2|HNMT|NUDT9|ALDH8A1|DDC|AHCY|IVD|HADH|MTHFD1|ARG2|ELOVL7|GPX3|GPX2|ELOVL3|GFPT2|GCSH|GAMT|KMO|SMS|ACO1|RBKS|AT…	http://www.genome.jp/kegg-bin/show_pathway?gga01100/gga:431579%09red/gga:423612%09red/gga:418196%09red/gga:395916%09red/gga:418386%09red/gga:424041%09red/gga:421032%09red/gga:770828%09red/gga:420818%09red/gga:424288%09red/gga:424599%09red/gga:427495%09red/gga:426785%09red/gga:426268%09red/gga:422587%09red/gga:418602%09red/gga:423895%09red/gga:429083%09red/gga:770955%09red/gga:396261%09red/gga:424…
Carbon metabolism	KEGG PATHWAY	gga01200	24	102	6.0925e-13	3.67378e-10	GAPDH|CAT|TPI1|MDH2|ACAT1|ACAT2|PFKL|GOT2|GOT1|ACSS2|IDH1|SUCLG2|ESD|ACO1|SHMT1|AGXT|GLUD1|PSAT1|ECHS1|SUCLG1|HAO1|HAO2|SDHB|GCSH	http://www.genome.jp/kegg-bin/show_pathway?gga01200/gga:422932%09red/gga:415803%09red/gga:423612%09red/gga:396435%09red/gga:417517%09red/gga:418311%09red/gga:416728%09red/gga:373916%09red/gga:418968%09red/gga:770828%09red/gga:418856%09red/gga:416520%09red/gga:374193%09red/gga:396533%09red/gga:419158%09red/gga:769850%09red/gga:423600%09red/gga:421587%09red/gga:424112%09red/gga:427263%09red/gga:100…
Tryptophan metabolism	KEGG PATHWAY	gga00380	14	39	4.22808e-10	1.01981e-07	IDO2|HADH|KYNU|ACAT1|KMO|CAT|ALDH8A1|ECHS1|ACAT2|ALDH9A1|DDC|CCBL1|ACMSD|HAAO	http://www.genome.jp/kegg-bin/show_pathway?gga00380/gga:421396%09red/gga:424302%09red/gga:426785%09red/gga:420947%09red/gga:418968%09red/gga:424405%09red/gga:424041%09red/gga:423600%09red/gga:421587%09red/gga:417202%09red/gga:770828%09red/gga:420290%09red/gga:421695%09red/gga:424288%09red
Glyoxylate and dicarboxylate metabolism	KEGG PATHWAY	gga00630	12	31	3.79143e-09	7.03457e-07	HOGA1|ACSS2|AGXT|CAT|ACAT1|ACAT2|MDH2|ACO1|HAO1|HAO2|SHMT1|GCSH	http://www.genome.jp/kegg-bin/show_pathway?gga00630/gga:416520%09red/gga:415803%09red/gga:417517%09red/gga:418311%09red/gga:416728%09red/gga:770344%09red/gga:423600%09red/gga:373916%09red/gga:418968%09red/gga:421587%09red/gga:419158%09red/gga:770036%09red
Alanine, aspartate and glutamate metabolism	KEGG PATHWAY	gga00250	12	34	8.84421e-09	1.42215e-06	NIT2|ADSL|AGXT|GLUD1|ABAT|ALDH5A1|GOT2|GFPT2|ASRGL1|GOT1|ASS1|GAD1	http://www.genome.jp/kegg-bin/show_pathway?gga00250/gga:416642%09red/gga:396533%09red/gga:423612%09red/gga:418386%09red/gga:396540%09red/gga:417185%09red/gga:420818%09red/gga:421868%09red/gga:770344%09red/gga:396261%09red/gga:426962%09red/gga:395743%09red
Peroxisome	KEGG PATHWAY	gga04146	16	79	2.7709e-08	3.3417e-06	CRAT|SOD1|ACOX2|IDH1|DAO|AGXT|PRDX1|XDH|ECI2|FAR1|DECR2|HMGCL|HAO1|HAO2|CAT|ABCD4	http://www.genome.jp/kegg-bin/show_pathway?gga04146/gga:424598%09red/gga:420878%09red/gga:100858408%09red/gga:423349%09red/gga:417195%09red/gga:423028%09red/gga:418311%09red/gga:416728%09red/gga:396025%09red/gga:770344%09red/gga:423600%09red/gga:424112%09red/gga:416068%09red/gga:101751055%09red/gga:396316%09red/gga:395938%09red
Butanoate metabolism	KEGG PATHWAY	gga00650	10	24	4.40218e-08	5.05622e-06	HADH|L2HGDH|HMGCS1|HMGCL|ACAT1|ECHS1|ACAT2|ABAT|ALDH5A1|GAD1	http://www.genome.jp/kegg-bin/show_pathway?gga00650/gga:416642%09red/gga:423573%09red/gga:396379%09red/gga:421587%09red/gga:418968%09red/gga:770828%09red/gga:420290%09red/gga:420818%09red/gga:396316%09red/gga:395743%09red
ECM-receptor interaction	KEGG PATHWAY	gga04512	15	83	2.76188e-07	2.61889e-05	HMMR|COL6A2|FN1|COMP|THBS2|COL9A1|SPP1|RELN|CD44|COL6A1|COL1A2|VWF|VTN|COL6A3|COL6A6	http://www.genome.jp/kegg-bin/show_pathway?gga04512/gga:396243%09red/gga:395210%09red/gga:396548%09red/gga:395666%09red/gga:396133%09red/gga:419031%09red/gga:395935%09red/gga:396292%09red/gga:416163%09red/gga:771873%09red/gga:427850%09red/gga:396000%09red/gga:420120%09red/gga:428448%09red/gga:414837%09red
Biosynthesis of amino acids	KEGG PATHWAY	gga01230	13	60	2.82302e-07	2.61889e-05	ASS1|IDH1|GAPDH|PSAT1|GOT2|TPI1|PFKL|SHMT1|ACO1|GOT1|CTH|ARG2|ACY1	http://www.genome.jp/kegg-bin/show_pathway?gga01230/gga:424716%09red/gga:100858836%09red/gga:427263%09red/gga:396533%09red/gga:374193%09red/gga:424112%09red/gga:417185%09red/gga:423272%09red/gga:769850%09red/gga:373916%09red/gga:396435%09red/gga:396261%09red/gga:416520%09red
Cysteine and methionine metabolism	KEGG PATHWAY	gga00270	11	43	5.67583e-07	5.07041e-05	AHCY|AHCYL1|CCBL1|SMS|CDO1|PSAT1|MDH2|GOT2|GOT1|CTH|LDHB	http://www.genome.jp/kegg-bin/show_pathway?gga00270/gga:424716%09red/gga:427263%09red/gga:396533%09red/gga:417517%09red/gga:418602%09red/gga:427391%09red/gga:419146%09red/gga:417202%09red/gga:396261%09red/gga:373997%09red/gga:419803%09red
beta-Alanine metabolism	KEGG PATHWAY	gga00410	9	29	1.59496e-06	0.00012022	DPYD|SMS|DPYS|ECHS1|ALDH9A1|ABAT|UPB1|GAD1|ALDH1A3	http://www.genome.jp/kegg-bin/show_pathway?gga00410/gga:416642%09red/gga:395389%09red/gga:418602%09red/gga:424405%09red/gga:420266%09red/gga:416949%09red/gga:429083%09red/gga:770828%09red/gga:395743%09red
Arginine and proline metabolism	KEGG PATHWAY	gga00330	10	42	3.2355e-06	0.00022953	HOGA1|GAMT|L3HYPDH|ARG2|DAO|SMS|GATM|ALDH9A1|GOT2|GOT1	http://www.genome.jp/kegg-bin/show_pathway?gga00330/gga:423272%09red/gga:423531%09red/gga:396533%09red/gga:418602%09red/gga:770737%09red/gga:424405%09red/gga:395504%09red/gga:101751055%09red/gga:396261%09red/gga:770036%09red
Fatty acid degradation	KEGG PATHWAY	gga00071	9	33	3.91205e-06	0.000262107	HADH|ACAT1|ECHS1|ACADL|ACAT2|ECI2|ECI1|ALDH9A1|ACAA2	http://www.genome.jp/kegg-bin/show_pathway?gga00071/gga:416657%09red/gga:420878%09red/gga:426847%09red/gga:424005%09red/gga:424405%09red/gga:421587%09red/gga:418968%09red/gga:770828%09red/gga:420290%09red
Valine, leucine and isoleucine degradation	KEGG PATHWAY	gga00280	10	44	4.63268e-06	0.000302001	IVD|HADH|ACAA2|HMGCL|ACAT1|HMGCS1|ECHS1|ACAT2|ALDH9A1|ABAT	http://www.genome.jp/kegg-bin/show_pathway?gga00280/gga:423011%09red/gga:416642%09red/gga:426847%09red/gga:424405%09red/gga:396379%09red/gga:421587%09red/gga:418968%09red/gga:770828%09red/gga:420290%09red/gga:396316%09red
Drug metabolism - other enzymes	KEGG PATHWAY	gga00983	11	57	6.17052e-06	0.000391666	MGST2|UPP1|NME7|CDA|NME2|DPYD|XDH|DPYS|MGST3|RRM2|UPB1	http://www.genome.jp/kegg-bin/show_pathway?gga00983/gga:771849%09red/gga:100858145%09red/gga:770916%09red/gga:420942%09red/gga:421936%09red/gga:424404%09red/gga:396025%09red/gga:420266%09red/gga:395916%09red/gga:416949%09red/gga:429083%09red
Cell cycle	KEGG PATHWAY	gga04110	15	114	9.44668e-06	0.000584241	PCNA|CCNB2|E2F5|MAD2L1|CCNA2|CCNB3|PLK1|CDC20|TTK|CDK1|MCM5|SMC1B|MCM3|CDC45|CHEK1	http://www.genome.jp/kegg-bin/show_pathway?gga04110/gga:396252%09red/gga:421849%09red/gga:424563%09red/gga:418243%09red/gga:422043%09red/gga:420206%09red/gga:396167%09red/gga:373984%09red/gga:422675%09red/gga:418058%09red/gga:396172%09red/gga:416776%09red/gga:416575%09red/gga:415400%09red/gga:374260%09red
Propanoate metabolism	KEGG PATHWAY	gga00640	8	32	2.32365e-05	0.00140116	ACAT1|ACSS2|SUCLG2|ECHS1|ACAT2|SUCLG1|ABAT|LDHB	http://www.genome.jp/kegg-bin/show_pathway?gga00640/gga:416642%09red/gga:422932%09red/gga:373997%09red/gga:419158%09red/gga:421587%09red/gga:418968%09red/gga:770828%09red/gga:416087%09red
Tyrosine metabolism	KEGG PATHWAY	gga00350	8	34	3.37961e-05	0.00189573	GOT2|GSTZ1|FAHD1|FAH|DDC|HGD|GOT1|ALDH1A3	http://www.genome.jp/kegg-bin/show_pathway?gga00350/gga:395389%09red/gga:396533%09red/gga:420947%09red/gga:418330%09red/gga:415482%09red/gga:416538%09red/gga:396261%09red/gga:423374%09red
Glutathione metabolism	KEGG PATHWAY	gga00480	9	47	4.54268e-05	0.00243488	GSR|IDH1|SMS|MGST2|MGST3|GPX3|GPX2|RRM2|HPGDS	http://www.genome.jp/kegg-bin/show_pathway?gga00480/gga:424112%09red/gga:418602%09red/gga:421936%09red/gga:424404%09red/gga:771783%09red/gga:770916%09red/gga:427638%09red/gga:100857454%09red/gga:395863%09red
Arginine biosynthesis	KEGG PATHWAY	gga00220	6	17	5.08638e-05	0.00261029	ARG2|GLUD1|GOT2|GOT1|ASS1|ACY1	http://www.genome.jp/kegg-bin/show_pathway?gga00220/gga:100858836%09red/gga:396533%09red/gga:423612%09red/gga:417185%09red/gga:423272%09red/gga:396261%09red
Glycine, serine and threonine metabolism	KEGG PATHWAY	gga00260	8	37	5.69434e-05	0.00280301	GAMT|DAO|AGXT|PSAT1|GATM|CTH|SHMT1|GCSH	http://www.genome.jp/kegg-bin/show_pathway?gga00260/gga:424716%09red/gga:416520%09red/gga:415803%09red/gga:770737%09red/gga:395504%09red/gga:770344%09red/gga:101751055%09red/gga:427263%09red
Focal adhesion	KEGG PATHWAY	gga04510	18	189	6.92907e-05	0.00327704	PGF|COL6A2|RAC2|RAC3|FN1|COMP|THBS2|VTN|VEGFA|SPP1|RELN|COL6A6|COL6A1|COL1A2|VWF|COL9A1|COL6A3|CAV1	http://www.genome.jp/kegg-bin/show_pathway?gga04510/gga:396243%09red/gga:395210%09red/gga:395870%09red/gga:396548%09red/gga:395909%09red/gga:418044%09red/gga:396133%09red/gga:373996%09red/gga:396000%09red/gga:419031%09red/gga:395935%09red/gga:396292%09red/gga:771873%09red/gga:427850%09red/gga:771832%09red/gga:420120%09red/gga:428448%09red/gga:414837%09red
Progesterone-mediated oocyte maturation	KEGG PATHWAY	gga04914	11	78	8.23895e-05	0.0037495	CCNB3|CCNB2|MAD2L1|CCNA2|PLK1|SPDYA|CPEB1|PDE3B|CDK1|PGR|AURKA	http://www.genome.jp/kegg-bin/show_pathway?gga04914/gga:396252%09red/gga:428167%09red/gga:422675%09red/gga:415326%09red/gga:396172%09red/gga:416575%09red/gga:423064%09red/gga:396198%09red/gga:415400%09red/gga:101748777%09red/gga:396167%09red
Glycolysis / Gluconeogenesis	KEGG PATHWAY	gga00010	9	53	0.000103386	0.00453393	ACSS2|GAPDH|TPI1|PFKL|AKR1A1|ALDH9A1|GALM|LDHB|ALDH1A3	http://www.genome.jp/kegg-bin/show_pathway?gga00010/gga:424599%09red/gga:395389%09red/gga:426268%09red/gga:374193%09red/gga:424405%09red/gga:373997%09red/gga:769850%09red/gga:396435%09red/gga:419158%09red
Oocyte meiosis	KEGG PATHWAY	gga04114	12	99	0.000147212	0.00591792	CCNB2|MAD2L1|PLK1|FBXO43|SPDYA|CPEB1|CALML4|CDK1|SMC1B|PGR|AURKA|CDC20	http://www.genome.jp/kegg-bin/show_pathway?gga04114/gga:396252%09red/gga:424563%09red/gga:418243%09red/gga:428167%09red/gga:422675%09red/gga:415326%09red/gga:420245%09red/gga:396198%09red/gga:415400%09red/gga:101748777%09red/gga:427515%09red/gga:416575%09red
2-Oxocarboxylic acid metabolism	KEGG PATHWAY	gga01210	5	13	0.00015975	0.00631667	ACO1|GOT2|IDH1|GOT1|ACY1	http://www.genome.jp/kegg-bin/show_pathway?gga01210/gga:396533%09red/gga:396261%09red/gga:100858836%09red/gga:373916%09red/gga:424112%09red
Fatty acid metabolism	KEGG PATHWAY	gga01212	8	53	0.000507048	0.0159578	HADH|ACAA2|ACAT1|ELOVL7|ACAT2|ELOVL3|ECHS1|ACADL	http://www.genome.jp/kegg-bin/show_pathway?gga01212/gga:431579%09red/gga:426847%09red/gga:770955%09red/gga:424005%09red/gga:421587%09red/gga:418968%09red/gga:770828%09red/gga:420290%09red
Citrate cycle (TCA cycle)	KEGG PATHWAY	gga00020	6	28	0.000509432	0.0159578	IDH1|SUCLG2|SUCLG1|MDH2|ACO1|SDHB	http://www.genome.jp/kegg-bin/show_pathway?gga00020/gga:373916%09red/gga:422932%09red/gga:417517%09red/gga:100859720%09red/gga:424112%09red/gga:416087%09red
Synthesis and degradation of ketone bodies	KEGG PATHWAY	gga00072	4	10	0.000671111	0.0192705	HMGCL|HMGCS1|ACAT2|ACAT1	http://www.genome.jp/kegg-bin/show_pathway?gga00072/gga:396379%09red/gga:396316%09red/gga:421587%09red/gga:418968%09red
Pyruvate metabolism	KEGG PATHWAY	gga00620	6	32	0.000943092	0.0252749	ACSS2|ACAT1|ACAT2|MDH2|LDHB|ALDH9A1	http://www.genome.jp/kegg-bin/show_pathway?gga00620/gga:417517%09red/gga:424405%09red/gga:373997%09red/gga:421587%09red/gga:418968%09red/gga:419158%09red
Pyrimidine metabolism	KEGG PATHWAY	gga00240	8	59	0.000957179	0.0253705	UPP1|NME7|CDA|NME2|DPYD|DPYS|RRM2|UPB1	http://www.genome.jp/kegg-bin/show_pathway?gga00240/gga:771849%09red/gga:100858145%09red/gga:420942%09red/gga:421936%09red/gga:420266%09red/gga:395916%09red/gga:416949%09red/gga:429083%09red
Histidine metabolism	KEGG PATHWAY	gga00340	5	21	0.0010022	0.0257161	HNMT|ALDH1A3|FTCD|ALDH9A1|UROC1	http://www.genome.jp/kegg-bin/show_pathway?gga00340/gga:424298%09red/gga:395389%09red/gga:416035%09red/gga:424405%09red/gga:395726%09red
Glycerolipid metabolism	KEGG PATHWAY	gga00561	8	60	0.00105633	0.0268197	LIPC|GPAM|LIPG|MBOAT1|AKR1A1|MOGAT2|ALDH9A1|AGPAT2	http://www.genome.jp/kegg-bin/show_pathway?gga00561/gga:424599%09red/gga:426437%09red/gga:427495%09red/gga:426846%09red/gga:424405%09red/gga:772114%09red/gga:423895%09red/gga:420826%09red
Oxidative phosphorylation	KEGG PATHWAY	gga00190	11	113	0.00146332	0.0328265	NDUFA6|NDUFA4|NDUFB9|NDUFB5|ATP5J|ATP5H|ATP5O|NDUFS7|SDHB|ATP5G1|ATP5F1	http://www.genome.jp/kegg-bin/show_pathway?gga00190/gga:420337%09red/gga:422115%09red/gga:770724%09red/gga:419992%09red/gga:418477%09red/gga:424978%09red/gga:100859720%09red/gga:772135%09red/gga:427897%09red/gga:419866%09red/gga:418508%09red
Phenylalanine metabolism	KEGG PATHWAY	gga00360	4	14	0.00186183	0.0393923	DDC|GOT2|GOT1|ALDH1A3	http://www.genome.jp/kegg-bin/show_pathway?gga00360/gga:396533%09red/gga:420947%09red/gga:396261%09red/gga:395389%09red
Fatty acid elongation	KEGG PATHWAY	gga00062	5	25	0.00196361	0.0404754	ELOVL7|HADH|ACAA2|ELOVL3|ECHS1	http://www.genome.jp/kegg-bin/show_pathway?gga00062/gga:770955%09red/gga:770828%09red/gga:420290%09red/gga:431579%09red/gga:426847%09red
Pantothenate and CoA biosynthesis	KEGG PATHWAY	gga00770	4	15	0.00230194	0.0440658	UPB1|PANK1|DPYS|DPYD	http://www.genome.jp/kegg-bin/show_pathway?gga00770/gga:420266%09red/gga:423792%09red/gga:416949%09red/gga:429083%09red
Lysine degradation	KEGG PATHWAY	gga00310	7	54	0.00248285	0.0467861	HADH|BBOX1|ACAT1|ECHS1|ACAT2|ALDH9A1|TMLHE	http://www.genome.jp/kegg-bin/show_pathway?gga00310/gga:426932%09red/gga:424405%09red/gga:421587%09red/gga:418968%09red/gga:770828%09red/gga:420290%09red/gga:422296%09red
AGE-RAGE signaling pathway in diabetic complications	KEGG PATHWAY	gga04933	9	90	0.00326026	0.0555721	VEGFA|FN1|EGR1|PRKCD|COL1A2|COL3A1|THBD|AGT|MMP2	http://www.genome.jp/kegg-bin/show_pathway?gga04933/gga:101752029%09red/gga:396243%09red/gga:395909%09red/gga:421543%09red/gga:386583%09red/gga:396133%09red/gga:396340%09red/gga:415905%09red/gga:373931%09red
One carbon pool by folate	KEGG PATHWAY	gga00670	4	17	0.00338686	0.0555721	DHFR|FTCD|MTHFD1|SHMT1	http://www.genome.jp/kegg-bin/show_pathway?gga00670/gga:427317%09red/gga:395726%09red/gga:416520%09red/gga:423508%09red
Terpenoid backbone biosynthesis	KEGG PATHWAY	gga00900	4	19	0.00477519	0.0689685	HMGCS1|ACAT2|PDSS1|ACAT1	http://www.genome.jp/kegg-bin/show_pathway?gga00900/gga:420490%09red/gga:396379%09red/gga:421587%09red/gga:418968%09red
Pentose and glucuronate interconversions	KEGG PATHWAY	gga00040	4	20	0.00559402	0.0758021	SORD|DCXR|XYLB|AKR1A1	http://www.genome.jp/kegg-bin/show_pathway?gga00040/gga:424599%09red/gga:374066%09red/gga:420432%09red/gga:415332%09red
PPAR signaling pathway	KEGG PATHWAY	gga03320	7	64	0.00583279	0.0781594	DBI|HMGCS1|ACOX2|FABP7|FABP5|FABP3|ACADL	http://www.genome.jp/kegg-bin/show_pathway?gga03320/gga:419557%09red/gga:395263%09red/gga:420197%09red/gga:396246%09red/gga:424005%09red/gga:396379%09red/gga:416068%09red
Fructose and mannose metabolism	KEGG PATHWAY	gga00051	5	35	0.00706307	0.086919	SORD|PMM1|TPI1|PFKL|PFKFB3	http://www.genome.jp/kegg-bin/show_pathway?gga00051/gga:418247%09red/gga:415332%09red/gga:417989%09red/gga:769850%09red/gga:396435%09red
Cellular senescence	KEGG PATHWAY	gga04218	11	143	0.00770022	0.0938027	CCNB3|CCNB2|E2F5|CCNA2|RAD9B|ZFP36L1|SLC25A5|CALML4|FOXO3|CDK1|CHEK1	http://www.genome.jp/kegg-bin/show_pathway?gga04218/gga:396252%09red/gga:772225%09red/gga:420206%09red/gga:101751828%09red/gga:374260%09red/gga:416868%09red/gga:396172%09red/gga:421769%09red/gga:415400%09red/gga:427515%09red/gga:396167%09red
Metabolism of xenobiotics by cytochrome P450	KEGG PATHWAY	gga00980	5	36	0.00784658	0.094636	MGST2|MGST3|AKR7A2|HPGDS|ALDH1A3	http://www.genome.jp/kegg-bin/show_pathway?gga00980/gga:395863%09red/gga:770916%09red/gga:395389%09red/gga:419471%09red/gga:424404%09red
Phenylalanine, tyrosine and tryptophan biosynthesis	KEGG PATHWAY	gga00400	2	5	0.0175943	0.141458	GOT2|GOT1	http://www.genome.jp/kegg-bin/show_pathway?gga00400/gga:396533%09red/gga:396261%09red
Cell adhesion molecules (CAMs)	KEGG PATHWAY	gga04514	9	122	0.0190438	0.149621	CLDN10|ITGB2|JAM2|CLDN14|SELPLG|XG|PTPRC|CLDN2|NCAM1	http://www.genome.jp/kegg-bin/show_pathway?gga04514/gga:772212%09red/gga:386580%09red/gga:418476%09red/gga:428253%09red/gga:427982%09red/gga:418790%09red/gga:396181%09red/gga:422292%09red/gga:418661%09red
FoxO signaling pathway	KEGG PATHWAY	gga04068	9	123	0.0199058	0.15488	CCNB3|CCNB2|SGK2|SGK1|PLK1|CAT|FOXO3|KLF2|FBXO32	http://www.genome.jp/kegg-bin/show_pathway?gga04068/gga:416575%09red/gga:419166%09red/gga:423600%09red/gga:415400%09red/gga:421769%09red/gga:396167%09red/gga:395133%09red/gga:420148%09red/gga:420343%09red
Drug metabolism - cytochrome P450	KEGG PATHWAY	gga00982	4	34	0.0278305	0.171676	MGST2|MGST3|HPGDS|ALDH1A3	http://www.genome.jp/kegg-bin/show_pathway?gga00982/gga:395863%09red/gga:770916%09red/gga:395389%09red/gga:424404%09red
Taurine and hypotaurine metabolism	KEGG PATHWAY	gga00430	2	10	0.0500094	0.22379	GAD1|CDO1	http://www.genome.jp/kegg-bin/show_pathway?gga00430/gga:395743%09red/gga:427391%09red
Pentose phosphate pathway	KEGG PATHWAY	gga00030	3	25	0.0525177	0.231155	RBKS|PFKL|DERA	http://www.genome.jp/kegg-bin/show_pathway?gga00030/gga:769850%09red/gga:418176%09red/gga:421418%09red
Adrenergic signaling in cardiomyocytes	KEGG PATHWAY	gga04261	8	128	0.0568044	0.239564	FXYD2|ATP1B1|CREB3L1|MYL3|ATP1A1|AGTR2|AGT|CALML4	http://www.genome.jp/kegg-bin/show_pathway?gga04261/gga:421543%09red/gga:419770%09red/gga:396530%09red/gga:428708%09red/gga:100859610%09red/gga:427515%09red/gga:396529%09red/gga:396067%09red
Phagosome	KEGG PATHWAY	gga04145	8	132	0.0650451	0.264568	NCF1|ITGB2|NCF4|COMP|THBS2|C1R|CTSS|CALR3	http://www.genome.jp/kegg-bin/show_pathway?gga04145/gga:417485%09red/gga:418052%09red/gga:420146%09red/gga:418295%09red/gga:425657%09red/gga:420120%09red/gga:414837%09red/gga:396181%09red
Folate biosynthesis	KEGG PATHWAY	gga00790	3	28	0.0674472	0.26757	DHFR|PCBD1|ALPL	http://www.genome.jp/kegg-bin/show_pathway?gga00790/gga:427317%09red/gga:395729%09red/gga:396317%09red
Neuroactive ligand-receptor interaction	KEGG PATHWAY	gga04080	16	333	0.069938	0.276089	PTH1R|LHCGR|NPY|RXFP1|GRIA3|NTS|CHRNA3|VIP|GAL|VIPR2|SSTR4|GLP1R|P2RX1|AGTR2|AGT|P2RY4	http://www.genome.jp/kegg-bin/show_pathway?gga04080/gga:396323%09red/gga:423117%09red/gga:420401%09red/gga:421543%09red/gga:420453%09red/gga:100857687%09red/gga:396464%09red/gga:417883%09red/gga:422415%09red/gga:428708%09red/gga:428573%09red/gga:395190%09red/gga:395776%09red/gga:396138%09red/gga:428547%09red/gga:386578%09red
Thiamine metabolism	KEGG PATHWAY	gga00730	2	13	0.0749541	0.280294	TPK1|ALPL	http://www.genome.jp/kegg-bin/show_pathway?gga00730/gga:420780%09red/gga:396317%09red
DNA replication	KEGG PATHWAY	gga03030	3	31	0.084073	0.297337	PCNA|MCM5|MCM3	http://www.genome.jp/kegg-bin/show_pathway?gga03030/gga:418058%09red/gga:373984%09red/gga:422043%09red
Selenocompound metabolism	KEGG PATHWAY	gga00450	2	15	0.0933249	0.319744	CCBL1|CTH	http://www.genome.jp/kegg-bin/show_pathway?gga00450/gga:424716%09red/gga:417202%09red
Purine metabolism	KEGG PATHWAY	gga00230	7	125	0.109272	0.357616	NUDT9|NME7|NME2|XDH|RRM2|ADSL|PDE3B	http://www.genome.jp/kegg-bin/show_pathway?gga00230/gga:396540%09red/gga:100858145%09red/gga:422587%09red/gga:395916%09red/gga:396025%09red/gga:423064%09red/gga:421936%09red
Steroid biosynthesis	KEGG PATHWAY	gga00100	2	17	0.112825	0.360919	SQLE|HSD17B7	http://www.genome.jp/kegg-bin/show_pathway?gga00100/gga:420335%09red/gga:424367%09red
Cytokine-cytokine receptor interaction	KEGG PATHWAY	gga04060	10	202	0.115034	0.36502	INHA|CSF1R|ACKR3|INHBA|INHBB|NGFR|CSF3R|CXCR4|CCL20|GDF10	http://www.genome.jp/kegg-bin/show_pathway?gga04060/gga:428997%09red/gga:419620%09red/gga:396406%09red/gga:396126%09red/gga:425805%09red/gga:423776%09red/gga:395082%09red/gga:424197%09red/gga:395324%09red/gga:396361%09red
Hedgehog signaling pathway	KEGG PATHWAY	gga04340	3	41	0.149839	0.402879	LRP2|GLI2|BOC	http://www.genome.jp/kegg-bin/show_pathway?gga04340/gga:418361%09red/gga:395956%09red/gga:424168%09red
Cardiac muscle contraction	KEGG PATHWAY	gga04260	4	66	0.164857	0.402879	FXYD2|MYL3|ATP1A1|ATP1B1	http://www.genome.jp/kegg-bin/show_pathway?gga04260/gga:419770%09red/gga:396530%09red/gga:396529%09red/gga:396067%09red
p53 signaling pathway	KEGG PATHWAY	gga04115	4	66	0.164857	0.402879	CCNB2|CHEK1|RRM2|CDK1	http://www.genome.jp/kegg-bin/show_pathway?gga04115/gga:396252%09red/gga:374260%09red/gga:421936%09red/gga:415400%09red
Caffeine metabolism	KEGG PATHWAY	gga00232	1	5	0.169498	0.402879	XDH	http://www.genome.jp/kegg-bin/show_pathway?gga00232/gga:396025%09red
Phototransduction	KEGG PATHWAY	gga04744	2	23	0.176183	0.402879	SLC24A1|CALML4	http://www.genome.jp/kegg-bin/show_pathway?gga04744/gga:427515%09red/gga:414892%09red
Apelin signaling pathway	KEGG PATHWAY	gga04371	6	119	0.182641	0.402879	EGR1|PDE3B|SPP1|KLF2|CALML4|MYL3	http://www.genome.jp/kegg-bin/show_pathway?gga04371/gga:395210%09red/gga:423064%09red/gga:396067%09red/gga:427515%09red/gga:420148%09red/gga:373931%09red
Glycerophospholipid metabolism	KEGG PATHWAY	gga00564	5	94	0.184685	0.402879	MBOAT1|GPAM|AGPAT2|ETNK1|ETNPPL	http://www.genome.jp/kegg-bin/show_pathway?gga00564/gga:418196%09red/gga:772114%09red/gga:428743%09red/gga:423895%09red/gga:420826%09red
Adherens junction	KEGG PATHWAY	gga04520	4	70	0.189043	0.402879	WASF3|RAC2|PTPN6|RAC3	http://www.genome.jp/kegg-bin/show_pathway?gga04520/gga:418044%09red/gga:418934%09red/gga:395870%09red/gga:427947%09red
Amino sugar and nucleotide sugar metabolism	KEGG PATHWAY	gga00520	3	48	0.202979	0.409204	PMM1|GFPT2|GNPDA1	http://www.genome.jp/kegg-bin/show_pathway?gga00520/gga:426962%09red/gga:416341%09red/gga:417989%09red
Arachidonic acid metabolism	KEGG PATHWAY	gga00590	3	49	0.210905	0.409204	GPX3|GPX2|HPGDS	http://www.genome.jp/kegg-bin/show_pathway?gga00590/gga:427638%09red/gga:100857454%09red/gga:395863%09red
Vitamin B6 metabolism	KEGG PATHWAY	gga00750	1	7	0.219362	0.409204	PSAT1	http://www.genome.jp/kegg-bin/show_pathway?gga00750/gga:427263%09red
Base excision repair	KEGG PATHWAY	gga03410	2	29	0.243571	0.411698	PCNA|MUTYH	http://www.genome.jp/kegg-bin/show_pathway?gga03410/gga:373984%09red/gga:424594%09red
Biosynthesis of unsaturated fatty acids	KEGG PATHWAY	gga01040	2	30	0.254955	0.420441	ELOVL7|ELOVL3	http://www.genome.jp/kegg-bin/show_pathway?gga01040/gga:770955%09red/gga:431579%09red
Ubiquinone and other terpenoid-quinone biosynthesis	KEGG PATHWAY	gga00130	1	9	0.266236	0.420441	COQ6	http://www.genome.jp/kegg-bin/show_pathway?gga00130/gga:423342%09red
Nicotinate and nicotinamide metabolism	KEGG PATHWAY	gga00760	2	31	0.266349	0.420441	BST1|NMRK2	http://www.genome.jp/kegg-bin/show_pathway?gga00760/gga:422828%09red/gga:100858798%09red
GnRH signaling pathway	KEGG PATHWAY	gga04912	4	84	0.280685	0.431002	EGR1|MMP2|PRKCD|CALML4	http://www.genome.jp/kegg-bin/show_pathway?gga04912/gga:427515%09red/gga:373931%09red/gga:386583%09red/gga:415905%09red
VEGF signaling pathway	KEGG PATHWAY	gga04370	3	58	0.284575	0.431002	VEGFA|RAC2|RAC3	http://www.genome.jp/kegg-bin/show_pathway?gga04370/gga:418044%09red/gga:395870%09red/gga:395909%09red
Ascorbate and aldarate metabolism	KEGG PATHWAY	gga00053	1	10	0.288608	0.431002	ALDH9A1	http://www.genome.jp/kegg-bin/show_pathway?gga00053/gga:424405%09red
Wnt signaling pathway	KEGG PATHWAY	gga04310	6	141	0.291991	0.435011	RSPO3|RSPO2|RAC2|RAC3|WNT6|BAMBI	http://www.genome.jp/kegg-bin/show_pathway?gga04310/gga:421715%09red/gga:418044%09red/gga:428413%09red/gga:395235%09red/gga:420271%09red/gga:395870%09red
Ferroptosis	KEGG PATHWAY	gga04216	2	34	0.30048	0.446554	TF|CP	http://www.genome.jp/kegg-bin/show_pathway?gga04216/gga:396241%09red/gga:771940%09red
Galactose metabolism	KEGG PATHWAY	gga00052	2	35	0.311807	0.446603	GALM|PFKL	http://www.genome.jp/kegg-bin/show_pathway?gga00052/gga:426268%09red/gga:769850%09red
MAPK signaling pathway	KEGG PATHWAY	gga04010	10	261	0.313977	0.449443	PGF|HSPA2|RAC2|RAC3|MKNK1|CSF1R|NTRK2|VEGFA|NGFR|ANGPT2	http://www.genome.jp/kegg-bin/show_pathway?gga04010/gga:771832%09red/gga:395909%09red/gga:425805%09red/gga:418044%09red/gga:396406%09red/gga:395610%09red/gga:771961%09red/gga:395870%09red/gga:423504%09red/gga:396157%09red
TGF-beta signaling pathway	KEGG PATHWAY	gga04350	4	90	0.321953	0.456926	INHBA|BAMBI|INHBB|E2F5	http://www.genome.jp/kegg-bin/show_pathway?gga04350/gga:396361%09red/gga:428413%09red/gga:396126%09red/gga:420206%09red
Ribosome	KEGG PATHWAY	gga03010	5	120	0.333319	0.458972	MRPS6|MRPS5|MRPS18A|MRPL23|MRPL28	http://www.genome.jp/kegg-bin/show_pathway?gga03010/gga:421445%09red/gga:374255%09red/gga:416706%09red/gga:427978%09red/gga:426121%09red
Steroid hormone biosynthesis	KEGG PATHWAY	gga00140	2	37	0.334334	0.458972	DHRS11|HSD17B7	http://www.genome.jp/kegg-bin/show_pathway?gga00140/gga:395172%09red/gga:424367%09red
Insulin signaling pathway	KEGG PATHWAY	gga04910	5	121	0.339356	0.465072	MKNK1|PDE3B|PRKAR2B|PPP1R3C|CALML4	http://www.genome.jp/kegg-bin/show_pathway?gga04910/gga:425328%09red/gga:427515%09red/gga:771961%09red/gga:423064%09red/gga:769420%09red
Calcium signaling pathway	KEGG PATHWAY	gga04020	7	180	0.344536	0.469737	LHCGR|CAMK1G|SLC25A5|CALML4|CXCR4|P2RX1|PPIF	http://www.genome.jp/kegg-bin/show_pathway?gga04020/gga:423723%09red/gga:419859%09red/gga:395190%09red/gga:395776%09red/gga:772225%09red/gga:427515%09red/gga:395324%09red
Retinol metabolism	KEGG PATHWAY	gga00830	2	39	0.35664	0.475258	RETSAT|SDR16C5	http://www.genome.jp/kegg-bin/show_pathway?gga00830/gga:421130%09red/gga:426549%09red
ABC transporters	KEGG PATHWAY	gga02010	2	40	0.367693	0.481994	ABCB11|ABCD4	http://www.genome.jp/kegg-bin/show_pathway?gga02010/gga:424170%09red/gga:423349%09red
Tight junction	KEGG PATHWAY	gga04530	6	156	0.37279	0.483424	PCNA|MYH11|CLDN10|JAM2|CLDN14|CLDN2	http://www.genome.jp/kegg-bin/show_pathway?gga04530/gga:373984%09red/gga:418476%09red/gga:427982%09red/gga:418790%09red/gga:422292%09red/gga:396211%09red
RNA degradation	KEGG PATHWAY	gga03018	3	70	0.384929	0.493328	HSPD1|HSPA9|PFKL	http://www.genome.jp/kegg-bin/show_pathway?gga03018/gga:416183%09red/gga:424059%09red/gga:769850%09red
Primary bile acid biosynthesis	KEGG PATHWAY	gga00120	1	15	0.390654	0.493328	ACOX2	http://www.genome.jp/kegg-bin/show_pathway?gga00120/gga:416068%09red
Glycosaminoglycan biosynthesis - keratan sulfate	KEGG PATHWAY	gga00533	1	16	0.409237	0.506454	FUT8	http://www.genome.jp/kegg-bin/show_pathway?gga00533/gga:423178%09red
Sphingolipid metabolism	KEGG PATHWAY	gga00600	2	45	0.421722	0.51864	GBA2|UGCG	http://www.genome.jp/kegg-bin/show_pathway?gga00600/gga:100859407%09red/gga:427335%09red
Nitrogen metabolism	KEGG PATHWAY	gga00910	1	17	0.427254	0.51864	GLUD1	http://www.genome.jp/kegg-bin/show_pathway?gga00910/gga:423612%09red
Other glycan degradation	KEGG PATHWAY	gga00511	1	17	0.427254	0.51864	GBA2	http://www.genome.jp/kegg-bin/show_pathway?gga00511/gga:100859407%09red
Lysosome	KEGG PATHWAY	gga04142	4	110	0.459639	0.543446	LAPTM5|CTSK|CTSS|LGMN	http://www.genome.jp/kegg-bin/show_pathway?gga04142/gga:419552%09red/gga:395818%09red/gga:425657%09red/gga:423418%09red
N-Glycan biosynthesis	KEGG PATHWAY	gga00510	2	49	0.463186	0.544712	DOLK|FUT8	http://www.genome.jp/kegg-bin/show_pathway?gga00510/gga:423178%09red/gga:417199%09red
Mismatch repair	KEGG PATHWAY	gga03430	1	20	0.478079	0.557605	PCNA	http://www.genome.jp/kegg-bin/show_pathway?gga03430/gga:373984%09red
Porphyrin and chlorophyll metabolism	KEGG PATHWAY	gga00860	1	23	0.524399	0.589949	CP	http://www.genome.jp/kegg-bin/show_pathway?gga00860/gga:771940%09red
Glycosaminoglycan biosynthesis - heparan sulfate / heparin	KEGG PATHWAY	gga00534	1	24	0.538908	0.602897	HS3ST1	http://www.genome.jp/kegg-bin/show_pathway?gga00534/gga:422840%09red
Melanogenesis	KEGG PATHWAY	gga04916	3	91	0.549367	0.612246	CREB3L1|WNT6|CALML4	http://www.genome.jp/kegg-bin/show_pathway?gga04916/gga:427515%09red/gga:395235%09red/gga:100859610%09red
Regulation of actin cytoskeleton	KEGG PATHWAY	gga04810	6	190	0.553103	0.612246	ITGB2|RAC2|RAC3|FN1|CXCR4|SCIN	http://www.genome.jp/kegg-bin/show_pathway?gga04810/gga:418044%09red/gga:396133%09red/gga:395870%09red/gga:395324%09red/gga:420588%09red/gga:396181%09red
Apoptosis	KEGG PATHWAY	gga04210	4	127	0.568579	0.622521	CTSK|CTSS|DIABLO|LMNB1	http://www.genome.jp/kegg-bin/show_pathway?gga04210/gga:416860%09red/gga:396223%09red/gga:395818%09red/gga:425657%09red
Starch and sucrose metabolism	KEGG PATHWAY	gga00500	1	33	0.651128	0.690643	PGM2L1	http://www.genome.jp/kegg-bin/show_pathway?gga00500/gga:419052%09red
Inositol phosphate metabolism	KEGG PATHWAY	gga00562	2	71	0.656425	0.695955	TPI1|IMPA2	http://www.genome.jp/kegg-bin/show_pathway?gga00562/gga:421032%09red/gga:396435%09red
Intestinal immune network for IgA production	KEGG PATHWAY	gga04672	1	36	0.682106	0.718132	CXCR4	http://www.genome.jp/kegg-bin/show_pathway?gga04672/gga:395324%09red
Basal transcription factors	KEGG PATHWAY	gga03022	1	38	0.701217	0.733449	TBPL2	http://www.genome.jp/kegg-bin/show_pathway?gga03022/gga:776269%09red
Nucleotide excision repair	KEGG PATHWAY	gga03420	1	38	0.701217	0.733449	PCNA	http://www.genome.jp/kegg-bin/show_pathway?gga03420/gga:373984%09red
Homologous recombination	KEGG PATHWAY	gga03440	1	38	0.701217	0.733449	SYCP3	http://www.genome.jp/kegg-bin/show_pathway?gga03440/gga:418097%09red
Vascular smooth muscle contraction	KEGG PATHWAY	gga04270	3	117	0.712373	0.742563	AGT|PRKCD|CALML4	http://www.genome.jp/kegg-bin/show_pathway?gga04270/gga:427515%09red/gga:421543%09red/gga:415905%09red
Toll-like receptor signaling pathway	KEGG PATHWAY	gga04620	2	84	0.741951	0.768723	CTSK|SPP1	http://www.genome.jp/kegg-bin/show_pathway?gga04620/gga:395210%09red/gga:395818%09red
Aminoacyl-tRNA biosynthesis	KEGG PATHWAY	gga00970	1	43	0.744122	0.769649	PARS2	http://www.genome.jp/kegg-bin/show_pathway?gga00970/gga:424659%09red
NOD-like receptor signaling pathway	KEGG PATHWAY	gga04621	3	124	0.747573	0.772698	TXN|ANTXR1|PRKCD	http://www.genome.jp/kegg-bin/show_pathway?gga04621/gga:428199%09red/gga:396437%09red/gga:415905%09red
Ether lipid metabolism	KEGG PATHWAY	gga00565	1	44	0.751934	0.776066	ENPP2	http://www.genome.jp/kegg-bin/show_pathway?gga00565/gga:420361%09red
C-type lectin receptor signaling pathway	KEGG PATHWAY	gga04625	2	87	0.758897	0.780876	PRKCD|CALML4	http://www.genome.jp/kegg-bin/show_pathway?gga04625/gga:427515%09red/gga:415905%09red
Phosphatidylinositol signaling system	KEGG PATHWAY	gga04070	2	91	0.779987	0.800225	IMPA2|CALML4	http://www.genome.jp/kegg-bin/show_pathway?gga04070/gga:427515%09red/gga:421032%09red
Fanconi anemia pathway	KEGG PATHWAY	gga03460	1	50	0.794052	0.812237	POLN	http://www.genome.jp/kegg-bin/show_pathway?gga03460/gga:422892%09red
mTOR signaling pathway	KEGG PATHWAY	gga04150	3	140	0.815077	0.830924	CAB39L|WNT6|SGK1	http://www.genome.jp/kegg-bin/show_pathway?gga04150/gga:395235%09red/gga:395133%09red/gga:418865%09red
Mitophagy - animal	KEGG PATHWAY	gga04137	1	58	0.839313	0.851672	FOXO3	http://www.genome.jp/kegg-bin/show_pathway?gga04137/gga:421769%09red
Endocytosis	KEGG PATHWAY	gga04144	5	228	0.841481	0.853513	HSPA2|CXCR4|ZFYVE27|SNX5|CAV1	http://www.genome.jp/kegg-bin/show_pathway?gga04144/gga:395324%09red/gga:423839%09red/gga:423504%09red/gga:416718%09red/gga:373996%09red
Spliceosome	KEGG PATHWAY	gga03040	2	107	0.848943	0.860035	HSPA2|PHF5A	http://www.genome.jp/kegg-bin/show_pathway?gga03040/gga:423504%09red/gga:417991%09red
Adipocytokine signaling pathway	KEGG PATHWAY	gga04920	1	64	0.86661	0.876421	NPY	http://www.genome.jp/kegg-bin/show_pathway?gga04920/gga:396464%09red
Necroptosis	KEGG PATHWAY	gga04217	2	131	0.916114	0.921847	GLUD1|SLC25A5	http://www.genome.jp/kegg-bin/show_pathway?gga04217/gga:423612%09red/gga:772225%09red
Gap junction	KEGG PATHWAY	gga04540	1	84	0.92831	0.93373	CDK1	http://www.genome.jp/kegg-bin/show_pathway?gga04540/gga:396252%09red
Herpes simplex virus 1 infection	KEGG PATHWAY	gga05168	2	150	0.948179	0.952126	CD74|CALR3	http://www.genome.jp/kegg-bin/show_pathway?gga05168/gga:420146%09red/gga:414741%09red
Protein processing in endoplasmic reticulum	KEGG PATHWAY	gga04141	2	153	0.952025	0.9553	HSPA2|CALR3	http://www.genome.jp/kegg-bin/show_pathway?gga04141/gga:420146%09red/gga:423504%09red
Autophagy - animal	KEGG PATHWAY	gga04140	1	117	0.974295	0.976725	PRKCD	http://www.genome.jp/kegg-bin/show_pathway?gga04140/gga:415905%09red
Ubiquitin mediated proteolysis	KEGG PATHWAY	gga04120	1	127	0.981167	0.982389	CDC20	http://www.genome.jp/kegg-bin/show_pathway?gga04120/gga:424563%09red
Influenza A	KEGG PATHWAY	gga05164	1	135	0.985318	0.986135	SLC25A5	http://www.genome.jp/kegg-bin/show_pathway?gga05164/gga:772225%09red
GO enrichment analysis results of DEGs between GE12 vs. GE22
#Term		Database	ID	Input number	Background number	P-Value	Corrected P-Value	Input	Hyperlink
extracellular space	cellular_component	Gene Ontology	GO:0005615	84	731	9.03122e-23	1.08916e-19	PCSK9|IGFBP4|COL14A1|CHGB|INHA|FAM132A|LIPC|C1QTNF6|CPZ|CTSK|REN|FABP3|SUSD2|MOXD1|COL3A1|LOX|AGT|LUM|LY86|PGF|PODN|CTSS|GLDN|CPXM1|FAP|CLEC3A|INHBB|LYZ|INHBA|SPARC|GAL|SLIT3|SLIT2|TF|CCL20|FGG|RELN|ANXA1|CRISPLD2|COL8A1|ANXA2|LIPG|SOD1|EFEMP1|COL1A2|ENPP2|COL9A1|COL5A2|POSTN|TGFBI|TINAG|COL23A1|IGFBP5|COL24A1|CP|CAPG|COL6A3|SERPIND1|COL17A1|SEMA3A|NPY|SMPDL3A|VEGFA|FN1|STC1|MMP2|AMN|ALB|MASP1|FG…	http://amigo.geneontology.org/amigo/term/GO:0005615
mitochondrion	cellular_component	Gene Ontology	GO:0005739	61	617	4.76773e-14	3.83326e-11	MRPS25|STAR|BBOX1|DHFR|HSPA9|ACAT1|CAT|STOM|GSR|NOCT|DIABLO|ABAT|ASS1|KMO|CHCHD2|KYNU|ACAA2|MDH2|ACADL|PARS2|FAHD1|ACAT2|GOT2|ACOT13|IDH1|ETFA|NUDT9|ROMO1|ATAD3A|SOD1|HMGCL|DHRS11|SLC25A1|SUCLG2|SLC25A20|SUCLG1|BPHL|ALDH5A1|ACO1|GATM|SLC25A29|HSDL2|CRAT|HADH|L2HGDH|PRELID1|ACAD9|ARG2|TMLHE|GSTZ1|GLUD1|ECI2|ECI1|PDK4|SNCA|PPIF|DECR1|COQ6|CCBL1|ECHDC2|GCSH	http://amigo.geneontology.org/amigo/term/GO:0005739
oxidation-reduction process	biological_process	Gene Ontology	GO:0055114	47	421	8.95174e-13	4.31832e-10	IDO2|NCF1|GSR|BBOX1|DHFR|DCXR|PCBD1|MSRB1|CDO1|PRDX1|NCF4|AKR1A1|RRM2|MOXD1|SQLE|ALDH1A3|TXN|DPYD|DAO|KMO|DIO3|LDHB|HSD17B7|NDUFA6|SOD1|AKR7A2|DHRS11|GAPDH|ALDH8A1|HAAO|ALDH9A1|DECR2|HGD|CP|COQ6|HADH|L2HGDH|MTHFD1|ACAD9|SDR16C5|GLUD1|GPX3|FAR1|SH3PXD2B|ALDH5A1|VAT1L|TMLHE	http://amigo.geneontology.org/amigo/term/GO:0055114
apical plasma membrane	cellular_component	Gene Ontology	GO:0016324	26	144	1.29036e-11	5.18726e-09	AKR1A1|ENPEP|AMN|SLC9A3R2|PDPN|SLC34A1|SLC34A2|SLC12A1|PDZK1|ANXA1|AQP1|ATP1B1|SLC26A4|SLC22A18|SLC26A6|EPCAM|LRP2|FAM65B|FN1|RHCG|SLC2A2|SLC23A1|ATP1A1|PTPRO|STK39|SLC19A1	http://amigo.geneontology.org/amigo/term/GO:0016324
cytoplasm	cellular_component	Gene Ontology	GO:0005737	130	2299	1.13461e-10	3.57279e-08	PLK1|NPEPL1|GNPDA1|NCF1|ASS1|GLI2|LYZ|UPP1|RELN|ASRGL1|HSPA9|NGFR|LNX1|BGLAP|IMPA2|ARRDC2|CENPU|RBM44|SLC22A18|SLC2A2|ADGRG6|FKBP1B|PID1|MYO5B|DOCK8|NUAK2|CELF2|RAC2|DACT1|EGR1|PPM1H|TTK|SNX30|CHEK1|PDLIM4|CLUH|PODN|DSP|VILL|STC1|DDC|CAPG|PTPN6|TBPL2|GINS1|RBFOX1|ARG2|IRF8|HNF4A|MELK|SPOCK1|SNCA|CRIP1|A1CF|MEIOB|CLDN10|GAMT|PIWIL1|NCF4|RCAN1|MYO1F|MKNK1|MSRB1|FABP7|RBKS|PRKAR2B|HAAO|POLN|CTH|HGD|…	http://amigo.geneontology.org/amigo/term/GO:0005737
extracellular matrix organization	biological_process	Gene Ontology	GO:0030198	22	112	1.18501e-10	3.57279e-08	ECM2|MMP23B|COL3A1|FBLN2|ADAMTS7|ADAMTS2|RXFP1|CRISPLD2|COL8A1|VTN|COL5A2|POSTN|COL23A1|COL24A1|COL9A1|COL17A1|OLFML2B|COL13A1|COL1A2|COL6A1|TGFBI|MMP2	http://amigo.geneontology.org/amigo/term/GO:0030198
collagen-containing extracellular matrix	cellular_component	Gene Ontology	GO:0062023	19	82	1.95965e-10	5.25187e-08	COL6A3|ANXA2|FN1|THBS2|EFEMP1|COMP|ADAMTS2|COL14A1|FGL2|POSTN|SPARC|MGP|ANGPTL2|FBLN2|VWF|FGG|MMP2|PRELP|COL6A2	http://amigo.geneontology.org/amigo/term/GO:0062023
extracellular matrix	cellular_component	Gene Ontology	GO:0031012	24	157	1.57915e-09	3.46264e-07	ECM2|MMP23B|COL3A1|ADAMTS7|ADAMTS2|MGP|RELN|CRISPLD2|COL8A1|VTN|COL5A2|POSTN|COL23A1|COL24A1|COL9A1|COL17A1|OLFML2B|FN1|COL13A1|COL1A2|COL6A1|TGFBI|COL6A3|ALPL	http://amigo.geneontology.org/amigo/term/GO:0031012
heparin binding	molecular_function	Gene Ontology	GO:0008201	17	75	2.35243e-09	4.72838e-07	RSPO3|CRISPLD2|CLEC3B|VEGFA|FN1|RSPO2|LRPAP1|COMP|SLIT3|THBS2|ECM2|POSTN|COL13A1|SPP1|SLIT2|TF|PTPRC	http://amigo.geneontology.org/amigo/term/GO:0008201
cell adhesion	biological_process	Gene Ontology	GO:0007155	24	166	4.23101e-09	7.28942e-07	CLDN10|STAB1|LYVE1|NCAM1|CLDN14|THBS2|ANOS1|CD44|MYBPC3|CLDN2|RELN|COL8A1|COMP|POSTN|TINAG|PTPRU|FAM65B|FN1|COL14A1|SPP1|COL6A1|TGFBI|COL6A3|COL6A2	http://amigo.geneontology.org/amigo/term/GO:0007155
identical protein binding	molecular_function	Gene Ontology	GO:0042802	52	678	1.5053e-08	2.26924e-06	BBOX1|PLK1|DCXR|GNPDA1|GAPDH|CEP57L1|MGST2|RBKS|ABAT|TPK1|ADSL|CTH|LCP1|PIK3AP1|CAV1|SNX16|AHCYL1|ASS1|DAO|LYZ|UHRF1|INHBA|PFKL|PGR|CXCR4|CLDN2|HTRA3|PCNA|ANXA2|TRAF4|LNX1|SOD1|PBLD|SORD|ESD|PRDX1|HGD|DECR1|DBI|FAM65B|FN1|PCBD1|RHCG|ALB|C1QTNF6|GPX3|MYBPC3|BLMH|SNCA|ALDH5A1|VWF|NMI	http://amigo.geneontology.org/amigo/term/GO:0042802
peroxisome	cellular_component	Gene Ontology	GO:0005777	14	56	2.10479e-08	2.98632e-06	CRAT|SOD1|ACOX2|IDH1|AGXT|XDH|ECI2|FAR1|HMGCL|HAO1|HAO2|CAT|ABCD4|HSDL2	http://amigo.geneontology.org/amigo/term/GO:0005777
integral component of membrane	cellular_component	Gene Ontology	GO:0016021	132	2565	2.26804e-08	3.03917e-06	FAM198B|FXYD2|CSF3R|LYVE1|NDUFB5|LAPTM5|BOK|MMP23B|TMEM174|SQLE|SLC25A10|TLCD1|CERS3|SLC16A6|FNDC5|SLC34A1|SLC34A2|SLC12A1|ABCD4|AQP1|SLC25A1|CXCR4|CYYR1|SLC25A22|BAMBI|COL23A1|SLC25A29|GBA2|SYPL1|L2HGDH|SLC22A2|ATP5G1|SLC2A2|MAL|UGCG|MGST2|MGST3|CCDC126|AMN|SLC23A3|PDPN|SLC5A11|DIO3|CLDN2|SLC46A2|ROMO1|TMEM128|UNC5D|ABCB11|MOGAT2|PMEPA1|GPR89B|SLC25A40|PMP22|LRIG3|LRRC19|SLC25A48|SHISA2|AGTR2|CL…	http://amigo.geneontology.org/amigo/term/GO:0016021
pyridoxal phosphate binding	molecular_function	Gene Ontology	GO:0030170	13	47	2.43408e-08	3.09e-06	KYNU|AGXT|ALB|ETNPPL|PSAT1|GOT2|ABAT|DDC|CCBL1|GOT1|CTH|GAD1|SHMT1	http://amigo.geneontology.org/amigo/term/GO:0030170
protein homodimerization activity	molecular_function	Gene Ontology	GO:0042803	38	438	7.83834e-08	8.59367e-06	PTH1R|MAD2L1|AGXT|ANO6|CAT|STOM|TPI1|BOK|RRM2|UPB1|ALDH1A3|PANK1|TXN|KYNU|DPYD|BHLHE40|FAP|CSF1R|NTRK2|XDH|INHBB|SLIT2|GOT2|SYNDIG1|PDLIM4|HMGCS1|IDH1|MME|IMPA2|HPGDS|SHMT1|JCHAIN|HOGA1|ZDHHC2|CDA|HNF4A|MASP1|PTPRO	http://amigo.geneontology.org/amigo/term/GO:0042803
plasma membrane	cellular_component	Gene Ontology	GO:0005886	89	1580	1.75416e-07	1.83958e-05	PCSK9|LYVE1|TLCD1|GPAM|FNDC5|FMNL1|SLC34A1|SLC34A2|SUSD2|RELN|GLP1R|GOT2|SOD1|STRA6|BAMBI|ARRDC2|GMIP|SLC2A2|BST1|SLC19A1|APBB1IP|GRIA3|ANO6|NMRK2|MGST2|LHCGR|GLDN|SLC5A11|DIO3|CLDN2|GEM|UNC5D|RHOJ|NPHS2|DSP|PMP22|MELK|FTCD|SNCA|AGTR2|CLDN10|CLDN14|LRPAP1|MYO1F|STOM|PRKAR2B|PLP1|NCAM1|PIK3AP1|ENPEP|EPB41L3|SCIN|SLC13A3|GAPDH|LAMP5|CP|SLC43A2|OSGIN1|ATP1A1|EMP1|MME|PTH1R|ANTXR1|CAMK1G|ADAM12|NGFR|…	http://amigo.geneontology.org/amigo/term/GO:0005886
basement membrane	cellular_component	Gene Ontology	GO:0005604	13	60	2.82302e-07	2.61889e-05	COL8A1|ANXA2|FN1|THBS2|COL9A1|SPARC|MATN2|TINAG|COL6A1|COL24A1|HMCN1|MMP2|COL17A1	http://amigo.geneontology.org/amigo/term/GO:0005604
collagen trimer	cellular_component	Gene Ontology	GO:0005581	10	34	6.32346e-07	5.44721e-05	COL8A1|C1QTNF6|COL14A1|COL9A1|COL13A1|COLEC10|COL3A1|COL6A3|COL6A2|COL17A1	http://amigo.geneontology.org/amigo/term/GO:0005581
extracellular region	cellular_component	Gene Ontology	GO:0005576	24	226	8.01629e-07	6.66735e-05	COL3A1|AGT|HTRA3|TXN|FNDC5|INHBA|INHBB|GAL|ANOS1|RSPO3|SOD1|DHRS11|COL9A1|CCDC3|SEMA3A|RSPO2|EMILIN2|LGMN|BGLAP|NTS|COL14A1|VIP|OGN|C1R	http://amigo.geneontology.org/amigo/term/GO:0005576
extracellular matrix structural constituent	molecular_function	Gene Ontology	GO:0005201	11	46	1.00679e-06	8.09456e-05	COL8A1|COL9A1|COL5A2|COL13A1|COL1A2|COL23A1|COL24A1|COL6A1|COL3A1|PRELP|COL17A1	http://amigo.geneontology.org/amigo/term/GO:0005201
cytosol	cellular_component	Gene Ontology	GO:0005829	106	2089	1.32252e-06	0.000102901	GSR|MOV10|CDO1|PES1|TPI1|PMM1|ASS1|AHCYL1|FMNL1|NTRK2|SLC34A1|GOT1|NABP1|SOD1|IDH1|SLC25A20|GMIP|GPR20|SHMT1|MASP1|HNMT|ADGRG2|SYNPO2|PRRX1|NIT2|APBB1IP|SNX5|ANO6|GAPDH|AKR1A1|PANK1|UROC1|PREX1|AFF3|SUCLG1|XDH|GBA2|RBM38|HMMR|SMC1B|PDLIM3|NCAPH|DDX60|ACO1|ATOX1|HNF4G|CDC20|FTCD|FBXO32|SNCA|STK39|NCF1|NCF4|HAAO|ADSL|NCAM1|PIK3AP1|SNX16|HPGDS|FAHD1|ACAT2|HMGCS1|ACSS2|CALB1|MRPL28|FOXO3|ZFYVE27|CDA|…	http://amigo.geneontology.org/amigo/term/GO:0005829
collagen binding	molecular_function	Gene Ontology	GO:0005518	10	40	2.21958e-06	0.000162231	PODN|CTSK|ANTXR1|SPARC|COL6A1|TGFBI|VWF|COL6A2|LUM|LOX	http://amigo.geneontology.org/amigo/term/GO:0005518
brush border	cellular_component	Gene Ontology	GO:0005903	9	33	3.91205e-06	0.000262107	ENPEP|AQP1|SLC2A2|SLC34A1|SLC34A2|MME|USH1C|PDZK1|SCIN	http://amigo.geneontology.org/amigo/term/GO:0005903
basolateral plasma membrane	cellular_component	Gene Ontology	GO:0016323	12	82	2.8531e-05	0.00167846	ANXA1|ANXA2|SLC26A6|RHCG|CD44|PDPN|ATP1B1|DSP|ATP1A1|EPCAM|STK39|SLC19A1	http://amigo.geneontology.org/amigo/term/GO:0016323
calcium ion binding	molecular_function	Gene Ontology	GO:0005509	32	447	3.25187e-05	0.0018675	STAB1|MATN2|MYL3|FBLN2|HMCN1|NCALD|CLEC3B|THBS2|SPARC|SLIT3|SLIT2|ANXA1|ANXA2|LTBP2|EFEMP1|COMP|ENPP2|CALB1|BGLAP|PHF24|LCP1|HPGDS|LRP2|OSGIN1|MASP1|CALML4|MELK|MGP|SPOCK1|C1R|CALR3|SCIN	http://amigo.geneontology.org/amigo/term/GO:0005509
cellular amino acid metabolic process	biological_process	Gene Ontology	GO:0006520	5	9	4.13124e-05	0.00226467	DDC|GOT2|HGD|GOT1|ACY1	http://amigo.geneontology.org/amigo/term/GO:0006520
fatty acid beta-oxidation	biological_process	Gene Ontology	GO:0006635	7	26	5.07885e-05	0.00261029	ACAT1|ACAT2|ABCD4|ACAA2|ECI1|DECR1|ECHDC2	http://amigo.geneontology.org/amigo/term/GO:0006635
sarcolemma	cellular_component	Gene Ontology	GO:0042383	9	48	5.25008e-05	0.00263817	ANXA1|SNTA1|ANXA2|TMOD1|ATP1A1|COL6A1|COL6A3|COL6A2|CAV1	http://amigo.geneontology.org/amigo/term/GO:0042383
endodermal cell differentiation	biological_process	Gene Ontology	GO:0035987	6	18	6.60768e-05	0.00318754	COL8A1|ITGB2|FN1|INHBA|COL6A1|MMP2	http://amigo.geneontology.org/amigo/term/GO:0035987
cell surface	cellular_component	Gene Ontology	GO:0009986	22	264	7.33061e-05	0.00340028	PCSK9|ANTXR1|ITGB2|NGFR|ADAMTS7|LIPG|GLDN|FAP|CSF1R|HSPD1|SPARC|ANOS1|TF|SLC46A2|ANXA2|JAM2|UNC5D|DCSTAMP|EPCAM|RSPO2|ACKR3|ADGRG6	http://amigo.geneontology.org/amigo/term/GO:0009986
'de novo' NAD biosynthetic process from tryptophan	biological_process	Gene Ontology	GO:0034354	4	5	9.54255e-05	0.00426234	IDO2|KMO|KYNU|HAAO	http://amigo.geneontology.org/amigo/term/GO:0034354
chaperone binding	molecular_function	Gene Ontology	GO:0051087	10	67	0.000113134	0.00487285	LRP2|FN1|SOD1|ALB|PDPN|HSPD1|ATP1A1|VWF|CP|TIMM44	http://amigo.geneontology.org/amigo/term/GO:0051087
zinc ion binding	molecular_function	Gene Ontology	GO:0008270	34	527	0.00012732	0.00538765	BBOX1|MSRB1|TRAIP|PGLYRP2|CPZ|MMP23B|ENPEP|ADAMTS2|CPXM1|EGR1|QPCT|PGR|NR5A1|ZFAND2A|TRAF4|ATAD3A|SOD1|ENPP2|CALB1|SORD|TRIM47|ACMSD|SHMT1|SMPDL3A|CDA|MMP2|HNF4G|HNF4A|PTER|MME|PHF5A|CPN1|VAT1L|CRIP1	http://amigo.geneontology.org/amigo/term/GO:0008270
extracellular exosome	cellular_component	Gene Ontology	GO:0070062	9	55	0.000132958	0.00552921	ANXA1|ANXA2|FN1|AQP1|ALB|SORD|HSPD1|SLC12A1|SLC26A4	http://amigo.geneontology.org/amigo/term/GO:0070062
nucleoplasm	cellular_component	Gene Ontology	GO:0005654	75	1526	0.000140513	0.00574437	ANXA1|MAD2L1|UHRF1|NDUFB5|PCBD1|NMRK2|DCAF13|PES1|ADAM12|SMC1B|PRELID1|CDC20|DACT1|SDHB|DERA|BOC|TXN|TPX2|SPI1|CCNA2|SPDYA|ESCO2|EGR1|CSF1R|ACAT2|PPM1H|FAHD1|KLF5|UPP1|MYCL|INIP|HPGDS|GOT1|HNMT|PHOX2B|NABP1|PCNA|HOXB8|CTSK|SOD1|ACSS2|SYNPO2|MCM3|NASP|MCM5|KYNU|FOXL2|GMIP|AURKA|CENPU|CAPG|PTPN6|SHMT1|HADH|E2F5|LMNB1|ZFYVE27|SGK2|PFKFB3|IRF8|HNF4A|MASP1|HNF4G|ATAD2|CDK1|MRPL46|FBXO32|NCAPH|PRRX1|ST…	http://amigo.geneontology.org/amigo/term/GO:0005654
extracellular matrix binding	molecular_function	Gene Ontology	GO:0050840	6	22	0.000166697	0.00642317	OLFML2B|VTN|SPARC|SPP1|TGFBI|FBLN2	http://amigo.geneontology.org/amigo/term/GO:0050840
signaling receptor binding	molecular_function	Gene Ontology	GO:0005102	14	133	0.000167769	0.00642317	RSPO2|REN|AMN|SLC9A3R2|HNF4A|PDPN|FGL2|BOK|PTPRC|ANGPTL2|FKBP1B|FGG|PIK3AP1|CAV1	http://amigo.geneontology.org/amigo/term/GO:0005102
glutathione peroxidase activity	molecular_function	Gene Ontology	GO:0004602	5	14	0.000211385	0.00796656	MGST2|MGST3|GPX3|ALOX5AP|CLIC2	http://amigo.geneontology.org/amigo/term/GO:0004602
tricarboxylic acid cycle	biological_process	Gene Ontology	GO:0006099	6	24	0.00024945	0.00925653	IDH1|SUCLG2|SUCLG1|MDH2|ACO1|SDHB	http://amigo.geneontology.org/amigo/term/GO:0006099
actin binding	molecular_function	Gene Ontology	GO:0003779	14	140	0.000272859	0.00997175	PPP1R42|MYH11|EPB41L3|CXCR4|PDLIM3|MYO1F|NCALD|MSRB1|WASF3|PDLIM4|MYBPC3|SYNPO2|AFAP1|SPTBN5	http://amigo.geneontology.org/amigo/term/GO:0003779
flavin adenine dinucleotide binding	molecular_function	Gene Ontology	GO:0050660	8	48	0.000279509	0.0100623	ETFA|IVD|GSR|ACOX2|ACAD9|XDH|KMO|ACADL	http://amigo.geneontology.org/amigo/term/GO:0050660
collagen fibril organization	biological_process	Gene Ontology	GO:0030199	7	36	0.000294129	0.0102817	ANXA2|ADAMTS2|COL13A1|COL5A2|DPT|LOX|LUM	http://amigo.geneontology.org/amigo/term/GO:0030199
protein homotetramerization	biological_process	Gene Ontology	GO:0051289	7	36	0.000294129	0.0102817	PFKL|ALDH9A1|UPB1|ACOT13|CTH|SHMT1|ALDH1A3	http://amigo.geneontology.org/amigo/term/GO:0051289
integral component of plasma membrane	cellular_component	Gene Ontology	GO:0005887	38	646	0.000304221	0.0104826	PTH1R|STAB1|SLC26A6|ANO6|TSPAN13|STOM|P2RX1|BOC|GPR20|CAV1|LHCGR|SCARA5|RXFP1|CSF1R|NTRK2|GLP1R|SYNDIG1|SSTR4|SLC38A4|JAM2|STRA6|XG|SLC24A1|SLC20A1|SLC26A4|SLCO1A2|CHRNA3|SLC26A8|HMCN1|ADGRD1|SEMA3A|ZDHHC2|RHCG|SLC16A4|SLC16A6|ADGRG6|ADGRG2|SLC19A1	http://amigo.geneontology.org/amigo/term/GO:0005887
mitochondrial matrix	biological_process	Gene Ontology	GO:0005759	10	78	0.000344928	0.011463	ETFA|HSPD1|HMGCL|GLUD1|FOXO3|CDK1|PDK4|GOT2|TIMM44|TMLHE	http://amigo.geneontology.org/amigo/term/GO:0005759
double-strand break repair via break-induced replication		Gene Ontology	GO:0000727	4	8	0.000348422	0.011463	GINS2|CDC45|MCM5|MCM3	http://amigo.geneontology.org/amigo/term/GO:0000727
superoxide-generating NADPH oxidase activator activity		Gene Ontology	GO:0016176	4	8	0.000348422	0.011463	SH3PXD2B|NCF1|SH3PXD2A|NCF4	http://amigo.geneontology.org/amigo/term/GO:0016176
sulfate transmembrane transport		Gene Ontology	GO:1902358	5	16	0.000351684	0.011463	SLC26A8|SLC13A1|SLC26A4|SLC26A6|SLC25A10	http://amigo.geneontology.org/amigo/term/GO:1902358
cholesterol metabolic process		Gene Ontology	GO:0008203	6	28	0.000509432	0.0159578	LIPC|PCSK9|STAR|CAT|GBA2|SQLE	http://amigo.geneontology.org/amigo/term/GO:0008203
cell projection assembly		Gene Ontology	GO:0030031	5	18	0.000552912	0.0166703	RHOJ|CAPG|RAC2|RHOU|SCIN	http://amigo.geneontology.org/amigo/term/GO:0030031
glutathione transferase activity		Gene Ontology	GO:0004364	5	18	0.000552912	0.0166703	MGST2|MGST3|ALOX5AP|GSTZ1|HPGDS	http://amigo.geneontology.org/amigo/term/GO:0004364
glutathione metabolic process		Gene Ontology	GO:0006749	5	18	0.000552912	0.0166703	IDH1|GSR|GSTZ1|HPGDS|SOD1	http://amigo.geneontology.org/amigo/term/GO:0006749
actin filament severing		Gene Ontology	GO:0051014	4	10	0.000671111	0.0192705	FMNL1|CAPG|SCIN|VILL	http://amigo.geneontology.org/amigo/term/GO:0051014
superoxide metabolic process		Gene Ontology	GO:0006801	4	10	0.000671111	0.0192705	SH3PXD2B|NCF1|SH3PXD2A|NCF4	http://amigo.geneontology.org/amigo/term/GO:0006801
phospholipid homeostasis		Gene Ontology	GO:0055091	4	10	0.000671111	0.0192705	GPAM|HNF4A|FABP3|LIPG	http://amigo.geneontology.org/amigo/term/GO:0055091
FAD binding		Gene Ontology	GO:0071949	6	30	0.00070064	0.0198817	ACOX2|DAO|XDH|KMO|COQ6|SQLE	http://amigo.geneontology.org/amigo/term/GO:0071949
integrin binding		Gene Ontology	GO:0005178	9	72	0.000796149	0.0223292	ITGB2|FN1|JAM2|FAP|SPP1|TGFBI|LCP1|CALR3|VWF	http://amigo.geneontology.org/amigo/term/GO:0005178
ATP synthesis coupled proton transport		Gene Ontology	GO:0015986	4	11	0.000893183	0.0244813	ATP5G1|ATP5H|ATP5O|ATP5F1	http://amigo.geneontology.org/amigo/term/GO:0015986
proton-transporting ATP synthase activity, rotational mechanism		Gene Ontology	GO:0046933	4	11	0.000893183	0.0244813	ATP5J|ATP5H|ATP5O|ATP5G1	http://amigo.geneontology.org/amigo/term/GO:0046933
4 iron, 4 sulfur cluster binding		Gene Ontology	GO:0051539	6	32	0.000943092	0.0252749	DPYD|MUTYH|NARFL|NDUFS7|ACO1|SDHB	http://amigo.geneontology.org/amigo/term/GO:0051539
cyclin-dependent protein kinase holoenzyme complex		Gene Ontology	GO:0000307	5	21	0.0010022	0.0257161	PCNA|CCNB2|CCNA2|CCNB3|CKS2	http://amigo.geneontology.org/amigo/term/GO:0000307
proteolysis involved in cellular protein catabolic process		Gene Ontology	GO:0051603	5	21	0.0010022	0.0257161	CTSK|CTSS|ADAMTS7|LGMN|FAP	http://amigo.geneontology.org/amigo/term/GO:0051603
angiogenesis		Gene Ontology	GO:0001525	12	126	0.0010806	0.0270093	PGF|ENPEP|COL8A1|ANXA2|TAL1|ACKR3|KLF5|VEGFA|ANGPTL2|COL23A1|TGFBI|CAV1	http://amigo.geneontology.org/amigo/term/GO:0001525
positive regulation of catalytic activity		Gene Ontology	GO:0043085	6	33	0.0010862	0.0270093	SLC37A4|NCF4|MGST2|ALOX5AP|SH3PXD2B|SH3PXD2A	http://amigo.geneontology.org/amigo/term/GO:0043085
cell surface receptor signaling pathway		Gene Ontology	GO:0007166	9	76	0.00112838	0.0277721	ANXA1|PTH1R|ADGRD1|ADGRG6|VIPR2|ADGRG2|GLP1R|AGTR2|HMCN1	http://amigo.geneontology.org/amigo/term/GO:0007166
mRNA binding		Gene Ontology	GO:0003729	13	148	0.00135168	0.0324011	RBFOX1|CLUH|RBM44|PIWIL1|RBM46|DHFR|BOLL|CELF2|RBM38|NOCT|PTBP3|CALR3|A1CF	http://amigo.geneontology.org/amigo/term/GO:0003729
aspartate metabolic process		Gene Ontology	GO:0006531	3	5	0.00140784	0.0324011	GOT2|GOT1|ASS1	http://amigo.geneontology.org/amigo/term/GO:0006531
acetyl-CoA C-acyltransferase activity		Gene Ontology	GO:0003988	3	5	0.00140784	0.0324011	ACAA2|ACAT2|ACAT1	http://amigo.geneontology.org/amigo/term/GO:0003988
positive regulation of superoxide anion generation		Gene Ontology	GO:0032930	3	5	0.00140784	0.0324011	ITGB2|PRKCD|SOD1	http://amigo.geneontology.org/amigo/term/GO:0032930
ovarian follicle development		Gene Ontology	GO:0001541	5	23	0.00142393	0.0324011	INHBA|SPO11|FOXL2|LHCGR|SOD1	http://amigo.geneontology.org/amigo/term/GO:0001541
regulation of cytosolic calcium ion concentration		Gene Ontology	GO:0051480	5	23	0.00142393	0.0324011	BOK|ANXA2|FKBP1B|CALB1|CAV1	http://amigo.geneontology.org/amigo/term/GO:0051480
ATP transmembrane transporter activity		Gene Ontology	GO:0005347	5	23	0.00142393	0.0324011	SLC25A48|SLC25A22|SLC25A1|SLC25A29|SLC25A40	http://amigo.geneontology.org/amigo/term/GO:0005347
response to glucose		Gene Ontology	GO:0009749	5	23	0.00142393	0.0324011	FKBP1B|GPAM|HNF4A|PFKL|EGR1	http://amigo.geneontology.org/amigo/term/GO:0009749
protein binding		Gene Ontology	GO:0005515	12	131	0.00146984	0.0328265	PDLIM4|MYH11|SOD1|PRDX1|ATP1B1|HSPD1|FKBP1B|LYZ|CHRNA3|AFAP1|NCAM1|PIK3AP1	http://amigo.geneontology.org/amigo/term/GO:0005515
early endosome membrane		Gene Ontology	GO:0031901	7	49	0.00150427	0.0332871	PDLIM4|ANXA1|SNX5|PMEPA1|LAMP5|BOK|SYNDIG1	http://amigo.geneontology.org/amigo/term/GO:0031901
regulation of cell shape		Gene Ontology	GO:0008360	9	80	0.00156464	0.0343084	ANXA1|RAC2|FN1|WASF3|FMNL1|CSF1R|RHOU|RHOJ|BAMBI	http://amigo.geneontology.org/amigo/term/GO:0008360
ATP transport		Gene Ontology	GO:0015867	5	24	0.00167791	0.0364606	SLC25A48|SLC25A22|SLC25A1|SLC25A29|SLC25A40	http://amigo.geneontology.org/amigo/term/GO:0015867
cellular oxidant detoxification		Gene Ontology	GO:0098869	7	51	0.00185076	0.0393923	GSR|CLIC2|CAT|MGST2|MGST3|GPX3|ALOX5AP	http://amigo.geneontology.org/amigo/term/GO:0098869
positive regulation of phosphatidylinositol 3-kinase signaling		Gene Ontology	GO:0014068	7	51	0.00185076	0.0393923	NCF1|NTRK2|CAT|RELN|AGT|PTPN6|PIK3AP1	http://amigo.geneontology.org/amigo/term/GO:0014068
cell adhesion molecule binding		Gene Ontology	GO:0050839	5	25	0.00196361	0.0404754	POSTN|FGG|PTPN6|DSP|TGFBI	http://amigo.geneontology.org/amigo/term/GO:0050839
L-phenylalanine catabolic process		Gene Ontology	GO:0006559	3	6	0.00206404	0.0404754	HGD|GSTZ1|FAH	http://amigo.geneontology.org/amigo/term/GO:0006559
cysteine-type peptidase activity		Gene Ontology	GO:0008234	3	6	0.00206404	0.0404754	CTSK|TINAG|BLMH	http://amigo.geneontology.org/amigo/term/GO:0008234
mitochondrial proton-transporting ATP synthase complex, coupling factor F(o)		Gene Ontology	GO:0000276	3	6	0.00206404	0.0404754	ATP5J|ATP5G1|ATP5F1	http://amigo.geneontology.org/amigo/term/GO:0000276
regulation of pH		Gene Ontology	GO:0006885	3	6	0.00206404	0.0404754	RHCG|SLC26A4|PDK4	http://amigo.geneontology.org/amigo/term/GO:0006885
biomineral tissue development		Gene Ontology	GO:0031214	3	6	0.00206404	0.0404754	BGLAP|SLC20A1|SPP1	http://amigo.geneontology.org/amigo/term/GO:0031214
leukotriene biosynthetic process		Gene Ontology	GO:0019370	3	6	0.00206404	0.0404754	MGST2|MGST3|ALOX5AP	http://amigo.geneontology.org/amigo/term/GO:0019370
leukotriene-C4 synthase activity		Gene Ontology	GO:0004464	3	6	0.00206404	0.0404754	MGST2|MGST3|ALOX5AP	http://amigo.geneontology.org/amigo/term/GO:0004464
hematopoietic progenitor cell differentiation		Gene Ontology	GO:0002244	7	53	0.00225612	0.0438851	ESCO2|CSF1R|INHBA|NARFL|PTPRC|COL24A1|PTPN6	http://amigo.geneontology.org/amigo/term/GO:0002244
sulfate transmembrane transporter activity		Gene Ontology	GO:0015116	4	15	0.00230194	0.0440658	SLC26A8|SLC26A4|SLC26A6|SLC25A10	http://amigo.geneontology.org/amigo/term/GO:0015116
cholesterol homeostasis		Gene Ontology	GO:0042632	7	54	0.00248285	0.0467861	LIPC|PCSK9|LIPG|SLC37A4|HNF4A|FABP3|CAV1	http://amigo.geneontology.org/amigo/term/GO:0042632
skin development		Gene Ontology	GO:0043588	5	27	0.00263915	0.0493459	COL5A2|GPR89B|NGFR|DSP|ADAMTS2	http://amigo.geneontology.org/amigo/term/GO:0043588
podosome		Gene Ontology	GO:0002102	4	16	0.00280873	0.0507421	SH3PXD2B|LCP1|SH3PXD2A|SCIN	http://amigo.geneontology.org/amigo/term/GO:0002102
respiratory burst		Gene Ontology	GO:0045730	3	7	0.00288212	0.0507421	NCF1|SLC37A4|NCF4	http://amigo.geneontology.org/amigo/term/GO:0045730
extrinsic component of endosome membrane		Gene Ontology	GO:0031313	3	7	0.00288212	0.0507421	ANXA1|SNX16|SNX5	http://amigo.geneontology.org/amigo/term/GO:0031313
axon extension involved in axon guidance		Gene Ontology	GO:0048846	3	7	0.00288212	0.0507421	SEMA3A|SLIT3|SLIT2	http://amigo.geneontology.org/amigo/term/GO:0048846
embryonic eye morphogenesis		Gene Ontology	GO:0048048	3	7	0.00288212	0.0507421	EFEMP1|MFAP5|FOXL2	http://amigo.geneontology.org/amigo/term/GO:0048048
oxaloacetate metabolic process		Gene Ontology	GO:0006107	3	7	0.00288212	0.0507421	GOT2|NIT2|GOT1	http://amigo.geneontology.org/amigo/term/GO:0006107
mitochondrial ATP synthesis coupled proton transport		Gene Ontology	GO:0042776	3	7	0.00288212	0.0507421	ATP5J|ATP5H|ATP5O	http://amigo.geneontology.org/amigo/term/GO:0042776
fatty acid beta-oxidation using acyl-CoA dehydrogenase		Gene Ontology	GO:0033539	3	7	0.00288212	0.0507421	ETFA|IVD|ACADL	http://amigo.geneontology.org/amigo/term/GO:0033539
actin filament binding		Gene Ontology	GO:0051015	13	164	0.00312353	0.0545938	PDLIM4|MYH11|TMOD1|MYO1F|ANTXR1|FMNL1|VILL|RCSD1|USH1C|MYO5B|LCP1|CAPG|SCIN	http://amigo.geneontology.org/amigo/term/GO:0051015
motor neuron axon guidance		Gene Ontology	GO:0008045	4	17	0.00338686	0.0555721	SEMA3A|LHX1|RAC2|SLIT2	http://amigo.geneontology.org/amigo/term/GO:0008045
NADP binding		Gene Ontology	GO:0050661	4	17	0.00338686	0.0555721	GSR|CAT|GAPDH|DPYD	http://amigo.geneontology.org/amigo/term/GO:0050661
positive regulation of extrinsic apoptotic signaling pathway		Gene Ontology	GO:2001238	4	17	0.00338686	0.0555721	AGTR2|AGT|PTPRC|CAV1	http://amigo.geneontology.org/amigo/term/GO:2001238
mitotic cell cycle phase transition		Gene Ontology	GO:0044772	4	17	0.00338686	0.0555721	CCNB3|CCNB2|CCNA2|CKS2	http://amigo.geneontology.org/amigo/term/GO:0044772
neuropeptide hormone activity		Gene Ontology	GO:0005184	4	17	0.00338686	0.0555721	NTS|GAL|NPY|VIP	http://amigo.geneontology.org/amigo/term/GO:0005184
triglyceride metabolic process		Gene Ontology	GO:0006641	4	17	0.00338686	0.0555721	PCSK9|CAT|SLC37A4|CAV1	http://amigo.geneontology.org/amigo/term/GO:0006641
response to ischemia		Gene Ontology	GO:0002931	4	17	0.00338686	0.0555721	PPIF|EGR1|CSF1R|CAV1	http://amigo.geneontology.org/amigo/term/GO:0002931
positive regulation of pri-miRNA transcription by RNA polymerase II		Gene Ontology	GO:1902895	5	29	0.00346874	0.0561516	FOXO3|KLF5|SPI1|EGR1|NGFR	http://amigo.geneontology.org/amigo/term/GO:1902895
lateral plasma membrane		Gene Ontology	GO:0016328	5	29	0.00346874	0.0561516	PTPRO|EPCAM|ANXA1|ATP1A1|ATP1B1	http://amigo.geneontology.org/amigo/term/GO:0016328
adenylate cyclase-activating G protein-coupled receptor signaling pathway		Gene Ontology	GO:0007189	8	74	0.00351423	0.0565088	PTH1R|LHCGR|RXFP1|ADGRD1|ADGRG6|VIP|ADGRG2|GLP1R	http://amigo.geneontology.org/amigo/term/GO:0007189
hormone activity		Gene Ontology	GO:0005179	7	58	0.00356938	0.0570156	INHA|FAM132A|INHBA|INHBB|GAL|NPY|STC1	http://amigo.geneontology.org/amigo/term/GO:0005179
histone phosphorylation		Gene Ontology	GO:0016572	3	8	0.00387366	0.059501	CDK1|CCNA2|PRKCD	http://amigo.geneontology.org/amigo/term/GO:0016572
proteoglycan binding		Gene Ontology	GO:0043394	3	8	0.00387366	0.059501	CTSK|SLIT2|FN1	http://amigo.geneontology.org/amigo/term/GO:0043394
central nervous system neuron development		Gene Ontology	GO:0021954	3	8	0.00387366	0.059501	GBA2|NPY|NTRK2	http://amigo.geneontology.org/amigo/term/GO:0021954
amino acid binding		Gene Ontology	GO:0016597	3	8	0.00387366	0.059501	AGXT|ASS1|SHMT1	http://amigo.geneontology.org/amigo/term/GO:0016597
small ribosomal subunit rRNA binding		Gene Ontology	GO:0070181	3	8	0.00387366	0.059501	MRPS6|MRPS18A|NSUN4	http://amigo.geneontology.org/amigo/term/GO:0070181
tetrahydrofolate interconversion		Gene Ontology	GO:0035999	3	8	0.00387366	0.059501	FTCD|MTHFD1|SHMT1	http://amigo.geneontology.org/amigo/term/GO:0035999
transmembrane transport		Gene Ontology	GO:0055085	14	189	0.00390524	0.059501	SLC25A40|SLC22A2|SLC37A4|SLC35F2|GJB1|ANO6|SLC16A4|ABCB11|SLC16A6|SLC23A3|SLCO1A2|SLC46A2|ABCD4|SLC19A1	http://amigo.geneontology.org/amigo/term/GO:0055085
potassium ion import across plasma membrane		Gene Ontology	GO:1990573	5	30	0.003947	0.059501	ATP1A1|SLC12A1|KCNJ16|KCNJ15|ATP1B1	http://amigo.geneontology.org/amigo/term/GO:1990573
regulation of blood pressure		Gene Ontology	GO:0008217	5	30	0.003947	0.059501	STK39|SOD1|NPY|ATP1A1|ENPEP	http://amigo.geneontology.org/amigo/term/GO:0008217
cellular response to reactive oxygen species		Gene Ontology	GO:0034614	4	18	0.00404088	0.0605379	MMP2|NCF1|ROMO1|NME8	http://amigo.geneontology.org/amigo/term/GO:0034614
cell junction		Gene Ontology	GO:0030054	8	76	0.0040773	0.0607065	NUDT9|PTPRU|ESCO2|DSP|DCAF13|MRPL46|HMCN1|SCIN	http://amigo.geneontology.org/amigo/term/GO:0030054
axon guidance		Gene Ontology	GO:0007411	10	112	0.00419641	0.0620965	SEMA3A|MATN2|CSF1R|UNC5D|GLI2|SLIT3|RELN|PTPRO|BOC|NGFR	http://amigo.geneontology.org/amigo/term/GO:0007411
sensory perception of pain		Gene Ontology	GO:0019233	4	19	0.00477519	0.0689685	MME|HOXB8|CALB1|AQP1	http://amigo.geneontology.org/amigo/term/GO:0019233
meiotic cell cycle		Gene Ontology	GO:0051321	4	19	0.00477519	0.0689685	SLC26A8|SMC1B|SYCP3|PIWIL1	http://amigo.geneontology.org/amigo/term/GO:0051321
mRNA stabilization		Gene Ontology	GO:0048255	4	19	0.00477519	0.0689685	VIP|NOCT|FAM46A|RBM46	http://amigo.geneontology.org/amigo/term/GO:0048255
translation repressor activity, mRNA regulatory element binding		Gene Ontology	GO:0000900	3	9	0.00504874	0.0712137	CPEB1|CELF2|SHMT1	http://amigo.geneontology.org/amigo/term/GO:0000900
negative regulation of necroptotic process		Gene Ontology	GO:0060546	3	9	0.00504874	0.0712137	MUTYH|BOK|CAV1	http://amigo.geneontology.org/amigo/term/GO:0060546
2-oxoglutarate metabolic process		Gene Ontology	GO:0006103	3	9	0.00504874	0.0712137	GOT2|IDH1|GOT1	http://amigo.geneontology.org/amigo/term/GO:0006103
bleb assembly		Gene Ontology	GO:0032060	3	9	0.00504874	0.0712137	ANO6|PMP22|EMP1	http://amigo.geneontology.org/amigo/term/GO:0032060
metal ion binding		Gene Ontology	GO:0046872	36	714	0.00518403	0.072697	IDO2|DMRT3|PIWIL1|CAT|MUTYH|RBKS|COL3A1|TIMM8A|LHX1|LNX1|PDE3B|GLI2|FAH|PFKL|RELN|FHL5|PDLIM4|LIPC|LIPG|PDLIM3|HMGCL|PRKCD|POSTN|IMPA2|GMIP|ACO1|UHRF1|NME7|ZFYVE27|LMO1|ALB|COL1A2|ATP1A1|NDUFS7|SDHB|ALPL	http://amigo.geneontology.org/amigo/term/GO:0046872
apical part of cell		Gene Ontology	GO:0045177	6	47	0.00533676	0.0744061	LGMN|FAP|ABCB11|REN|USH1C|REEP6	http://amigo.geneontology.org/amigo/term/GO:0045177
structural molecule activity		Gene Ontology	GO:0005198	8	80	0.00540971	0.0749898	CLDN10|CLDN14|HMGCL|EPB41L3|SNTA1|DSP|CLDN2|FGG	http://amigo.geneontology.org/amigo/term/GO:0005198
intracellular signal transduction		Gene Ontology	GO:0035556	16	240	0.00553107	0.0758007	CAB39L|MKNK1|SGK2|SGK1|PREX1|NUAK2|ASB9|PRKCD|NRBP2|MELK|DCX|GMIP|AGTR2|STK39|PTPN6|CHEK1	http://amigo.geneontology.org/amigo/term/GO:0035556
protein-containing complex		Gene Ontology	GO:0032991	16	240	0.00553107	0.0758007	LHX1|NASP|ANXA2|SOD1|HMGCL|STRA6|ALB|CAT|SORD|KRIT1|FOXO3|PRELID1|CXCR4|TF|NPHS2|ADSL	http://amigo.geneontology.org/amigo/term/GO:0032991
hyaluronic acid binding		Gene Ontology	GO:0005540	4	20	0.00559402	0.0758021	HMMR|CD44|STAB1|LYVE1	http://amigo.geneontology.org/amigo/term/GO:0005540
regulation of inflammatory response		Gene Ontology	GO:0050727	5	33	0.00566282	0.0763058	ANXA1|STK39|BST1|PIK3AP1|PGLYRP2	http://amigo.geneontology.org/amigo/term/GO:0050727
centrosome		Gene Ontology	GO:0005813	20	333	0.00619717	0.0806011	PCNA|CCNB2|NME7|CCNB3|PPP1R42|NIT2|PLK1|HNF4G|HMMR|CEP57L1|DCAF13|CDK1|DYNLRB2|PRKAR2B|MCM3|CDC45|SLC1A4|CEP19|HNMT|CHEK1	http://amigo.geneontology.org/amigo/term/GO:0005813
cell redox homeostasis		Gene Ontology	GO:0045454	5	34	0.00633586	0.0806011	KRIT1|TXN|GSR|NME8|PRDX1	http://amigo.geneontology.org/amigo/term/GO:0045454
mitochondrial respiratory chain complex I		Gene Ontology	GO:0005747	5	34	0.00633586	0.0806011	NDUFA6|NDUFB5|NDUFA4|NDUFB9|NDUFS7	http://amigo.geneontology.org/amigo/term/GO:0005747
neutrophil chemotaxis		Gene Ontology	GO:0030593	5	34	0.00633586	0.0806011	CCL20|ITGB2|SLC37A4|CSF3R|PREX1	http://amigo.geneontology.org/amigo/term/GO:0030593
fatty acid binding		Gene Ontology	GO:0005504	3	10	0.00641601	0.0806011	ACOX2|ALB|HNF4A	http://amigo.geneontology.org/amigo/term/GO:0005504
positive regulation of cytokine production		Gene Ontology	GO:0001819	3	10	0.00641601	0.0806011	NFAM1|AGPAT2|SOD1	http://amigo.geneontology.org/amigo/term/GO:0001819
peptide metabolic process		Gene Ontology	GO:0006518	3	10	0.00641601	0.0806011	CPXM1|CPZ|CPN1	http://amigo.geneontology.org/amigo/term/GO:0006518
oxalate transmembrane transporter activity		Gene Ontology	GO:0019531	3	10	0.00641601	0.0806011	SLC26A8|SLC26A4|SLC26A6	http://amigo.geneontology.org/amigo/term/GO:0019531
negative regulation of anoikis		Gene Ontology	GO:2000811	3	10	0.00641601	0.0806011	PDK4|NTRK2|CAV1	http://amigo.geneontology.org/amigo/term/GO:2000811
glutamate metabolic process		Gene Ontology	GO:0006536	3	10	0.00641601	0.0806011	GOT2|ALDH5A1|GOT1	http://amigo.geneontology.org/amigo/term/GO:0006536
oxalate transport		Gene Ontology	GO:0019532	3	10	0.00641601	0.0806011	SLC26A8|SLC26A4|SLC26A6	http://amigo.geneontology.org/amigo/term/GO:0019532
positive regulation of long-term synaptic potentiation		Gene Ontology	GO:1900273	3	10	0.00641601	0.0806011	MME|RELN|LGMN	http://amigo.geneontology.org/amigo/term/GO:1900273
positive regulation of cell-substrate adhesion		Gene Ontology	GO:0010811	4	21	0.00650143	0.081251	FBLN2|COL8A1|ECM2|VTN	http://amigo.geneontology.org/amigo/term/GO:0010811
cell division		Gene Ontology	GO:0051301	8	83	0.00660948	0.0821756	CCNB3|CCNB2|CCNA2|CKS2|SPAG5|CDT1|CDK1|NCAPH	http://amigo.geneontology.org/amigo/term/GO:0051301
cytoskeleton		Gene Ontology	GO:0005856	11	141	0.00700451	0.0866405	EPB41L3|RAC2|FAM65B|STOM|WASF3|TMOD1|ANK1|SNCA|KRIT1|APBB1IP|AFAP1	http://amigo.geneontology.org/amigo/term/GO:0005856
ATP binding		Gene Ontology	GO:0005524	49	1073	0.00761359	0.0932181	MYH11|MOV10|CAMK1G|PARS2|PLK1|MYO1F|HSPA9|MKNK1|P2RX1|RBKS|MYO5B|TPK1|ASS1|PANK1|NRBP2|MELK|CSF1R|NTRK2|TTK|HSPD1|PFKL|AURKA|IQCA1|ABCD4|CHEK1|SMC1B|ATP1A1|ATAD3A|PRKCD|ATP1B1|SUCLG2|MCM5|MCM3|DDX60|CDK3|SGK2|NME7|MTHFD1|SGK1|DNAH8|ABCB11|GLUD1|ATAD2|CDK1|SPO11|PDK4|NUAK2|STK39|PFKFB3	http://amigo.geneontology.org/amigo/term/GO:0005524
negative regulation of cell growth		Gene Ontology	GO:0030308	7	68	0.0078471	0.094636	CDA|OSGIN1|HNF4A|INHBA|DCSTAMP|SLIT3|SLIT2	http://amigo.geneontology.org/amigo/term/GO:0030308
superoxide-generating NAD(P)H oxidase activity		Gene Ontology	GO:0016175	3	11	0.0079828	0.0950597	SH3PXD2B|NCF1|NCF4	http://amigo.geneontology.org/amigo/term/GO:0016175
secondary active sulfate transmembrane transporter activity		Gene Ontology	GO:0008271	3	11	0.0079828	0.0950597	SLC26A8|SLC26A4|SLC26A6	http://amigo.geneontology.org/amigo/term/GO:0008271
peptidyl-tyrosine phosphorylation		Gene Ontology	GO:0018108	8	86	0.00800047	0.0950597	EFEMP1|CSF1R|NTRK2|TTK|MELK|RELN|AFAP1|PTPN6	http://amigo.geneontology.org/amigo/term/GO:0018108
protein serine/threonine kinase activity		Gene Ontology	GO:0004674	14	207	0.00812498	0.0960659	STKLD1|SGK1|CAMK1G|SGK2|PLK1|NUAK2|MELK|PRKCD|TTK|CDK1|PDK4|STK39|NRBP2|CHEK1	http://amigo.geneontology.org/amigo/term/GO:0004674
dendritic spine		Gene Ontology	GO:0043197	7	69	0.00842212	0.0990934	PDLIM4|GRIA3|CALB1|PRKAR2B|NTRK2|PTPRO|NGFR	http://amigo.geneontology.org/amigo/term/GO:0043197
ureteric bud development		Gene Ontology	GO:0001657	4	23	0.00859727	0.100663	LHX1|ARG2|SLIT2|EPCAM	http://amigo.geneontology.org/amigo/term/GO:0001657
male gonad development		Gene Ontology	GO:0008584	6	53	0.0089892	0.10424	LRP2|LHCGR|INHBA|REN|NR5A1|COL6A1	http://amigo.geneontology.org/amigo/term/GO:0008584
positive regulation of cold-induced thermogenesis		Gene Ontology	GO:0120162	6	53	0.0089892	0.10424	HADH|GATM|ELOVL3|DECR1|PHOX2B|CAV1	http://amigo.geneontology.org/amigo/term/GO:0120162
protein processing		Gene Ontology	GO:0016485	5	38	0.00959076	0.109862	CPXM1|GLI2|CPZ|CPN1|ADAMTS2	http://amigo.geneontology.org/amigo/term/GO:0016485
nuclear matrix		Gene Ontology	GO:0016363	6	54	0.00973732	0.109862	LMNB1|PRKCD|SPARC|PGR|PHF5A|UHRF1	http://amigo.geneontology.org/amigo/term/GO:0016363
outer dynein arm assembly		Gene Ontology	GO:0036158	3	12	0.0097552	0.109862	PIH1D3|DNAH8|ARMC4	http://amigo.geneontology.org/amigo/term/GO:0036158
positive regulation of branching involved in ureteric bud morphogenesis		Gene Ontology	GO:0090190	3	12	0.0097552	0.109862	AGTR2|AGT|LHX1	http://amigo.geneontology.org/amigo/term/GO:0090190
peptide cross-linking		Gene Ontology	GO:0018149	3	12	0.0097552	0.109862	ANXA1|DSP|FN1	http://amigo.geneontology.org/amigo/term/GO:0018149
axon terminus		Gene Ontology	GO:0043679	4	24	0.00979282	0.109862	NTS|GAD1|NTRK2|SNCA	http://amigo.geneontology.org/amigo/term/GO:0043679
learning or memory		Gene Ontology	GO:0007611	4	24	0.00979282	0.109862	MME|GATM|VIP|GLP1R	http://amigo.geneontology.org/amigo/term/GO:0007611
proteolysis		Gene Ontology	GO:0006508	16	258	0.0102962	0.114974	ENPEP|CTSK|BLMH|MMP2|NPEPL1|MMP23B|MASP1|FGL2|PEPD|ADAM12|TINAG|RELN|TF|ASRGL1|DPP4|HTRA3	http://amigo.geneontology.org/amigo/term/GO:0006508
G protein-coupled peptide receptor activity		Gene Ontology	GO:0008528	5	39	0.0105554	0.116254	RXFP1|LHCGR|PTH1R|VIPR2|GLP1R	http://amigo.geneontology.org/amigo/term/GO:0008528
negative regulation of transforming growth factor beta receptor signaling pathway		Gene Ontology	GO:0030512	5	39	0.0105554	0.116254	BAMBI|HTRA3|PMEPA1|PBLD|CAV1	http://amigo.geneontology.org/amigo/term/GO:0030512
recycling endosome membrane		Gene Ontology	GO:0055038	5	39	0.0105554	0.116254	BOK|PDLIM4|LAMP5|ZDHHC2|ZFYVE27	http://amigo.geneontology.org/amigo/term/GO:0055038
gluconeogenesis		Gene Ontology	GO:0006094	4	25	0.0110912	0.121098	GOT2|TPI1|GOT1|GAPDH	http://amigo.geneontology.org/amigo/term/GO:0006094
endoplasmic reticulum		Gene Ontology	GO:0005783	27	524	0.0110956	0.121098	PCSK9|MGST2|STOM|ALOX5AP|SQLE|CAV1|TMED3|CERS3|FNDC5|LYZ|HSD17B7|DBI|PRKCD|CCDC3|ACO1|LRP2|ZDHHC2|ZFYVE27|SGK1|MGST3|ALB|GLUD1|CREB3L1|AGPAT2|SHISA2|VWF|MAL	http://amigo.geneontology.org/amigo/term/GO:0005783
fatty-acyl-CoA binding		Gene Ontology	GO:0000062	3	13	0.0117382	0.12507	DBI|ECI2|ACAD9	http://amigo.geneontology.org/amigo/term/GO:0000062
hydrogen peroxide catabolic process		Gene Ontology	GO:0042744	3	13	0.0117382	0.12507	GPX3|PRDX1|CAT	http://amigo.geneontology.org/amigo/term/GO:0042744
heterotypic cell-cell adhesion		Gene Ontology	GO:0034113	3	13	0.0117382	0.12507	ITGB2|PTPRC|GLDN	http://amigo.geneontology.org/amigo/term/GO:0034113
sodium ion transport		Gene Ontology	GO:0006814	3	13	0.0117382	0.12507	SLC5A8|SLC5A9|ATP1A1	http://amigo.geneontology.org/amigo/term/GO:0006814
glucose transmembrane transport		Gene Ontology	GO:1904659	3	13	0.0117382	0.12507	SLC5A9|SLC5A11|SLC2A2	http://amigo.geneontology.org/amigo/term/GO:1904659
chloride transmembrane transport		Gene Ontology	GO:1902476	7	74	0.0117707	0.12507	CLIC2|ANO6|SLC26A8|SLC26A4|SLC26A6|SLC1A4|SLC12A1	http://amigo.geneontology.org/amigo/term/GO:1902476
external side of plasma membrane		Gene Ontology	GO:0009897	12	174	0.011942	0.126334	LRP2|ENPEP|CTSK|ANTXR1|SCARA5|GSR|PTPRC|CSF3R|CXCR4|P2RX1|FGG|CALR3	http://amigo.geneontology.org/amigo/term/GO:0009897
negative regulation of apoptotic process		Gene Ontology	GO:0043066	13	196	0.012119	0.127646	LRP2|MAD2L1|ATAD3A|HSPD1|PLK1|CSF1R|ALB|GAPDH|CAT|GLI2|CDK1|VIP|AURKA	http://amigo.geneontology.org/amigo/term/GO:0043066
response to hypoxia		Gene Ontology	GO:0001666	6	57	0.0122463	0.128427	PGF|VEGFA|CXCR4|NARFL|MMP2|CAV1	http://amigo.geneontology.org/amigo/term/GO:0001666
cytoplasmic side of plasma membrane		Gene Ontology	GO:0009898	4	26	0.0124955	0.12991	ANK1|GEM|RGS2|DIABLO	http://amigo.geneontology.org/amigo/term/GO:0009898
NAD binding		Gene Ontology	GO:0051287	4	26	0.0124955	0.12991	SORD|IDH1|GAPDH|XDH	http://amigo.geneontology.org/amigo/term/GO:0051287
ATPase binding		Gene Ontology	GO:0051117	5	41	0.0126795	0.131257	ANK1|SNTA1|ATP1B1|PGR|CAV1	http://amigo.geneontology.org/amigo/term/GO:0051117
central nervous system development		Gene Ontology	GO:0007417	6	58	0.013175	0.135696	SCIN|NGFR|ALDH5A1|GBA2|CAPG|RELN	http://amigo.geneontology.org/amigo/term/GO:0007417
peptidyl-serine phosphorylation		Gene Ontology	GO:0018105	9	115	0.01375	0.135696	SGK1|SGK2|CAMK1G|PLK1|MKNK1|PRKCD|TTK|CDK1|STK39	http://amigo.geneontology.org/amigo/term/GO:0018105
mitochondrial intermembrane space		Gene Ontology	GO:0005758	5	42	0.0138424	0.135696	CHCHD2|STAR|PRELID1|TIMM8A|GATM	http://amigo.geneontology.org/amigo/term/GO:0005758
regulation of heart rate		Gene Ontology	GO:0002027	3	14	0.0139356	0.135696	SEMA3A|SNTA1|FKBP1B	http://amigo.geneontology.org/amigo/term/GO:0002027
structural constituent of muscle		Gene Ontology	GO:0008307	3	14	0.0139356	0.135696	MYH11|MYBPC3|PDLIM3	http://amigo.geneontology.org/amigo/term/GO:0008307
bicarbonate transmembrane transporter activity		Gene Ontology	GO:0015106	3	14	0.0139356	0.135696	SLC26A8|SLC26A4|SLC26A6	http://amigo.geneontology.org/amigo/term/GO:0015106
camera-type eye morphogenesis		Gene Ontology	GO:0048593	3	14	0.0139356	0.135696	GLI2|COL8A1|AQP1	http://amigo.geneontology.org/amigo/term/GO:0048593
anion:anion antiporter activity		Gene Ontology	GO:0015301	3	14	0.0139356	0.135696	SLC26A8|SLC26A4|SLC26A6	http://amigo.geneontology.org/amigo/term/GO:0015301
actin polymerization or depolymerization		Gene Ontology	GO:0008154	3	14	0.0139356	0.135696	CAPG|SCIN|VILL	http://amigo.geneontology.org/amigo/term/GO:0008154
negative regulation of fibroblast growth factor receptor signaling pathway		Gene Ontology	GO:0040037	3	14	0.0139356	0.135696	CREB3L1|NGFR|SHISA2	http://amigo.geneontology.org/amigo/term/GO:0040037
regulation of reactive oxygen species metabolic process		Gene Ontology	GO:2000377	3	14	0.0139356	0.135696	PID1|FOXO3|SNCA	http://amigo.geneontology.org/amigo/term/GO:2000377
neuron apoptotic process		Gene Ontology	GO:0051402	4	27	0.0140084	0.135696	NGFR|BOK|GAPDH|DIABLO	http://amigo.geneontology.org/amigo/term/GO:0051402
bone mineralization		Gene Ontology	GO:0030282	4	27	0.0140084	0.135696	CLEC3B|RSPO2|PTH1R|ANXA2	http://amigo.geneontology.org/amigo/term/GO:0030282
positive regulation of protein tyrosine kinase activity		Gene Ontology	GO:0061098	4	27	0.0140084	0.135696	CSF1R|AGT|TAL1|RELN	http://amigo.geneontology.org/amigo/term/GO:0061098
copper ion binding		Gene Ontology	GO:0005507	4	27	0.0140084	0.135696	MOXD1|LOX|CP|SOD1	http://amigo.geneontology.org/amigo/term/GO:0005507
long-term synaptic potentiation		Gene Ontology	GO:0060291	4	27	0.0140084	0.135696	SLC24A1|RELN|NTRK2|SNCA	http://amigo.geneontology.org/amigo/term/GO:0060291
cellular calcium ion homeostasis		Gene Ontology	GO:0006874	6	59	0.0141519	0.136537	PTH1R|SLC37A4|CALB1|SLC24A1|STC1|ATP1B1	http://amigo.geneontology.org/amigo/term/GO:0006874
protein kinase binding		Gene Ontology	GO:0019901	16	270	0.0149661	0.141458	CCNB3|TPX2|ITGB2|CCNA2|PIWIL1|SPDYA|CKS2|PRKCD|ATP1B1|PLK1|PTPRC|AURKA|RAC2|TRAF4|PTPN6|CAV1	http://amigo.geneontology.org/amigo/term/GO:0019901
scavenger receptor activity		Gene Ontology	GO:0005044	5	43	0.0150751	0.141458	ENPP2|VTN|STAB1|ACKR3|SCARA5	http://amigo.geneontology.org/amigo/term/GO:0005044
negative regulation of translation		Gene Ontology	GO:0017148	5	43	0.0150751	0.141458	IGFBP5|CALR3|CELF2|SHMT1|GAPDH	http://amigo.geneontology.org/amigo/term/GO:0017148
mitotic spindle		Gene Ontology	GO:0072686	6	60	0.015178	0.141458	TPX2|MAD2L1|SLC34A1|CDK1|CAPG|GEM	http://amigo.geneontology.org/amigo/term/GO:0072686
fatty acid metabolic process		Gene Ontology	GO:0006631	4	28	0.0156325	0.141458	PRKAR2B|HADH|GPAM|SNCA	http://amigo.geneontology.org/amigo/term/GO:0006631
negative regulation of MAP kinase activity		Gene Ontology	GO:0043407	4	28	0.0156325	0.141458	AGT|PRKCD|RGS2|PTPN6	http://amigo.geneontology.org/amigo/term/GO:0043407
regulation of cell growth		Gene Ontology	GO:0001558	4	28	0.0156325	0.141458	EPB41L3|IGFBP4|ATAD3A|IGFBP5	http://amigo.geneontology.org/amigo/term/GO:0001558
aerobic respiration		Gene Ontology	GO:0009060	3	15	0.0163503	0.141458	SDHB|CAT|NDUFS7	http://amigo.geneontology.org/amigo/term/GO:0009060
spectrin binding		Gene Ontology	GO:0030507	3	15	0.0163503	0.141458	ANK1|PTPRC|USH1C	http://amigo.geneontology.org/amigo/term/GO:0030507
chloride transmembrane transporter activity		Gene Ontology	GO:0015108	3	15	0.0163503	0.141458	SLC26A8|SLC26A4|SLC26A6	http://amigo.geneontology.org/amigo/term/GO:0015108
regulation of glucose metabolic process		Gene Ontology	GO:0010906	3	15	0.0163503	0.141458	FAM132A|PDK4|IGFBP4	http://amigo.geneontology.org/amigo/term/GO:0010906
feeding behavior		Gene Ontology	GO:0007631	3	15	0.0163503	0.141458	STRA6|NPY|NTRK2	http://amigo.geneontology.org/amigo/term/GO:0007631
kidney development		Gene Ontology	GO:0001822	5	44	0.016379	0.141458	AGT|STRA6|MME|PCSK9|LHX1	http://amigo.geneontology.org/amigo/term/GO:0001822
protein self-association		Gene Ontology	GO:0043621	4	29	0.0173703	0.141458	PTH1R|AGXT|PCSK9|ZFYVE27	http://amigo.geneontology.org/amigo/term/GO:0043621
drug binding		Gene Ontology	GO:0008144	4	29	0.0173703	0.141458	DHFR|FKBP1B|ALB|ATP1B1	http://amigo.geneontology.org/amigo/term/GO:0008144
cellular iron ion homeostasis		Gene Ontology	GO:0006879	4	29	0.0173703	0.141458	ACO1|SOD1|CP|SCARA5	http://amigo.geneontology.org/amigo/term/GO:0006879
cell-cell junction		Gene Ontology	GO:0005911	8	100	0.0175375	0.141458	PTPRU|EPB41L3|PRKCD|SLC2A2|FABP7|COL13A1|NGFR|PTPN6	http://amigo.geneontology.org/amigo/term/GO:0005911
regulation of erythrocyte differentiation		Gene Ontology	GO:0045646	2	5	0.0175943	0.141458	HSPA9|SPI1	http://amigo.geneontology.org/amigo/term/GO:0045646
succinate transmembrane transporter activity		Gene Ontology	GO:0015141	2	5	0.0175943	0.141458	SLC13A3|SLC25A10	http://amigo.geneontology.org/amigo/term/GO:0015141
positive regulation of mast cell chemotaxis		Gene Ontology	GO:0060754	2	5	0.0175943	0.141458	PGF|VEGFA	http://amigo.geneontology.org/amigo/term/GO:0060754
cellular response to arsenic-containing substance		Gene Ontology	GO:0071243	2	5	0.0175943	0.141458	PPIF|ZFAND2A	http://amigo.geneontology.org/amigo/term/GO:0071243
transepithelial chloride transport		Gene Ontology	GO:0030321	2	5	0.0175943	0.141458	SLC26A6|P2RY4	http://amigo.geneontology.org/amigo/term/GO:0030321
sodium:potassium-exchanging ATPase complex		Gene Ontology	GO:0005890	2	5	0.0175943	0.141458	ATP1A1|ATP1B1	http://amigo.geneontology.org/amigo/term/GO:0005890
ovulation from ovarian follicle		Gene Ontology	GO:0001542	2	5	0.0175943	0.141458	FOXO3|PGR	http://amigo.geneontology.org/amigo/term/GO:0001542
neural crest cell migration involved in autonomic nervous system development		Gene Ontology	GO:1901166	2	5	0.0175943	0.141458	PHOX2B|FN1	http://amigo.geneontology.org/amigo/term/GO:1901166
NADP metabolic process		Gene Ontology	GO:0006739	2	5	0.0175943	0.141458	IDH1|NOCT	http://amigo.geneontology.org/amigo/term/GO:0006739
leucine catabolic process		Gene Ontology	GO:0006552	2	5	0.0175943	0.141458	HMGCL|IVD	http://amigo.geneontology.org/amigo/term/GO:0006552
osteoclast fusion		Gene Ontology	GO:0072675	2	5	0.0175943	0.141458	SH3PXD2A|DCSTAMP	http://amigo.geneontology.org/amigo/term/GO:0072675
MRF binding		Gene Ontology	GO:0043426	2	5	0.0175943	0.141458	BHLHE40|KLF5	http://amigo.geneontology.org/amigo/term/GO:0043426
cornified envelope		Gene Ontology	GO:0001533	2	5	0.0175943	0.141458	ANXA1|DSP	http://amigo.geneontology.org/amigo/term/GO:0001533
negative regulation of mitochondrial outer membrane permeabilization involved in apoptotic signaling pathway		Gene Ontology	GO:1901029	2	5	0.0175943	0.141458	ACAA2|BOK	http://amigo.geneontology.org/amigo/term/GO:1901029
dehydroascorbic acid transmembrane transporter activity		Gene Ontology	GO:0033300	2	5	0.0175943	0.141458	SLC23A1|SLC2A2	http://amigo.geneontology.org/amigo/term/GO:0033300
relaxation of cardiac muscle		Gene Ontology	GO:0055119	2	5	0.0175943	0.141458	RGS2|ATP1B1	http://amigo.geneontology.org/amigo/term/GO:0055119
glucose:sodium symporter activity		Gene Ontology	GO:0005412	2	5	0.0175943	0.141458	SLC5A9|SLC5A11	http://amigo.geneontology.org/amigo/term/GO:0005412
polysaccharide binding		Gene Ontology	GO:0030247	2	5	0.0175943	0.141458	ENPP2|VTN	http://amigo.geneontology.org/amigo/term/GO:0030247
type B pancreatic cell proliferation		Gene Ontology	GO:0044342	2	5	0.0175943	0.141458	IGFBP4|IGFBP5	http://amigo.geneontology.org/amigo/term/GO:0044342
positive regulation of T cell migration		Gene Ontology	GO:2000406	2	5	0.0175943	0.141458	CCL20|DOCK8	http://amigo.geneontology.org/amigo/term/GO:2000406
positive regulation of blood vessel diameter		Gene Ontology	GO:0097755	2	5	0.0175943	0.141458	AGTR2|VIP	http://amigo.geneontology.org/amigo/term/GO:0097755
ammonium transmembrane transport		Gene Ontology	GO:0072488	2	5	0.0175943	0.141458	RHCG|AQP1	http://amigo.geneontology.org/amigo/term/GO:0072488
sodium ion binding		Gene Ontology	GO:0031402	2	5	0.0175943	0.141458	SLC34A2|ATP1B1	http://amigo.geneontology.org/amigo/term/GO:0031402
acetyl-CoA biosynthetic process		Gene Ontology	GO:0006085	2	5	0.0175943	0.141458	ACAT1|ACSS2	http://amigo.geneontology.org/amigo/term/GO:0006085
DNA replication checkpoint		Gene Ontology	GO:0000076	2	5	0.0175943	0.141458	RAD9B|CDT1	http://amigo.geneontology.org/amigo/term/GO:0000076
negative regulation of ryanodine-sensitive calcium-release channel activity		Gene Ontology	GO:0060315	2	5	0.0175943	0.141458	CLIC2|FKBP1B	http://amigo.geneontology.org/amigo/term/GO:0060315
ventricular compact myocardium morphogenesis		Gene Ontology	GO:0003223	2	5	0.0175943	0.141458	LRP2|DSP	http://amigo.geneontology.org/amigo/term/GO:0003223
dehydroascorbic acid transport		Gene Ontology	GO:0070837	2	5	0.0175943	0.141458	SLC23A1|SLC2A2	http://amigo.geneontology.org/amigo/term/GO:0070837
collagen type IX trimer		Gene Ontology	GO:0005594	2	5	0.0175943	0.141458	COL6A1|COL9A1	http://amigo.geneontology.org/amigo/term/GO:0005594
positive regulation of male gonad development		Gene Ontology	GO:2000020	2	5	0.0175943	0.141458	SEMA3A|NR5A1	http://amigo.geneontology.org/amigo/term/GO:2000020
negative regulation of ATPase activity		Gene Ontology	GO:0032780	2	5	0.0175943	0.141458	TF|PPIF	http://amigo.geneontology.org/amigo/term/GO:0032780
succinate transmembrane transport		Gene Ontology	GO:0071422	2	5	0.0175943	0.141458	SLC13A3|SLC25A10	http://amigo.geneontology.org/amigo/term/GO:0071422
peptidyl-threonine phosphorylation		Gene Ontology	GO:0018107	5	45	0.0177557	0.142282	TTK|CDK1|CHEK1|PRKCD|STK39	http://amigo.geneontology.org/amigo/term/GO:0018107
mitotic spindle assembly checkpoint		Gene Ontology	GO:0007094	3	16	0.0189844	0.149621	PLK1|TTK|MAD2L1	http://amigo.geneontology.org/amigo/term/GO:0007094
positive regulation of reactive oxygen species metabolic process		Gene Ontology	GO:2000379	3	16	0.0189844	0.149621	PID1|ROMO1|XDH	http://amigo.geneontology.org/amigo/term/GO:2000379
antimicrobial humoral immune response mediated by antimicrobial peptide		Gene Ontology	GO:0061844	3	16	0.0189844	0.149621	TF|ROMO1|GAPDH	http://amigo.geneontology.org/amigo/term/GO:0061844
positive regulation of apoptotic signaling pathway		Gene Ontology	GO:2001235	3	16	0.0189844	0.149621	INHBB|PRKCD|NGFR	http://amigo.geneontology.org/amigo/term/GO:2001235
enzyme activator activity		Gene Ontology	GO:0008047	3	16	0.0189844	0.149621	MGST2|ALOX5AP|PRKCD	http://amigo.geneontology.org/amigo/term/GO:0008047
G2/M transition of mitotic cell cycle		Gene Ontology	GO:0000086	4	30	0.0192239	0.150545	PLK1|CDK1|CCNA2|USH1C	http://amigo.geneontology.org/amigo/term/GO:0000086
vesicle		Gene Ontology	GO:0031982	6	64	0.0197981	0.154541	ANXA2|RAC2|MYO1F|SLC34A1|SLC34A2|MYO5B	http://amigo.geneontology.org/amigo/term/GO:0031982
negative regulation of angiogenesis		Gene Ontology	GO:0016525	5	47	0.0207335	0.157086	KRIT1|THBS2|SPARC|STAB1|PDE3B	http://amigo.geneontology.org/amigo/term/GO:0016525
cell cortex		Gene Ontology	GO:0005938	6	65	0.0210872	0.157086	RAC2|GAD1|MELK|HMCN1|FRY|CAV1	http://amigo.geneontology.org/amigo/term/GO:0005938
response to drug		Gene Ontology	GO:0042493	6	65	0.0210872	0.157086	ANXA1|SOD1|INHBA|BLMH|ATP1A1|SNCA	http://amigo.geneontology.org/amigo/term/GO:0042493
peptide hormone binding		Gene Ontology	GO:0017046	4	31	0.0211951	0.157086	PTH1R|INHBA|VIPR2|GLP1R	http://amigo.geneontology.org/amigo/term/GO:0017046
hormone-mediated signaling pathway		Gene Ontology	GO:0009755	4	31	0.0211951	0.157086	RXFP1|LHCGR|REN|NR5A1	http://amigo.geneontology.org/amigo/term/GO:0009755
positive regulation of chondrocyte differentiation		Gene Ontology	GO:0032332	3	17	0.0218389	0.157086	GLI2|MUSTN1|ANXA2	http://amigo.geneontology.org/amigo/term/GO:0032332
positive regulation of vasoconstriction		Gene Ontology	GO:0045907	3	17	0.0218389	0.157086	FGG|SMTNL2|CAV1	http://amigo.geneontology.org/amigo/term/GO:0045907
collagen catabolic process		Gene Ontology	GO:0030574	3	17	0.0218389	0.157086	CTSK|MMP2|MMP23B	http://amigo.geneontology.org/amigo/term/GO:0030574
dynein intermediate chain binding		Gene Ontology	GO:0045505	3	17	0.0218389	0.157086	DYNLRB2|PIH1D3|DNAH8	http://amigo.geneontology.org/amigo/term/GO:0045505
response to oxidative stress		Gene Ontology	GO:0006979	5	48	0.0223374	0.157086	NDUFA6|ATOX1|GPX3|IDH1|PRDX1	http://amigo.geneontology.org/amigo/term/GO:0006979
cell population proliferation		Gene Ontology	GO:0008283	7	85	0.0223434	0.157086	LRP2|ENPEP|PES1|CKS2|PRDX1|CDK1|TGFBI	http://amigo.geneontology.org/amigo/term/GO:0008283
cellular response to leukemia inhibitory factor		Gene Ontology	GO:1990830	7	85	0.0223434	0.157086	LAPTM5|KLF5|GFPT2|PMM1|CTH|ABCD4|SHMT1	http://amigo.geneontology.org/amigo/term/GO:1990830
Z disc		Gene Ontology	GO:0030018	6	66	0.0224319	0.157086	PDLIM4|PDLIM3|SYNPO2|FKBP1B|FBXO32|FHL5	http://amigo.geneontology.org/amigo/term/GO:0030018
ammonium transmembrane transporter activity		Gene Ontology	GO:0008519	2	6	0.0229897	0.157086	RHCG|AQP1	http://amigo.geneontology.org/amigo/term/GO:0008519
fibrinogen complex		Gene Ontology	GO:0005577	2	6	0.0229897	0.157086	FGG|FN1	http://amigo.geneontology.org/amigo/term/GO:0005577
positive regulation of insulin-like growth factor receptor signaling pathway		Gene Ontology	GO:0043568	2	6	0.0229897	0.157086	IGFBP4|IGFBP5	http://amigo.geneontology.org/amigo/term/GO:0043568
ventral spinal cord development		Gene Ontology	GO:0021517	2	6	0.0229897	0.157086	LHX1|RELN	http://amigo.geneontology.org/amigo/term/GO:0021517
insulin-like growth factor II binding		Gene Ontology	GO:0031995	2	6	0.0229897	0.157086	IGFBP4|IGFBP5	http://amigo.geneontology.org/amigo/term/GO:0031995
regulation of B cell differentiation		Gene Ontology	GO:0045577	2	6	0.0229897	0.157086	NFAM1|PTPN6	http://amigo.geneontology.org/amigo/term/GO:0045577
fibrinolysis		Gene Ontology	GO:0042730	2	6	0.0229897	0.157086	FGG|ANXA2	http://amigo.geneontology.org/amigo/term/GO:0042730
cellular response to chemokine		Gene Ontology	GO:1990869	2	6	0.0229897	0.157086	DOCK8|FAM65B	http://amigo.geneontology.org/amigo/term/GO:1990869
fatty acid homeostasis		Gene Ontology	GO:0055089	2	6	0.0229897	0.157086	GPAM|GOT1	http://amigo.geneontology.org/amigo/term/GO:0055089
negative regulation of erythrocyte differentiation		Gene Ontology	GO:0045647	2	6	0.0229897	0.157086	HSPA9|TAL1	http://amigo.geneontology.org/amigo/term/GO:0045647
intestinal absorption		Gene Ontology	GO:0050892	2	6	0.0229897	0.157086	ACO1|MOGAT2	http://amigo.geneontology.org/amigo/term/GO:0050892
positive regulation of synapse maturation		Gene Ontology	GO:0090129	2	6	0.0229897	0.157086	RELN|CDC20	http://amigo.geneontology.org/amigo/term/GO:0090129
transsulfuration		Gene Ontology	GO:0019346	2	6	0.0229897	0.157086	CTH|MTHFD1	http://amigo.geneontology.org/amigo/term/GO:0019346
Cdc42 protein signal transduction		Gene Ontology	GO:0032488	2	6	0.0229897	0.157086	RHOJ|RHOU	http://amigo.geneontology.org/amigo/term/GO:0032488
sulfate transport		Gene Ontology	GO:0008272	2	6	0.0229897	0.157086	SLC13A1|SLC25A10	http://amigo.geneontology.org/amigo/term/GO:0008272
pre-replicative complex assembly involved in nuclear cell cycle DNA replication		Gene Ontology	GO:0006267	2	6	0.0229897	0.157086	MCM5|MCM3	http://amigo.geneontology.org/amigo/term/GO:0006267
blood vessel maturation		Gene Ontology	GO:0001955	2	6	0.0229897	0.157086	VEGFA|MMP2	http://amigo.geneontology.org/amigo/term/GO:0001955
negative regulation of chemokine-mediated signaling pathway		Gene Ontology	GO:0070100	2	6	0.0229897	0.157086	SLIT3|SLIT2	http://amigo.geneontology.org/amigo/term/GO:0070100
dopamine biosynthetic process		Gene Ontology	GO:0042416	2	6	0.0229897	0.157086	DAO|SNCA	http://amigo.geneontology.org/amigo/term/GO:0042416
antibacterial humoral response		Gene Ontology	GO:0019731	2	6	0.0229897	0.157086	TF|JCHAIN	http://amigo.geneontology.org/amigo/term/GO:0019731
myosin filament		Gene Ontology	GO:0032982	2	6	0.0229897	0.157086	MYH11|MYBPC3	http://amigo.geneontology.org/amigo/term/GO:0032982
apolipoprotein binding		Gene Ontology	GO:0034185	2	6	0.0229897	0.157086	LIPC|PCSK9	http://amigo.geneontology.org/amigo/term/GO:0034185
cellular phosphate ion homeostasis		Gene Ontology	GO:0030643	2	6	0.0229897	0.157086	SLC34A1|SLC34A2	http://amigo.geneontology.org/amigo/term/GO:0030643
cellular response to UV-B		Gene Ontology	GO:0071493	2	6	0.0229897	0.157086	MME|CRIP1	http://amigo.geneontology.org/amigo/term/GO:0071493
nitric-oxide synthase binding		Gene Ontology	GO:0050998	2	6	0.0229897	0.157086	SNTA1|CAV1	http://amigo.geneontology.org/amigo/term/GO:0050998
myosin light chain binding		Gene Ontology	GO:0032027	2	6	0.0229897	0.157086	MYH11|CXCR4	http://amigo.geneontology.org/amigo/term/GO:0032027
positive regulation of peptidase activity		Gene Ontology	GO:0010952	2	6	0.0229897	0.157086	FN1|CAV1	http://amigo.geneontology.org/amigo/term/GO:0010952
pulmonary artery morphogenesis		Gene Ontology	GO:0061156	2	6	0.0229897	0.157086	LRP2|STRA6	http://amigo.geneontology.org/amigo/term/GO:0061156
cranial skeletal system development		Gene Ontology	GO:1904888	2	6	0.0229897	0.157086	SH3PXD2B|COLEC10	http://amigo.geneontology.org/amigo/term/GO:1904888
positive regulation of execution phase of apoptosis		Gene Ontology	GO:1900119	2	6	0.0229897	0.157086	FAP|BOK	http://amigo.geneontology.org/amigo/term/GO:1900119
electron transport chain		Gene Ontology	GO:0022900	4	32	0.0232857	0.158211	ETFA|NDUFA4|SDHB|XDH	http://amigo.geneontology.org/amigo/term/GO:0022900
positive regulation of fat cell differentiation		Gene Ontology	GO:0045600	4	32	0.0232857	0.158211	SH3PXD2B|CCDC3|KLF5|NOCT	http://amigo.geneontology.org/amigo/term/GO:0045600
mitochondrial inner membrane		Gene Ontology	GO:0005743	7	86	0.0235504	0.159561	HSPD1|SLC25A22|GATM|BOK|SDHB|TIMM8A|TIMM44	http://amigo.geneontology.org/amigo/term/GO:0005743
protease binding		Gene Ontology	GO:0002020	5	49	0.0240195	0.162283	SH3PXD2A|VWF|ANXA2|FAP|FN1	http://amigo.geneontology.org/amigo/term/GO:0002020
histone acetyltransferase binding		Gene Ontology	GO:0035035	3	18	0.0249143	0.165546	GLI2|PCNA|EGR1	http://amigo.geneontology.org/amigo/term/GO:0035035
barbed-end actin filament capping		Gene Ontology	GO:0051016	3	18	0.0249143	0.165546	CAPG|SCIN|VILL	http://amigo.geneontology.org/amigo/term/GO:0051016
DNA replication origin binding		Gene Ontology	GO:0003688	3	18	0.0249143	0.165546	CDC45|MCM5|MCM3	http://amigo.geneontology.org/amigo/term/GO:0003688
peptidase activity		Gene Ontology	GO:0008233	3	18	0.0249143	0.165546	TF|PEPD|FGL2	http://amigo.geneontology.org/amigo/term/GO:0008233
protein export from nucleus		Gene Ontology	GO:0006611	3	18	0.0249143	0.165546	AHCYL1|HSPA9|CALR3	http://amigo.geneontology.org/amigo/term/GO:0006611
regulation of MAPK cascade		Gene Ontology	GO:0043408	3	18	0.0249143	0.165546	REN|MMP2|NTRK2	http://amigo.geneontology.org/amigo/term/GO:0043408
multicellular organism development		Gene Ontology	GO:0007275	11	172	0.025003	0.165679	HOXB8|TAL1|PIWIL1|CSF1R|CPZ|NTRK2|GLI2|GATM|TPI1|PPDPF|SLC26A8	http://amigo.geneontology.org/amigo/term/GO:0007275
phosphatidylinositol-3-phosphate binding		Gene Ontology	GO:0032266	4	33	0.025497	0.168253	SH3PXD2B|NCF1|SH3PXD2A|NCF4	http://amigo.geneontology.org/amigo/term/GO:0032266
DNA-binding transcription factor activity, RNA polymerase II-specific		Gene Ontology	GO:0000981	16	289	0.025531	0.168253	NFIC|LHX1|E2F5|SPI1|TAL1|IRF8|HNF4A|GLI2|KLF5|FOXL2|EGR1|TCF24|FOXI3|PHOX2B|FOXO3|KLF2	http://amigo.geneontology.org/amigo/term/GO:0000981
lung development		Gene Ontology	GO:0030324	5	50	0.0257811	0.169438	GLI2|SLC23A1|FKBP1B|PDPN|ADAMTS2	http://amigo.geneontology.org/amigo/term/GO:0030324
cell differentiation		Gene Ontology	GO:0030154	15	266	0.0261809	0.171599	PTPRU|SPI1|TAL1|BHLHE40|HNF4G|HNF4A|RXFP1|MGP|FOXL2|NR5A1|PPDPF|FOXI3|HSD17B7|RBM38|CAV1	http://amigo.geneontology.org/amigo/term/GO:0030154
phosphatidylinositol-4,5-bisphosphate binding		Gene Ontology	GO:0005546	5	51	0.0276232	0.171676	SH3PXD2A|ANXA2|SCIN|CAPG|VILL	http://amigo.geneontology.org/amigo/term/GO:0005546
mitochondrial respiratory chain complex I assembly		Gene Ontology	GO:0032981	4	34	0.0278305	0.171676	ACAD9|NDUFB5|NDUFB9|NDUFS7	http://amigo.geneontology.org/amigo/term/GO:0032981
negative regulation of protein phosphorylation		Gene Ontology	GO:0001933	4	34	0.0278305	0.171676	PID1|MMP2|SLIT2|XDH	http://amigo.geneontology.org/amigo/term/GO:0001933
oligodendrocyte differentiation		Gene Ontology	GO:0048709	3	19	0.0282101	0.171676	GLI2|NTRK2|VTN	http://amigo.geneontology.org/amigo/term/GO:0048709
actin-dependent ATPase activity		Gene Ontology	GO:0030898	3	19	0.0282101	0.171676	MYH11|MYO5B|MYO1F	http://amigo.geneontology.org/amigo/term/GO:0030898
spindle midzone		Gene Ontology	GO:0051233	3	19	0.0282101	0.171676	PLK1|AURKA|GEM	http://amigo.geneontology.org/amigo/term/GO:0051233
UTP biosynthetic process		Gene Ontology	GO:0006228	2	7	0.0289685	0.171676	NME7|NME8	http://amigo.geneontology.org/amigo/term/GO:0006228
positive regulation of ubiquitin protein ligase activity		Gene Ontology	GO:1904668	2	7	0.0289685	0.171676	PLK1|CDC20	http://amigo.geneontology.org/amigo/term/GO:1904668
sodium:potassium-exchanging ATPase activity		Gene Ontology	GO:0005391	2	7	0.0289685	0.171676	ATP1A1|ATP1B1	http://amigo.geneontology.org/amigo/term/GO:0005391
tetrahydrobiopterin biosynthetic process		Gene Ontology	GO:0006729	2	7	0.0289685	0.171676	DHFR|PCBD1	http://amigo.geneontology.org/amigo/term/GO:0006729
removal of superoxide radicals		Gene Ontology	GO:0019430	2	7	0.0289685	0.171676	PRDX1|SOD1	http://amigo.geneontology.org/amigo/term/GO:0019430
replication fork protection complex		Gene Ontology	GO:0031298	2	7	0.0289685	0.171676	GINS2|CDC45	http://amigo.geneontology.org/amigo/term/GO:0031298
enoyl-CoA hydratase activity		Gene Ontology	GO:0004300	2	7	0.0289685	0.171676	ECI1|ECHDC2	http://amigo.geneontology.org/amigo/term/GO:0004300
vagina development		Gene Ontology	GO:0060068	2	7	0.0289685	0.171676	LRP2|LHX1	http://amigo.geneontology.org/amigo/term/GO:0060068
3-oxo-lignoceronyl-CoA synthase activity		Gene Ontology	GO:0102338	2	7	0.0289685	0.171676	ELOVL7|ELOVL3	http://amigo.geneontology.org/amigo/term/GO:0102338
response to axon injury		Gene Ontology	GO:0048678	2	7	0.0289685	0.171676	MATN2|SOD1	http://amigo.geneontology.org/amigo/term/GO:0048678
aldehyde dehydrogenase (NAD+) activity		Gene Ontology	GO:0004029	2	7	0.0289685	0.171676	ALDH9A1|ALDH1A3	http://amigo.geneontology.org/amigo/term/GO:0004029
purinergic nucleotide receptor signaling pathway		Gene Ontology	GO:0035590	2	7	0.0289685	0.171676	P2RX1|ANO6	http://amigo.geneontology.org/amigo/term/GO:0035590
killing of cells of other organism		Gene Ontology	GO:0031640	2	7	0.0289685	0.171676	TF|LYZ	http://amigo.geneontology.org/amigo/term/GO:0031640
fatty acid elongation, monounsaturated fatty acid		Gene Ontology	GO:0034625	2	7	0.0289685	0.171676	ELOVL7|ELOVL3	http://amigo.geneontology.org/amigo/term/GO:0034625
protein kinase A signaling		Gene Ontology	GO:0010737	2	7	0.0289685	0.171676	LCP1|GAL	http://amigo.geneontology.org/amigo/term/GO:0010737
fructose 6-phosphate metabolic process		Gene Ontology	GO:0006002	2	7	0.0289685	0.171676	GFPT2|PFKL	http://amigo.geneontology.org/amigo/term/GO:0006002
L-alpha-amino acid transmembrane transport		Gene Ontology	GO:1902475	2	7	0.0289685	0.171676	SLC43A2|SLC7A13	http://amigo.geneontology.org/amigo/term/GO:1902475
synaptonemal complex assembly		Gene Ontology	GO:0007130	2	7	0.0289685	0.171676	SPO11|TEX12	http://amigo.geneontology.org/amigo/term/GO:0007130
fatty acid elongase activity		Gene Ontology	GO:0009922	2	7	0.0289685	0.171676	ELOVL7|ELOVL3	http://amigo.geneontology.org/amigo/term/GO:0009922
regulation of release of sequestered calcium ion into cytosol by sarcoplasmic reticulum		Gene Ontology	GO:0010880	2	7	0.0289685	0.171676	CLIC2|FKBP1B	http://amigo.geneontology.org/amigo/term/GO:0010880
regulation of insulin-like growth factor receptor signaling pathway		Gene Ontology	GO:0043567	2	7	0.0289685	0.171676	IGFBP4|IGFBP5	http://amigo.geneontology.org/amigo/term/GO:0043567
very-long-chain 3-ketoacyl-CoA synthase activity		Gene Ontology	GO:0102756	2	7	0.0289685	0.171676	ELOVL7|ELOVL3	http://amigo.geneontology.org/amigo/term/GO:0102756
3-oxo-arachidoyl-CoA synthase activity		Gene Ontology	GO:0102336	2	7	0.0289685	0.171676	ELOVL7|ELOVL3	http://amigo.geneontology.org/amigo/term/GO:0102336
protein localization to kinetochore		Gene Ontology	GO:0034501	2	7	0.0289685	0.171676	TTK|CDK1	http://amigo.geneontology.org/amigo/term/GO:0034501
negative regulation of tumor necrosis factor-mediated signaling pathway		Gene Ontology	GO:0010804	2	7	0.0289685	0.171676	CCDC3|TRAIP	http://amigo.geneontology.org/amigo/term/GO:0010804
fatty acid elongation, polyunsaturated fatty acid		Gene Ontology	GO:0034626	2	7	0.0289685	0.171676	ELOVL7|ELOVL3	http://amigo.geneontology.org/amigo/term/GO:0034626
3-oxo-cerotoyl-CoA synthase activity		Gene Ontology	GO:0102337	2	7	0.0289685	0.171676	ELOVL7|ELOVL3	http://amigo.geneontology.org/amigo/term/GO:0102337
fatty acid elongation, saturated fatty acid		Gene Ontology	GO:0019367	2	7	0.0289685	0.171676	ELOVL7|ELOVL3	http://amigo.geneontology.org/amigo/term/GO:0019367
peptidase activator activity		Gene Ontology	GO:0016504	2	7	0.0289685	0.171676	FN1|CAV1	http://amigo.geneontology.org/amigo/term/GO:0016504
oxidoreductase activity, acting on single donors with incorporation of molecular oxygen, incorporation of two atoms of oxygen		Gene Ontology	GO:0016702	2	7	0.0289685	0.171676	CDO1|TMLHE	http://amigo.geneontology.org/amigo/term/GO:0016702
negative regulation of sodium ion transmembrane transporter activity		Gene Ontology	GO:2000650	2	7	0.0289685	0.171676	STK39|PCSK9	http://amigo.geneontology.org/amigo/term/GO:2000650
isoprenoid biosynthetic process		Gene Ontology	GO:0008299	2	7	0.0289685	0.171676	HMGCS1|PDSS1	http://amigo.geneontology.org/amigo/term/GO:0008299
mitochondrial membrane		Gene Ontology	GO:0031966	4	35	0.030287	0.178612	SORD|ACAD9|GPAM|SDHB	http://amigo.geneontology.org/amigo/term/GO:0031966
blood coagulation		Gene Ontology	GO:0007596	4	35	0.030287	0.178612	ANO6|HNF4A|MMRN1|SERPIND1	http://amigo.geneontology.org/amigo/term/GO:0007596
response to hydrogen peroxide		Gene Ontology	GO:0042542	3	20	0.0317253	0.184389	SOD1|FKBP1B|CAT	http://amigo.geneontology.org/amigo/term/GO:0042542
metallocarboxypeptidase activity		Gene Ontology	GO:0004181	3	20	0.0317253	0.184389	CPXM1|CPZ|CPN1	http://amigo.geneontology.org/amigo/term/GO:0004181
response to estrogen		Gene Ontology	GO:0043627	3	20	0.0317253	0.184389	SLC34A2|PGR|CAV1	http://amigo.geneontology.org/amigo/term/GO:0043627
microfilament motor activity		Gene Ontology	GO:0000146	3	20	0.0317253	0.184389	MYH11|MYO5B|MYO1F	http://amigo.geneontology.org/amigo/term/GO:0000146
negative regulation of endothelial cell proliferation		Gene Ontology	GO:0001937	3	20	0.0317253	0.184389	SPARC|XDH|CAV1	http://amigo.geneontology.org/amigo/term/GO:0001937
monocyte chemotaxis		Gene Ontology	GO:0002548	3	20	0.0317253	0.184389	PTPRO|CCL20|ANXA1	http://amigo.geneontology.org/amigo/term/GO:0002548
growth factor activity		Gene Ontology	GO:0008083	7	93	0.0332709	0.187747	PGF|INHA|OSGIN1|INHBA|INHBB|OGN|VEGFA	http://amigo.geneontology.org/amigo/term/GO:0008083
positive regulation of ERK1 and ERK2 cascade		Gene Ontology	GO:0070374	8	114	0.0333417	0.187747	CD44|OSGIN1|CSF1R|NTRK2|ACKR3|PTPRC|CCL20|FGG	http://amigo.geneontology.org/amigo/term/GO:0070374
phosphorylation		Gene Ontology	GO:0016310	6	73	0.0334746	0.187747	DOLK|PANK1|PGM2L1|NMRK2|TPK1|XYLB	http://amigo.geneontology.org/amigo/term/GO:0016310
sodium ion transmembrane transport		Gene Ontology	GO:0035725	6	73	0.0334746	0.187747	SLC34A1|ANO6|SLC24A1|SLC23A1|SLC34A2|SLC12A1	http://amigo.geneontology.org/amigo/term/GO:0035725
transmembrane signaling receptor activity		Gene Ontology	GO:0004888	5	54	0.033642	0.187747	CD44|NFAM1|ANTXR1|HMCN1|LYVE1	http://amigo.geneontology.org/amigo/term/GO:0004888
carbohydrate phosphorylation		Gene Ontology	GO:0046835	3	21	0.0354583	0.187747	RBKS|XYLB|PFKFB3	http://amigo.geneontology.org/amigo/term/GO:0046835
filamentous actin		Gene Ontology	GO:0031941	3	21	0.0354583	0.187747	PDLIM4|SMTNL2|PDLIM3	http://amigo.geneontology.org/amigo/term/GO:0031941
cell periphery		Gene Ontology	GO:0071944	3	21	0.0354583	0.187747	PANK1|FABP7|INHBB	http://amigo.geneontology.org/amigo/term/GO:0071944
B cell proliferation		Gene Ontology	GO:0042100	3	21	0.0354583	0.187747	HSPD1|PTPRC|PRKCD	http://amigo.geneontology.org/amigo/term/GO:0042100
mitochondrial small ribosomal subunit		Gene Ontology	GO:0005763	3	21	0.0354583	0.187747	MRPS6|MRPS5|MRPS18A	http://amigo.geneontology.org/amigo/term/GO:0005763
response to toxic substance		Gene Ontology	GO:0009636	3	21	0.0354583	0.187747	DDC|SLC23A1|BLMH	http://amigo.geneontology.org/amigo/term/GO:0009636
metal ion transport		Gene Ontology	GO:0030001	2	8	0.0354901	0.187747	LRP2|ATOX1	http://amigo.geneontology.org/amigo/term/GO:0030001
regulation of ventricular cardiac muscle cell action potential		Gene Ontology	GO:0098911	2	8	0.0354901	0.187747	DSP|CAV1	http://amigo.geneontology.org/amigo/term/GO:0098911
structural constituent of myelin sheath		Gene Ontology	GO:0019911	2	8	0.0354901	0.187747	PLP1|MAL	http://amigo.geneontology.org/amigo/term/GO:0019911
induction of positive chemotaxis		Gene Ontology	GO:0050930	2	8	0.0354901	0.187747	PGF|VEGFA	http://amigo.geneontology.org/amigo/term/GO:0050930
potassium ion binding		Gene Ontology	GO:0030955	2	8	0.0354901	0.187747	ACAT1|ATP1B1	http://amigo.geneontology.org/amigo/term/GO:0030955
muscle structure development		Gene Ontology	GO:0061061	2	8	0.0354901	0.187747	PDLIM4|PDLIM3	http://amigo.geneontology.org/amigo/term/GO:0061061
growth cone membrane		Gene Ontology	GO:0032584	2	8	0.0354901	0.187747	LAMP5|ZFYVE27	http://amigo.geneontology.org/amigo/term/GO:0032584
hepatocyte differentiation		Gene Ontology	GO:0070365	2	8	0.0354901	0.187747	ANXA1|HNF4A	http://amigo.geneontology.org/amigo/term/GO:0070365
positive regulation of stem cell proliferation		Gene Ontology	GO:2000648	2	8	0.0354901	0.187747	EPCAM|PTPRC	http://amigo.geneontology.org/amigo/term/GO:2000648
negative regulation of peptidyl-tyrosine phosphorylation		Gene Ontology	GO:0050732	2	8	0.0354901	0.187747	PRKCD|PTPN6	http://amigo.geneontology.org/amigo/term/GO:0050732
amino acid transport		Gene Ontology	GO:0006865	2	8	0.0354901	0.187747	SLC25A48|SLC25A29	http://amigo.geneontology.org/amigo/term/GO:0006865
extracellular matrix disassembly		Gene Ontology	GO:0022617	2	8	0.0354901	0.187747	SH3PXD2B|LCP1	http://amigo.geneontology.org/amigo/term/GO:0022617
GTP biosynthetic process		Gene Ontology	GO:0006183	2	8	0.0354901	0.187747	NME7|NME8	http://amigo.geneontology.org/amigo/term/GO:0006183
sympathetic ganglion development		Gene Ontology	GO:0061549	2	8	0.0354901	0.187747	SEMA3A|PHOX2B	http://amigo.geneontology.org/amigo/term/GO:0061549
regulation of T cell differentiation		Gene Ontology	GO:0045580	2	8	0.0354901	0.187747	PRELID1|SLC46A2	http://amigo.geneontology.org/amigo/term/GO:0045580
positive regulation of insulin receptor signaling pathway		Gene Ontology	GO:0046628	2	8	0.0354901	0.187747	FAM132A|SNX5	http://amigo.geneontology.org/amigo/term/GO:0046628
myeloid dendritic cell differentiation		Gene Ontology	GO:0043011	2	8	0.0354901	0.187747	SPI1|DCSTAMP	http://amigo.geneontology.org/amigo/term/GO:0043011
outer dynein arm		Gene Ontology	GO:0036157	2	8	0.0354901	0.187747	DNAH8|NME8	http://amigo.geneontology.org/amigo/term/GO:0036157
establishment or maintenance of transmembrane electrochemical gradient		Gene Ontology	GO:0010248	2	8	0.0354901	0.187747	ATP1A1|ATP1B1	http://amigo.geneontology.org/amigo/term/GO:0010248
negative regulation of pathway-restricted SMAD protein phosphorylation		Gene Ontology	GO:0060394	2	8	0.0354901	0.187747	PMEPA1|PBLD	http://amigo.geneontology.org/amigo/term/GO:0060394
S-adenosylmethionine-dependent methyltransferase activity		Gene Ontology	GO:0008757	2	8	0.0354901	0.187747	COMTD1|GAMT	http://amigo.geneontology.org/amigo/term/GO:0008757
renal system process		Gene Ontology	GO:0003014	2	8	0.0354901	0.187747	AGT|LGMN	http://amigo.geneontology.org/amigo/term/GO:0003014
fructose metabolic process		Gene Ontology	GO:0006000	2	8	0.0354901	0.187747	SORD|PFKFB3	http://amigo.geneontology.org/amigo/term/GO:0006000
cellular potassium ion homeostasis		Gene Ontology	GO:0030007	2	8	0.0354901	0.187747	ATP1A1|ATP1B1	http://amigo.geneontology.org/amigo/term/GO:0030007
sodium ion export across plasma membrane		Gene Ontology	GO:0036376	2	8	0.0354901	0.187747	ATP1A1|ATP1B1	http://amigo.geneontology.org/amigo/term/GO:0036376
cellular response to glucocorticoid stimulus		Gene Ontology	GO:0071385	2	8	0.0354901	0.187747	ANXA1|SSTR4	http://amigo.geneontology.org/amigo/term/GO:0071385
isomerase activity		Gene Ontology	GO:0016853	2	8	0.0354901	0.187747	HSPD1|PBLD	http://amigo.geneontology.org/amigo/term/GO:0016853
anaphase-promoting complex binding		Gene Ontology	GO:0010997	2	8	0.0354901	0.187747	PLK1|CDC20	http://amigo.geneontology.org/amigo/term/GO:0010997
signal transduction involved in G2 DNA damage checkpoint		Gene Ontology	GO:0072425	2	8	0.0354901	0.187747	PLK1|CHEK1	http://amigo.geneontology.org/amigo/term/GO:0072425
spermatid development		Gene Ontology	GO:0007286	4	37	0.0355724	0.187747	JAM2|SPO11|SYCP3|PIWIL1	http://amigo.geneontology.org/amigo/term/GO:0007286
flagellated sperm motility		Gene Ontology	GO:0030317	4	37	0.0355724	0.187747	SORD|PIH1D3|NME8|SLC26A8	http://amigo.geneontology.org/amigo/term/GO:0030317
neuron migration		Gene Ontology	GO:0001764	6	75	0.0371759	0.195163	MATN2|NTRK2|RELN|DCX|PHOX2B|SPOCK1	http://amigo.geneontology.org/amigo/term/GO:0001764
single-stranded DNA binding		Gene Ontology	GO:0003697	6	75	0.0371759	0.195163	MEIOB|MCM5|MCM3|CDC45|JCHAIN|NABP1	http://amigo.geneontology.org/amigo/term/GO:0003697
negative regulation of cell population proliferation		Gene Ontology	GO:0008285	11	184	0.0372202	0.195163	PTH1R|PODN|PTPRU|DPT|CSF1R|HNF4A|GLI2|INHBA|SLIT3|PHOX2B|SCIN	http://amigo.geneontology.org/amigo/term/GO:0008285
carbohydrate binding		Gene Ontology	GO:0030246	5	56	0.0380729	0.19877	CLEC3B|GALM|SI|CALR3|LGALS2	http://amigo.geneontology.org/amigo/term/GO:0030246
SH3 domain binding		Gene Ontology	GO:0017124	5	56	0.0380729	0.19877	AFAP1|NCF1|PTPN6|SH3BP2|ADAM12	http://amigo.geneontology.org/amigo/term/GO:0017124
myosin complex		Gene Ontology	GO:0016459	4	38	0.0384023	0.199196	MYH11|MYO5B|BMF|MYO1F	http://amigo.geneontology.org/amigo/term/GO:0016459
cellular response to amino acid stimulus		Gene Ontology	GO:0071230	4	38	0.0384023	0.199196	COL6A1|COL5A2|MMP2|NTRK2	http://amigo.geneontology.org/amigo/term/GO:0071230
activation of cysteine-type endopeptidase activity involved in apoptotic process		Gene Ontology	GO:0006919	4	38	0.0384023	0.199196	P2RX1|HSPD1|NGFR|XDH	http://amigo.geneontology.org/amigo/term/GO:0006919
neuronal cell body		Gene Ontology	GO:0043025	9	140	0.0391643	0.202665	HSPD1|SOD1|CALB1|SLC24A1|FABP7|GAL|SNCA|MME|PMM1	http://amigo.geneontology.org/amigo/term/GO:0043025
terminal bouton		Gene Ontology	GO:0043195	3	22	0.039407	0.202665	CPLX1|CALB1|NTRK2	http://amigo.geneontology.org/amigo/term/GO:0043195
peroxisomal membrane		Gene Ontology	GO:0005778	3	22	0.039407	0.202665	DAO|ABCD4|CAT	http://amigo.geneontology.org/amigo/term/GO:0005778
brush border membrane		Gene Ontology	GO:0031526	3	22	0.039407	0.202665	LRP2|SLC26A4|SLC26A6	http://amigo.geneontology.org/amigo/term/GO:0031526
negative regulation of canonical Wnt signaling pathway		Gene Ontology	GO:0090090	7	97	0.0398749	0.204572	FOXO3|PTPRU|EGR1|GLI2|PTPRO|DACT1|CAV1	http://amigo.geneontology.org/amigo/term/GO:0090090
perinuclear region of cytoplasm		Gene Ontology	GO:0048471	16	307	0.0399475	0.204572	PDLIM4|MAD2L1|LGMN|SNX5|INHBA|PRKCD|NTRK2|STOM|INHBB|PCSK9|MCM3|AURKA|NOCT|LCP1|CALR3|CAV1	http://amigo.geneontology.org/amigo/term/GO:0048471
ossification		Gene Ontology	GO:0001503	4	39	0.0413573	0.208432	CLEC3B|BGLAP|CLEC3A|MGP	http://amigo.geneontology.org/amigo/term/GO:0001503
bile acid and bile salt transport		Gene Ontology	GO:0015721	2	9	0.042516	0.208432	SLCO1A2|SLC10A4	http://amigo.geneontology.org/amigo/term/GO:0015721
chondrocyte proliferation		Gene Ontology	GO:0035988	2	9	0.042516	0.208432	STC1|MUSTN1	http://amigo.geneontology.org/amigo/term/GO:0035988
CTP biosynthetic process		Gene Ontology	GO:0006241	2	9	0.042516	0.208432	NME7|NME8	http://amigo.geneontology.org/amigo/term/GO:0006241
carboxy-lyase activity		Gene Ontology	GO:0016831	2	9	0.042516	0.208432	DDC|ACMSD	http://amigo.geneontology.org/amigo/term/GO:0016831
high-density lipoprotein particle remodeling		Gene Ontology	GO:0034375	2	9	0.042516	0.208432	LIPC|LIPG	http://amigo.geneontology.org/amigo/term/GO:0034375
aminopeptidase activity		Gene Ontology	GO:0004177	2	9	0.042516	0.208432	NPEPL1|BLMH	http://amigo.geneontology.org/amigo/term/GO:0004177
unsaturated fatty acid biosynthetic process		Gene Ontology	GO:0006636	2	9	0.042516	0.208432	ELOVL7|DECR2	http://amigo.geneontology.org/amigo/term/GO:0006636
retinal metabolic process		Gene Ontology	GO:0042574	2	9	0.042516	0.208432	ALDH8A1|ALDH1A3	http://amigo.geneontology.org/amigo/term/GO:0042574
negative regulation of protein tyrosine kinase activity		Gene Ontology	GO:0061099	2	9	0.042516	0.208432	PTPRC|CAV1	http://amigo.geneontology.org/amigo/term/GO:0061099
insulin-like growth factor I binding		Gene Ontology	GO:0031994	2	9	0.042516	0.208432	IGFBP4|IGFBP5	http://amigo.geneontology.org/amigo/term/GO:0031994
toll-like receptor 4 signaling pathway		Gene Ontology	GO:0034142	2	9	0.042516	0.208432	TNIP3|PIK3AP1	http://amigo.geneontology.org/amigo/term/GO:0034142
glomerular filtration		Gene Ontology	GO:0003094	2	9	0.042516	0.208432	AQP1|JCHAIN	http://amigo.geneontology.org/amigo/term/GO:0003094
MCM complex		Gene Ontology	GO:0042555	2	9	0.042516	0.208432	MCM5|MCM3	http://amigo.geneontology.org/amigo/term/GO:0042555
negative thymic T cell selection		Gene Ontology	GO:0045060	2	9	0.042516	0.208432	GLI2|PTPRC	http://amigo.geneontology.org/amigo/term/GO:0045060
coenzyme A biosynthetic process		Gene Ontology	GO:0015937	2	9	0.042516	0.208432	PANK1|ACAT1	http://amigo.geneontology.org/amigo/term/GO:0015937
response to ethanol		Gene Ontology	GO:0045471	2	9	0.042516	0.208432	GOT2|SOD1	http://amigo.geneontology.org/amigo/term/GO:0045471
L-amino acid transmembrane transporter activity		Gene Ontology	GO:0015179	2	9	0.042516	0.208432	SLC43A2|SLC7A13	http://amigo.geneontology.org/amigo/term/GO:0015179
P granule		Gene Ontology	GO:0043186	2	9	0.042516	0.208432	MOV10|PIWIL1	http://amigo.geneontology.org/amigo/term/GO:0043186
endothelial cell morphogenesis		Gene Ontology	GO:0001886	2	9	0.042516	0.208432	STC1|COL23A1	http://amigo.geneontology.org/amigo/term/GO:0001886
leukocyte cell-cell adhesion		Gene Ontology	GO:0007159	2	9	0.042516	0.208432	ITGB2|PTPRC	http://amigo.geneontology.org/amigo/term/GO:0007159
mitochondrial outer membrane		Gene Ontology	GO:0005741	5	58	0.0428441	0.209614	BOK|FOXO3|GPAM|DAO|KMO	http://amigo.geneontology.org/amigo/term/GO:0005741
negative regulation of endopeptidase activity		Gene Ontology	GO:0010951	6	78	0.0432012	0.210934	GAPDH|SPOCK1|COL6A3|ITIH2|SERPIND1|ANOS1	http://amigo.geneontology.org/amigo/term/GO:0010951
positive regulation of interferon-gamma production		Gene Ontology	GO:0032729	3	23	0.0435686	0.211444	HSPD1|IRF8|SASH3	http://amigo.geneontology.org/amigo/term/GO:0032729
insulin secretion		Gene Ontology	GO:0030073	3	23	0.0435686	0.211444	ANXA1|CPLX1|FKBP1B	http://amigo.geneontology.org/amigo/term/GO:0030073
response to calcium ion		Gene Ontology	GO:0051592	3	23	0.0435686	0.211444	FGG|AHCYL1|CAV1	http://amigo.geneontology.org/amigo/term/GO:0051592
cell projection		Gene Ontology	GO:0042995	4	40	0.0444375	0.214366	FABP7|COQ6|RAC2|SCIN	http://amigo.geneontology.org/amigo/term/GO:0042995
actin cytoskeleton reorganization		Gene Ontology	GO:0031532	4	40	0.0444375	0.214366	PDLIM4|NPHS2|ANTXR1|ANXA1	http://amigo.geneontology.org/amigo/term/GO:0031532
chloride channel activity		Gene Ontology	GO:0005254	4	40	0.0444375	0.214366	SLC1A4|SLC26A8|ANO6|CLIC2	http://amigo.geneontology.org/amigo/term/GO:0005254
ubiquitin protein ligase binding		Gene Ontology	GO:0031625	11	190	0.0446793	0.215103	TRAF4|SLC22A18|HSPA9|HSPD1|TPI1|BOK|AURKA|CXCR4|PRKAR2B|CALR3|NGFR	http://amigo.geneontology.org/amigo/term/GO:0031625
actin cytoskeleton organization		Gene Ontology	GO:0030036	7	100	0.0453524	0.217504	PDLIM4|RAC2|PDLIM3|WASF3|RHOU|RHOJ|SMTNL2	http://amigo.geneontology.org/amigo/term/GO:0030036
locomotory behavior		Gene Ontology	GO:0007626	5	59	0.0453584	0.217504	SOD1|TAL1|RELN|CALB1|ALDH1A3	http://amigo.geneontology.org/amigo/term/GO:0007626
DNA-binding transcription factor activity		Gene Ontology	GO:0003700	12	216	0.0475314	0.22379	LHX1|HOXB8|DMRT3|HNF4G|EGR1|HNF4A|TFCP2L1|GLI2|E2F5|FOXO3|PGR|FOXL2	http://amigo.geneontology.org/amigo/term/GO:0003700
chemotaxis		Gene Ontology	GO:0006935	4	41	0.0476427	0.22379	CXCR4|ENPP2|FAM65B|ACKR3	http://amigo.geneontology.org/amigo/term/GO:0006935
cellular response to interferon-gamma		Gene Ontology	GO:0071346	4	41	0.0476427	0.22379	CCL20|IRF8|GAPDH|SLC26A6	http://amigo.geneontology.org/amigo/term/GO:0071346
cyclin-dependent protein serine/threonine kinase regulator activity		Gene Ontology	GO:0016538	3	24	0.04794	0.22379	CCNB3|CCNB2|CCNA2	http://amigo.geneontology.org/amigo/term/GO:0016538
spindle microtubule		Gene Ontology	GO:0005876	3	24	0.04794	0.22379	PLK1|CDK1|AURKA	http://amigo.geneontology.org/amigo/term/GO:0005876
regulation of RNA splicing		Gene Ontology	GO:0043484	3	24	0.04794	0.22379	PTBP3|AHNAK2|RBM38	http://amigo.geneontology.org/amigo/term/GO:0043484
negative regulation of catalytic activity		Gene Ontology	GO:0043086	3	24	0.04794	0.22379	ANXA1|FRY|ANXA2	http://amigo.geneontology.org/amigo/term/GO:0043086
negative regulation of cell adhesion		Gene Ontology	GO:0007162	3	24	0.04794	0.22379	FAM65B|JAM2|PDE3B	http://amigo.geneontology.org/amigo/term/GO:0007162
cortical actin cytoskeleton organization		Gene Ontology	GO:0030866	3	24	0.04794	0.22379	EPB41L3|FMNL1|CALR3	http://amigo.geneontology.org/amigo/term/GO:0030866
positive regulation of cell population proliferation		Gene Ontology	GO:0008284	12	217	0.0488385	0.22379	PTH1R|ROMO1|RAC2|RAB25|LGMN|SPDYA|CSF1R|NTRK2|BAMBI|CALR3|PTPN6|WDR77	http://amigo.geneontology.org/amigo/term/GO:0008284
transmembrane transporter activity		Gene Ontology	GO:0022857	6	81	0.049805	0.22379	SLC37A4|SLC22A18|SLC35F2|SLC23A3|SFXN2|SLC46A2	http://amigo.geneontology.org/amigo/term/GO:0022857

## Sheet: GE22_vs_GP1
KEGG enrichment analysis results of DEGs between GE22 vs. GP1
#Term	Database	ID	Input number	Background number	P-Value	Corrected P-Value	Input	Hyperlink
Cytokine-cytokine receptor interaction	KEGG PATHWAY	gga04060	18	202	4.9424e-09	1.42093e-06	IL7R|EDA2R|CD40LG|IL10RA|IL2RA|IL2RG|CSF1|IL18R1|CD4|TNFRSF21|CCR4|IFNGR2|CCR7|CX3CL1|CD40|IL1B|TNFRSF18|TNFSF13B	http://www.genome.jp/kegg-bin/show_pathway?gga04060/gga:395362%09red/gga:428315%09red/gga:100499189%09red/gga:422166%09red/gga:418717%09red/gga:395385%09red/gga:415651%09red/gga:419424%09red/gga:426054%09red/gga:395294%09red/gga:395199%09red/gga:419771%09red/gga:395196%09red/gga:395485%09red/gga:374229%09red/gga:428457%09red/gga:422062%09red/gga:418502%09red
Cell adhesion molecules (CAMs)	KEGG PATHWAY	gga04514	14	122	1.41347e-08	2.87994e-06	ITGA8|CTLA4|ITGB2|CLDN16|CD34|SDC4|CD40|SELPLG|CD4|PTPRC|VCAM1|CD2|MADCAM1|CD40LG	http://www.genome.jp/kegg-bin/show_pathway?gga04514/gga:395362%09red/gga:419184%09red/gga:768858%09red/gga:772212%09red/gga:395485%09red/gga:395385%09red/gga:419856%09red/gga:429147%09red/gga:386580%09red/gga:424106%09red/gga:396225%09red/gga:100858236%09red/gga:424467%09red/gga:396181%09red
Phagosome	KEGG PATHWAY	gga04145	13	132	2.39213e-07	3.89917e-05	ATP6V1D|NCF1|TAP2|NCF2|TUBB6|ITGB2|THBS1|TCIRG1|PLA2R1|MARCO|C1R|CTSS|SEC61A2	http://www.genome.jp/kegg-bin/show_pathway?gga04145/gga:417485%09red/gga:404304%09red/gga:424445%09red/gga:373987%09red/gga:395488%09red/gga:395472%09red/gga:426369%09red/gga:423280%09red/gga:427728%09red/gga:418295%09red/gga:421037%09red/gga:425657%09red/gga:396181%09red
Herpes simplex virus 1 infection	KEGG PATHWAY	gga05168	13	150	9.20236e-07	0.000124999	TRAF2|CD74|IFIH1|TAP2|IRF7|SOCS3|STAT1|NFKBIA|BIRC2|CARD9|IFNGR2|IL1B|B2M	http://www.genome.jp/kegg-bin/show_pathway?gga05168/gga:396330%09red/gga:395299%09red/gga:414741%09red/gga:427728%09red/gga:418502%09red/gga:395196%09red/gga:396093%09red/gga:417287%09red/gga:374012%09red/gga:424044%09red/gga:427756%09red/gga:414830%09red/gga:424185%09red
Apoptosis	KEGG PATHWAY	gga04210	12	127	1.04465e-06	0.000130983	TRAF2|CTSK|FOS|CTSB|NFKBIA|JUN|BIRC2|CTSZ|PRF1|CTSS|GADD45B|BCL2A1	http://www.genome.jp/kegg-bin/show_pathway?gga04210/gga:396512%09red/gga:424673%09red/gga:101750363%09red/gga:396329%09red/gga:419311%09red/gga:396093%09red/gga:417287%09red/gga:374012%09red/gga:395673%09red/gga:100859853%09red/gga:395818%09red/gga:425657%09red
Metabolic pathways	KEGG PATHWAY	gga01100	42	1290	2.70712e-06	0.000245145	AOX1|SPHK1|PCK1|ST6GAL2|BPGM|SAT1|AKR1D1|NAMPT|DHTKD1|GLUL|GPLD1|HAAO|ABAT|SMPD2|AGXT|ETNPPL|CTH|RGN|XDH|GATM|PTGDS|IL4I1|GCK|GCH1|HMGCS2|ALOX5|SORD|APRT|ALDH6A1|PHGDH|ALDH4A1|PIPOX|ATP6V1D|ACSL1|G6PC|KL|TCIRG1|CKMT2|GPX3|ANPEP|HAO1|DMGDH	http://www.genome.jp/kegg-bin/show_pathway?gga01100/gga:424716%09red/gga:416642%09red/gga:421396%09red/gga:422547%09red/gga:396458%09red/gga:100857298%09red/gga:419467%09red/gga:100857155%09red/gga:416728%09red/gga:396025%09red/gga:374110%09red/gga:428743%09red/gga:396146%09red/gga:424381%09red/gga:418909%09red/gga:418172%09red/gga:417039%09red/gga:423280%09red/gga:424380%09red/gga:426076%09red/g…
Glycine, serine and threonine metabolism	KEGG PATHWAY	gga00260	7	37	3.32707e-06	0.000258244	BPGM|PIPOX|AGXT|GATM|DMGDH|PHGDH|CTH	http://www.genome.jp/kegg-bin/show_pathway?gga00260/gga:424716%09red/gga:418172%09red/gga:416370%09red/gga:771808%09red/gga:395504%09red/gga:770344%09red/gga:424381%09red
NOD-like receptor signaling pathway	KEGG PATHWAY	gga04621	11	124	5.16971e-06	0.000337065	TRAF2|IRF7|STAT1|CTSB|NFKBIA|JUN|BIRC2|TNFAIP3|NAMPT|CARD9|IL1B	http://www.genome.jp/kegg-bin/show_pathway?gga04621/gga:417707%09red/gga:424673%09red/gga:396330%09red/gga:396329%09red/gga:395196%09red/gga:396093%09red/gga:417287%09red/gga:374012%09red/gga:424044%09red/gga:427756%09red/gga:421684%09red
Toll-like receptor signaling pathway	KEGG PATHWAY	gga04620	9	84	9.31094e-06	0.00054203	CTSK|IRF7|STAT1|FOS|NFKBIA|JUN|CD40|LY96|IL1B	http://www.genome.jp/kegg-bin/show_pathway?gga04620/gga:396330%09red/gga:420189%09red/gga:395385%09red/gga:396093%09red/gga:424673%09red/gga:395196%09red/gga:396512%09red/gga:424044%09red/gga:395818%09red
Adipocytokine signaling pathway	KEGG PATHWAY	gga04920	8	64	1.05323e-05	0.000591986	TRAF2|PCK1|NFKBIA|SOCS3|ACSL1|G6PC|NFKBIE|PRKCQ	http://www.genome.jp/kegg-bin/show_pathway?gga04920/gga:395299%09red/gga:422547%09red/gga:396458%09red/gga:100857298%09red/gga:396093%09red/gga:417287%09red/gga:421438%09red/gga:776459%09red
ECM-receptor interaction	KEGG PATHWAY	gga04512	8	83	5.87394e-05	0.00218012	ITGA8|CD44|SDC4|COL9A1|COL6A1|COL6A3|COL6A2|THBS1	http://www.genome.jp/kegg-bin/show_pathway?gga04512/gga:419184%09red/gga:396548%09red/gga:373987%09red/gga:396000%09red/gga:396225%09red/gga:396292%09red/gga:771873%09red/gga:395666%09red
C-type lectin receptor signaling pathway	KEGG PATHWAY	gga04625	8	87	7.98536e-05	0.00276939	IRF1|STAT1|LSP1|NFKBIA|JUN|CARD9|NFKB2|IL1B	http://www.genome.jp/kegg-bin/show_pathway?gga04625/gga:386574%09red/gga:424673%09red/gga:395196%09red/gga:396384%09red/gga:374254%09red/gga:396093%09red/gga:424044%09red/gga:427756%09red
Alanine, aspartate and glutamate metabolism	KEGG PATHWAY	gga00250	5	34	0.000253255	0.00676731	AGXT|IL4I1|ALDH4A1|GLUL|ABAT	http://www.genome.jp/kegg-bin/show_pathway?gga00250/gga:770344%09red/gga:416642%09red/gga:396489%09red/gga:419467%09red/gga:417039%09red
Influenza A	KEGG PATHWAY	gga05164	9	135	0.000286375	0.0075289	IFIH1|IRF7|SOCS3|STAT1|CIITA|NFKBIA|IFNGR2|TRIM25|IL1B	http://www.genome.jp/kegg-bin/show_pathway?gga05164/gga:396330%09red/gga:395299%09red/gga:418502%09red/gga:417401%09red/gga:395196%09red/gga:416633%09red/gga:396093%09red/gga:424044%09red/gga:424185%09red
Intestinal immune network for IgA production	KEGG PATHWAY	gga04672	5	36	0.000321818	0.0080702	PIGR|MADCAM1|CD40LG|CD40|TNFSF13B	http://www.genome.jp/kegg-bin/show_pathway?gga04672/gga:395385%09red/gga:374229%09red/gga:419848%09red/gga:100858236%09red/gga:395485%09red
Lysosome	KEGG PATHWAY	gga04142	8	110	0.000359177	0.00873818	CTSK|CTSB|GM2A|TCIRG1|LAPTM5|CTSZ|LAMP3|CTSS	http://www.genome.jp/kegg-bin/show_pathway?gga04142/gga:424961%09red/gga:419552%09red/gga:396329%09red/gga:395472%09red/gga:419311%09red/gga:100857973%09red/gga:395818%09red/gga:425657%09red
AGE-RAGE signaling pathway in diabetic complications	KEGG PATHWAY	gga04933	7	90	0.00057414	0.011998	STAT1|EGR1|JUN|VCAM1|COL3A1|AGTR1|IL1B	http://www.genome.jp/kegg-bin/show_pathway?gga04933/gga:424467%09red/gga:424673%09red/gga:395196%09red/gga:396340%09red/gga:424044%09red/gga:396065%09red/gga:373931%09red
Apelin signaling pathway	KEGG PATHWAY	gga04371	8	119	0.000587423	0.0121202	ACTA2|SPHK1|EGR1|PIK3R5|PIK3R6|CTGF|KLF2|AGTR1	http://www.genome.jp/kegg-bin/show_pathway?gga04371/gga:423787%09red/gga:417319%09red/gga:374135%09red/gga:769202%09red/gga:427803%09red/gga:396065%09red/gga:420148%09red/gga:373931%09red
Valine, leucine and isoleucine degradation	KEGG PATHWAY	gga00280	5	44	0.000744061	0.0142685	AOX1|ALDH6A1|HMGCS2|IL4I1|ABAT	http://www.genome.jp/kegg-bin/show_pathway?gga00280/gga:423345%09red/gga:416642%09red/gga:424071%09red/gga:424380%09red/gga:417039%09red
MAPK signaling pathway	KEGG PATHWAY	gga04010	12	261	0.000764869	0.0143862	TRAF2|FOS|MECOM|GADD45B|JUN|CSF1|DUSP10|IL1B|NFKB2|ANGPT1|DUSP1|MYC	http://www.genome.jp/kegg-bin/show_pathway?gga04010/gga:100499189%09red/gga:386574%09red/gga:424673%09red/gga:374192%09red/gga:395196%09red/gga:424997%09red/gga:396512%09red/gga:417287%09red/gga:420332%09red/gga:395129%09red/gga:100859853%09red/gga:421340%09red
Salmonella infection	KEGG PATHWAY	gga05132	6	70	0.00088425	0.0158388	FOS|ARPC1B|JUN|IFNGR2|IL1B|RHOG	http://www.genome.jp/kegg-bin/show_pathway?gga05132/gga:424673%09red/gga:100859599%09red/gga:416490%09red/gga:395196%09red/gga:396512%09red/gga:418502%09red
Peroxisome	KEGG PATHWAY	gga04146	6	79	0.00158475	0.023918	PIPOX|ACSL1|AGXT|XDH|ECI2|HAO1	http://www.genome.jp/kegg-bin/show_pathway?gga04146/gga:420878%09red/gga:422547%09red/gga:416728%09red/gga:396025%09red/gga:771808%09red/gga:770344%09red
RIG-I-like receptor signaling pathway	KEGG PATHWAY	gga04622	5	57	0.00216218	0.0297682	TRIM25|IFIH1|NFKBIA|IRF7|TRAF2	http://www.genome.jp/kegg-bin/show_pathway?gga04622/gga:417401%09red/gga:396093%09red/gga:417287%09red/gga:396330%09red/gga:424185%09red
Tryptophan metabolism	KEGG PATHWAY	gga00380	4	39	0.0035889	0.0414886	DHTKD1|AOX1|IL4I1|HAAO	http://www.genome.jp/kegg-bin/show_pathway?gga00380/gga:426076%09red/gga:424071%09red/gga:417039%09red/gga:421396%09red
Necroptosis	KEGG PATHWAY	gga04217	7	131	0.00435487	0.0486194	TRAF2|STAT1|BIRC2|TNFAIP3|GLUL|IFNGR2|IL1B	http://www.genome.jp/kegg-bin/show_pathway?gga04217/gga:396489%09red/gga:424044%09red/gga:395196%09red/gga:417287%09red/gga:374012%09red/gga:418502%09red/gga:421684%09red
Arginine and proline metabolism	KEGG PATHWAY	gga00330	4	42	0.00458527	0.0501611	CKMT2|SAT1|ALDH4A1|GATM	http://www.genome.jp/kegg-bin/show_pathway?gga00330/gga:396508%09red/gga:419467%09red/gga:374006%09red/gga:395504%09red
Carbon metabolism	KEGG PATHWAY	gga01200	6	102	0.00524187	0.0538107	GCK|AGXT|ALDH6A1|PHGDH|HAO1|RGN	http://www.genome.jp/kegg-bin/show_pathway?gga01200/gga:423345%09red/gga:395480%09red/gga:416728%09red/gga:770344%09red/gga:430370%09red/gga:424381%09red
Focal adhesion	KEGG PATHWAY	gga04510	8	189	0.0088809	0.0681421	ITGA8|JUN|BIRC2|COL9A1|COL6A1|COL6A3|COL6A2|THBS1	http://www.genome.jp/kegg-bin/show_pathway?gga04510/gga:374012%09red/gga:396548%09red/gga:373987%09red/gga:424673%09red/gga:396000%09red/gga:396225%09red/gga:396292%09red/gga:771873%09red
Vascular smooth muscle contraction	KEGG PATHWAY	gga04270	6	117	0.0097097	0.0722045	ACTA2|AVPR1A|ACTG2|PRKCQ|AGTR1|ADM	http://www.genome.jp/kegg-bin/show_pathway?gga04270/gga:423787%09red/gga:396065%09red/gga:396084%09red/gga:776459%09red/gga:423042%09red/gga:771773%09red
Glycolysis / Gluconeogenesis	KEGG PATHWAY	gga00010	4	53	0.00978969	0.0722045	GCK|PCK1|G6PC|BPGM	http://www.genome.jp/kegg-bin/show_pathway?gga00010/gga:430370%09red/gga:396458%09red/gga:418172%09red/gga:100857298%09red
FoxO signaling pathway	KEGG PATHWAY	gga04068	6	123	0.0120907	0.081775	IL7R|PCK1|GADD45B|G6PC|KLF2|FBXO32	http://www.genome.jp/kegg-bin/show_pathway?gga04068/gga:396458%09red/gga:100857298%09red/gga:426054%09red/gga:100859853%09red/gga:420148%09red/gga:420343%09red
Glyoxylate and dicarboxylate metabolism	KEGG PATHWAY	gga00630	3	31	0.0134084	0.0853738	HAO1|GLUL|AGXT	http://www.genome.jp/kegg-bin/show_pathway?gga00630/gga:770344%09red/gga:396489%09red/gga:416728%09red
Ferroptosis	KEGG PATHWAY	gga04216	3	34	0.0168593	0.102924	SAT1|CP|ACSL1	http://www.genome.jp/kegg-bin/show_pathway?gga04216/gga:771940%09red/gga:374006%09red/gga:422547%09red
Cysteine and methionine metabolism	KEGG PATHWAY	gga00270	3	43	0.029922	0.150999	IL4I1|CTH|PHGDH	http://www.genome.jp/kegg-bin/show_pathway?gga00270/gga:424716%09red/gga:424381%09red/gga:417039%09red
Cytosolic DNA-sensing pathway	KEGG PATHWAY	gga04623	3	44	0.0316243	0.15296	IL1B|NFKBIA|IRF7	http://www.genome.jp/kegg-bin/show_pathway?gga04623/gga:396330%09red/gga:396093%09red/gga:395196%09red
Insulin signaling pathway	KEGG PATHWAY	gga04910	5	121	0.0384687	0.176135	SOCS1|GCK|PCK1|G6PC|SOCS3	http://www.genome.jp/kegg-bin/show_pathway?gga04910/gga:430370%09red/gga:396458%09red/gga:395299%09red/gga:100857298%09red/gga:416630%09red
Arachidonic acid metabolism	KEGG PATHWAY	gga00590	3	49	0.040877	0.182728	PTGDS|GPX3|ALOX5	http://www.genome.jp/kegg-bin/show_pathway?gga00590/gga:374110%09red/gga:423769%09red/gga:427638%09red
Pentose and glucuronate interconversions	KEGG PATHWAY	gga00040	2	20	0.0409176	0.182728	SORD|KL	http://www.genome.jp/kegg-bin/show_pathway?gga00040/gga:418909%09red/gga:415332%09red
Adrenergic signaling in cardiomyocytes	KEGG PATHWAY	gga04261	5	128	0.046687	0.203475	PIK3R6|AGTR1|TPM2|PPP2R2C|PIK3R5	http://www.genome.jp/kegg-bin/show_pathway?gga04261/gga:417319%09red/gga:769202%09red/gga:396430%09red/gga:396065%09red/gga:422858%09red
Other types of O-glycan biosynthesis	KEGG PATHWAY	gga00514	2	22	0.0479652	0.204134	LFNG|ST6GAL2	http://www.genome.jp/kegg-bin/show_pathway?gga00514/gga:395790%09red/gga:403122%09red
Butanoate metabolism	KEGG PATHWAY	gga00650	2	24	0.0554167	0.231021	HMGCS2|ABAT	http://www.genome.jp/kegg-bin/show_pathway?gga00650/gga:416642%09red/gga:424380%09red
Wnt signaling pathway	KEGG PATHWAY	gga04310	5	141	0.0645145	0.252875	MMP7|MYC|JUN|SERPINF1|WNT5A	http://www.genome.jp/kegg-bin/show_pathway?gga04310/gga:424673%09red/gga:418983%09red/gga:417561%09red/gga:395703%09red/gga:420332%09red
Biosynthesis of amino acids	KEGG PATHWAY	gga01230	3	60	0.0654179	0.252875	GLUL|CTH|PHGDH	http://www.genome.jp/kegg-bin/show_pathway?gga01230/gga:424716%09red/gga:396489%09red/gga:424381%09red
beta-Alanine metabolism	KEGG PATHWAY	gga00410	2	29	0.0756232	0.252875	ALDH6A1|ABAT	http://www.genome.jp/kegg-bin/show_pathway?gga00410/gga:423345%09red/gga:416642%09red
PPAR signaling pathway	KEGG PATHWAY	gga03320	3	64	0.0756819	0.252875	PCK1|HMGCS2|ACSL1	http://www.genome.jp/kegg-bin/show_pathway?gga03320/gga:396458%09red/gga:424380%09red/gga:422547%09red
Nicotinate and nicotinamide metabolism	KEGG PATHWAY	gga00760	2	31	0.0842658	0.252875	AOX1|NAMPT	http://www.genome.jp/kegg-bin/show_pathway?gga00760/gga:417707%09red/gga:424071%09red
Phenylalanine, tyrosine and tryptophan biosynthesis	KEGG PATHWAY	gga00400	1	5	0.0849204	0.252875	IL4I1	http://www.genome.jp/kegg-bin/show_pathway?gga00400/gga:417039%09red
Caffeine metabolism	KEGG PATHWAY	gga00232	1	5	0.0849204	0.252875	XDH	http://www.genome.jp/kegg-bin/show_pathway?gga00232/gga:396025%09red
Neomycin, kanamycin and gentamicin biosynthesis	KEGG PATHWAY	gga00524	1	5	0.0849204	0.252875	GCK	http://www.genome.jp/kegg-bin/show_pathway?gga00524/gga:430370%09red
Propanoate metabolism	KEGG PATHWAY	gga00640	2	32	0.0886944	0.252875	ALDH6A1|ABAT	http://www.genome.jp/kegg-bin/show_pathway?gga00640/gga:423345%09red/gga:416642%09red
Fatty acid degradation	KEGG PATHWAY	gga00071	2	33	0.0931905	0.252875	ECI2|ACSL1	http://www.genome.jp/kegg-bin/show_pathway?gga00071/gga:420878%09red/gga:422547%09red
Starch and sucrose metabolism	KEGG PATHWAY	gga00500	2	33	0.0931905	0.252875	GCK|G6PC	http://www.genome.jp/kegg-bin/show_pathway?gga00500/gga:430370%09red/gga:100857298%09red
Tyrosine metabolism	KEGG PATHWAY	gga00350	2	34	0.0977511	0.252875	AOX1|IL4I1	http://www.genome.jp/kegg-bin/show_pathway?gga00350/gga:424071%09red/gga:417039%09red
Galactose metabolism	KEGG PATHWAY	gga00052	2	35	0.102374	0.254855	GCK|G6PC	http://www.genome.jp/kegg-bin/show_pathway?gga00052/gga:430370%09red/gga:100857298%09red
Vitamin B6 metabolism	KEGG PATHWAY	gga00750	1	7	0.111598	0.254855	AOX1	http://www.genome.jp/kegg-bin/show_pathway?gga00750/gga:424071%09red
Progesterone-mediated oocyte maturation	KEGG PATHWAY	gga04914	3	78	0.116561	0.255881	SPDYA|STK10|CPEB2	http://www.genome.jp/kegg-bin/show_pathway?gga04914/gga:101748777%09red/gga:416204%09red/gga:422832%09red
ABC transporters	KEGG PATHWAY	gga02010	2	40	0.126316	0.258015	TAP2|ABCB5	http://www.genome.jp/kegg-bin/show_pathway?gga02010/gga:420606%09red/gga:427728%09red
Neuroactive ligand-receptor interaction	KEGG PATHWAY	gga04080	8	333	0.130955	0.264609	PTH1R|AVPR1A|PTGER2|P2RY13|VIPR2|AGTR1|ADM|EDNRB	http://www.genome.jp/kegg-bin/show_pathway?gga04080/gga:408082%09red/gga:420453%09red/gga:396065%09red/gga:107049027%09red/gga:420401%09red/gga:100034745%09red/gga:423042%09red/gga:771773%09red
Calcium signaling pathway	KEGG PATHWAY	gga04020	5	180	0.137282	0.264609	AVPR1A|AGTR1|EDNRB|SPHK1|CAMK1G	http://www.genome.jp/kegg-bin/show_pathway?gga04020/gga:771773%09red/gga:408082%09red/gga:396065%09red/gga:427803%09red/gga:419859%09red
Synthesis and degradation of ketone bodies	KEGG PATHWAY	gga00072	1	10	0.150166	0.266635	HMGCS2	http://www.genome.jp/kegg-bin/show_pathway?gga00072/gga:424380%09red
Ascorbate and aldarate metabolism	KEGG PATHWAY	gga00053	1	10	0.150166	0.266635	RGN	http://www.genome.jp/kegg-bin/show_pathway?gga00053/gga:395480%09red
Sphingolipid metabolism	KEGG PATHWAY	gga00600	2	45	0.151413	0.268264	SPHK1|SMPD2	http://www.genome.jp/kegg-bin/show_pathway?gga00600/gga:770663%09red/gga:427803%09red
Glutathione metabolism	KEGG PATHWAY	gga00480	2	47	0.161709	0.275588	GPX3|ANPEP	http://www.genome.jp/kegg-bin/show_pathway?gga00480/gga:395667%09red/gga:427638%09red
Oocyte meiosis	KEGG PATHWAY	gga04114	3	99	0.189282	0.296378	SPDYA|SMC1B|CPEB2	http://www.genome.jp/kegg-bin/show_pathway?gga04114/gga:101748777%09red/gga:418243%09red/gga:422832%09red
Lysine degradation	KEGG PATHWAY	gga00310	2	54	0.198606	0.30063	DHTKD1|PIPOX	http://www.genome.jp/kegg-bin/show_pathway?gga00310/gga:426076%09red/gga:771808%09red
Phenylalanine metabolism	KEGG PATHWAY	gga00360	1	14	0.199006	0.30063	IL4I1	http://www.genome.jp/kegg-bin/show_pathway?gga00360/gga:417039%09red
Tight junction	KEGG PATHWAY	gga04530	4	156	0.209197	0.310071	MYH11|JUN|CLDN16|PPP2R2C	http://www.genome.jp/kegg-bin/show_pathway?gga04530/gga:424673%09red/gga:422858%09red/gga:429147%09red/gga:396211%09red
Selenocompound metabolism	KEGG PATHWAY	gga00450	1	15	0.210772	0.310071	CTH	http://www.genome.jp/kegg-bin/show_pathway?gga00450/gga:424716%09red
Primary bile acid biosynthesis	KEGG PATHWAY	gga00120	1	15	0.210772	0.310071	AKR1D1	http://www.genome.jp/kegg-bin/show_pathway?gga00120/gga:418107%09red
Arginine biosynthesis	KEGG PATHWAY	gga00220	1	17	0.23379	0.326545	GLUL	http://www.genome.jp/kegg-bin/show_pathway?gga00220/gga:396489%09red
Nitrogen metabolism	KEGG PATHWAY	gga00910	1	17	0.23379	0.326545	GLUL	http://www.genome.jp/kegg-bin/show_pathway?gga00910/gga:396489%09red
Fatty acid biosynthesis	KEGG PATHWAY	gga00061	1	17	0.23379	0.326545	ACSL1	http://www.genome.jp/kegg-bin/show_pathway?gga00061/gga:422547%09red
Cell cycle	KEGG PATHWAY	gga04110	3	114	0.246677	0.338739	MYC|SMC1B|GADD45B	http://www.genome.jp/kegg-bin/show_pathway?gga04110/gga:100859853%09red/gga:418243%09red/gga:420332%09red
Terpenoid backbone biosynthesis	KEGG PATHWAY	gga00900	1	19	0.256138	0.346766	HMGCS2	http://www.genome.jp/kegg-bin/show_pathway?gga00900/gga:424380%09red
p53 signaling pathway	KEGG PATHWAY	gga04115	2	66	0.263582	0.355367	GADD45B|THBS1	http://www.genome.jp/kegg-bin/show_pathway?gga04115/gga:373987%09red/gga:100859853%09red
Glycosylphosphatidylinositol (GPI)-anchor biosynthesis	KEGG PATHWAY	gga00563	1	22	0.288448	0.37256	GPLD1	http://www.genome.jp/kegg-bin/show_pathway?gga00563/gga:420819%09red
Ubiquitin mediated proteolysis	KEGG PATHWAY	gga04120	3	127	0.298293	0.378859	SOCS1|BIRC2|SOCS3	http://www.genome.jp/kegg-bin/show_pathway?gga04120/gga:416630%09red/gga:395299%09red/gga:374012%09red
Phototransduction	KEGG PATHWAY	gga04744	1	23	0.298904	0.378859	SLC24A1	http://www.genome.jp/kegg-bin/show_pathway?gga04744/gga:414892%09red
Porphyrin and chlorophyll metabolism	KEGG PATHWAY	gga00860	1	23	0.298904	0.378859	CP	http://www.genome.jp/kegg-bin/show_pathway?gga00860/gga:771940%09red
Protein export	KEGG PATHWAY	gga03060	1	23	0.298904	0.378859	SEC61A2	http://www.genome.jp/kegg-bin/show_pathway?gga03060/gga:426369%09red
Regulation of actin cytoskeleton	KEGG PATHWAY	gga04810	4	190	0.318347	0.396159	ITGA8|ARPC1B|ITGB2|GSN	http://www.genome.jp/kegg-bin/show_pathway?gga04810/gga:396225%09red/gga:395774%09red/gga:416490%09red/gga:396181%09red
Fatty acid elongation	KEGG PATHWAY	gga00062	1	25	0.319358	0.396159	ACOT7	http://www.genome.jp/kegg-bin/show_pathway?gga00062/gga:419371%09red
Pentose phosphate pathway	KEGG PATHWAY	gga00030	1	25	0.319358	0.396159	RGN	http://www.genome.jp/kegg-bin/show_pathway?gga00030/gga:395480%09red
ErbB signaling pathway	KEGG PATHWAY	gga04012	2	78	0.328672	0.402442	MYC|JUN	http://www.genome.jp/kegg-bin/show_pathway?gga04012/gga:424673%09red/gga:420332%09red
Citrate cycle (TCA cycle)	KEGG PATHWAY	gga00020	1	28	0.348929	0.418201	PCK1	http://www.genome.jp/kegg-bin/show_pathway?gga00020/gga:396458%09red
Folate biosynthesis	KEGG PATHWAY	gga00790	1	28	0.348929	0.418201	GCH1	http://www.genome.jp/kegg-bin/show_pathway?gga00790/gga:396146%09red
GnRH signaling pathway	KEGG PATHWAY	gga04912	2	84	0.360688	0.427268	EGR1|JUN	http://www.genome.jp/kegg-bin/show_pathway?gga04912/gga:424673%09red/gga:373931%09red
Biosynthesis of unsaturated fatty acids	KEGG PATHWAY	gga01040	1	30	0.367927	0.432699	ACOT7	http://www.genome.jp/kegg-bin/show_pathway?gga01040/gga:419371%09red
DNA replication	KEGG PATHWAY	gga03030	1	31	0.377218	0.439818	DNA2	http://www.genome.jp/kegg-bin/show_pathway?gga03030/gga:423688%09red
Pyruvate metabolism	KEGG PATHWAY	gga00620	1	32	0.386373	0.447929	PCK1	http://www.genome.jp/kegg-bin/show_pathway?gga00620/gga:396458%09red
TGF-beta signaling pathway	KEGG PATHWAY	gga04350	2	90	0.392123	0.453548	MYC|THBS1	http://www.genome.jp/kegg-bin/show_pathway?gga04350/gga:373987%09red/gga:420332%09red
Melanogenesis	KEGG PATHWAY	gga04916	2	91	0.397296	0.45509	EDNRB|WNT5A	http://www.genome.jp/kegg-bin/show_pathway?gga04916/gga:395703%09red/gga:408082%09red
Drug metabolism - cytochrome P450	KEGG PATHWAY	gga00982	1	34	0.404282	0.46147	AOX1	http://www.genome.jp/kegg-bin/show_pathway?gga00982/gga:424071%09red
Fructose and mannose metabolism	KEGG PATHWAY	gga00051	1	35	0.41304	0.468188	SORD	http://www.genome.jp/kegg-bin/show_pathway?gga00051/gga:415332%09red
Steroid hormone biosynthesis	KEGG PATHWAY	gga00140	1	37	0.430173	0.483573	AKR1D1	http://www.genome.jp/kegg-bin/show_pathway?gga00140/gga:418107%09red
Homologous recombination	KEGG PATHWAY	gga03440	1	38	0.438551	0.490287	SYCP3	http://www.genome.jp/kegg-bin/show_pathway?gga03440/gga:418097%09red
Endocytosis	KEGG PATHWAY	gga04144	4	228	0.443988	0.496025	CYTH1|ARPC1B|IL2RG|IL2RA	http://www.genome.jp/kegg-bin/show_pathway?gga04144/gga:395199%09red/gga:422085%09red/gga:416490%09red/gga:395294%09red
Retinol metabolism	KEGG PATHWAY	gga00830	1	39	0.446807	0.496114	AOX1	http://www.genome.jp/kegg-bin/show_pathway?gga00830/gga:424071%09red
Notch signaling pathway	KEGG PATHWAY	gga04330	1	44	0.486304	0.529156	LFNG	http://www.genome.jp/kegg-bin/show_pathway?gga04330/gga:395790%09red
Ether lipid metabolism	KEGG PATHWAY	gga00565	1	44	0.486304	0.529156	ENPP2	http://www.genome.jp/kegg-bin/show_pathway?gga00565/gga:420361%09red
Oxidative phosphorylation	KEGG PATHWAY	gga00190	2	113	0.505187	0.545695	TCIRG1|ATP6V1D	http://www.genome.jp/kegg-bin/show_pathway?gga00190/gga:423280%09red/gga:395472%09red
Amino sugar and nucleotide sugar metabolism	KEGG PATHWAY	gga00520	1	48	0.515866	0.553199	GCK	http://www.genome.jp/kegg-bin/show_pathway?gga00520/gga:430370%09red
N-Glycan biosynthesis	KEGG PATHWAY	gga00510	1	49	0.522988	0.559364	ST6GAL2	http://www.genome.jp/kegg-bin/show_pathway?gga00510/gga:403122%09red
Autophagy - animal	KEGG PATHWAY	gga04140	2	117	0.523433	0.559473	PRKCQ|CTSB	http://www.genome.jp/kegg-bin/show_pathway?gga04140/gga:396329%09red/gga:776459%09red
Fatty acid metabolism	KEGG PATHWAY	gga01212	1	53	0.550445	0.582993	ACSL1	http://www.genome.jp/kegg-bin/show_pathway?gga01212/gga:422547%09red
Purine metabolism	KEGG PATHWAY	gga00230	2	125	0.558549	0.58966	APRT|XDH	http://www.genome.jp/kegg-bin/show_pathway?gga00230/gga:396025%09red/gga:100857155%09red
Drug metabolism - other enzymes	KEGG PATHWAY	gga00983	1	57	0.576326	0.603735	XDH	http://www.genome.jp/kegg-bin/show_pathway?gga00983/gga:396025%09red
VEGF signaling pathway	KEGG PATHWAY	gga04370	1	58	0.582561	0.607922	SPHK1	http://www.genome.jp/kegg-bin/show_pathway?gga04370/gga:427803%09red
Mitophagy - animal	KEGG PATHWAY	gga04137	1	58	0.582561	0.607922	JUN	http://www.genome.jp/kegg-bin/show_pathway?gga04137/gga:424673%09red
mTOR signaling pathway	KEGG PATHWAY	gga04150	2	140	0.619312	0.642571	ATP6V1D|WNT5A	http://www.genome.jp/kegg-bin/show_pathway?gga04150/gga:423280%09red/gga:395703%09red
Cardiac muscle contraction	KEGG PATHWAY	gga04260	1	66	0.629254	0.650815	TPM2	http://www.genome.jp/kegg-bin/show_pathway?gga04260/gga:396430%09red
Cellular senescence	KEGG PATHWAY	gga04218	2	143	0.630665	0.651861	MYC|GADD45B	http://www.genome.jp/kegg-bin/show_pathway?gga04218/gga:100859853%09red/gga:420332%09red
mRNA surveillance pathway	KEGG PATHWAY	gga03015	1	70	0.650609	0.67035	PPP2R2C	http://www.genome.jp/kegg-bin/show_pathway?gga03015/gga:422858%09red
Inositol phosphate metabolism	KEGG PATHWAY	gga00562	1	71	0.655754	0.674756	ALDH6A1	http://www.genome.jp/kegg-bin/show_pathway?gga00562/gga:423345%09red
Protein processing in endoplasmic reticulum	KEGG PATHWAY	gga04141	2	153	0.666604	0.684234	TRAF2|SEC61A2	http://www.genome.jp/kegg-bin/show_pathway?gga04141/gga:417287%09red/gga:426369%09red
Gap junction	KEGG PATHWAY	gga04540	1	84	0.716143	0.728205	TUBB6	http://www.genome.jp/kegg-bin/show_pathway?gga04540/gga:421037%09red
Glycerophospholipid metabolism	KEGG PATHWAY	gga00564	1	94	0.755302	0.763735	ETNPPL	http://www.genome.jp/kegg-bin/show_pathway?gga00564/gga:428743%09red
GO enrichment analysis results of DEGs between GE22 vs. GP1
#Term		Database	ID	Input number	Background number	P-Value	Corrected P-Value	Input	Hyperlink
extracellular space	MMEL1,CD40LG,NAMPT,WFDC1,GPLD1,COL3A1,FGL2,GSN,PODN,CTSS,CLEC3B,CLEC3A,FSTL3,LYZ,SUSD2,CX3CL1,FGG,CRISPLD2,CTSK,GLIPR2,CTSB,ENPP2,COL9A1,COL6A1,CTSZ,MARCO,SERPINF1,SERPINF2,LGALS3,COL24A1,CP,CAPG,WNT5A,SERPIND1,ANGPT1,TGFBI,CSF1,KL,GPX3,C1R,ANGPTL3,ANGPTL2,C1S,TINAG,COL6A3,COL6A2	Gene Ontology	GO:0005615	46	731	8.69927e-16	1.41798e-12	MMEL1|CD40LG|NAMPT|WFDC1|GPLD1|COL3A1|FGL2|GSN|PODN|CTSS|CLEC3B|CLEC3A|FSTL3|LYZ|SUSD2|CX3CL1|FGG|CRISPLD2|CTSK|GLIPR2|CTSB|ENPP2|COL9A1|COL6A1|CTSZ|MARCO|SERPINF1|SERPINF2|LGALS3|COL24A1|CP|CAPG|WNT5A|SERPIND1|ANGPT1|TGFBI|CSF1|KL|GPX3|C1R|ANGPTL3|ANGPTL2|C1S|TINAG|COL6A3|COL6A2	http://amigo.geneontology.org/amigo/term/GO:0005615
external side of plasma membrane	IL7R,CD40LG,CD34,CD4,B2M,CCR4,CCR7,TNFRSF18,SCARA5,THBS1,THY1,FGG,CTLA4,CTSK,TMEM123,CTSB,CD40,IL2RG,PTPRC,ANPEP,CD3D,CD3E	Gene Ontology	GO:0009897	22	174	1.68686e-13	1.37479e-10	IL7R|CD40LG|CD34|CD4|B2M|CCR4|CCR7|TNFRSF18|SCARA5|THBS1|THY1|FGG|CTLA4|CTSK|TMEM123|CTSB|CD40|IL2RG|PTPRC|ANPEP|CD3D|CD3E	http://amigo.geneontology.org/amigo/term/GO:0009897
extracellular matrix	ADAMTSL2,CRISPLD2,MARCO,CYR61,ADAMTS2,ADAMTS1,COL24A1,TGFBI,COL9A1,GPLD1,CTGF,MGP,MMP7,COL6A1,COL3A1,COL6A3,WNT5A	Gene Ontology	GO:0031012	17	157	8.89533e-10	4.83313e-07	ADAMTSL2|CRISPLD2|MARCO|CYR61|ADAMTS2|ADAMTS1|COL24A1|TGFBI|COL9A1|GPLD1|CTGF|MGP|MMP7|COL6A1|COL3A1|COL6A3|WNT5A	http://amigo.geneontology.org/amigo/term/GO:0031012
T cell receptor signaling pathway	FYB,CTLA4,THEMIS,TNFRSF21,THEMIS2,PTPRC,ZAP70,LCP2,THY1,CD247,CD3E	Gene Ontology	GO:0050852	11	54	2.57923e-09	1.05104e-06	FYB|CTLA4|THEMIS|TNFRSF21|THEMIS2|PTPRC|ZAP70|LCP2|THY1|CD247|CD3E	http://amigo.geneontology.org/amigo/term/GO:0050852
extracellular matrix organization	ADAMTSL2,CRISPLD2,MARCO,CYR61,ADAMTS2,ADAMTS1,ITGA8,COL9A1,COL24A1,TGFBI,MMP7,COL6A1,COL3A1,NFKB2	Gene Ontology	GO:0030198	14	112	5.23041e-09	1.42093e-06	ADAMTSL2|CRISPLD2|MARCO|CYR61|ADAMTS2|ADAMTS1|ITGA8|COL9A1|COL24A1|TGFBI|MMP7|COL6A1|COL3A1|NFKB2	http://amigo.geneontology.org/amigo/term/GO:0030198
collagen-containing extracellular matrix	ANGPT1,ELN,ADAMTS2,THBS1,MGP,ANGPTL3,ANGPTL2,FGL2,TGM4,COL6A3,FGG,COL6A2	Gene Ontology	GO:0062023	12	82	1.35105e-08	2.87994e-06	ANGPT1|ELN|ADAMTS2|THBS1|MGP|ANGPTL3|ANGPTL2|FGL2|TGM4|COL6A3|FGG|COL6A2	http://amigo.geneontology.org/amigo/term/GO:0062023
T cell differentiation	IL7R,EGR1,CD3E,TCIRG1,LFNG,CD3D,LCK	Gene Ontology	GO:0030217	7	23	2.10882e-07	3.8193e-05	IL7R|EGR1|CD3E|TCIRG1|LFNG|CD3D|LCK	http://amigo.geneontology.org/amigo/term/GO:0030217
inflammatory response	IL2RA,CD40LG,CIITA,CCR7,CD40,PTGER2,TCIRG1,CCR4,ADAM8,CD44,CX3CL1,AGTR1	Gene Ontology	GO:0006954	12	122	7.05257e-07	0.000104506	IL2RA|CD40LG|CIITA|CCR7|CD40|PTGER2|TCIRG1|CCR4|ADAM8|CD44|CX3CL1|AGTR1	http://amigo.geneontology.org/amigo/term/GO:0006954
integral component of membrane	IL7R,MMEL1,CLDN16,CD2,CD40LG,G6PC,CD34,SLC7A3,SUSD2,LAPTM5,ALOX5AP,CCR4,IFNGR2,CCR7,SLC5A8,ST6GAL2,TMEM174,EDNRB,TCIRG1,CD44,MARCO,SLC37A4,SLC9A3,CD83,ZP2,PTGER2,P2RY13,SLC6A19,SLC12A1,ABCB5,MADCAM1,CX3CL1,TMEM204,KCNJ16,TMEM123,PLA2R1,NINJ1,SLC13A3,MFSD5,CORIN,PIGR,NPHS2,VCAM1,TMEM140,APOLD1,DNER,TMEM67,IL2RG,CD3D,SYNGR3,TMEM52B,SDC4,CSF1,SLC16A7,KL,SLC23A1,SI,CD247,PTPRC,ANPEP,SHISA2,SLC2A6,MME…	Gene Ontology	GO:0016021	69	2565	1.26396e-06	0.000147161	IL7R|MMEL1|CLDN16|CD2|CD40LG|G6PC|CD34|SLC7A3|SUSD2|LAPTM5|ALOX5AP|CCR4|IFNGR2|CCR7|SLC5A8|ST6GAL2|TMEM174|EDNRB|TCIRG1|CD44|MARCO|SLC37A4|SLC9A3|CD83|ZP2|PTGER2|P2RY13|SLC6A19|SLC12A1|ABCB5|MADCAM1|CX3CL1|TMEM204|KCNJ16|TMEM123|PLA2R1|NINJ1|SLC13A3|MFSD5|CORIN|PIGR|NPHS2|VCAM1|TMEM140|APOLD1|DNER|TMEM67|IL2RG|CD3D|SYNGR3|TMEM52B|SDC4|CSF1|SLC16A7|KL|SLC23A1|SI|CD247|PTPRC|ANPEP|SHISA2|SLC2A6|MME…	http://amigo.geneontology.org/amigo/term/GO:0016021
immune system process	CTLA4,IRF1,IRF8,IRF7,CD3E	Gene Ontology	GO:0002376	5	10	1.76398e-06	0.000191686	CTLA4|IRF1|IRF8|IRF7|CD3E	http://amigo.geneontology.org/amigo/term/GO:0002376
membrane raft	TRAF2,CD4,THY1,PTPRC,ZAP70,MME,NPHS2,LYN,ANGPT1,LCK	Gene Ontology	GO:0045121	10	90	2.1991e-06	0.000224033	TRAF2|CD4|THY1|PTPRC|ZAP70|MME|NPHS2|LYN|ANGPT1|LCK	http://amigo.geneontology.org/amigo/term/GO:0045121
cell adhesion	ITGA8,CLDN16,NINJ1,THBS1,CTGF,TGFBI,TINAG,CD44,COL6A1,CYR61,THY1,COL6A2,COL6A3	Gene Ontology	GO:0007155	13	166	2.63487e-06	0.000245145	ITGA8|CLDN16|NINJ1|THBS1|CTGF|TGFBI|TINAG|CD44|COL6A1|CYR61|THY1|COL6A2|COL6A3	http://amigo.geneontology.org/amigo/term/GO:0007155
integrin binding	ITGB2,CD40LG,THBS1,CTGF,ANGPTL3,TGFBI,CYR61,LCP1,THY1	Gene Ontology	GO:0005178	9	72	2.94687e-06	0.000252811	ITGB2|CD40LG|THBS1|CTGF|ANGPTL3|TGFBI|CYR61|LCP1|THY1	http://amigo.geneontology.org/amigo/term/GO:0005178
plasma membrane	PTH1R,CLDN16,GRAP2,CAMK1G,MYO1F,STK10,RASSF2,SLC7A3,SUSD2,GLUL,CD247,COTL1,IFNGR2,PSTPIP2,GSN,FYB,SLC9A3,FMNL1,PIK3R5,PTGER2,SLC6A19,FHL1,TMEM204,CISH,VIPR2,THY1,ANGPT1,KCNJ16,IFITM5,PLA2R1,CD44,SLC13A3,CD3E,CORIN,NPHS2,LY96,CP,RAB40B,DNER,EDA2R,TESC,TCIRG1,ANPEP,MME,LAMP3,AGTR1,CMTM6,LCK	Gene Ontology	GO:0005886	48	1580	3.17365e-06	0.000258244	PTH1R|CLDN16|GRAP2|CAMK1G|MYO1F|STK10|RASSF2|SLC7A3|SUSD2|GLUL|CD247|COTL1|IFNGR2|PSTPIP2|GSN|FYB|SLC9A3|FMNL1|PIK3R5|PTGER2|SLC6A19|FHL1|TMEM204|CISH|VIPR2|THY1|ANGPT1|KCNJ16|IFITM5|PLA2R1|CD44|SLC13A3|CD3E|CORIN|NPHS2|LY96|CP|RAB40B|DNER|EDA2R|TESC|TCIRG1|ANPEP|MME|LAMP3|AGTR1|CMTM6|LCK	http://amigo.geneontology.org/amigo/term/GO:0005886
immune response	FYB,CTLA4,CTSK,ENPP2,THBS1,CD4,B2M,CCR4,CCR7,CTSS	Gene Ontology	GO:0006955	10	98	4.43491e-06	0.000308618	FYB|CTLA4|CTSK|ENPP2|THBS1|CD4|B2M|CCR4|CCR7|CTSS	http://amigo.geneontology.org/amigo/term/GO:0006955
ossification	RASSF2,CLEC3B,CLEC3A,TCIRG1,BGLAP,CTGF,MGP	Gene Ontology	GO:0001503	7	39	4.53155e-06	0.000308618	RASSF2|CLEC3B|CLEC3A|TCIRG1|BGLAP|CTGF|MGP	http://amigo.geneontology.org/amigo/term/GO:0001503
cytoplasm	ACTA2,IFIH1,GCH1,THEMIS,ACTG2,MYO1F,NFKBIA,CD34,BIRC2,CPEB2,GLUL,CD247,RGS18,SAMSN1,PSTPIP2,NR1D2,CTH,RGN,GSN,UBASH3A,PODN,DNA2,PIWIL1,ZNF703,EGR1,DMGDH,TPM2,LYZ,CARD9,THEMIS2,NFKB2,AEN,DUSP1,CLIC2,PIM3,TFCP2L1,SPHK1,NAMPT,APRT,PIK3R5,LGALS3,LCP1,CAPG,DUSP10,NPM3,DEF6,IRF7,BGLAP,ARPC1B,IRF8,C1QTNF1,TNFAIP3,TESC,SLC23A1,CLEC3B,GPLD1,ANPEP,RGCC,CSRP1,NCF1,CRIP1,HAAO	Gene Ontology	GO:0005737	62	2299	4.54407e-06	0.000308618	ACTA2|IFIH1|GCH1|THEMIS|ACTG2|MYO1F|NFKBIA|CD34|BIRC2|CPEB2|GLUL|CD247|RGS18|SAMSN1|PSTPIP2|NR1D2|CTH|RGN|GSN|UBASH3A|PODN|DNA2|PIWIL1|ZNF703|EGR1|DMGDH|TPM2|LYZ|CARD9|THEMIS2|NFKB2|AEN|DUSP1|CLIC2|PIM3|TFCP2L1|SPHK1|NAMPT|APRT|PIK3R5|LGALS3|LCP1|CAPG|DUSP10|NPM3|DEF6|IRF7|BGLAP|ARPC1B|IRF8|C1QTNF1|TNFAIP3|TESC|SLC23A1|CLEC3B|GPLD1|ANPEP|RGCC|CSRP1|NCF1|CRIP1|HAAO	http://amigo.geneontology.org/amigo/term/GO:0005737
positive regulation of JNK cascade	TRAF2,EDA2R,NCF1,RASSF2,CTGF,CARD9,SERPINF2	Gene Ontology	GO:0046330	7	43	8.04134e-06	0.00050413	TRAF2|EDA2R|NCF1|RASSF2|CTGF|CARD9|SERPINF2	http://amigo.geneontology.org/amigo/term/GO:0046330
1-phosphatidylinositol-3-kinase regulator activity	PIK3R6,PIK3R5,SOCS1,CISH,SOCS3	Gene Ontology	GO:0046935	5	15	8.57292e-06	0.00051755	PIK3R6|PIK3R5|SOCS1|CISH|SOCS3	http://amigo.geneontology.org/amigo/term/GO:0046935
regulation of phosphatidylinositol 3-kinase activity	PIK3R6,PIK3R5,SOCS1,CISH,SOCS3	Gene Ontology	GO:0043551	5	17	1.42139e-05	0.000772287	PIK3R6|PIK3R5|SOCS1|CISH|SOCS3	http://amigo.geneontology.org/amigo/term/GO:0043551
positive regulation of ERK1 and ERK2 cascade	ANGPT1,GLIPR2,CD44,JUN,CD4,CTGF,PTPRC,SERPINF2,CX3CL1,FGG	Gene Ontology	GO:0070374	10	114	1.51928e-05	0.000798849	ANGPT1|GLIPR2|CD44|JUN|CD4|CTGF|PTPRC|SERPINF2|CX3CL1|FGG	http://amigo.geneontology.org/amigo/term/GO:0070374
positive regulation of NF-kappaB transcription factor activity	TRAF2,CD40LG,TRIM25,IL18R1,ADAM8,CD40,WNT5A,CTH	Gene Ontology	GO:0051092	8	71	2.10009e-05	0.00106974	TRAF2|CD40LG|TRIM25|IL18R1|ADAM8|CD40|WNT5A|CTH	http://amigo.geneontology.org/amigo/term/GO:0051092
cell-matrix adhesion	ITGA8,ITGB2,CD34,CTGF,ANGPTL3,MADCAM1,FGG	Gene Ontology	GO:0007160	7	52	2.45271e-05	0.00117586	ITGA8|ITGB2|CD34|CTGF|ANGPTL3|MADCAM1|FGG	http://amigo.geneontology.org/amigo/term/GO:0007160
integrin-mediated signaling pathway	FYB,ITGA8,ITGB2,CD40LG,CTGF,MADCAM1,THY1	Gene Ontology	GO:0007229	7	52	2.45271e-05	0.00117586	FYB|ITGA8|ITGB2|CD40LG|CTGF|MADCAM1|THY1	http://amigo.geneontology.org/amigo/term/GO:0007229
negative thymic T cell selection	CCR7,PTPRC,ZAP70,CD3E	Gene Ontology	GO:0045060	4	9	2.94048e-05	0.00132941	CCR7|PTPRC|ZAP70|CD3E	http://amigo.geneontology.org/amigo/term/GO:0045060
positive thymic T cell selection	PTPRC,CD3D,ZAP70,CD3E	Gene Ontology	GO:0045059	4	9	2.94048e-05	0.00132941	PTPRC|CD3D|ZAP70|CD3E	http://amigo.geneontology.org/amigo/term/GO:0045059
heparin binding	CRISPLD2,APOB,ADAMTS1,CLEC3B,THBS1,CTGF,PTPRC,CYR61	Gene Ontology	GO:0008201	8	75	3.01769e-05	0.00132941	CRISPLD2|APOB|ADAMTS1|CLEC3B|THBS1|CTGF|PTPRC|CYR61	http://amigo.geneontology.org/amigo/term/GO:0008201
phosphatidylinositol 3-kinase complex	PIK3R6,PIK3R5,SOCS1,CISH,SOCS3	Gene Ontology	GO:0005942	5	22	4.10239e-05	0.00175971	PIK3R6|PIK3R5|SOCS1|CISH|SOCS3	http://amigo.geneontology.org/amigo/term/GO:0005942
cellular calcium ion homeostasis	PTH1R,SLC37A4,CD40,CALB1,SLC24A1,TCIRG1,RGN	Gene Ontology	GO:0006874	7	59	5.12825e-05	0.00211979	PTH1R|SLC37A4|CD40|CALB1|SLC24A1|TCIRG1|RGN	http://amigo.geneontology.org/amigo/term/GO:0006874
signaling receptor binding	FGG,SLA,FGL2,ANGPTL3,ZAP70,PTPRC,LYN,ANGPT1,LCK,ANGPTL2	Gene Ontology	GO:0005102	10	133	5.20193e-05	0.00211979	FGG|SLA|FGL2|ANGPTL3|ZAP70|PTPRC|LYN|ANGPT1|LCK|ANGPTL2	http://amigo.geneontology.org/amigo/term/GO:0005102
collagen binding	PODN,CTSK,CTSB,COL6A1,TGFBI,COL6A2	Gene Ontology	GO:0005518	6	40	5.47685e-05	0.00212854	PODN|CTSK|CTSB|COL6A1|TGFBI|COL6A2	http://amigo.geneontology.org/amigo/term/GO:0005518
positive regulation of endothelial cell apoptotic process	RGCC,CD40LG,CD40,THBS1	Gene Ontology	GO:2000353	4	11	5.48457e-05	0.00212854	RGCC|CD40LG|CD40|THBS1	http://amigo.geneontology.org/amigo/term/GO:2000353
actin filament binding	MYH11,GAS2,MYO1F,FMNL1,TPM2,COTL1,ARPC1B,PSTPIP2,LCP1,CAPG,GSN	Gene Ontology	GO:0051015	11	164	5.88498e-05	0.00218012	MYH11|GAS2|MYO1F|FMNL1|TPM2|COTL1|ARPC1B|PSTPIP2|LCP1|CAPG|GSN	http://amigo.geneontology.org/amigo/term/GO:0051015
positive regulation of interleukin-12 production	IRF8,CD40LG,CD40,CCR7	Gene Ontology	GO:0032735	4	12	7.22826e-05	0.00261824	IRF8|CD40LG|CD40|CCR7	http://amigo.geneontology.org/amigo/term/GO:0032735
actin cytoskeleton	FYB,ACTA2,ACTA1,ACTG2,MYO1F,TPM2,CORIN,CAPG,NPM3,GSN	Gene Ontology	GO:0015629	10	140	7.78324e-05	0.00275797	FYB|ACTA2|ACTA1|ACTG2|MYO1F|TPM2|CORIN|CAPG|NPM3|GSN	http://amigo.geneontology.org/amigo/term/GO:0015629
extracellular matrix structural constituent	MARCO,ELN,COL9A1,COL24A1,COL6A1,COL3A1	Gene Ontology	GO:0005201	6	46	0.000110554	0.00375422	MARCO|ELN|COL9A1|COL24A1|COL6A1|COL3A1	http://amigo.geneontology.org/amigo/term/GO:0005201
cytosol	SAT1,TGM2,PCK1,GRAP2,NCF2,PPP4R4,RASSF2,NCF1,NFKBIE,B2M,SH3BP1,SAMSN1,PSTPIP2,GSN,APOB,DEF6,STAT1,FOS,TPM2,COTL1,XDH,FMNL1,PIK3R5,FHL1,ZAP70,NFKB2,ALOX5,NABP1,TRAF2,SMC1B,PIM3,PDLIM3,TRIM25,GCK,PPP2R2C,APRT,APOLD1,CALB1,ACOT7,LCP1,DUSP10,NPM3,DENND2D,GCH1,AKR1D1,GLUL,TESC,FBXO32,LCP2,CYTIP,LCK,RNF213,HAAO	Gene Ontology	GO:0005829	53	2089	0.000118947	0.00395682	SAT1|TGM2|PCK1|GRAP2|NCF2|PPP4R4|RASSF2|NCF1|NFKBIE|B2M|SH3BP1|SAMSN1|PSTPIP2|GSN|APOB|DEF6|STAT1|FOS|TPM2|COTL1|XDH|FMNL1|PIK3R5|FHL1|ZAP70|NFKB2|ALOX5|NABP1|TRAF2|SMC1B|PIM3|PDLIM3|TRIM25|GCK|PPP2R2C|APRT|APOLD1|CALB1|ACOT7|LCP1|DUSP10|NPM3|DENND2D|GCH1|AKR1D1|GLUL|TESC|FBXO32|LCP2|CYTIP|LCK|RNF213|HAAO	http://amigo.geneontology.org/amigo/term/GO:0005829
regulation of cell population proliferation	SAT1,STAT1,JUN,PTGER2,SLA,ZAP70,LYN,LCK	Gene Ontology	GO:0042127	8	97	0.000161368	0.00521375	SAT1|STAT1|JUN|PTGER2|SLA|ZAP70|LYN|LCK	http://amigo.geneontology.org/amigo/term/GO:0042127
regulation of erythrocyte differentiation	LYN,SPI1,B2M	Gene Ontology	GO:0045646	3	5	0.000166328	0.00521375	LYN|SPI1|B2M	http://amigo.geneontology.org/amigo/term/GO:0045646
collagen type IX trimer	COL6A1,MARCO,COL9A1	Gene Ontology	GO:0005594	3	5	0.000166328	0.00521375	COL6A1|MARCO|COL9A1	http://amigo.geneontology.org/amigo/term/GO:0005594
angiogenesis	SAT1,JUN,ADAM8,CTGF,ANGPTL2,TGFBI,THY1,ANGPT1,APOLD1	Gene Ontology	GO:0001525	9	126	0.000176625	0.00543204	SAT1|JUN|ADAM8|CTGF|ANGPTL2|TGFBI|THY1|ANGPT1|APOLD1	http://amigo.geneontology.org/amigo/term/GO:0001525
homeostasis of number of cells	IL7R,RASSF2,CCR4,CCR7	Gene Ontology	GO:0048872	4	16	0.000183692	0.00554478	IL7R|RASSF2|CCR4|CCR7	http://amigo.geneontology.org/amigo/term/GO:0048872
innate immune response	IFIH1,TRIM25,LCK,ZAP70,LY96,LYN,SLA,JCHAIN	Gene Ontology	GO:0045087	8	101	0.000209018	0.00619455	IFIH1|TRIM25|LCK|ZAP70|LY96|LYN|SLA|JCHAIN	http://amigo.geneontology.org/amigo/term/GO:0045087
extracellular region	HPX,CD34,COL9A1,BGLAP,B2M,OGN,C1R,COL3A1,IL4I1,ADM,APOLD1,HTRA3	Gene Ontology	GO:0005576	12	226	0.000223902	0.00651715	HPX|CD34|COL9A1|BGLAP|B2M|OGN|C1R|COL3A1|IL4I1|ADM|APOLD1|HTRA3	http://amigo.geneontology.org/amigo/term/GO:0005576
fibrinogen complex	SERPINF2,FGG,THBS1	Gene Ontology	GO:0005577	3	6	0.000246778	0.00676731	SERPINF2|FGG|THBS1	http://amigo.geneontology.org/amigo/term/GO:0005577
positive regulation of alpha-beta T cell proliferation	PTPRC,ZAP70,CD3E	Gene Ontology	GO:0046641	3	6	0.000246778	0.00676731	PTPRC|ZAP70|CD3E	http://amigo.geneontology.org/amigo/term/GO:0046641
collagen trimer	COL3A1,COL6A3,COL6A2,MARCO,COL9A1	Gene Ontology	GO:0005581	5	34	0.000253255	0.00676731	COL3A1|COL6A3|COL6A2|MARCO|COL9A1	http://amigo.geneontology.org/amigo/term/GO:0005581
non-membrane spanning protein tyrosine kinase activity	SLA,LYN,MATK,ZAP70,LCK	Gene Ontology	GO:0004715	5	34	0.000253255	0.00676731	SLA|LYN|MATK|ZAP70|LCK	http://amigo.geneontology.org/amigo/term/GO:0004715
identical protein binding	SAT1,IFIH1,NAMPT,GLUL,CD247,ABAT,CTH,HTRA3,ZP2,JUN,TPM2,LYZ,TRAF2,SORD,LCP1,ALDH4A1,RHCG,SDC4,TNFAIP3,LCK,GPX3,C1S,CD3E	Gene Ontology	GO:0042802	23	678	0.000307952	0.00796764	SAT1|IFIH1|NAMPT|GLUL|CD247|ABAT|CTH|HTRA3|ZP2|JUN|TPM2|LYZ|TRAF2|SORD|LCP1|ALDH4A1|RHCG|SDC4|TNFAIP3|LCK|GPX3|C1S|CD3E	http://amigo.geneontology.org/amigo/term/GO:0042802
positive regulation of stress fiber assembly	CTGF,GPR65,EVL,RGCC,SERPINF2	Gene Ontology	GO:0051496	5	36	0.000321818	0.0080702	CTGF|GPR65|EVL|RGCC|SERPINF2	http://amigo.geneontology.org/amigo/term/GO:0051496
respiratory burst	NCF2,NCF1,SLC37A4	Gene Ontology	GO:0045730	3	7	0.000348707	0.008612	NCF2|NCF1|SLC37A4	http://amigo.geneontology.org/amigo/term/GO:0045730
negative regulation of endothelial cell proliferation	ALOX5,RGCC,STAT1,XDH	Gene Ontology	GO:0001937	4	20	0.000384627	0.00920943	ALOX5|RGCC|STAT1|XDH	http://amigo.geneontology.org/amigo/term/GO:0001937
metalloendopeptidase activity	ADAMTSL2,MMEL1,ADAMTS1,ADAMTS2,ADAM8,MME,MMP7	Gene Ontology	GO:0004222	7	84	0.000389847	0.00920943	ADAMTSL2|MMEL1|ADAMTS1|ADAMTS2|ADAM8|MME|MMP7	http://amigo.geneontology.org/amigo/term/GO:0004222
basement membrane	MARCO,ADAMTS1,COL9A1,TINAG,COL6A1,COL24A1	Gene Ontology	GO:0005604	6	60	0.000415395	0.00967277	MARCO|ADAMTS1|COL9A1|TINAG|COL6A1|COL24A1	http://amigo.geneontology.org/amigo/term/GO:0005604
protein homodimerization activity	PTH1R,GLIPR2,TPM2,STAT1,BCL2A1,BHLHE40,STK10,GCH1,AGXT,B2M,XDH,CARD9,SERPINF2,MME,ACOT7,TESC,JCHAIN	Gene Ontology	GO:0042803	17	438	0.000445913	0.0101065	PTH1R|GLIPR2|TPM2|STAT1|BCL2A1|BHLHE40|STK10|GCH1|AGXT|B2M|XDH|CARD9|SERPINF2|MME|ACOT7|TESC|JCHAIN	http://amigo.geneontology.org/amigo/term/GO:0042803
defense response to virus	IRF7,STAT1,CD40,CARD9,PTPRC,AEN	Gene Ontology	GO:0051607	6	61	0.000450691	0.0101065	IRF7|STAT1|CD40|CARD9|PTPRC|AEN	http://amigo.geneontology.org/amigo/term/GO:0051607
proteolysis involved in cellular protein catabolic process	CTSB,CTSS,CTSZ,CTSK	Gene Ontology	GO:0051603	4	21	0.000452621	0.0101065	CTSB|CTSS|CTSZ|CTSK	http://amigo.geneontology.org/amigo/term/GO:0051603
positive regulation of heterotypic cell-cell adhesion	THY1,FGG,LCK	Gene Ontology	GO:0034116	3	8	0.000474262	0.0104466	THY1|FGG|LCK	http://amigo.geneontology.org/amigo/term/GO:0034116
actin filament	ACTA1,TPM2,COTL1,PSTPIP2,LCP1,GAS2	Gene Ontology	GO:0005884	6	63	0.000528268	0.0113406	ACTA1|TPM2|COTL1|PSTPIP2|LCP1|GAS2	http://amigo.geneontology.org/amigo/term/GO:0005884
immunological synapse	LGALS3,CD3E,ZAP70,LCK	Gene Ontology	GO:0001772	4	22	0.000528764	0.0113406	LGALS3|CD3E|ZAP70|LCK	http://amigo.geneontology.org/amigo/term/GO:0001772
cellular response to interferon-gamma	CX3CL1,WNT5A,IRF8,EVL,GSN	Gene Ontology	GO:0071346	5	41	0.000554415	0.0117363	CX3CL1|WNT5A|IRF8|EVL|GSN	http://amigo.geneontology.org/amigo/term/GO:0071346
positive regulation of interferon-gamma production	WNT5A,IRF8,IL18R1,CD3E	Gene Ontology	GO:0032729	4	23	0.000613589	0.0123475	WNT5A|IRF8|IL18R1|CD3E	http://amigo.geneontology.org/amigo/term/GO:0032729
response to glucose	GLUL,EGR1,GPLD1,THBS1	Gene Ontology	GO:0009749	4	23	0.000613589	0.0123475	GLUL|EGR1|GPLD1|THBS1	http://amigo.geneontology.org/amigo/term/GO:0009749
steroid metabolic process	AKR1D1,G6PC,SLC37A4	Gene Ontology	GO:0008202	3	9	0.000625485	0.0124334	AKR1D1|G6PC|SLC37A4	http://amigo.geneontology.org/amigo/term/GO:0008202
proteolysis	ADAMTSL2,CTSK,ADAMTS1,ADAM8,FGL2,MMEL1,TINAG,ANPEP,PRSS23,C1S,MMP7,HTRA3	Gene Ontology	GO:0006508	12	258	0.000694541	0.0136398	ADAMTSL2|CTSK|ADAMTS1|ADAM8|FGL2|MMEL1|TINAG|ANPEP|PRSS23|C1S|MMP7|HTRA3	http://amigo.geneontology.org/amigo/term/GO:0006508
stress fiber	CSRP1,LCP1,ACTA1,TPM2,PDLIM3	Gene Ontology	GO:0001725	5	44	0.000744061	0.0142685	CSRP1|LCP1|ACTA1|TPM2|PDLIM3	http://amigo.geneontology.org/amigo/term/GO:0001725
cytokine-mediated signaling pathway	IL7R,SOCS1,STAT1,IL2RG,CD44,IFNGR2	Gene Ontology	GO:0019221	6	68	0.000767851	0.0143862	IL7R|SOCS1|STAT1|IL2RG|CD44|IFNGR2	http://amigo.geneontology.org/amigo/term/GO:0019221
actin filament severing	FMNL1,CAPG,GSN	Gene Ontology	GO:0051014	3	10	0.000804309	0.0148833	FMNL1|CAPG|GSN	http://amigo.geneontology.org/amigo/term/GO:0051014
extrinsic component of cytoplasmic side of plasma membrane	RACGAP1,SLA,LYN,ZAP70,LCK	Gene Ontology	GO:0031234	5	45	0.000816907	0.0148833	RACGAP1|SLA|LYN|ZAP70|LCK	http://amigo.geneontology.org/amigo/term/GO:0031234
transcription regulatory region sequence-specific DNA binding	IRF1,IRF7,ARID5A,EGR1,JUN,MAFK,KLF2	Gene Ontology	GO:0000976	7	96	0.00082178	0.0148833	IRF1|IRF7|ARID5A|EGR1|JUN|MAFK|KLF2	http://amigo.geneontology.org/amigo/term/GO:0000976
cell differentiation	ITGA8,SPI1,BHLHE40,FSTL3,NR1D2,SLA,CTGF,MGP,ZAP70,LYN,TESC,LCK	Gene Ontology	GO:0030154	12	266	0.000895289	0.0158622	ITGA8|SPI1|BHLHE40|FSTL3|NR1D2|SLA|CTGF|MGP|ZAP70|LYN|TESC|LCK	http://amigo.geneontology.org/amigo/term/GO:0030154
serine-type endopeptidase inhibitor activity	WFDC1,COL6A3,SERPINF1,SERPIND1,SERPINF2	Gene Ontology	GO:0004867	5	47	0.000978385	0.0169656	WFDC1|COL6A3|SERPINF1|SERPIND1|SERPINF2	http://amigo.geneontology.org/amigo/term/GO:0004867
negative regulation of angiogenesis	ADAMTS1,RGCC,SERPINF1,STAT1,THBS1	Gene Ontology	GO:0016525	5	47	0.000978385	0.0169656	ADAMTS1|RGCC|SERPINF1|STAT1|THBS1	http://amigo.geneontology.org/amigo/term/GO:0016525
dynactin complex	ACTA2,ACTA1,ACTG2	Gene Ontology	GO:0005869	3	11	0.00101257	0.0173735	ACTA2|ACTA1|ACTG2	http://amigo.geneontology.org/amigo/term/GO:0005869
B cell receptor signaling pathway	CTLA4,LYN,PTPRC,LCK	Gene Ontology	GO:0050853	4	27	0.00105044	0.0178356	CTLA4|LYN|PTPRC|LCK	http://amigo.geneontology.org/amigo/term/GO:0050853
response to lipopolysaccharide	CCR7,PCK1,DUSP10,PTGER2,GCH1	Gene Ontology	GO:0032496	5	48	0.00106747	0.017938	CCR7|PCK1|DUSP10|PTGER2|GCH1	http://amigo.geneontology.org/amigo/term/GO:0032496
peptidyl-tyrosine autophosphorylation	SLA,LYN,ZAP70,LCK	Gene Ontology	GO:0038083	4	28	0.00118674	0.0196227	SLA|LYN|ZAP70|LCK	http://amigo.geneontology.org/amigo/term/GO:0038083
positive regulation of I-kappaB kinase/NF-kappaB signaling	EDA2R,TRAF2,TRIM25,CD40,CARD9,CTH	Gene Ontology	GO:0043123	6	75	0.00123483	0.0196227	EDA2R|TRAF2|TRIM25|CD40|CARD9|CTH	http://amigo.geneontology.org/amigo/term/GO:0043123
negative regulation of B cell proliferation	CTLA4,LYN,TNFRSF21	Gene Ontology	GO:0030889	3	12	0.001252	0.0196227	CTLA4|LYN|TNFRSF21	http://amigo.geneontology.org/amigo/term/GO:0030889
fibronectin binding	CTSK,FSTL3,THBS1	Gene Ontology	GO:0001968	3	12	0.001252	0.0196227	CTSK|FSTL3|THBS1	http://amigo.geneontology.org/amigo/term/GO:0001968
peptide cross-linking	TGM2,TGM4,THBS1	Gene Ontology	GO:0018149	3	12	0.001252	0.0196227	TGM2|TGM4|THBS1	http://amigo.geneontology.org/amigo/term/GO:0018149
positive regulation of cell differentiation	CTGF,SOCS3,SERPINF2	Gene Ontology	GO:0045597	3	12	0.001252	0.0196227	CTGF|SOCS3|SERPINF2	http://amigo.geneontology.org/amigo/term/GO:0045597
complement activation	C1R,C7,RGCC	Gene Ontology	GO:0006956	3	12	0.001252	0.0196227	C1R|C7|RGCC	http://amigo.geneontology.org/amigo/term/GO:0006956
phosphotyrosine residue binding	SAMSN1,ZAP70,SOCS3,LCK	Gene Ontology	GO:0001784	4	30	0.00149561	0.0232176	SAMSN1|ZAP70|SOCS3|LCK	http://amigo.geneontology.org/amigo/term/GO:0001784
heterotypic cell-cell adhesion	ITGB2,PTPRC,MADCAM1	Gene Ontology	GO:0034113	3	13	0.00152424	0.0232198	ITGB2|PTPRC|MADCAM1	http://amigo.geneontology.org/amigo/term/GO:0034113
cellular response to cadmium ion	NCF1,JUN,FOS	Gene Ontology	GO:0071276	3	13	0.00152424	0.0232198	NCF1|JUN|FOS	http://amigo.geneontology.org/amigo/term/GO:0071276
hematopoietic progenitor cell differentiation	DHTKD1,PTPRC,NARFL,FSTL3,COL24A1	Gene Ontology	GO:0002244	5	53	0.00160576	0.0240127	DHTKD1|PTPRC|NARFL|FSTL3|COL24A1	http://amigo.geneontology.org/amigo/term/GO:0002244
lysosome	CTSK,NAAA,CTSB,IFI30,TCIRG1,CTSZ,TINAG,CTSS	Gene Ontology	GO:0005764	8	142	0.00172482	0.0254581	CTSK|NAAA|CTSB|IFI30|TCIRG1|CTSZ|TINAG|CTSS	http://amigo.geneontology.org/amigo/term/GO:0005764
transmembrane signaling receptor activity	CD44,CD247,CD3D,CD40,CD3E	Gene Ontology	GO:0004888	5	54	0.00173365	0.0254581	CD44|CD247|CD3D|CD40|CD3E	http://amigo.geneontology.org/amigo/term/GO:0004888
DNA-binding transcription factor activity, RNA polymerase II-specific	IRF1,SPI1,IRF7,FOS,JUN,IRF8,EGR1,JDP2,HOXB9,KLF2,TCF24,MYC	Gene Ontology	GO:0000981	12	289	0.00175788	0.0255835	IRF1|SPI1|IRF7|FOS|JUN|IRF8|EGR1|JDP2|HOXB9|KLF2|TCF24|MYC	http://amigo.geneontology.org/amigo/term/GO:0000981
structural constituent of muscle	CSRP1,MYH11,PDLIM3	Gene Ontology	GO:0008307	3	14	0.00183084	0.0257265	CSRP1|MYH11|PDLIM3	http://amigo.geneontology.org/amigo/term/GO:0008307
glutathione peroxidase activity	GPX3,ALOX5AP,CLIC2	Gene Ontology	GO:0004602	3	14	0.00183084	0.0257265	GPX3|ALOX5AP|CLIC2	http://amigo.geneontology.org/amigo/term/GO:0004602
actin polymerization or depolymerization	CAPG,EVL,GSN	Gene Ontology	GO:0008154	3	14	0.00183084	0.0257265	CAPG|EVL|GSN	http://amigo.geneontology.org/amigo/term/GO:0008154
negative regulation of fibroblast growth factor receptor signaling pathway	WNT5A,SHISA2,THBS1	Gene Ontology	GO:0040037	3	14	0.00183084	0.0257265	WNT5A|SHISA2|THBS1	http://amigo.geneontology.org/amigo/term/GO:0040037
peroxisome	HAO1,ECI2,XDH,AGXT,PIPOX	Gene Ontology	GO:0005777	5	56	0.00201162	0.0280251	HAO1|ECI2|XDH|AGXT|PIPOX	http://amigo.geneontology.org/amigo/term/GO:0005777
receptor signaling pathway via JAK-STAT	SOCS1,STAT1,SOCS3	Gene Ontology	GO:0007259	3	15	0.00217326	0.0297682	SOCS1|STAT1|SOCS3	http://amigo.geneontology.org/amigo/term/GO:0007259
neutrophil chemotaxis	LGALS3,CX3CL1,ITGB2,SLC37A4	Gene Ontology	GO:0030593	4	34	0.00227343	0.0308808	LGALS3|CX3CL1|ITGB2|SLC37A4	http://amigo.geneontology.org/amigo/term/GO:0030593
signal transduction	CYR61,TAGAP,LSP1,CSF1,NAMPT,CD4,CTGF,OGN,ANGPTL3,ANPEP,NFKB2,ADM,SH3BP1	Gene Ontology	GO:0007165	13	342	0.00242893	0.0327203	CYR61|TAGAP|LSP1|CSF1|NAMPT|CD4|CTGF|OGN|ANGPTL3|ANPEP|NFKB2|ADM|SH3BP1	http://amigo.geneontology.org/amigo/term/GO:0007165
cell migration	ITGB2,FMNL1,SDC4,TNFAIP3,THBS1,CTGF,PSTPIP2,LCP1	Gene Ontology	GO:0016477	8	151	0.00248242	0.0327653	ITGB2|FMNL1|SDC4|TNFAIP3|THBS1|CTGF|PSTPIP2|LCP1	http://amigo.geneontology.org/amigo/term/GO:0016477
focal adhesion	ITGB2,EVL,PTPRC,CSRP1,LCP1,SLA,GSN	Gene Ontology	GO:0005925	7	118	0.00251695	0.0327653	ITGB2|EVL|PTPRC|CSRP1|LCP1|SLA|GSN	http://amigo.geneontology.org/amigo/term/GO:0005925
R-SMAD binding	RGCC,JUN,FOS	Gene Ontology	GO:0070412	3	16	0.00255288	0.0327653	RGCC|JUN|FOS	http://amigo.geneontology.org/amigo/term/GO:0070412
tumor necrosis factor receptor binding	TRAF2,CD40LG,STAT1	Gene Ontology	GO:0005164	3	16	0.00255288	0.0327653	TRAF2|CD40LG|STAT1	http://amigo.geneontology.org/amigo/term/GO:0005164
regulation of I-kappaB kinase/NF-kappaB signaling	TRAF2,ANGPT1,WNT5A	Gene Ontology	GO:0043122	3	16	0.00255288	0.0327653	TRAF2|ANGPT1|WNT5A	http://amigo.geneontology.org/amigo/term/GO:0043122
podosome	LCP1,ADAM8,GSN	Gene Ontology	GO:0002102	3	16	0.00255288	0.0327653	LCP1|ADAM8|GSN	http://amigo.geneontology.org/amigo/term/GO:0002102
collagen fibril organization	ADAMTS2,DPT,MARCO,SERPINF2	Gene Ontology	GO:0030199	4	36	0.00275079	0.0350296	ADAMTS2|DPT|MARCO|SERPINF2	http://amigo.geneontology.org/amigo/term/GO:0030199
nucleoplasm	IRF8,RASSF2,NFKBIE,HOXB9,SMC1B,NR1D2,TESC,UBASH3A,SPI1,DEF6,DENND2D,SPDYA,EGR1,FSTL3,GRAP2,NABP1,CTSK,FOS,ALOX5,IFI35,APRT,ALDH6A1,DNA2,ACOT7,CAPG,APOLD1,NPM3,SOCS1,STAT1,ARID5A,GCH1,ATAD2,RACGAP1,MAFK,FBXO32,RGCC,CYTIP	Gene Ontology	GO:0005654	37	1526	0.00288815	0.0364937	IRF8|RASSF2|NFKBIE|HOXB9|SMC1B|NR1D2|TESC|UBASH3A|SPI1|DEF6|DENND2D|SPDYA|EGR1|FSTL3|GRAP2|NABP1|CTSK|FOS|ALOX5|IFI35|APRT|ALDH6A1|DNA2|ACOT7|CAPG|APOLD1|NPM3|SOCS1|STAT1|ARID5A|GCH1|ATAD2|RACGAP1|MAFK|FBXO32|RGCC|CYTIP	http://amigo.geneontology.org/amigo/term/GO:0005654
positive regulation of vasoconstriction	AVPR1A,FGG,SMTNL2	Gene Ontology	GO:0045907	3	17	0.00297097	0.036967	AVPR1A|FGG|SMTNL2	http://amigo.geneontology.org/amigo/term/GO:0045907
collagen catabolic process	MMP7,CTSB,CTSK	Gene Ontology	GO:0030574	3	17	0.00297097	0.036967	MMP7|CTSB|CTSK	http://amigo.geneontology.org/amigo/term/GO:0030574
zinc ion binding	TRAF2,GCH1,ADAMTS1,ADAMTS2,EGR1,ENPP2,IFIH1,TNFAIP3,SORD,CALB1,ANPEP,MME,MMP7,NR1D2,CRIP1,ADAM8,RGN	Gene Ontology	GO:0008270	17	527	0.00303008	0.0374169	TRAF2|GCH1|ADAMTS1|ADAMTS2|EGR1|ENPP2|IFIH1|TNFAIP3|SORD|CALB1|ANPEP|MME|MMP7|NR1D2|CRIP1|ADAM8|RGN	http://amigo.geneontology.org/amigo/term/GO:0008270
protein kinase binding	ACTA2,TRAF2,ITGB2,SOCS1,PIWIL1,SPDYA,RACGAP1,PTPRC,RGCC,THY1,LCK	Gene Ontology	GO:0019901	11	270	0.00309727	0.037959	ACTA2|TRAF2|ITGB2|SOCS1|PIWIL1|SPDYA|RACGAP1|PTPRC|RGCC|THY1|LCK	http://amigo.geneontology.org/amigo/term/GO:0019901
cytokine receptor activity	IL7R,CD44,IFNGR2,IL2RG	Gene Ontology	GO:0004896	4	38	0.00329259	0.0397549	IL7R|CD44|IFNGR2|IL2RG	http://amigo.geneontology.org/amigo/term/GO:0004896
positive regulation of peptidyl-tyrosine phosphorylation	PTPRC,ANGPT1,ENPP2,CD3E	Gene Ontology	GO:0050731	4	38	0.00329259	0.0397549	PTPRC|ANGPT1|ENPP2|CD3E	http://amigo.geneontology.org/amigo/term/GO:0050731
spermatogenesis	CNTD1,APOB,PIWIL1,ADAMTS2,RACGAP1,TSPAN8,SYCP3	Gene Ontology	GO:0007283	7	125	0.0034113	0.0399204	CNTD1|APOB|PIWIL1|ADAMTS2|RACGAP1|TSPAN8|SYCP3	http://amigo.geneontology.org/amigo/term/GO:0007283
negative regulation of apoptotic process	SPHK1,CD40LG,PIM3,SOCS3,BCL2A1,BIRC2,CYR61,WNT5A,TNFRSF18	Gene Ontology	GO:0043066	9	196	0.00342208	0.0399204	SPHK1|CD40LG|PIM3|SOCS3|BCL2A1|BIRC2|CYR61|WNT5A|TNFRSF18	http://amigo.geneontology.org/amigo/term/GO:0043066
cellular response to reactive oxygen species	NCF1,JUN,FOS	Gene Ontology	GO:0034614	3	18	0.00342875	0.0399204	NCF1|JUN|FOS	http://amigo.geneontology.org/amigo/term/GO:0034614
bone resorption	TCIRG1,PTH1R,CTSK	Gene Ontology	GO:0045453	3	18	0.00342875	0.0399204	TCIRG1|PTH1R|CTSK	http://amigo.geneontology.org/amigo/term/GO:0045453
positive regulation of protein kinase activity	LCP2,RASSF2,CYR61	Gene Ontology	GO:0045860	3	18	0.00342875	0.0399204	LCP2|RASSF2|CYR61	http://amigo.geneontology.org/amigo/term/GO:0045860
meiotic cell cycle	SMC1B,SYCP3,PIWIL1	Gene Ontology	GO:0051321	3	19	0.00392734	0.0447662	SMC1B|SYCP3|PIWIL1	http://amigo.geneontology.org/amigo/term/GO:0051321
reactive oxygen species metabolic process	PLA2R1,CTGF,CYR61	Gene Ontology	GO:0072593	3	19	0.00392734	0.0447662	PLA2R1|CTGF|CYR61	http://amigo.geneontology.org/amigo/term/GO:0072593
-	#N/A	Gene Ontology	GO:0045080	2	5	0.00429831	0.048319	WNT5A|EGR1	http://amigo.geneontology.org/amigo/term/GO:0045080
lactate metabolic process	PCK1,SLC37A4	Gene Ontology	GO:0006089	2	5	0.00429831	0.048319	PCK1|SLC37A4	http://amigo.geneontology.org/amigo/term/GO:0006089
negative regulation of endothelial cell apoptotic process	FGG,ANGPT1,TNFAIP3	Gene Ontology	GO:2000352	3	20	0.0044678	0.0492062	FGG|ANGPT1|TNFAIP3	http://amigo.geneontology.org/amigo/term/GO:2000352
mitogen-activated protein kinase binding	GCH1,DUSP1,DUSP10	Gene Ontology	GO:0051019	3	20	0.0044678	0.0492062	GCH1|DUSP1|DUSP10	http://amigo.geneontology.org/amigo/term/GO:0051019
positive regulation of angiogenesis		Gene Ontology	GO:0045766	5	70	0.00494211	0.0534854	PIK3R6|WNT5A|ANGPTL3|CD40|THBS1	http://amigo.geneontology.org/amigo/term/GO:0045766
cellular response to hypoxia		Gene Ontology	GO:0071456	4	43	0.00495479	0.0534854	PCK1|RGCC|ADAM8|CPEB2	http://amigo.geneontology.org/amigo/term/GO:0071456
B cell proliferation		Gene Ontology	GO:0042100	3	21	0.00505111	0.0538107	IL7R|CD40LG|PTPRC	http://amigo.geneontology.org/amigo/term/GO:0042100
cysteine-type peptidase activity		Gene Ontology	GO:0008234	2	6	0.00567564	0.0538107	CTSK|TINAG	http://amigo.geneontology.org/amigo/term/GO:0008234
aging		Gene Ontology	GO:0007568	2	6	0.00567564	0.0538107	PCK1|KL	http://amigo.geneontology.org/amigo/term/GO:0007568
replicative senescence		Gene Ontology	GO:0090399	2	6	0.00567564	0.0538107	PLA2R1|MME	http://amigo.geneontology.org/amigo/term/GO:0090399
T cell receptor complex		Gene Ontology	GO:0042101	2	6	0.00567564	0.0538107	CD247|ZAP70	http://amigo.geneontology.org/amigo/term/GO:0042101
positive regulation of T cell activation		Gene Ontology	GO:0050870	2	6	0.00567564	0.0538107	THY1|LCK	http://amigo.geneontology.org/amigo/term/GO:0050870
positive regulation of T cell cytokine production		Gene Ontology	GO:0002726	2	6	0.00567564	0.0538107	TRAF2|B2M	http://amigo.geneontology.org/amigo/term/GO:0002726
lactate transmembrane transporter activity		Gene Ontology	GO:0015129	2	6	0.00567564	0.0538107	SLC5A8|SLC16A7	http://amigo.geneontology.org/amigo/term/GO:0015129
lactate transmembrane transport		Gene Ontology	GO:0035873	2	6	0.00567564	0.0538107	SLC5A8|SLC16A7	http://amigo.geneontology.org/amigo/term/GO:0035873
positive regulation of T cell differentiation in thymus		Gene Ontology	GO:0033089	2	6	0.00567564	0.0538107	IL7R|ADAM8	http://amigo.geneontology.org/amigo/term/GO:0033089
negative regulation of p38MAPK cascade		Gene Ontology	GO:1903753	2	6	0.00567564	0.0538107	DUSP1|DUSP10	http://amigo.geneontology.org/amigo/term/GO:1903753
myosin filament		Gene Ontology	GO:0032982	2	6	0.00567564	0.0538107	ACTA2|MYH11	http://amigo.geneontology.org/amigo/term/GO:0032982
cellular response to UV-B		Gene Ontology	GO:0071493	2	6	0.00567564	0.0538107	MME|CRIP1	http://amigo.geneontology.org/amigo/term/GO:0071493
response to interferon-gamma		Gene Ontology	GO:0034341	2	6	0.00567564	0.0538107	GCH1|CD40	http://amigo.geneontology.org/amigo/term/GO:0034341
regulation of T cell proliferation		Gene Ontology	GO:0042129	2	6	0.00567564	0.0538107	LGALS3|CTLA4	http://amigo.geneontology.org/amigo/term/GO:0042129
CD40 receptor complex		Gene Ontology	GO:0035631	2	6	0.00567564	0.0538107	TRAF2|CD40	http://amigo.geneontology.org/amigo/term/GO:0035631
actin filament polymerization		Gene Ontology	GO:0030041	3	22	0.00567818	0.0538107	PSTPIP2|COTL1|GSN	http://amigo.geneontology.org/amigo/term/GO:0030041
positive regulation of epithelial cell migration		Gene Ontology	GO:0010634	3	22	0.00567818	0.0538107	JUN|GLIPR2|ENPP2	http://amigo.geneontology.org/amigo/term/GO:0010634
humoral immune response		Gene Ontology	GO:0006959	3	22	0.00567818	0.0538107	ALOX5|TNFRSF21|JCHAIN	http://amigo.geneontology.org/amigo/term/GO:0006959
positive regulation of cell adhesion		Gene Ontology	GO:0045785	3	22	0.00567818	0.0538107	TGM2|ANGPT1|TNFRSF18	http://amigo.geneontology.org/amigo/term/GO:0045785
cellular response to calcium ion		Gene Ontology	GO:0071277	4	46	0.0061818	0.05791	WNT5A|GPLD1|JUN|FOS	http://amigo.geneontology.org/amigo/term/GO:0071277
phosphatidylinositol phosphorylation		Gene Ontology	GO:0046854	4	46	0.0061818	0.05791	PIK3R6|SOCS1|CISH|SOCS3	http://amigo.geneontology.org/amigo/term/GO:0046854
regulation of insulin secretion		Gene Ontology	GO:0050796	3	23	0.00634984	0.0591442	TCIRG1|ALOX5|GCK	http://amigo.geneontology.org/amigo/term/GO:0050796
pyridoxal phosphate binding		Gene Ontology	GO:0030170	4	47	0.00663175	0.061419	AGXT|CTH|ABAT|ETNPPL	http://amigo.geneontology.org/amigo/term/GO:0030170
cell surface receptor signaling pathway		Gene Ontology	GO:0007166	5	76	0.0068339	0.0623259	PTH1R|VIPR2|CD247|CD3D|CD3E	http://amigo.geneontology.org/amigo/term/GO:0007166
apical plasma membrane		Gene Ontology	GO:0016324	7	144	0.00706248	0.0623259	SLC23A1|SLC9A3|RHCG|TCIRG1|SLC6A19|SLC12A1|THY1	http://amigo.geneontology.org/amigo/term/GO:0016324
learning or memory		Gene Ontology	GO:0007611	3	24	0.00706687	0.0623259	MME|GATM|B2M	http://amigo.geneontology.org/amigo/term/GO:0007611
amyloid fibril formation		Gene Ontology	GO:1990000	2	7	0.00722675	0.0623259	B2M|GSN	http://amigo.geneontology.org/amigo/term/GO:1990000
positive regulation of macrophage activation		Gene Ontology	GO:0043032	2	7	0.00722675	0.0623259	WNT5A|THBS1	http://amigo.geneontology.org/amigo/term/GO:0043032
positive regulation of calcium-mediated signaling		Gene Ontology	GO:0050850	2	7	0.00722675	0.0623259	ZAP70|CD3E	http://amigo.geneontology.org/amigo/term/GO:0050850
positive regulation of T cell mediated cytotoxicity		Gene Ontology	GO:0001916	2	7	0.00722675	0.0623259	B2M|PTPRC	http://amigo.geneontology.org/amigo/term/GO:0001916
profilin binding		Gene Ontology	GO:0005522	2	7	0.00722675	0.0623259	FMNL1|EVL	http://amigo.geneontology.org/amigo/term/GO:0005522
regulation of postsynaptic cytosolic calcium ion concentration		Gene Ontology	GO:0099566	2	7	0.00722675	0.0623259	WNT5A|CALB1	http://amigo.geneontology.org/amigo/term/GO:0099566
complement activation, classical pathway		Gene Ontology	GO:0006958	2	7	0.00722675	0.0623259	C1S|C1R	http://amigo.geneontology.org/amigo/term/GO:0006958
digestion		Gene Ontology	GO:0007586	2	7	0.00722675	0.0623259	PCK1|AKR1D1	http://amigo.geneontology.org/amigo/term/GO:0007586
negative regulation of tyrosine phosphorylation of STAT protein		Gene Ontology	GO:0042532	2	7	0.00722675	0.0623259	SOCS1|SOCS3	http://amigo.geneontology.org/amigo/term/GO:0042532
protein-glutamine gamma-glutamyltransferase activity		Gene Ontology	GO:0003810	2	7	0.00722675	0.0623259	TGM2|TGM4	http://amigo.geneontology.org/amigo/term/GO:0003810
negative regulation of endopeptidase activity		Gene Ontology	GO:0010951	5	78	0.0075634	0.064483	WFDC1|COL6A3|SERPINF1|SERPIND1|SERPINF2	http://amigo.geneontology.org/amigo/term/GO:0010951
cell surface		Gene Ontology	GO:0009986	10	264	0.00757646	0.064483	ITGA8|ITGB2|PLA2R1|SDC4|ADAM8|CORIN|ANGPTL3|SERPINF2|TSPAN8|WNT5A	http://amigo.geneontology.org/amigo/term/GO:0009986
cysteine-type endopeptidase activity		Gene Ontology	GO:0004197	4	49	0.00759555	0.064483	CTSB|CTSS|CTSZ|CTSK	http://amigo.geneontology.org/amigo/term/GO:0004197
negative regulation of cell population proliferation		Gene Ontology	GO:0008285	8	184	0.00766513	0.0647366	PTH1R|PODN|IRF1|DPT|JUN|TESC|GPLD1|DUSP1	http://amigo.geneontology.org/amigo/term/GO:0008285
tumor necrosis factor-mediated signaling pathway		Gene Ontology	GO:0033209	3	25	0.00782998	0.0647862	TRAF2|TNFRSF18|STAT1	http://amigo.geneontology.org/amigo/term/GO:0033209
positive regulation of blood vessel endothelial cell migration		Gene Ontology	GO:0043536	3	25	0.00782998	0.0647862	ANGPT1|CD40|THBS1	http://amigo.geneontology.org/amigo/term/GO:0043536
cell adhesion molecule binding		Gene Ontology	GO:0050839	3	25	0.00782998	0.0647862	TGFBI|FGG|ADAM8	http://amigo.geneontology.org/amigo/term/GO:0050839
sprouting angiogenesis		Gene Ontology	GO:0002040	3	25	0.00782998	0.0647862	ANGPT1|RNF213|THBS1	http://amigo.geneontology.org/amigo/term/GO:0002040
lung development		Gene Ontology	GO:0030324	4	50	0.0081102	0.0667657	SLC23A1|CTGF|WNT5A|ADAMTS2	http://amigo.geneontology.org/amigo/term/GO:0030324
positive regulation of tumor necrosis factor production		Gene Ontology	GO:0032760	3	26	0.00863982	0.0681421	LY96|CARD9|PTPRC	http://amigo.geneontology.org/amigo/term/GO:0032760
regulation of gene expression		Gene Ontology	GO:0010468	6	114	0.00865408	0.0681421	MECOM|G6PC|TCIRG1|NARFL|TSPAN8|CRIP1	http://amigo.geneontology.org/amigo/term/GO:0010468
calcium ion binding		Gene Ontology	GO:0005509	14	447	0.00865431	0.0681421	TESC|CLEC3B|ENPP2|ADAM8|THBS1|BGLAP|MGP|CALB1|C1S|C1R|LCP1|DNER|RGN|GSN	http://amigo.geneontology.org/amigo/term/GO:0005509
regulation of cytokine secretion		Gene Ontology	GO:0050707	2	8	0.00894626	0.0681421	LYN|SOCS1	http://amigo.geneontology.org/amigo/term/GO:0050707
positive regulation of isotype switching to IgG isotypes		Gene Ontology	GO:0048304	2	8	0.00894626	0.0681421	PTPRC|CD40	http://amigo.geneontology.org/amigo/term/GO:0048304
positive regulation of interferon-alpha production		Gene Ontology	GO:0032727	2	8	0.00894626	0.0681421	IFIH1|STAT1	http://amigo.geneontology.org/amigo/term/GO:0032727
defense response to protozoan		Gene Ontology	GO:0042832	2	8	0.00894626	0.0681421	IRF8|CD40	http://amigo.geneontology.org/amigo/term/GO:0042832
intrinsic component of plasma membrane		Gene Ontology	GO:0031226	2	8	0.00894626	0.0681421	LY96|TGM2	http://amigo.geneontology.org/amigo/term/GO:0031226
protein tyrosine/threonine phosphatase activity		Gene Ontology	GO:0008330	2	8	0.00894626	0.0681421	DUSP1|DUSP10	http://amigo.geneontology.org/amigo/term/GO:0008330
peptidyl-serine dephosphorylation		Gene Ontology	GO:0070262	2	8	0.00894626	0.0681421	DUSP1|PPP2R2C	http://amigo.geneontology.org/amigo/term/GO:0070262
superoxide-generating NADPH oxidase activator activity		Gene Ontology	GO:0016176	2	8	0.00894626	0.0681421	NCF2|NCF1	http://amigo.geneontology.org/amigo/term/GO:0016176
proteoglycan binding		Gene Ontology	GO:0043394	2	8	0.00894626	0.0681421	CTSB|CTSK	http://amigo.geneontology.org/amigo/term/GO:0043394
myosin II binding		Gene Ontology	GO:0045159	2	8	0.00894626	0.0681421	MYH11|GSN	http://amigo.geneontology.org/amigo/term/GO:0045159
immunoglobulin production		Gene Ontology	GO:0002377	2	8	0.00894626	0.0681421	TCIRG1|IL7R	http://amigo.geneontology.org/amigo/term/GO:0002377
negative regulation of protein autophosphorylation		Gene Ontology	GO:0031953	2	8	0.00894626	0.0681421	JUN|PTPRC	http://amigo.geneontology.org/amigo/term/GO:0031953
bone mineralization		Gene Ontology	GO:0030282	3	27	0.00949696	0.0713366	CLEC3B|PTH1R|IFITM5	http://amigo.geneontology.org/amigo/term/GO:0030282
symporter activity		Gene Ontology	GO:0015293	3	27	0.00949696	0.0713366	SLC5A8|SLC6A19|SLC24A1	http://amigo.geneontology.org/amigo/term/GO:0015293
cellular response to retinoic acid		Gene Ontology	GO:0071300	3	27	0.00949696	0.0713366	LYN|PCK1|TESC	http://amigo.geneontology.org/amigo/term/GO:0071300
negative regulation of inflammatory response		Gene Ontology	GO:0050728	4	53	0.00978969	0.0722045	WFDC1|ALOX5|NR1D2|SOCS3	http://amigo.geneontology.org/amigo/term/GO:0050728
positive regulation of cytosolic calcium ion concentration		Gene Ontology	GO:0007204	4	53	0.00978969	0.0722045	AGTR1|CCR4|PTGER2|CCR7	http://amigo.geneontology.org/amigo/term/GO:0007204
cholesterol homeostasis		Gene Ontology	GO:0042632	4	54	0.0103959	0.0754322	G6PC|ANGPTL3|APOB|SLC37A4	http://amigo.geneontology.org/amigo/term/GO:0042632
positive regulation of epithelial to mesenchymal transition		Gene Ontology	GO:0010718	3	28	0.0104019	0.0754322	ZNF703|GLIPR2|RGCC	http://amigo.geneontology.org/amigo/term/GO:0010718
fatty acid metabolic process		Gene Ontology	GO:0006631	3	28	0.0104019	0.0754322	ACOT7|ANGPTL3|NAAA	http://amigo.geneontology.org/amigo/term/GO:0006631
response to muramyl dipeptide		Gene Ontology	GO:0032495	2	9	0.0108289	0.0754322	CARD9|TNFAIP3	http://amigo.geneontology.org/amigo/term/GO:0032495
glucose 6-phosphate metabolic process		Gene Ontology	GO:0051156	2	9	0.0108289	0.0754322	GCK|G6PC	http://amigo.geneontology.org/amigo/term/GO:0051156
negative regulation of viral entry into host cell		Gene Ontology	GO:0046597	2	9	0.0108289	0.0754322	TRIM25|GSN	http://amigo.geneontology.org/amigo/term/GO:0046597
artery morphogenesis		Gene Ontology	GO:0048844	2	9	0.0108289	0.0754322	ANGPTL3|APOB	http://amigo.geneontology.org/amigo/term/GO:0048844
positive regulation of membrane protein ectodomain proteolysis		Gene Ontology	GO:0051044	2	9	0.0108289	0.0754322	GPLD1|ADAM8	http://amigo.geneontology.org/amigo/term/GO:0051044
regulation of cell adhesion mediated by integrin		Gene Ontology	GO:0033628	2	9	0.0108289	0.0754322	LYN|TESC	http://amigo.geneontology.org/amigo/term/GO:0033628
cellular response to extracellular stimulus		Gene Ontology	GO:0031668	2	9	0.0108289	0.0754322	PTPRC|FOS	http://amigo.geneontology.org/amigo/term/GO:0031668
toll-like receptor 4 signaling pathway		Gene Ontology	GO:0034142	2	9	0.0108289	0.0754322	LY96|LYN	http://amigo.geneontology.org/amigo/term/GO:0034142
thyroid hormone generation		Gene Ontology	GO:0006590	2	9	0.0108289	0.0754322	CTSB|CTSK	http://amigo.geneontology.org/amigo/term/GO:0006590
leukocyte cell-cell adhesion		Gene Ontology	GO:0007159	2	9	0.0108289	0.0754322	ITGB2|PTPRC	http://amigo.geneontology.org/amigo/term/GO:0007159
extracellular exosome		Gene Ontology	GO:0070062	4	55	0.0110259	0.0764775	SORD|SLC12A1|ANPEP|SLC9A3	http://amigo.geneontology.org/amigo/term/GO:0070062
protein self-association		Gene Ontology	GO:0043621	3	29	0.0113552	0.0777691	PTH1R|AGXT|TNFAIP3	http://amigo.geneontology.org/amigo/term/GO:0043621
positive regulation of pri-miRNA transcription by RNA polymerase II		Gene Ontology	GO:1902895	3	29	0.0113552	0.0777691	SPI1|JUN|EGR1	http://amigo.geneontology.org/amigo/term/GO:1902895
positive regulation of interleukin-6 production		Gene Ontology	GO:0032755	3	29	0.0113552	0.0777691	WNT5A|CARD9|IFIH1	http://amigo.geneontology.org/amigo/term/GO:0032755
protein-containing complex		Gene Ontology	GO:0032991	9	240	0.0116799	0.0793264	FYB|RASSF2|STAT1|ZNF703|GCH1|SORD|CARD9|NPHS2|LYN	http://amigo.geneontology.org/amigo/term/GO:0032991
SH3 domain binding		Gene Ontology	GO:0017124	4	56	0.01168	0.0793264	LYN|EVL|NCF1|CD3E	http://amigo.geneontology.org/amigo/term/GO:0017124
DNA-binding transcription repressor activity, RNA polymerase II-specific		Gene Ontology	GO:0001227	7	161	0.0122727	0.0822137	SPI1|ARID5A|BHLHE40|IRF8|JDP2|MAFK|NR1D2	http://amigo.geneontology.org/amigo/term/GO:0001227
response to virus		Gene Ontology	GO:0009615	3	30	0.0123573	0.0822137	ACTA2|IFIH1|APOB	http://amigo.geneontology.org/amigo/term/GO:0009615
positive regulation of bone mineralization		Gene Ontology	GO:0030501	3	30	0.0123573	0.0822137	ALOX5|CYR61|KL	http://amigo.geneontology.org/amigo/term/GO:0030501
regulation of blood pressure		Gene Ontology	GO:0008217	3	30	0.0123573	0.0822137	ACTA2|EDNRB|ANPEP	http://amigo.geneontology.org/amigo/term/GO:0008217
transmembrane receptor protein tyrosine kinase signaling pathway		Gene Ontology	GO:0007169	5	89	0.0125613	0.0825884	SLA|LYN|LCP2|ZAP70|LCK	http://amigo.geneontology.org/amigo/term/GO:0007169
wound healing, spreading of cells		Gene Ontology	GO:0044319	2	10	0.0128696	0.0825884	CYR61|SDC4	http://amigo.geneontology.org/amigo/term/GO:0044319
MAP kinase tyrosine/serine/threonine phosphatase activity		Gene Ontology	GO:0017017	2	10	0.0128696	0.0825884	DUSP1|DUSP10	http://amigo.geneontology.org/amigo/term/GO:0017017
iron ion transport		Gene Ontology	GO:0006826	2	10	0.0128696	0.0825884	B2M|CP	http://amigo.geneontology.org/amigo/term/GO:0006826
actin nucleation		Gene Ontology	GO:0045010	2	10	0.0128696	0.0825884	EVL|GSN	http://amigo.geneontology.org/amigo/term/GO:0045010
negative regulation of T cell receptor signaling pathway		Gene Ontology	GO:0050860	2	10	0.0128696	0.0825884	UBASH3A|THY1	http://amigo.geneontology.org/amigo/term/GO:0050860
platelet alpha granule		Gene Ontology	GO:0031091	2	10	0.0128696	0.0825884	FGG|THBS1	http://amigo.geneontology.org/amigo/term/GO:0031091
positive regulation of interleukin-4 production		Gene Ontology	GO:0032753	2	10	0.0128696	0.0825884	CD40LG|CD3E	http://amigo.geneontology.org/amigo/term/GO:0032753
NADPH oxidase complex		Gene Ontology	GO:0043020	2	10	0.0128696	0.0825884	NCF2|NCF1	http://amigo.geneontology.org/amigo/term/GO:0043020
cell body		Gene Ontology	GO:0044297	3	31	0.0134084	0.0853738	ACTA2|GLUL|CD3E	http://amigo.geneontology.org/amigo/term/GO:0044297
cellular response to tumor necrosis factor		Gene Ontology	GO:0071356	4	59	0.0137898	0.0874608	CX3CL1|TNFRSF21|PCK1|CD40	http://amigo.geneontology.org/amigo/term/GO:0071356
G protein-coupled receptor signaling pathway		Gene Ontology	GO:0007186	9	249	0.0144369	0.0909599	AVPR1A|RGS18|P2RY13|PIK3R6|PIK3R5|CCR4|CCR7|CX3CL1|AGTR1	http://amigo.geneontology.org/amigo/term/GO:0007186
anion transmembrane transport		Gene Ontology	GO:0098656	3	32	0.0145089	0.0909599	SLC13A3|SLC9A3|SLC24A1	http://amigo.geneontology.org/amigo/term/GO:0098656
positive regulation of MAP kinase activity		Gene Ontology	GO:0043406	3	32	0.0145089	0.0909599	PIK3R6|PIK3R5|ADAM8	http://amigo.geneontology.org/amigo/term/GO:0043406
response to zinc ion		Gene Ontology	GO:0010043	2	11	0.0150633	0.0930045	CRIP1|HAAO	http://amigo.geneontology.org/amigo/term/GO:0010043
superoxide-generating NAD(P)H oxidase activity		Gene Ontology	GO:0016175	2	11	0.0150633	0.0930045	NCF2|NCF1	http://amigo.geneontology.org/amigo/term/GO:0016175
negative regulation of epithelial cell migration		Gene Ontology	GO:0010633	2	11	0.0150633	0.0930045	EVL|DUSP10	http://amigo.geneontology.org/amigo/term/GO:0010633
establishment of epithelial cell apical/basal polarity		Gene Ontology	GO:0045198	2	11	0.0150633	0.0930045	WNT5A|TTC8	http://amigo.geneontology.org/amigo/term/GO:0045198
positive regulation of catalytic activity		Gene Ontology	GO:0043085	3	33	0.0156592	0.0963187	NCF2|ALOX5AP|SLC37A4	http://amigo.geneontology.org/amigo/term/GO:0043085
negative regulation of epithelial cell proliferation		Gene Ontology	GO:0050680	3	34	0.0168593	0.102924	WNT5A|B2M|DUSP10	http://amigo.geneontology.org/amigo/term/GO:0050680
oxidoreductase activity		Gene Ontology	GO:0016491	5	97	0.0173528	0.103921	IL4I1|CP|AKR1D1|DMGDH|IFI30	http://amigo.geneontology.org/amigo/term/GO:0016491
positive regulation of innate immune response		Gene Ontology	GO:0045089	2	12	0.0174051	0.103921	CARD9|ADAM8	http://amigo.geneontology.org/amigo/term/GO:0045089
cellular response to dexamethasone stimulus		Gene Ontology	GO:0071549	2	12	0.0174051	0.103921	PCK1|FBXO32	http://amigo.geneontology.org/amigo/term/GO:0071549
regulation of Notch signaling pathway		Gene Ontology	GO:0008593	2	12	0.0174051	0.103921	LFNG|GAS2	http://amigo.geneontology.org/amigo/term/GO:0008593
cellular response to cytokine stimulus		Gene Ontology	GO:0071345	2	12	0.0174051	0.103921	TCIRG1|MME	http://amigo.geneontology.org/amigo/term/GO:0071345
positive regulation of cartilage development		Gene Ontology	GO:0061036	2	12	0.0174051	0.103921	WNT5A|CYR61	http://amigo.geneontology.org/amigo/term/GO:0061036
response to drug		Gene Ontology	GO:0042493	4	65	0.0186989	0.111238	CARD9|FOS|LCK|THBS1	http://amigo.geneontology.org/amigo/term/GO:0042493
cellular response to interleukin-1		Gene Ontology	GO:0071347	3	36	0.01941	0.113758	CX3CL1|PCK1|CD40	http://amigo.geneontology.org/amigo/term/GO:0071347
protein homotetramerization		Gene Ontology	GO:0051289	3	36	0.01941	0.113758	CTH|B2M|EVL	http://amigo.geneontology.org/amigo/term/GO:0051289
apoptotic cell clearance		Gene Ontology	GO:0043277	2	13	0.0198902	0.113758	TGM2|MARCO	http://amigo.geneontology.org/amigo/term/GO:0043277
response to muscle stretch		Gene Ontology	GO:0035994	2	13	0.0198902	0.113758	JUN|FOS	http://amigo.geneontology.org/amigo/term/GO:0035994
ankyrin binding		Gene Ontology	GO:0030506	2	13	0.0198902	0.113758	RHCG|PTPRC	http://amigo.geneontology.org/amigo/term/GO:0030506
superoxide anion generation		Gene Ontology	GO:0042554	2	13	0.0198902	0.113758	NCF2|NCF1	http://amigo.geneontology.org/amigo/term/GO:0042554
fatty-acyl-CoA binding		Gene Ontology	GO:0000062	2	13	0.0198902	0.113758	ACOT7|ECI2	http://amigo.geneontology.org/amigo/term/GO:0000062
insulin-like growth factor binding		Gene Ontology	GO:0005520	2	13	0.0198902	0.113758	CYR61|HTRA3	http://amigo.geneontology.org/amigo/term/GO:0005520
negative regulation of signal transduction		Gene Ontology	GO:0009968	2	13	0.0198902	0.113758	CISH|SOCS3	http://amigo.geneontology.org/amigo/term/GO:0009968
negative regulation of JNK cascade		Gene Ontology	GO:0046329	2	13	0.0198902	0.113758	MECOM|DUSP10	http://amigo.geneontology.org/amigo/term/GO:0046329
establishment of planar polarity		Gene Ontology	GO:0001736	2	13	0.0198902	0.113758	WNT5A|TTC8	http://amigo.geneontology.org/amigo/term/GO:0001736
serine-type endopeptidase activity		Gene Ontology	GO:0004252	5	101	0.0201475	0.114827	C1S|C1R|HTRA3|CORIN|PRSS23	http://amigo.geneontology.org/amigo/term/GO:0004252
cell-cell adhesion		Gene Ontology	GO:0098609	4	67	0.0205466	0.116693	THY1|CYR61|VCAM1|ADAM8	http://amigo.geneontology.org/amigo/term/GO:0098609
B cell differentiation		Gene Ontology	GO:0030183	3	37	0.0207607	0.1175	TCIRG1|CD40LG|PTPRC	http://amigo.geneontology.org/amigo/term/GO:0030183
neuronal cell body		Gene Ontology	GO:0043025	6	140	0.0210107	0.118095	CYGB|APOB|CALB1|SLC24A1|MME|DNER	http://amigo.geneontology.org/amigo/term/GO:0043025
actin binding		Gene Ontology	GO:0003779	6	140	0.0210107	0.118095	MYH11|EVL|PDLIM3|MYO1F|LSP1|COTL1	http://amigo.geneontology.org/amigo/term/GO:0003779
negative regulation of ERK1 and ERK2 cascade		Gene Ontology	GO:0070373	3	38	0.0221618	0.122325	LYN|PTPRC|DUSP10	http://amigo.geneontology.org/amigo/term/GO:0070373
apoptotic process		Gene Ontology	GO:0006915	5	104	0.0224265	0.122325	TCIRG1|IRF1|GAS2|BIRC2|CD40	http://amigo.geneontology.org/amigo/term/GO:0006915
lamellipodium		Gene Ontology	GO:0030027	5	104	0.0224265	0.122325	TESC|ACTA2|GSN|EVL|PDLIM3	http://amigo.geneontology.org/amigo/term/GO:0030027
inactivation of MAPK activity		Gene Ontology	GO:0000188	2	14	0.0225139	0.122325	DUSP1|DUSP10	http://amigo.geneontology.org/amigo/term/GO:0000188
plasma membrane raft		Gene Ontology	GO:0044853	2	14	0.0225139	0.122325	LCP2|ITGB2	http://amigo.geneontology.org/amigo/term/GO:0044853
negative regulation of insulin receptor signaling pathway		Gene Ontology	GO:0046627	2	14	0.0225139	0.122325	SOCS1|SOCS3	http://amigo.geneontology.org/amigo/term/GO:0046627
laminin binding		Gene Ontology	GO:0043236	2	14	0.0225139	0.122325	LGALS3|THBS1	http://amigo.geneontology.org/amigo/term/GO:0043236
integrin complex		Gene Ontology	GO:0008305	2	14	0.0225139	0.122325	ITGA8|ITGB2	http://amigo.geneontology.org/amigo/term/GO:0008305
positive regulation of p38MAPK cascade		Gene Ontology	GO:1900745	2	14	0.0225139	0.122325	NCF1|XDH	http://amigo.geneontology.org/amigo/term/GO:1900745
positive regulation of collagen biosynthetic process		Gene Ontology	GO:0032967	2	14	0.0225139	0.122325	RGCC|SERPINF2	http://amigo.geneontology.org/amigo/term/GO:0032967
positive regulation of GTPase activity		Gene Ontology	GO:0043547	7	187	0.0248913	0.134617	TAGAP|RACGAP1|JUN|RGS18|SH3BP1|CX3CL1|THY1	http://amigo.geneontology.org/amigo/term/GO:0043547
Rac GTPase binding		Gene Ontology	GO:0048365	3	40	0.0251151	0.134617	NCF2|FMNL1|SH3BP1	http://amigo.geneontology.org/amigo/term/GO:0048365
activation of JUN kinase activity		Gene Ontology	GO:0007257	2	15	0.0252716	0.134617	WNT5A|CD40LG	http://amigo.geneontology.org/amigo/term/GO:0007257
positive regulation of cell-matrix adhesion		Gene Ontology	GO:0001954	2	15	0.0252716	0.134617	NINJ1|CD3E	http://amigo.geneontology.org/amigo/term/GO:0001954
lymphocyte chemotaxis		Gene Ontology	GO:0048247	2	15	0.0252716	0.134617	CX3CL1|ADAM8	http://amigo.geneontology.org/amigo/term/GO:0048247
peptidyl-threonine dephosphorylation		Gene Ontology	GO:0035970	2	15	0.0252716	0.134617	DUSP1|DUSP10	http://amigo.geneontology.org/amigo/term/GO:0035970
mitochondrion		Gene Ontology	GO:0005739	16	617	0.0256047	0.135947	TGM2|PCK1|BPHL|GATM|CKMT2|GCK|ACSL1|HMGCS2|GLUL|DHTKD1|ECI2|ALDH6A1|HOXB9|DMGDH|ABAT|CCR7	http://amigo.geneontology.org/amigo/term/GO:0005739
nucleus		Gene Ontology	GO:0005634	49	2478	0.0264654	0.14006	MYC|THEMIS|PIWIL1|BIRC2|CPEB2|MAFK|SAMSN1|TESC|RGN|GSN|SPI1|DEF6|STAT1|BHLHE40|FHL1|EGR1|JUN|PIK3R5|THEMIS2|KLF2|TCF24|NFKB2|AEN|DUSP1|HOXB9|CLIC2|FOS|GCK|IFI35|TFCP2L1|CALB1|MECOM|DNA2|LGALS3|LYN|MCM8|IRF1|IRF7|ARID5A|IRF8|ZNFX1|GCH1|JDP2|TNFAIP3|ATAD2|TCIRG1|ZNF703|PRSS23|CSRP1	http://amigo.geneontology.org/amigo/term/GO:0005634
chemotaxis		Gene Ontology	GO:0006935	3	41	0.0266672	0.140178	CCR4|ENPP2|CCR7	http://amigo.geneontology.org/amigo/term/GO:0006935
negative regulation of BMP signaling pathway		Gene Ontology	GO:0030514	3	41	0.0266672	0.140178	WNT5A|FSTL3|HTRA3	http://amigo.geneontology.org/amigo/term/GO:0030514
sodium ion transmembrane transport		Gene Ontology	GO:0035725	4	73	0.0267455	0.140178	SLC23A1|SLC6A19|SLC12A1|SLC24A1	http://amigo.geneontology.org/amigo/term/GO:0035725
oxidation-reduction process		Gene Ontology	GO:0055114	12	421	0.0271567	0.141877	NCF2|NCF1|ALDH4A1|PIPOX|AKR1D1|ALDH6A1|IFI30|GPX3|HAAO|IL4I1|CP|DMGDH	http://amigo.geneontology.org/amigo/term/GO:0055114
protein phosphatase regulator activity		Gene Ontology	GO:0019888	2	16	0.0281589	0.144337	PPP4R4|PPP2R2C	http://amigo.geneontology.org/amigo/term/GO:0019888
C-C chemokine receptor activity		Gene Ontology	GO:0016493	2	16	0.0281589	0.144337	CCR4|CCR7	http://amigo.geneontology.org/amigo/term/GO:0016493
C-C chemokine binding		Gene Ontology	GO:0019957	2	16	0.0281589	0.144337	CCR4|CCR7	http://amigo.geneontology.org/amigo/term/GO:0019957
protein kinase activator activity		Gene Ontology	GO:0030295	2	16	0.0281589	0.144337	SPDYA|RGCC	http://amigo.geneontology.org/amigo/term/GO:0030295
positive regulation of reactive oxygen species metabolic process		Gene Ontology	GO:2000379	2	16	0.0281589	0.144337	XDH|THBS1	http://amigo.geneontology.org/amigo/term/GO:2000379
female gonad development		Gene Ontology	GO:0008585	2	16	0.0281589	0.144337	COL6A1|MARCO	http://amigo.geneontology.org/amigo/term/GO:0008585
endoplasmic reticulum		Gene Ontology	GO:0005783	14	524	0.0286702	0.146497	ITGA8|TGM2|PCK1|FOS|ACSL1|LYZ|P2RY13|CTSZ|ALOX5AP|SHISA2|SMPD2|THY1|KL|SEC61A2	http://amigo.geneontology.org/amigo/term/GO:0005783
negative regulation of protein kinase activity		Gene Ontology	GO:0006469	3	43	0.029922	0.150999	THY1|PTPRC|TESC	http://amigo.geneontology.org/amigo/term/GO:0006469
peptide binding		Gene Ontology	GO:0042277	3	43	0.029922	0.150999	AVPR1A|CRIP1|ANPEP	http://amigo.geneontology.org/amigo/term/GO:0042277
scavenger receptor activity		Gene Ontology	GO:0005044	3	43	0.029922	0.150999	MARCO|ENPP2|SCARA5	http://amigo.geneontology.org/amigo/term/GO:0005044
intracellular signal transduction		Gene Ontology	GO:0035556	8	240	0.0307152	0.15167	SOCS1|SOCS3|RACGAP1|ZAP70|LCP2|LYN|RAB40B|CISH	http://amigo.geneontology.org/amigo/term/GO:0035556
positive regulation of vascular associated smooth muscle cell proliferation		Gene Ontology	GO:1904707	2	17	0.0311714	0.15167	ADAMTS1|JUN	http://amigo.geneontology.org/amigo/term/GO:1904707
fibroblast growth factor binding		Gene Ontology	GO:0017134	2	17	0.0311714	0.15167	THBS1|KL	http://amigo.geneontology.org/amigo/term/GO:0017134
positive regulation of transforming growth factor beta receptor signaling pathway		Gene Ontology	GO:0030511	2	17	0.0311714	0.15167	ITGA8|THBS1	http://amigo.geneontology.org/amigo/term/GO:0030511
positive regulation of smooth muscle cell proliferation		Gene Ontology	GO:0048661	2	17	0.0311714	0.15167	SERPINF2|THBS1	http://amigo.geneontology.org/amigo/term/GO:0048661
positive regulation of extrinsic apoptotic signaling pathway		Gene Ontology	GO:2001238	2	17	0.0311714	0.15167	TRAF2|PTPRC	http://amigo.geneontology.org/amigo/term/GO:2001238
vesicle membrane		Gene Ontology	GO:0012506	2	17	0.0311714	0.15167	TRAF2|CALB1	http://amigo.geneontology.org/amigo/term/GO:0012506
proton-transporting ATPase activity, rotational mechanism		Gene Ontology	GO:0046961	2	17	0.0311714	0.15167	TCIRG1|ATP6V1D	http://amigo.geneontology.org/amigo/term/GO:0046961
triglyceride metabolic process		Gene Ontology	GO:0006641	2	17	0.0311714	0.15167	G6PC|SLC37A4	http://amigo.geneontology.org/amigo/term/GO:0006641
chemokine binding		Gene Ontology	GO:0019956	2	17	0.0311714	0.15167	CCR4|CCR7	http://amigo.geneontology.org/amigo/term/GO:0019956
cytokine production		Gene Ontology	GO:0001816	2	17	0.0311714	0.15167	PLA2R1|SLC37A4	http://amigo.geneontology.org/amigo/term/GO:0001816
protein tyrosine kinase binding		Gene Ontology	GO:1990782	2	17	0.0311714	0.15167	CD4|CD247	http://amigo.geneontology.org/amigo/term/GO:1990782
regulation of cell cycle		Gene Ontology	GO:0051726	4	77	0.0314359	0.152501	ZNF703|JUN|PTPRC|MECOM	http://amigo.geneontology.org/amigo/term/GO:0051726
protein ubiquitination		Gene Ontology	GO:0016567	8	244	0.033296	0.16001	SOCS1|SOCS3|IFI35|BIRC2|CISH|FBXO32|RAB40B|RNF213	http://amigo.geneontology.org/amigo/term/GO:0016567
phagocytic vesicle		Gene Ontology	GO:0045335	3	45	0.0333763	0.16001	FMNL1|EVL|GSN	http://amigo.geneontology.org/amigo/term/GO:0045335
cell chemotaxis		Gene Ontology	GO:0060326	3	45	0.0333763	0.16001	HOXB9|CCR4|CCR7	http://amigo.geneontology.org/amigo/term/GO:0060326
histone acetyltransferase binding		Gene Ontology	GO:0035035	2	18	0.0343048	0.161143	EGR1|STAT1	http://amigo.geneontology.org/amigo/term/GO:0035035
positive regulation of neurogenesis		Gene Ontology	GO:0050769	2	18	0.0343048	0.161143	MME|SERPINF1	http://amigo.geneontology.org/amigo/term/GO:0050769
RNA polymerase II core promoter sequence-specific DNA binding		Gene Ontology	GO:0000979	2	18	0.0343048	0.161143	STAT1|FOS	http://amigo.geneontology.org/amigo/term/GO:0000979
inner ear receptor cell stereocilium organization		Gene Ontology	GO:0060122	2	18	0.0343048	0.161143	SDC4|TTC8	http://amigo.geneontology.org/amigo/term/GO:0060122
barbed-end actin filament capping		Gene Ontology	GO:0051016	2	18	0.0343048	0.161143	CAPG|GSN	http://amigo.geneontology.org/amigo/term/GO:0051016
cell projection assembly		Gene Ontology	GO:0030031	2	18	0.0343048	0.161143	CAPG|GSN	http://amigo.geneontology.org/amigo/term/GO:0030031
endodermal cell differentiation		Gene Ontology	GO:0035987	2	18	0.0343048	0.161143	COL6A1|ITGB2	http://amigo.geneontology.org/amigo/term/GO:0035987
RNA polymerase II activating transcription factor binding		Gene Ontology	GO:0001102	3	46	0.0351778	0.16477	BHLHE40|JUN|FOS	http://amigo.geneontology.org/amigo/term/GO:0001102
integral component of plasma membrane		Gene Ontology	GO:0005887	16	646	0.0363339	0.169697	PTH1R|CTLA4|AVPR1A|IFITM5|SCARA5|RHCG|EDA2R|SLC16A7|SLC24A1|SLC26A1|TNFRSF21|GPR65|ADAM8|TSPAN8|GPR174|TNFRSF18	http://amigo.geneontology.org/amigo/term/GO:0005887
positive regulation of cysteine-type endopeptidase activity involved in apoptotic process		Gene Ontology	GO:0043280	2	19	0.0375549	0.172922	CARD9|CYR61	http://amigo.geneontology.org/amigo/term/GO:0043280
sensory perception of pain		Gene Ontology	GO:0019233	2	19	0.0375549	0.172922	MME|CALB1	http://amigo.geneontology.org/amigo/term/GO:0019233
phosphoprotein phosphatase activity		Gene Ontology	GO:0004721	2	19	0.0375549	0.172922	DUSP1|DUSP10	http://amigo.geneontology.org/amigo/term/GO:0004721
skeletal muscle fiber development		Gene Ontology	GO:0048741	2	19	0.0375549	0.172922	ACTA1|DNER	http://amigo.geneontology.org/amigo/term/GO:0048741
actin-dependent ATPase activity		Gene Ontology	GO:0030898	2	19	0.0375549	0.172922	MYH11|MYO1F	http://amigo.geneontology.org/amigo/term/GO:0030898
protein dephosphorylation		Gene Ontology	GO:0006470	4	82	0.0379369	0.174189	DUSP1|PTPRC|DUSP10|LCK	http://amigo.geneontology.org/amigo/term/GO:0006470
circadian regulation of gene expression		Gene Ontology	GO:0032922	3	48	0.0389285	0.177244	BHLHE40|EGR1|NAMPT	http://amigo.geneontology.org/amigo/term/GO:0032922
sarcolemma		Gene Ontology	GO:0042383	3	48	0.0389285	0.177244	COL6A1|COL6A3|COL6A2	http://amigo.geneontology.org/amigo/term/GO:0042383
microfilament motor activity		Gene Ontology	GO:0000146	2	20	0.0409176	0.182728	MYH11|MYO1F	http://amigo.geneontology.org/amigo/term/GO:0000146
iron ion homeostasis		Gene Ontology	GO:0055072	2	20	0.0409176	0.182728	B2M|CP	http://amigo.geneontology.org/amigo/term/GO:0055072
monocyte chemotaxis		Gene Ontology	GO:0002548	2	20	0.0409176	0.182728	LGALS3|CX3CL1	http://amigo.geneontology.org/amigo/term/GO:0002548
lipopolysaccharide-mediated signaling pathway		Gene Ontology	GO:0031663	2	20	0.0409176	0.182728	LY96|LYN	http://amigo.geneontology.org/amigo/term/GO:0031663
regulation of growth		Gene Ontology	GO:0040008	2	20	0.0409176	0.182728	CISH|SOCS3	http://amigo.geneontology.org/amigo/term/GO:0040008
cellular response to leukemia inhibitory factor		Gene Ontology	GO:1990830	4	85	0.04218	0.187851	TRIM25|CTH|SOCS3|LAPTM5	http://amigo.geneontology.org/amigo/term/GO:1990830
protein phosphatase binding		Gene Ontology	GO:0019903	3	50	0.0428738	0.190421	LGALS3|TRAF2|LCK	http://amigo.geneontology.org/amigo/term/GO:0019903
positive regulation of apoptotic process		Gene Ontology	GO:0043065	5	125	0.0430471	0.19067	CTLA4|TGM2|GPLD1|JUN|RASSF2	http://amigo.geneontology.org/amigo/term/GO:0043065
negative regulation of extrinsic apoptotic signaling pathway via death domain receptors		Gene Ontology	GO:1902042	2	21	0.0443891	0.195025	FGG|TNFAIP3	http://amigo.geneontology.org/amigo/term/GO:1902042
filamentous actin		Gene Ontology	GO:0031941	2	21	0.0443891	0.195025	SMTNL2|PDLIM3	http://amigo.geneontology.org/amigo/term/GO:0031941
glycolytic process		Gene Ontology	GO:0006096	2	21	0.0443891	0.195025	GCK|BPGM	http://amigo.geneontology.org/amigo/term/GO:0006096
cellular oxidant detoxification		Gene Ontology	GO:0098869	3	51	0.0449188	0.196821	GPX3|ALOX5AP|CLIC2	http://amigo.geneontology.org/amigo/term/GO:0098869
cytokine activity		Gene Ontology	GO:0005125	4	88	0.0466803	0.203475	WNT5A|CD40LG|CSF1|NAMPT	http://amigo.geneontology.org/amigo/term/GO:0005125
positive regulation of protein kinase B signaling		Gene Ontology	GO:0051897	3	52	0.0470114	0.203794	ANGPT1|ADAM8|THBS1	http://amigo.geneontology.org/amigo/term/GO:0051897
RNA polymerase II cis-regulatory region sequence-specific DNA binding		Gene Ontology	GO:0000978	11	409	0.0470314	0.203794	SPI1|STAT1|FOS|JUN|IRF8|JDP2|NR1D2|MAFK|HOXB9|NFKB2|MYC	http://amigo.geneontology.org/amigo/term/GO:0000978
DNA-binding transcription factor activity		Gene Ontology	GO:0003700	7	216	0.0471352	0.203794	HOXB9|MECOM|EGR1|TFCP2L1|MAFK|NFKB2|WNT5A	http://amigo.geneontology.org/amigo/term/GO:0003700
positive regulation of transcription by RNA polymerase II		Gene Ontology	GO:0045944	18	779	0.0479458	0.204134	EGR1|CYR61|STAT1|FOS|CIITA|IRF8|RGCC|CD40|NR1D2|ATAD2|WNT5A|HOXB9|NAMPT|KLF2|SERPINF2|NFKB2|MYC|FSTL3	http://amigo.geneontology.org/amigo/term/GO:0045944
positive regulation of cyclin-dependent protein serine/threonine kinase activity		Gene Ontology	GO:0045737	2	22	0.0479652	0.204134	SPDYA|RGCC	http://amigo.geneontology.org/amigo/term/GO:0045737
extracellular matrix binding		Gene Ontology	GO:0050840	2	22	0.0479652	0.204134	TGFBI|CYR61	http://amigo.geneontology.org/amigo/term/GO:0050840
osteoclast differentiation		Gene Ontology	GO:0030316	2	22	0.0479652	0.204134	TCIRG1|CSF1	http://amigo.geneontology.org/amigo/term/GO:0030316
brush border membrane		Gene Ontology	GO:0031526	2	22	0.0479652	0.204134	SLC6A19|SLC9A3	http://amigo.geneontology.org/amigo/term/GO:0031526
male gonad development		Gene Ontology	GO:0008584	3	53	0.0491512	0.208637	COL6A1|WNT5A|MARCO	http://amigo.geneontology.org/amigo/term/GO:0008584
protein localization to plasma membrane		Gene Ontology	GO:0072659	4	90	0.049823	0.210939	FYB|TTC8|RAB40B|TESC	http://amigo.geneontology.org/amigo/term/GO:0072659

## Sheet: DE10_vs_DE20
KEGG enrichment analysis results of DEGs between DE10 vs. DE20
#Term	Database	ID	Input number	Background number	P-Value	Corrected P-Value	Input	Hyperlink
Metabolic pathways	KEGG PATHWAY	gga01100	85	1290	2.47522e-06	0.000361383	NADK|B4GALNT4|BCO1|PDE6G|ST6GAL2|PGM2L1|KMO|DCXR|EPHX2|AGMAT|HMGCS2|P4HA2|P4HA3|TPI1|MIOX|ME1|RRM2|ABAT|UPB1|AGXT|ASS1|ALDOC|ALDH1A3|TKFC|ASPA|RDH8|PLA2G12B|PDE1A|DAO|NT5E|CA8|DPYS|GATM|ACAT2|GUCY1A2|MGAT5B|ST6GALNAC1|GLA|GOT2|ACOT12|GOT1|AMT|GAA|B4GALT6|DNMT3B|NOS2|PCBD1|GPI|PTGES|BCAT1|ENPP1|ALDH8A1|GANC|GYS2|ENO4|GALNT18|PHGDH|TK1|HGD|FADS2|EHHADH|HPGDS|SHMT1|PLA2G4A|HOGA1|CMBL|AK8|PCK1|PTGS2|…	http://www.genome.jp/kegg-bin/show_pathway?gga01100/gga:419403%09red/gga:396451%09red/gga:416642%09red/gga:395389%09red/gga:421587%09red/gga:421396%09red/gga:396533%09red/gga:423612%09red/gga:418330%09red/gga:415783%09red/gga:416728%09red/gga:420639%09red/gga:424041%09red/gga:422082%09red/gga:396168%09red/gga:396435%09red/gga:771678%09red/gga:415908%09red/gga:396146%09red/gga:424381%09red/gga:107…
Carbon metabolism	KEGG PATHWAY	gga01200	16	102	7.43213e-06	0.000874948	GPI|EHHADH|AGXT|ACAT2|GLUD1|TPI1|ME1|TKFC|PHGDH|GOT2|HAO1|ALDOC|GOT1|ENO4|AMT|SHMT1	http://www.genome.jp/kegg-bin/show_pathway?gga01200/gga:395492%09red/gga:423918%09red/gga:416520%09red/gga:396533%09red/gga:423612%09red/gga:415783%09red/gga:416728%09red/gga:426629%09red/gga:374189%09red/gga:424877%09red/gga:421587%09red/gga:396435%09red/gga:770344%09red/gga:396261%09red/gga:424381%09red/gga:395566%09red
Arginine and proline metabolism	KEGG PATHWAY	gga00330	9	42	9.43652e-05	0.00772026	HOGA1|NOS2|P4HA3|DAO|P4HA2|GATM|AGMAT|GOT2|GOT1	http://www.genome.jp/kegg-bin/show_pathway?gga00330/gga:416326%09red/gga:396533%09red/gga:101751055%09red/gga:395807%09red/gga:419057%09red/gga:395504%09red/gga:373942%09red/gga:396261%09red/gga:770036%09red
ECM-receptor interaction	KEGG PATHWAY	gga04512	12	83	0.000200306	0.0126227	LAMA1|ITGB4|FN1|THBS2|COL9A2|COL4A4|COL1A1|COL6A1|VWF|COL6A2|COL6A3|COL6A6	http://www.genome.jp/kegg-bin/show_pathway?gga04512/gga:428448%09red/gga:396548%09red/gga:396133%09red/gga:419031%09red/gga:396524%09red/gga:374016%09red/gga:417374%09red/gga:396292%09red/gga:424799%09red/gga:395532%09red/gga:396000%09red/gga:414837%09red
Neuroactive ligand-receptor interaction	KEGG PATHWAY	gga04080	28	333	0.000205038	0.0126227	GRIA3|GABRR3|CCK|HCRT|P2RX1|GABRA4|GABBR2|AGT|GABRA2|GRIN2C|RXFP2|ADRA2A|VIPR2|GRM4|PENK|C5|HTR7|OPRM1|CHRNA1|GCGR|P2RY4|NTS|GALR2|GRIN2A|NPY|OPRD1|AGTR2|HTR1B	http://www.genome.jp/kegg-bin/show_pathway?gga04080/gga:421131%09red/gga:100857687%09red/gga:417883%09red/gga:420979%09red/gga:431090%09red/gga:425670%09red/gga:421644%09red/gga:770511%09red/gga:423794%09red/gga:429951%09red/gga:414884%09red/gga:395190%09red/gga:417122%09red/gga:430981%09red/gga:428708%09red/gga:427678%09red/gga:770030%09red/gga:419906%09red/gga:428980%09red/gga:396138%09red/gga:…
Focal adhesion	KEGG PATHWAY	gga04510	19	189	0.000283847	0.0145708	LAMA1|PDGFD|COL6A6|FN1|THBS2|ITGB4|COL9A2|CAV3|COL6A3|VEGFD|COL4A4|COL1A1|COL6A1|PAK5|PAK6|COL6A2|CAV2|VWF|CAV1	http://www.genome.jp/kegg-bin/show_pathway?gga04510/gga:396524%09red/gga:428448%09red/gga:416734%09red/gga:396548%09red/gga:417772%09red/gga:396133%09red/gga:373996%09red/gga:396000%09red/gga:418978%09red/gga:374016%09red/gga:417374%09red/gga:396292%09red/gga:424799%09red/gga:395532%09red/gga:378796%09red/gga:395255%09red/gga:419031%09red/gga:428837%09red/gga:414837%09red
AGE-RAGE signaling pathway in diabetic complications	KEGG PATHWAY	gga04933	12	90	0.000391127	0.0196917	NFATC1|TGFB3|FN1|EGR1|F3|VEGFD|COL4A4|MAPK11|COL1A1|COL3A1|AGT|VCAM1	http://www.genome.jp/kegg-bin/show_pathway?gga04933/gga:429084%09red/gga:424799%09red/gga:421543%09red/gga:424467%09red/gga:396133%09red/gga:396340%09red/gga:420815%09red/gga:417739%09red/gga:395532%09red/gga:395255%09red/gga:396438%09red/gga:373931%09red
Cytokine-cytokine receptor interaction	KEGG PATHWAY	gga04060	19	202	0.000604115	0.0263595	INHA|BMP6|IL5RA|TGFB3|IL21|TNFSF11|ACKR4|XCR1|GDF6|ACKR3|TNFRSF9|INHBA|MSTN|NGFR|CXCR4|CCL20|CXCL14|TNFRSF18|GDF10	http://www.genome.jp/kegg-bin/show_pathway?gga04060/gga:554218%09red/gga:395324%09red/gga:420868%09red/gga:428997%09red/gga:419365%09red/gga:428067%09red/gga:100859797%09red/gga:419424%09red/gga:425805%09red/gga:423776%09red/gga:424197%09red/gga:395082%09red/gga:395451%09red/gga:396438%09red/gga:396361%09red/gga:373964%09red/gga:771801%09red/gga:428452%09red/gga:107052761%09red
Alanine, aspartate and glutamate metabolism	KEGG PATHWAY	gga00250	7	34	0.000696604	0.0288562	ASPA|AGXT|GLUD1|ABAT|GOT2|GOT1|ASS1	http://www.genome.jp/kegg-bin/show_pathway?gga00250/gga:416642%09red/gga:396533%09red/gga:423612%09red/gga:417185%09red/gga:417609%09red/gga:770344%09red/gga:396261%09red
Wnt signaling pathway	KEGG PATHWAY	gga04310	15	141	0.000705424	0.0288562	RSPO3|NFATC1|NFATC2|SFRP1|PRICKLE2|FZD8|RSPO1|WNT6|DKK1|SFRP2|BAMBI|WNT9A|WNT5B|LEF1|CTBP2	http://www.genome.jp/kegg-bin/show_pathway?gga04310/gga:395829%09red/gga:374156%09red/gga:419613%09red/gga:421715%09red/gga:395546%09red/gga:418154%09red/gga:428413%09red/gga:395235%09red/gga:419346%09red/gga:374059%09red/gga:423958%09red/gga:420815%09red/gga:395237%09red/gga:771427%09red/gga:395865%09red
Biosynthesis of amino acids	KEGG PATHWAY	gga01230	9	60	0.000971517	0.0363347	BCAT1|TPI1|ENO4|PHGDH|GOT2|ALDOC|GOT1|ASS1|SHMT1	http://www.genome.jp/kegg-bin/show_pathway?gga01230/gga:395492%09red/gga:423918%09red/gga:416520%09red/gga:396533%09red/gga:418193%09red/gga:417185%09red/gga:396435%09red/gga:396261%09red/gga:424381%09red
Arginine biosynthesis	KEGG PATHWAY	gga00220	5	17	0.00107083	0.0371525	GOT2|NOS2|GOT1|ASS1|GLUD1	http://www.genome.jp/kegg-bin/show_pathway?gga00220/gga:396533%09red/gga:423612%09red/gga:396261%09red/gga:417185%09red/gga:395807%09red
Arachidonic acid metabolism	KEGG PATHWAY	gga00590	8	49	0.00113289	0.0380244	PTGS2|EPHX2|PLA2G12B|HPGDS|GPX3|GGT5|PLA2G4A|PTGES	http://www.genome.jp/kegg-bin/show_pathway?gga00590/gga:396451%09red/gga:423705%09red/gga:421999%09red/gga:417193%09red/gga:396394%09red/gga:416943%09red/gga:427638%09red/gga:395863%09red
Cellular senescence	KEGG PATHWAY	gga04218	14	143	0.00215012	0.0604217	CCNB3|NFATC1|NFATC2|TGFB3|E2F2|E2F1|RAD9B|CACNA1D|CALML4|FOXO3|CDK1|FOXM1|MAPK11|TRPV4	http://www.genome.jp/kegg-bin/show_pathway?gga04218/gga:396252%09red/gga:430534%09red/gga:396167%09red/gga:425366%09red/gga:419346%09red/gga:395895%09red/gga:416868%09red/gga:420815%09red/gga:421769%09red/gga:417739%09red/gga:396142%09red/gga:427515%09red/gga:396438%09red/gga:395427%09red
Glyoxylate and dicarboxylate metabolism	KEGG PATHWAY	gga00630	6	31	0.00220461	0.0604217	HOGA1|AGXT|ACAT2|HAO1|AMT|SHMT1	http://www.genome.jp/kegg-bin/show_pathway?gga00630/gga:416520%09red/gga:416728%09red/gga:395566%09red/gga:421587%09red/gga:770344%09red/gga:770036%09red
Cell cycle	KEGG PATHWAY	gga04110	12	114	0.00252148	0.0622759	CCNB3|MAD2L1|E2F2|E2F1|PLK1|CDC20|CDK1|TGFB3|MCM3|SMC1B|CDC45|WEE2	http://www.genome.jp/kegg-bin/show_pathway?gga04110/gga:427918%09red/gga:396252%09red/gga:424563%09red/gga:418243%09red/gga:422043%09red/gga:425366%09red/gga:422675%09red/gga:416776%09red/gga:416575%09red/gga:396142%09red/gga:396438%09red/gga:396167%09red
Starch and sucrose metabolism	KEGG PATHWAY	gga00500	6	33	0.00290616	0.0698011	PGM2L1|GPI|ENPP1|GANC|GYS2|GAA	http://www.genome.jp/kegg-bin/show_pathway?gga00500/gga:418201%09red/gga:426929%09red/gga:422082%09red/gga:419052%09red/gga:415783%09red/gga:423232%09red
Pantothenate and CoA biosynthesis	KEGG PATHWAY	gga00770	4	15	0.00463617	0.0883097	UPB1|DPYS|BCAT1|ENPP1	http://www.genome.jp/kegg-bin/show_pathway?gga00770/gga:420266%09red/gga:426929%09red/gga:416949%09red/gga:418193%09red
Glycine, serine and threonine metabolism	KEGG PATHWAY	gga00260	6	37	0.0047926	0.0883097	DAO|AGXT|GATM|PHGDH|AMT|SHMT1	http://www.genome.jp/kegg-bin/show_pathway?gga00260/gga:416520%09red/gga:395566%09red/gga:395504%09red/gga:770344%09red/gga:101751055%09red/gga:424381%09red
beta-Alanine metabolism	KEGG PATHWAY	gga00410	5	29	0.00784669	0.104809	UPB1|DPYS|EHHADH|ABAT|ALDH1A3	http://www.genome.jp/kegg-bin/show_pathway?gga00410/gga:420266%09red/gga:416642%09red/gga:395389%09red/gga:424877%09red/gga:416949%09red
PPAR signaling pathway	KEGG PATHWAY	gga03320	7	64	0.0158934	0.166052	HMGCS2|PCK1|FABP5|ME1|FABP3|FADS2|EHHADH	http://www.genome.jp/kegg-bin/show_pathway?gga03320/gga:419557%09red/gga:374189%09red/gga:424877%09red/gga:420197%09red/gga:396458%09red/gga:423122%09red/gga:424380%09red
Phototransduction	KEGG PATHWAY	gga04744	4	23	0.0166189	0.166062	PDE6B|SLC24A1|PDE6G|CALML4	http://www.genome.jp/kegg-bin/show_pathway?gga04744/gga:427515%09red/gga:414892%09red/gga:395091%09red/gga:395092%09red
Butanoate metabolism	KEGG PATHWAY	gga00650	4	24	0.0188343	0.181681	ACAT2|EHHADH|HMGCS2|ABAT	http://www.genome.jp/kegg-bin/show_pathway?gga00650/gga:416642%09red/gga:424380%09red/gga:424877%09red/gga:421587%09red
Oocyte meiosis	KEGG PATHWAY	gga04114	9	99	0.0188759	0.181681	MAD2L1|PLK1|SGO1|CDC20|CDK1|SMC1B|MAPK11|CALML4|AURKA	http://www.genome.jp/kegg-bin/show_pathway?gga04114/gga:396252%09red/gga:424563%09red/gga:418243%09red/gga:428167%09red/gga:420650%09red/gga:416575%09red/gga:417739%09red/gga:427515%09red/gga:422675%09red
2-Oxocarboxylic acid metabolism	KEGG PATHWAY	gga01210	3	13	0.0197479	0.187319	GOT2|GOT1|BCAT1	http://www.genome.jp/kegg-bin/show_pathway?gga01210/gga:396533%09red/gga:418193%09red/gga:396261%09red
Glycolysis / Gluconeogenesis	KEGG PATHWAY	gga00010	6	53	0.0215827	0.194441	PCK1|GPI|TPI1|ENO4|ALDOC|ALDH1A3	http://www.genome.jp/kegg-bin/show_pathway?gga00010/gga:395492%09red/gga:423918%09red/gga:396458%09red/gga:396435%09red/gga:415783%09red/gga:395389%09red
Tryptophan metabolism	KEGG PATHWAY	gga00380	5	39	0.0226558	0.194441	ALDH8A1|KMO|ACAT2|EHHADH|HAAO	http://www.genome.jp/kegg-bin/show_pathway?gga00380/gga:424041%09red/gga:421695%09red/gga:421396%09red/gga:421587%09red/gga:424877%09red
Phenylalanine metabolism	KEGG PATHWAY	gga00360	3	14	0.0233326	0.194441	GOT2|GOT1|ALDH1A3	http://www.genome.jp/kegg-bin/show_pathway?gga00360/gga:396533%09red/gga:396261%09red/gga:395389%09red
Phenylalanine, tyrosine and tryptophan biosynthesis	KEGG PATHWAY	gga00400	2	5	0.0254006	0.194441	GOT2|GOT1	http://www.genome.jp/kegg-bin/show_pathway?gga00400/gga:396533%09red/gga:396261%09red
Purine metabolism	KEGG PATHWAY	gga00230	10	125	0.0286819	0.206975	AK8|PDE1A|NT5E|ENPP1|PDE6B|PDE9A|GUCY1A2|RRM2|PDE4B|PDE6G	http://www.genome.jp/kegg-bin/show_pathway?gga00230/gga:424700%09red/gga:418538%09red/gga:430522%09red/gga:426929%09red/gga:421936%09red/gga:424116%09red/gga:395091%09red/gga:395092%09red/gga:421833%09red/gga:771678%09red
MAPK signaling pathway	KEGG PATHWAY	gga04010	17	261	0.0304406	0.206975	PLA2G4A|NFATC1|TGFB3|PDGFD|FGF7|FOS|MKNK2|CACNA1D|HSPA2|VEGFD|MAPK11|ANGPT2|CACNA2D3|FGFR4|MAPKAPK3|FGF2|NGFR	http://www.genome.jp/kegg-bin/show_pathway?gga04010/gga:415439%09red/gga:417739%09red/gga:425805%09red/gga:395603%09red/gga:429269%09red/gga:396394%09red/gga:395610%09red/gga:418978%09red/gga:420815%09red/gga:396512%09red/gga:415917%09red/gga:396413%09red/gga:395895%09red/gga:395255%09red/gga:423504%09red/gga:396438%09red/gga:415996%09red
Melanogenesis	KEGG PATHWAY	gga04916	8	91	0.0305494	0.206975	FZD8|WNT6|CALML4|CREB3L1|WNT9A|WNT5B|LEF1|ASIP	http://www.genome.jp/kegg-bin/show_pathway?gga04916/gga:395829%09red/gga:374059%09red/gga:418154%09red/gga:395235%09red/gga:419147%09red/gga:100859610%09red/gga:395865%09red/gga:427515%09red
Cysteine and methionine metabolism	KEGG PATHWAY	gga00270	5	43	0.0316952	0.206975	DNMT3B|GOT2|GOT1|BCAT1|PHGDH	http://www.genome.jp/kegg-bin/show_pathway?gga00270/gga:396533%09red/gga:418193%09red/gga:419287%09red/gga:396261%09red/gga:424381%09red
Adrenergic signaling in cardiomyocytes	KEGG PATHWAY	gga04261	10	128	0.0326809	0.206975	AGT|FXYD2|CACNA1D|CALML4|CREB3L1|MAPK11|CACNA2D3|AGTR2|SCN5A|MYL3	http://www.genome.jp/kegg-bin/show_pathway?gga04261/gga:100859610%09red/gga:421543%09red/gga:419770%09red/gga:428708%09red/gga:415996%09red/gga:395947%09red/gga:417739%09red/gga:395895%09red/gga:427515%09red/gga:396067%09red
Pyrimidine metabolism	KEGG PATHWAY	gga00240	6	59	0.0329189	0.206975	NT5E|ENPP1|DPYS|RRM2|TK1|UPB1	http://www.genome.jp/kegg-bin/show_pathway?gga00240/gga:426929%09red/gga:395719%09red/gga:421936%09red/gga:420266%09red/gga:416949%09red/gga:421833%09red
Valine, leucine and isoleucine degradation	KEGG PATHWAY	gga00280	5	44	0.0342603	0.213556	ACAT2|EHHADH|BCAT1|ABAT|HMGCS2	http://www.genome.jp/kegg-bin/show_pathway?gga00280/gga:418193%09red/gga:416642%09red/gga:424380%09red/gga:424877%09red/gga:421587%09red
One carbon pool by folate	KEGG PATHWAY	gga00670	3	17	0.0360474	0.214551	FTCD|AMT|SHMT1	http://www.genome.jp/kegg-bin/show_pathway?gga00670/gga:395566%09red/gga:416520%09red/gga:395726%09red
Nicotinate and nicotinamide metabolism	KEGG PATHWAY	gga00760	4	31	0.0393617	0.220624	NADK|NT5E|BST1|ENPP1	http://www.genome.jp/kegg-bin/show_pathway?gga00760/gga:419403%09red/gga:422828%09red/gga:421833%09red/gga:426929%09red
Peroxisome	KEGG PATHWAY	gga04146	7	79	0.0401962	0.220624	NOS2|DAO|AGXT|EPHX2|FAR2|HAO1|EHHADH	http://www.genome.jp/kegg-bin/show_pathway?gga04146/gga:424877%09red/gga:419043%09red/gga:416728%09red/gga:395807%09red/gga:421999%09red/gga:770344%09red/gga:101751055%09red
Pyruvate metabolism	KEGG PATHWAY	gga00620	4	32	0.0430311	0.224413	ACOT12|PCK1|ME1|ACAT2	http://www.genome.jp/kegg-bin/show_pathway?gga00620/gga:396458%09red/gga:431627%09red/gga:374189%09red/gga:421587%09red
Tyrosine metabolism	KEGG PATHWAY	gga00350	4	34	0.0509269	0.245086	GOT2|HGD|GOT1|ALDH1A3	http://www.genome.jp/kegg-bin/show_pathway?gga00350/gga:396533%09red/gga:418330%09red/gga:395389%09red/gga:396261%09red
Histidine metabolism	KEGG PATHWAY	gga00340	3	21	0.0574412	0.266161	FTCD|ASPA|ALDH1A3	http://www.genome.jp/kegg-bin/show_pathway?gga00340/gga:395389%09red/gga:395726%09red/gga:417609%09red
TGF-beta signaling pathway	KEGG PATHWAY	gga04350	7	90	0.0684149	0.287737	DCN|BMP6|TGFB3|GDF6|INHBA|BAMBI|FST	http://www.genome.jp/kegg-bin/show_pathway?gga04350/gga:420868%09red/gga:417892%09red/gga:428413%09red/gga:396438%09red/gga:396361%09red/gga:396119%09red/gga:107052761%09red
Synthesis and degradation of ketone bodies	KEGG PATHWAY	gga00072	2	10	0.0706703	0.287737	ACAT2|HMGCS2	http://www.genome.jp/kegg-bin/show_pathway?gga00072/gga:424380%09red/gga:421587%09red
alpha-Linolenic acid metabolism	KEGG PATHWAY	gga00592	3	25	0.0835251	0.315087	PLA2G12B|PLA2G4A|FADS2	http://www.genome.jp/kegg-bin/show_pathway?gga00592/gga:423705%09red/gga:423122%09red/gga:396394%09red
VEGF signaling pathway	KEGG PATHWAY	gga04370	5	58	0.0835258	0.315087	PLA2G4A|PTGS2|NFATC2|MAPKAPK3|MAPK11	http://www.genome.jp/kegg-bin/show_pathway?gga04370/gga:417739%09red/gga:396451%09red/gga:415917%09red/gga:419346%09red/gga:396394%09red
Progesterone-mediated oocyte maturation	KEGG PATHWAY	gga04914	6	78	0.0911568	0.332101	CCNB3|MAD2L1|PLK1|CDK1|MAPK11|AURKA	http://www.genome.jp/kegg-bin/show_pathway?gga04914/gga:396252%09red/gga:428167%09red/gga:422675%09red/gga:416575%09red/gga:417739%09red/gga:396167%09red
FoxO signaling pathway	KEGG PATHWAY	gga04068	8	123	0.113587	0.380718	CCNB3|PCK1|SGK2|PLK1|FOXO3|TGFB3|MAPK11|KLF2	http://www.genome.jp/kegg-bin/show_pathway?gga04068/gga:396458%09red/gga:416575%09red/gga:419166%09red/gga:421769%09red/gga:417739%09red/gga:396438%09red/gga:396167%09red/gga:420148%09red
Glutathione metabolism	KEGG PATHWAY	gga00480	4	47	0.11945	0.38944	GPX3|RRM2|HPGDS|GGT5	http://www.genome.jp/kegg-bin/show_pathway?gga00480/gga:416943%09red/gga:427638%09red/gga:421936%09red/gga:395863%09red
p53 signaling pathway	KEGG PATHWAY	gga04115	5	66	0.122587	0.396703	DDB2|CDK1|CD82|RRM2|ADGRB1	http://www.genome.jp/kegg-bin/show_pathway?gga04115/gga:396252%09red/gga:100859755%09red/gga:423172%09red/gga:423185%09red/gga:421936%09red
Propanoate metabolism	KEGG PATHWAY	gga00640	3	32	0.138665	0.435071	ACAT2|EHHADH|ABAT	http://www.genome.jp/kegg-bin/show_pathway?gga00640/gga:416642%09red/gga:424877%09red/gga:421587%09red
Fanconi anemia pathway	KEGG PATHWAY	gga03460	4	50	0.139053	0.435071	FAAP24|BRCA2|FANCC|UBE2T	http://www.genome.jp/kegg-bin/show_pathway?gga03460/gga:427468%09red/gga:421149%09red/gga:374139%09red/gga:415770%09red
Nitrogen metabolism	KEGG PATHWAY	gga00910	2	17	0.154914	0.458266	CA8|GLUD1	http://www.genome.jp/kegg-bin/show_pathway?gga00910/gga:423612%09red/gga:421139%09red
Fructose and mannose metabolism	KEGG PATHWAY	gga00051	3	35	0.16525	0.463845	TPI1|ALDOC|TKFC	http://www.genome.jp/kegg-bin/show_pathway?gga00051/gga:426629%09red/gga:395492%09red/gga:396435%09red
Galactose metabolism	KEGG PATHWAY	gga00052	3	35	0.16525	0.463845	GANC|GAA|GLA	http://www.genome.jp/kegg-bin/show_pathway?gga00052/gga:422188%09red/gga:422082%09red/gga:423232%09red
Calcium signaling pathway	KEGG PATHWAY	gga04020	10	180	0.168334	0.463845	NOS2|HTR7|PDE1A|CACNA1D|CALML4|GRIN2C|GRIN2A|CXCR4|P2RX1|PPIF	http://www.genome.jp/kegg-bin/show_pathway?gga04020/gga:423794%09red/gga:423723%09red/gga:427678%09red/gga:395190%09red/gga:395807%09red/gga:431090%09red/gga:424116%09red/gga:395895%09red/gga:427515%09red/gga:395324%09red
Metabolism of xenobiotics by cytochrome P450	KEGG PATHWAY	gga00980	3	36	0.174424	0.463845	EPHX1|HPGDS|ALDH1A3	http://www.genome.jp/kegg-bin/show_pathway?gga00980/gga:395389%09red/gga:421321%09red/gga:395863%09red
Terpenoid backbone biosynthesis	KEGG PATHWAY	gga00900	2	19	0.18151	0.463845	ACAT2|HMGCS2	http://www.genome.jp/kegg-bin/show_pathway?gga00900/gga:424380%09red/gga:421587%09red
Drug metabolism - other enzymes	KEGG PATHWAY	gga00983	4	57	0.189165	0.463845	UPB1|DPYS|RRM2|TK1	http://www.genome.jp/kegg-bin/show_pathway?gga00983/gga:420266%09red/gga:395719%09red/gga:421936%09red/gga:416949%09red
Pentose and glucuronate interconversions	KEGG PATHWAY	gga00040	2	20	0.195048	0.463845	DCXR|XYLB	http://www.genome.jp/kegg-bin/show_pathway?gga00040/gga:374066%09red/gga:420432%09red
Regulation of actin cytoskeleton	KEGG PATHWAY	gga04810	10	190	0.208559	0.463845	PDGFD|ITGB4|FN1|FGF2|CXCR4|FGF7|PAK5|FGFR4|PAK6|IQGAP3	http://www.genome.jp/kegg-bin/show_pathway?gga04810/gga:415439%09red/gga:416734%09red/gga:395603%09red/gga:396133%09red/gga:418978%09red/gga:417374%09red/gga:415591%09red/gga:396413%09red/gga:395324%09red/gga:428837%09red
GnRH signaling pathway	KEGG PATHWAY	gga04912	5	84	0.233753	0.466792	PLA2G4A|EGR1|CACNA1D|MAPK11|CALML4	http://www.genome.jp/kegg-bin/show_pathway?gga04912/gga:395895%09red/gga:427515%09red/gga:396394%09red/gga:417739%09red/gga:373931%09red
C-type lectin receptor signaling pathway	KEGG PATHWAY	gga04625	5	87	0.254563	0.469754	NFATC1|NFATC2|PTGS2|MAPK11|CALML4	http://www.genome.jp/kegg-bin/show_pathway?gga04625/gga:420815%09red/gga:396451%09red/gga:417739%09red/gga:419346%09red/gga:427515%09red
Cardiac muscle contraction	KEGG PATHWAY	gga04260	4	66	0.260278	0.469754	CACNA1D|FXYD2|MYL3|CACNA2D3	http://www.genome.jp/kegg-bin/show_pathway?gga04260/gga:395895%09red/gga:419770%09red/gga:396067%09red/gga:415996%09red
Pentose phosphate pathway	KEGG PATHWAY	gga00030	2	25	0.264023	0.469934	ALDOC|GPI	http://www.genome.jp/kegg-bin/show_pathway?gga00030/gga:395492%09red/gga:415783%09red
Riboflavin metabolism	KEGG PATHWAY	gga00740	1	8	0.28792	0.469934	ENPP1	http://www.genome.jp/kegg-bin/show_pathway?gga00740/gga:426929%09red
RNA degradation	KEGG PATHWAY	gga03018	4	70	0.293412	0.473876	ENO4|BTG4|PNLDC1|HSPD1	http://www.genome.jp/kegg-bin/show_pathway?gga03018/gga:428595%09red/gga:419781%09red/gga:423918%09red/gga:424059%09red
Vascular smooth muscle contraction	KEGG PATHWAY	gga04270	6	117	0.304547	0.478102	PLA2G12B|CACNA1D|CALML4|GUCY1A2|PLA2G4A|AGT	http://www.genome.jp/kegg-bin/show_pathway?gga04270/gga:421543%09red/gga:423705%09red/gga:396394%09red/gga:395895%09red/gga:427515%09red/gga:771678%09red
Linoleic acid metabolism	KEGG PATHWAY	gga00591	2	28	0.305604	0.478102	PLA2G12B|PLA2G4A	http://www.genome.jp/kegg-bin/show_pathway?gga00591/gga:423705%09red/gga:396394%09red
Folate biosynthesis	KEGG PATHWAY	gga00790	2	28	0.305604	0.478102	PCBD1|GCH1	http://www.genome.jp/kegg-bin/show_pathway?gga00790/gga:395729%09red/gga:396146%09red
Mucin type O-glycan biosynthesis	KEGG PATHWAY	gga00512	2	28	0.305604	0.478102	GALNT18|ST6GALNAC1	http://www.genome.jp/kegg-bin/show_pathway?gga00512/gga:396168%09red/gga:423034%09red
Apelin signaling pathway	KEGG PATHWAY	gga04371	6	119	0.317572	0.482812	NOS2|EGR1|CALML4|KLF2|NRF1|MYL3	http://www.genome.jp/kegg-bin/show_pathway?gga04371/gga:416677%09red/gga:395807%09red/gga:396067%09red/gga:427515%09red/gga:420148%09red/gga:373931%09red
Ascorbate and aldarate metabolism	KEGG PATHWAY	gga00053	1	10	0.339687	0.487555	MIOX	http://www.genome.jp/kegg-bin/show_pathway?gga00053/gga:107052518%09red
Taurine and hypotaurine metabolism	KEGG PATHWAY	gga00430	1	10	0.339687	0.487555	GGT5	http://www.genome.jp/kegg-bin/show_pathway?gga00430/gga:416943%09red
Fatty acid metabolism	KEGG PATHWAY	gga01212	3	53	0.343472	0.492447	ACAT2|FADS2|EHHADH	http://www.genome.jp/kegg-bin/show_pathway?gga01212/gga:423122%09red/gga:424877%09red/gga:421587%09red
Fatty acid degradation	KEGG PATHWAY	gga00071	2	33	0.373688	0.513187	ACAT2|EHHADH	http://www.genome.jp/kegg-bin/show_pathway?gga00071/gga:424877%09red/gga:421587%09red
Drug metabolism - cytochrome P450	KEGG PATHWAY	gga00982	2	34	0.387001	0.518113	HPGDS|ALDH1A3	http://www.genome.jp/kegg-bin/show_pathway?gga00982/gga:395389%09red/gga:395863%09red
Endocytosis	KEGG PATHWAY	gga04144	10	228	0.387056	0.518113	HSPA2|AMPH|BIN1|SMAP2|CYTH3|CXCR4|FGFR4|CAV2|CAV3|CAV1	http://www.genome.jp/kegg-bin/show_pathway?gga04144/gga:417772%09red/gga:395324%09red/gga:420761%09red/gga:395603%09red/gga:419641%09red/gga:373996%09red/gga:416626%09red/gga:378796%09red/gga:423504%09red/gga:424228%09red
Mitophagy - animal	KEGG PATHWAY	gga04137	3	58	0.394218	0.525758	FOXO3|OPTN|E2F1	http://www.genome.jp/kegg-bin/show_pathway?gga04137/gga:396142%09red/gga:421769%09red/gga:374079%09red
Glycosphingolipid biosynthesis - globo and isoglobo series	KEGG PATHWAY	gga00603	1	13	0.410374	0.529502	GLA	http://www.genome.jp/kegg-bin/show_pathway?gga00603/gga:422188%09red
Thiamine metabolism	KEGG PATHWAY	gga00730	1	13	0.410374	0.529502	AK8	http://www.genome.jp/kegg-bin/show_pathway?gga00730/gga:430522%09red
Gap junction	KEGG PATHWAY	gga04540	4	84	0.411477	0.530663	CDK1|TUBAL3|PDGFD|GUCY1A2	http://www.genome.jp/kegg-bin/show_pathway?gga04540/gga:418978%09red/gga:396252%09red/gga:771678%09red/gga:416694%09red
Glycerolipid metabolism	KEGG PATHWAY	gga00561	3	60	0.414251	0.53319	GLA|PLPP4|TKFC	http://www.genome.jp/kegg-bin/show_pathway?gga00561/gga:426629%09red/gga:422188%09red/gga:428987%09red
Steroid hormone biosynthesis	KEGG PATHWAY	gga00140	2	37	0.42615	0.540888	AKR1D1|HSD3B1	http://www.genome.jp/kegg-bin/show_pathway?gga00140/gga:396015%09red/gga:418107%09red
Basal transcription factors	KEGG PATHWAY	gga03022	2	38	0.438908	0.547433	TBPL2|GTF2A1L	http://www.genome.jp/kegg-bin/show_pathway?gga03022/gga:776269%09red/gga:100534591%09red
Homologous recombination	KEGG PATHWAY	gga03440	2	38	0.438908	0.547433	BRCA2|SYCP3	http://www.genome.jp/kegg-bin/show_pathway?gga03440/gga:418097%09red/gga:374139%09red
Retinol metabolism	KEGG PATHWAY	gga00830	2	39	0.45151	0.550882	BCO1|RDH8	http://www.genome.jp/kegg-bin/show_pathway?gga00830/gga:429086%09red/gga:395346%09red
Selenocompound metabolism	KEGG PATHWAY	gga00450	1	15	0.453247	0.550882	TXNRD1	http://www.genome.jp/kegg-bin/show_pathway?gga00450/gga:418082%09red
Primary bile acid biosynthesis	KEGG PATHWAY	gga00120	1	15	0.453247	0.550882	AKR1D1	http://www.genome.jp/kegg-bin/show_pathway?gga00120/gga:418107%09red
mTOR signaling pathway	KEGG PATHWAY	gga04150	6	140	0.456237	0.554259	CAB39L|DDIT4|FZD8|WNT6|WNT9A|WNT5B	http://www.genome.jp/kegg-bin/show_pathway?gga04150/gga:395829%09red/gga:107053650%09red/gga:418865%09red/gga:374059%09red/gga:418154%09red/gga:395235%09red
ABC transporters	KEGG PATHWAY	gga02010	2	40	0.463949	0.562583	ABCC4|ABCA12	http://www.genome.jp/kegg-bin/show_pathway?gga02010/gga:418791%09red/gga:424011%09red
Glycerophospholipid metabolism	KEGG PATHWAY	gga00564	4	94	0.493479	0.57934	PLA2G12B|PLA2G4A|LCAT|PLPP4	http://www.genome.jp/kegg-bin/show_pathway?gga00564/gga:423705%09red/gga:396136%09red/gga:428987%09red/gga:396394%09red
Cell adhesion molecules (CAMs)	KEGG PATHWAY	gga04514	5	122	0.508459	0.590207	CD99|NFASC|CLDN11|VCAM1|IGSF11	http://www.genome.jp/kegg-bin/show_pathway?gga04514/gga:418346%09red/gga:424467%09red/gga:424990%09red/gga:418662%09red/gga:419824%09red
Adherens junction	KEGG PATHWAY	gga04520	3	70	0.510479	0.590207	LEF1|CTNNA3|IQGAP3	http://www.genome.jp/kegg-bin/show_pathway?gga04520/gga:423648%09red/gga:395865%09red/gga:415591%09red
Salmonella infection	KEGG PATHWAY	gga05132	3	70	0.510479	0.590207	NOS2|MAPK11|FOS	http://www.genome.jp/kegg-bin/show_pathway?gga05132/gga:395807%09red/gga:396512%09red/gga:417739%09red
Glycosaminoglycan degradation	KEGG PATHWAY	gga00531	1	18	0.511789	0.590207	HYAL2	http://www.genome.jp/kegg-bin/show_pathway?gga00531/gga:415908%09red
Ether lipid metabolism	KEGG PATHWAY	gga00565	2	44	0.511979	0.590207	PLA2G12B|PLA2G4A	http://www.genome.jp/kegg-bin/show_pathway?gga00565/gga:423705%09red/gga:396394%09red
Sphingolipid metabolism	KEGG PATHWAY	gga00600	2	45	0.523536	0.601412	GLA|B4GALT6	http://www.genome.jp/kegg-bin/show_pathway?gga00600/gga:422188%09red/gga:421092%09red
Tight junction	KEGG PATHWAY	gga04530	6	156	0.557438	0.626878	MYH11|CLDN11|SLC9A3R1|CACNA1D|ACTR3B|TUBAL3	http://www.genome.jp/kegg-bin/show_pathway?gga04530/gga:416694%09red/gga:395895%09red/gga:424990%09red/gga:420439%09red/gga:422108%09red/gga:396211%09red
N-Glycan biosynthesis	KEGG PATHWAY	gga00510	2	49	0.567889	0.634814	MGAT5B|ST6GAL2	http://www.genome.jp/kegg-bin/show_pathway?gga00510/gga:403122%09red/gga:427801%09red
RNA transport	KEGG PATHWAY	gga03013	5	132	0.576025	0.64202	UPF3A|NUP210|NUP210L|EEF1A2|RBM8A	http://www.genome.jp/kegg-bin/show_pathway?gga03013/gga:415977%09red/gga:418734%09red/gga:107050968%09red/gga:419244%09red/gga:426146%09red
Phagosome	KEGG PATHWAY	gga04145	5	132	0.576025	0.64202	MRC1|C1R|TUBAL3|CALR3|THBS2	http://www.genome.jp/kegg-bin/show_pathway?gga04145/gga:420146%09red/gga:420516%09red/gga:418295%09red/gga:414837%09red/gga:416694%09red
Other types of O-glycan biosynthesis	KEGG PATHWAY	gga00514	1	22	0.580221	0.64202	ST6GAL2	http://www.genome.jp/kegg-bin/show_pathway?gga00514/gga:403122%09red
ErbB signaling pathway	KEGG PATHWAY	gga04012	3	78	0.581098	0.642718	PAK5|PAK6|BTC	http://www.genome.jp/kegg-bin/show_pathway?gga04012/gga:448833%09red/gga:416734%09red/gga:428837%09red
Mannose type O-glycan biosynthesis	KEGG PATHWAY	gga00515	1	23	0.595776	0.654254	MGAT5B	http://www.genome.jp/kegg-bin/show_pathway?gga00515/gga:427801%09red
RNA polymerase	KEGG PATHWAY	gga03020	1	24	0.610755	0.66651	POLR3G	http://www.genome.jp/kegg-bin/show_pathway?gga03020/gga:427105%09red
Lysosome	KEGG PATHWAY	gga04142	4	110	0.613109	0.668799	LAMP3|CTSD|GAA|GLA	http://www.genome.jp/kegg-bin/show_pathway?gga04142/gga:396090%09red/gga:422188%09red/gga:422082%09red/gga:424961%09red
Lysine degradation	KEGG PATHWAY	gga00310	2	54	0.619021	0.674125	ACAT2|EHHADH	http://www.genome.jp/kegg-bin/show_pathway?gga00310/gga:424877%09red/gga:421587%09red
RIG-I-like receptor signaling pathway	KEGG PATHWAY	gga04622	2	57	0.647395	0.695193	MAPK11|TKFC	http://www.genome.jp/kegg-bin/show_pathway?gga04622/gga:426629%09red/gga:417739%09red
Citrate cycle (TCA cycle)	KEGG PATHWAY	gga00020	1	28	0.665328	0.709792	PCK1	http://www.genome.jp/kegg-bin/show_pathway?gga00020/gga:396458%09red
Autophagy - other	KEGG PATHWAY	gga04136	1	28	0.665328	0.709792	ATG4A	http://www.genome.jp/kegg-bin/show_pathway?gga04136/gga:772074%09red
SNARE interactions in vesicular transport	KEGG PATHWAY	gga04130	1	29	0.677732	0.719215	STX19	http://www.genome.jp/kegg-bin/show_pathway?gga04130/gga:770351%09red
Base excision repair	KEGG PATHWAY	gga03410	1	29	0.677732	0.719215	NEIL3	http://www.genome.jp/kegg-bin/show_pathway?gga03410/gga:428750%09red
Insulin signaling pathway	KEGG PATHWAY	gga04910	4	121	0.684388	0.72569	MKNK2|PCK1|GYS2|CALML4	http://www.genome.jp/kegg-bin/show_pathway?gga04910/gga:396458%09red/gga:427515%09red/gga:418201%09red/gga:429269%09red
Biosynthesis of unsaturated fatty acids	KEGG PATHWAY	gga01040	1	30	0.689677	0.727468	FADS2	http://www.genome.jp/kegg-bin/show_pathway?gga01040/gga:423122%09red
DNA replication	KEGG PATHWAY	gga03030	1	31	0.70118	0.737521	MCM3	http://www.genome.jp/kegg-bin/show_pathway?gga03030/gga:422043%09red
Adipocytokine signaling pathway	KEGG PATHWAY	gga04920	2	64	0.707049	0.743097	PCK1|NPY	http://www.genome.jp/kegg-bin/show_pathway?gga04920/gga:396458%09red/gga:396464%09red
Ferroptosis	KEGG PATHWAY	gga04216	1	34	0.733195	0.763223	MAP1LC3C	http://www.genome.jp/kegg-bin/show_pathway?gga04216/gga:421504%09red
mRNA surveillance pathway	KEGG PATHWAY	gga03015	2	70	0.751255	0.779851	UPF3A|RBM8A	http://www.genome.jp/kegg-bin/show_pathway?gga03015/gga:418734%09red/gga:107050968%09red
Intestinal immune network for IgA production	KEGG PATHWAY	gga04672	1	36	0.752611	0.78095	CXCR4	http://www.genome.jp/kegg-bin/show_pathway?gga04672/gga:395324%09red
Inositol phosphate metabolism	KEGG PATHWAY	gga00562	2	71	0.758037	0.785957	TPI1|MIOX	http://www.genome.jp/kegg-bin/show_pathway?gga00562/gga:107052518%09red/gga:396435%09red
Nucleotide excision repair	KEGG PATHWAY	gga03420	1	38	0.770616	0.79522	DDB2	http://www.genome.jp/kegg-bin/show_pathway?gga03420/gga:423185%09red
Hedgehog signaling pathway	KEGG PATHWAY	gga04340	1	41	0.795199	0.815445	DHH	http://www.genome.jp/kegg-bin/show_pathway?gga04340/gga:107055407%09red
Cytosolic DNA-sensing pathway	KEGG PATHWAY	gga04623	1	44	0.817149	0.834359	POLR3G	http://www.genome.jp/kegg-bin/show_pathway?gga04623/gga:427105%09red
Notch signaling pathway	KEGG PATHWAY	gga04330	1	44	0.817149	0.834359	CTBP2	http://www.genome.jp/kegg-bin/show_pathway?gga04330/gga:423958%09red
Autophagy - animal	KEGG PATHWAY	gga04140	3	117	0.825844	0.841921	CTSD|ATG4A|DDIT4	http://www.genome.jp/kegg-bin/show_pathway?gga04140/gga:396090%09red/gga:107053650%09red/gga:772074%09red
Toll-like receptor signaling pathway	KEGG PATHWAY	gga04620	2	84	0.832554	0.847774	MAPK11|FOS	http://www.genome.jp/kegg-bin/show_pathway?gga04620/gga:396512%09red/gga:417739%09red
Amino sugar and nucleotide sugar metabolism	KEGG PATHWAY	gga00520	1	48	0.842805	0.857212	GPI	http://www.genome.jp/kegg-bin/show_pathway?gga00520/gga:415783%09red
NOD-like receptor signaling pathway	KEGG PATHWAY	gga04621	3	124	0.853622	0.867169	ANTXR1|MAPK11|TNFAIP3	http://www.genome.jp/kegg-bin/show_pathway?gga04621/gga:428199%09red/gga:421684%09red/gga:417739%09red
Apoptosis	KEGG PATHWAY	gga04210	3	127	0.864292	0.875905	TUBAL3|CTSD|FOS	http://www.genome.jp/kegg-bin/show_pathway?gga04210/gga:396090%09red/gga:396512%09red/gga:416694%09red
Ubiquitin mediated proteolysis	KEGG PATHWAY	gga04120	3	127	0.864292	0.875905	DDB2|UBE2C|CDC20	http://www.genome.jp/kegg-bin/show_pathway?gga04120/gga:424563%09red/gga:100859413%09red/gga:423185%09red
Necroptosis	KEGG PATHWAY	gga04217	3	131	0.877452	0.88728	PLA2G4A|TNFAIP3|GLUD1	http://www.genome.jp/kegg-bin/show_pathway?gga04217/gga:423612%09red/gga:421684%09red/gga:396394%09red
Spliceosome	KEGG PATHWAY	gga03040	2	107	0.91546	0.920735	HSPA2|RBM8A	http://www.genome.jp/kegg-bin/show_pathway?gga03040/gga:423504%09red/gga:107050968%09red
Protein processing in endoplasmic reticulum	KEGG PATHWAY	gga04141	3	153	0.931442	0.936449	HSPA2|WFS1|CALR3	http://www.genome.jp/kegg-bin/show_pathway?gga04141/gga:420146%09red/gga:422857%09red/gga:423504%09red
Ribosome	KEGG PATHWAY	gga03010	2	120	0.943347	0.947327	MRPL12|RPL3L	http://www.genome.jp/kegg-bin/show_pathway?gga03010/gga:416542%09red/gga:769031%09red
Phosphatidylinositol signaling system	KEGG PATHWAY	gga04070	1	91	0.969102	0.971328	CALML4	http://www.genome.jp/kegg-bin/show_pathway?gga04070/gga:427515%09red
Herpes simplex virus 1 infection	KEGG PATHWAY	gga05168	2	150	0.97814	0.980012	CALR3|C5	http://www.genome.jp/kegg-bin/show_pathway?gga05168/gga:420146%09red/gga:417122%09red
Influenza A	KEGG PATHWAY	gga05164	1	135	0.99417	0.99417	KPNA2	http://www.genome.jp/kegg-bin/show_pathway?gga05164/gga:417420%09red
GO enrichment analysis results of DEGs between DE10 vs. DE20
#Term		Database	ID	Input number	Background number	P-Value	Corrected P-Value	Input	Hyperlink
extracellular space	cellular_component	Gene Ontology	GO:0005615	99	731	4.06611e-25	1.06451e-21	MFGE8|CPE|IL21|MMP23B|CCK|S100A11|AGT|FBLN5|DCN|INHBA|SUSD2|FGB|SFRP2|COL15A1|VWA2|POSTN|F3|COL23A1|ADAMTS20|BMP6|FN1|MASP1|MASP2|ANGPTL5|NPY|REN|STC2|COL3A1|VWC2L|AMN|CPA6|LRRTM4|CCL20|EFEMP1|VEGFD|MSTN|COL4A4|IGFBP4|STC1|WFDC1|FRZB|FGF2|SERPIND1|INHA|GPX3|BTC|WNT5B|PROC|COL12A1|IGFBP5|FST|FABP3|LUM|SORL1|PODN|ASPN|ADGRB1|C5|ARTN|LAMA1|COL9A2|LGALS3|COL17A1|SEMA3A|SFRP1|SEMA3E|ALB|FGL2|COL1A1|CP…	http://amigo.geneontology.org/amigo/term/GO:0005615
extracellular matrix	cellular_component	Gene Ontology	GO:0031012	31	157	2.79158e-12	3.65418e-09	TGFB3|CCN3|ECM2|AHSG|ADAMTS17|COL3A1|ADAMTSL1|NCAN|ADAMTS2|ASPN|LRRTM4|TRIL|COL15A1|COL9A2|CHADL|POSTN|COL4A4|COL23A1|TGFBI|ADAMTS20|ADAMTS1|COL17A1|OLFML2B|FN1|SPON2|COL1A1|COL6A1|WNT5B|COL6A3|HAPLN3|MMP23B	http://amigo.geneontology.org/amigo/term/GO:0031012
collagen-containing extracellular matrix	cellular_component	Gene Ontology	GO:0062023	23	82	4.45569e-12	3.88833e-09	TGFB3|FBLN2|FBLN5|ADAMTS2|THBS2|FGB|ANXA2|ELN|EFEMP1|VWA2|CHADL|POSTN|F3|COL6A3|SFRP1|FN1|COL14A1|FGL2|ANGPTL5|VWF|COL6A2|COL20A1|COL12A1	http://amigo.geneontology.org/amigo/term/GO:0062023
calcium ion binding	molecular_function	Gene Ontology	GO:0005509	47	447	3.87422e-09	2.53567e-06	MFGE8|CDH18|MASP2|MATN2|FST|MYL3|NELL1|S100A11|FBLN2|SMOC1|FBLN5|IQGAP3|LOXL2|NCAN|PLA2G12B|ASPN|THBS2|CDH20|SLIT3|ANXA1|ANXA2|HPCAL4|DHH|EFEMP1|CDH22|VWA2|CALB1|PPEF1|EFCAB1|C1R|CDHR2|PLA2G4A|HPGDS|ACTN2|CABP7|SYT1|EDIL3|MASP1|SYT6|CALML4|SCGN|CUBN|SPOCK3|EFCAB5|CALR3|PROC|FSTL4	http://amigo.geneontology.org/amigo/term/GO:0005509
integral component of membrane	cellular_component	Gene Ontology	GO:0016021	157	2565	9.00832e-09	4.27117e-06	ASB11|TM7SF3|LYVE1|MRAP2|HEPACAM2|BOK|SLC30A8|FXYD2|TMEM174|SLC25A10|MRC1|SLC6A5|NALCN|SLC34A1|SUSD5|SUSD2|TMEM52|NPR3|SLITRK2|CDH20|CDH22|BAMBI|KCNN3|COL23A1|SYPL1|PLD6|SNN|SYT1|MEGF11|SYT6|SLC19A2|MMP23B|STXBP6|DNAJC22|SLC2A2|SLC25A33|PLP1|SPTSSA|JADE2|TMEM132C|TMEM117|KCNJ15|AMN|SLC23A3|IGSF11|LRRTM4|SLC5A10|TNFRSF9|DIO3|TRPM1|B4GALT6|SORL1|IL5RA|UNC5C|MAL2|TMEM128|LACTBL1|NFASC|NPHS2|PTGES|HH…	http://amigo.geneontology.org/amigo/term/GO:0016021
collagen trimer	cellular_component	Gene Ontology	GO:0005581	13	34	9.86614e-09	4.27117e-06	COL15A1|C1QL3|C1QTNF2|C1QTNF3|COL9A2|COL14A1|COL4A4|COL1A1|COL3A1|COL6A3|COL6A2|COL12A1|COL17A1	http://amigo.geneontology.org/amigo/term/GO:0005581
identical protein binding	molecular_function	Gene Ontology	GO:0042802	60	678	1.14202e-08	4.27117e-06	BRCA2|TGFB3|TNFSF11|PLK1|DCXR|USP2|PCBD1|CAVIN1|FKBP6|C1QL3|TNFAIP3|ABAT|RALYL|BIN1|CAV1|SNX16|OPTN|ASPA|CEBPD|SOX10|ASS1|DAO|GDF6|CAP2|FHL2|INHBA|SYT16|CXCR4|HTRA3|HAS2|DAZL|CEBPB|C1QL2|ANXA2|LNX1|VWA2|MNS1|PBLD|VWA1|VEGFD|NUDT14|TK1|HGD|HEY2|ARID3A|SFRP1|FN1|C1QTNF2|MRAP2|TTC21B|MCM10|E2F8|ROBO1|GPX3|MYBPC3|COL1A1|ALB|VWF|SLC1A1|NMI	http://amigo.geneontology.org/amigo/term/GO:0042802
cytoplasm	cellular_component	Gene Ontology	GO:0005737	143	2299	1.86654e-08	6.10824e-06	PTGS2|PHYHIPL|CCN3|PLK1|MDM1|S100A11|ASS1|ADRA2A|CA8|CAPN6|CAPN5|WEE2|ARHGAP28|DAZL|PTGR1|BAMBI|KCNN3|BTG4|PNLDC1|ROBO1|SLC2A2|KPNA7|HSD3B1|ME1|CSRP2|ARHGAP19|CAVIN1|LRRC61|SCEL|DCLK3|TRIB1|GTSF1|NDRG1|GABBR2|MAPKAPK3|ARL4C|PPP1R1C|NEK2|EGR1|PPM1H|PCBP4|TXNRD1|DPYSL4|FST|LNX1|FRZB|VILL|GYS2|TK1|RHOC|NELL1|PTGES|RHOF|TBPL2|GINS1|HENMT1|STC1|GCH1|TNFAIP3|STK31|SNCB|NMI|A1CF|MEIOC|PIWIL1|MKNK2|GLA|M…	http://amigo.geneontology.org/amigo/term/GO:0005737
cell adhesion	biological_process	Gene Ontology	GO:0007155	25	166	4.53482e-08	1.25757e-05	CLDN11|LYVE1|CCN3|CNTNAP5|PRKX|NCAN|THBS2|SUSD5|FGB|LAMA1|POSTN|MXRA8|COL15A1|PTPRU|FN1|CDHR2|COL14A1|SPON2|MYBPC3|HAPLN3|COL6A1|TGFBI|COL6A3|COL6A2|COL12A1	http://amigo.geneontology.org/amigo/term/GO:0007155
collagen binding	molecular_function	Gene Ontology	GO:0005518	13	40	4.80356e-08	1.25757e-05	DCN|PODN|ANTXR1|ASPN|CHADL|FST|COL6A1|TGFBI|VWF|COL6A2|PCOLCE2|LUM|LOX	http://amigo.geneontology.org/amigo/term/GO:0005518
extracellular matrix organization	biological_process	Gene Ontology	GO:0030198	20	112	8.81095e-08	2.09701e-05	OLFML2B|ADAMTSL1|FBLN2|ADAMTS17|POSTN|ADAMTS1|ADAMTS2|COL9A2|ECM2|COL15A1|VWA1|ADAMTS20|COL4A4|MMP23B|COL23A1|COL1A1|COL6A1|COL3A1|TGFBI|COL17A1	http://amigo.geneontology.org/amigo/term/GO:0030198
protein homodimerization activity	molecular_function	Gene Ontology	GO:0042803	42	438	2.66796e-07	5.8206e-05	EPHX2|MAD2L1|UPB1|GLA|ANO6|STOM|TPI1|TBX1|TRPC6|RRM2|S100A11|FIBIN|CAV2|FBLN5|ALDH1A3|ZBTB16|BHLHE40|ADRA2A|BOK|TIMM10|GOT2|NOS2|NPR3|CUBN|CENPF|HAND1|MME|MSTN|HPGDS|SHMT1|JCHAIN|HOGA1|PLD6|GCH1|AGXT|MASP1|SYT6|SLC51A|TERF1|PTPRO|STC2|SLC30A8	http://amigo.geneontology.org/amigo/term/GO:0042803
piRNA metabolic process	biological_process	Gene Ontology	GO:0034587	7	8	4.62049e-07	9.30496e-05	PLD6|HENMT1|PIWIL1|TDRD1|ASZ1|MAEL|FKBP6	http://amigo.geneontology.org/amigo/term/GO:0034587
integral component of plasma membrane	cellular_component	Gene Ontology	GO:0005887	52	646	1.57755e-06	0.00028302	TSPAN19|CD82|LMBR1L|IYD|ANO6|ADRA2A|STOM|BSND|TRPC6|STBD1|GABRA4|P2RX1|DSCAM|CAV2|FGFR4|TNFRSF18|CAV1|SORCS2|RXFP2|MFSD2A|CAV3|SLC16A10|GRM4|TRPV4|GABRA2|TRPM1|HAS2|ADGRB3|SLC38A4|GPR20|STRA6|KCNK12|SLCO2A1|SLC24A1|HTR7|OPRM1|CHRNA1|SLC26A6|SLC26A8|GCGR|TRABD2B|ADGRD1|SEMA3A|SEMA3E|GJA5|CD99|CDHR2|SLC16A4|GALR2|OPRD1|SLC1A1|HTR1B	http://amigo.geneontology.org/amigo/term/GO:0005887
spermatogenesis	biological_process	Gene Ontology	GO:0007283	19	125	1.62158e-06	0.00028302	CNTD1|CLDN11|TSGA10|PIWIL1|ADAMTS2|RACGAP1|TDRD1|ASZ1|MSH4|MNS1|MOV10L1|HOXA10|FKBP6|BRCA2|GTSF1|GGT5|DAZL|SYCP3|MAEL	http://amigo.geneontology.org/amigo/term/GO:0007283
nucleus	cellular_component	Gene Ontology	GO:0005634	142	2478	1.94176e-06	0.00031772	MOV10|PLK1|SFMBT1|BOK|S100A11|NKX2-3|ZNF143|SAMD13|BHLHE40|LHX9|UBE2T|PTBP3|WEE2|DAZL|CENPN|BRCA2|TSC22D3|MDM1|SETD4|SHMT1|RBM44|RBM46|KIF23|KPNA7|SCGN|KPNA2|PRSS23|FST|CTBP2|CSRP2|KDM5B|MAPK11|NFATC1|NFATC2|DMRT3|DTL|DCLK3|DMRTB1|TRIB1|MAFA|TDRD12|MAPKAPK3|DDX4|PPM1E|MYCL|NEK2|SOX10|EGR1|OTX1|PCBP4|NR5A1|GEM|HOXB8|FOS|LBX2|BTG4|STC1|RHOC|FGF2|PRRX2|HENMT1|TLK2|UBE2C|GCH1|TNFAIP3|STK31|HLF|A1CF|M…	http://amigo.geneontology.org/amigo/term/GO:0005634
basement membrane	cellular_component	Gene Ontology	GO:0005604	13	60	2.48468e-06	0.000361383	LAMA1|LOXL2|ANXA2|ADAMTS1|FN1|COL15A1|THBS2|VWA2|VWA1|MATN2|P3H2|COL6A1|COL17A1	http://amigo.geneontology.org/amigo/term/GO:0005604
oxidation-reduction process	biological_process	Gene Ontology	GO:0055114	38	421	3.69473e-06	0.000509094	IYD|PTGS2|KMO|DCXR|PCBD1|P4HA2|MOXD1|MIOX|ME1|RRM2|FDXR|HGD|ALDH1A3|RDH8|DAO|SDR42E1|P3H2|DIO3|BCO1|NOS2|PTGR1|IFI30|ALDH8A1|PTGES|FADS2|VAT1|P4HA3|F8|AKR1D1|GLUD1|GPX3|HSD3B1|FAR2|CTBP2|VAT1L|TXNRD1|KDM5B|HAAO	http://amigo.geneontology.org/amigo/term/GO:0055114
microtubule binding	molecular_function	Gene Ontology	GO:0008017	21	162	4.58661e-06	0.000592209	TPX2|NUSAP1|FTCD|PLK1|CENPF|SYBU|KIF26A|KIF23|KIF18B|CAPN6|TERF1|MAP6|KIF11|MDM1|RACGAP1|TRIM54|MAP1LC3C|GAS2|PRC1|NDRG1|KIF21B	http://amigo.geneontology.org/amigo/term/GO:0008017
heparin binding	molecular_function	Gene Ontology	GO:0008201	14	75	4.75034e-06	0.000592209	RSPO3|SFRP1|ADAMTS1|FN1|CCN3|THBS2|ECM2|PCOLCE2|POSTN|MSTN|SLIT3|NELL1|FGFR4|FGF2	http://amigo.geneontology.org/amigo/term/GO:0008201
extracellular region	cellular_component	Gene Ontology	GO:0005576	25	226	7.68671e-06	0.000874948	GLA|LCAT|PCOLCE2|AHSG|COL3A1|PLA2G12B|AGT|HTRA3|DCN|RSPO3|SLC9A3R1|INHBA|SORL1|C1QL2|C1QL3|FRZB|PAPPA|CXCL14|SEMA3A|C1QTNF3|NTS|COL14A1|OGN|COL1A1|C1R	http://amigo.geneontology.org/amigo/term/GO:0005576
apical plasma membrane	cellular_component	Gene Ontology	GO:0016324	19	144	1.02707e-05	0.00112036	ANXA1|SLC10A2|SLC34A1|FN1|AMN|CUBN|HYAL2|SLC9A3R1|SLC2A2|SLC23A1|PTPRO|SLC34A2|SLC26A6|EPCAM|ABCC4|TRPV4|SLC1A1|CDHR2|PDZK1	http://amigo.geneontology.org/amigo/term/GO:0016324
regulation of cytosolic calcium ion concentration	biological_process	Gene Ontology	GO:0051480	8	23	1.2643e-05	0.00132397	ANXA2|CALB1|SCGN|BOK|TRPC6|CAV2|CAV3|CAV1	http://amigo.geneontology.org/amigo/term/GO:0051480
DNA methylation involved in gamete generation	biological_process	Gene Ontology	GO:0043046	6	10	1.47432e-05	0.00148452	PLD6|TDRD1|ASZ1|MAEL|TDRD5|FKBP6	http://amigo.geneontology.org/amigo/term/GO:0043046
positive regulation of transcription by RNA polymerase II	biological_process	Gene Ontology	GO:0045944	55	779	2.78487e-05	0.00270029	DPF3|NFATC2|NFATC1|TNFSF11|BHLHE23|FOXO3|TBX1|FOXM1|MYOCD|NKX2-3|NLRC5|NR1D2|LUM|FBLN5|DCN|ZNF143|MYCL|MAFA|CEBPD|SOX10|LHX9|EGR1|OTX1|NPAS2|SS18L1|HOXA10|INHBA|KLF5|KLF2|NR5A1|VGLL2|KLF9|SFRP2|FOS|HAND1|FOXD3|TNIP3|PTPRN|EPCAM|LEF1|HEY2|FGF2|ARID3A|BMP6|ARID3C|E2F1|HYAL2|HNF4G|E2F8|GALR2|CREB3L1|LMO1|HLF|CTBP2|NRF1	http://amigo.geneontology.org/amigo/term/GO:0045944
negative regulation of transcription by RNA polymerase II	biological_process	Gene Ontology	GO:0000122	41	520	3.084e-05	0.00288354	NFATC2|NR2F6|PLK1|USP2|FOXO3|TBX1|FST|MYOCD|CBX7|NR1D2|DKK1|FBLN5|CAV1|FHL2|LOXL2|ZBTB16|SOX10|EGR1|LMCD1|KLF5|DNMT3B|HOXB8|FOXD3|BATF3|LEF1|HEY2|BMP6|GFI1|E2F1|ARX|LMO1|EMX2|MAEL|E2F8|BHLHE40|CREB3L1|CXXC5|FOXM1|WFS1|CALR3|HAND1	http://amigo.geneontology.org/amigo/term/GO:0000122
multicellular organism development	biological_process	Gene Ontology	GO:0007275	20	172	3.20754e-05	0.00288406	SFRP2|HOXB8|PRRX2|PIWIL1|ARVCF|CDH20|CDH18|FSTL4|FZD8|DAZL|FRZB|TPI1|SFRP1|FST|SLC26A8|GATM|FGFR4|CSRP2|CDH22|PI15	http://amigo.geneontology.org/amigo/term/GO:0007275
meiotic cell cycle	biological_process	Gene Ontology	GO:0051321	7	19	3.30488e-05	0.00288406	PLD6|SMC1B|PIWIL1|FKBP6|SLC26A8|WEE2|SYCP3	http://amigo.geneontology.org/amigo/term/GO:0051321
extracellular matrix structural constituent	molecular_function	Gene Ontology	GO:0005201	10	46	3.49108e-05	0.00294828	LAMA1|ELN|COL15A1|COL9A2|COL4A4|COL23A1|COL1A1|COL6A1|COL3A1|COL17A1	http://amigo.geneontology.org/amigo/term/GO:0005201
P granule	cellular_component	Gene Ontology	GO:0043186	5	9	0.000104163	0.00826362	DDX4|MOV10|HENMT1|PIWIL1|MAEL	http://amigo.geneontology.org/amigo/term/GO:0043186
positive regulation of gene expression	biological_process	Gene Ontology	GO:0010628	18	162	0.000132334	0.0101181	DNMT3B|CEBPB|EPHX2|FN1|ARX|HMGA2|TTC21B|DKK1|KPNA7|STAP1|CAMK2N1|BTC|PLP1|GCGR|FGFR4|CALR3|FGF2|CAV1	http://amigo.geneontology.org/amigo/term/GO:0010628
perinuclear region of cytoplasm	cellular_component	Gene Ontology	GO:0048471	27	307	0.000135269	0.0101181	MAD2L1|SCEL|USP2|STOM|MAP6|STBD1|NDRG1|CAV2|CAV1|OPTN|CAPN6|SLC9A3R1|INHBA|TPPP3|AURKA|OBSL1|ADGRB1|NOS2|MCM3|HCRT|HHATL|TLK2|HYAL2|MAEL|GDPD5|STC2|CALR3	http://amigo.geneontology.org/amigo/term/GO:0048471
proteolysis	biological_process	Gene Ontology	GO:0006508	24	258	0.000144409	0.0104368	ADAM12|MMP23B|ADAMTS17|NRIP3|HTRA3|ADAMTSL1|ADAMTS1|CPA6|CAPN6|CAPN5|CTSD|PAPPA|ATG4A|GGT5|ADAMTS20|TRABD2B|SFRP1|CFD|MASP1|MASP2|FGL2|PRSS23|PROC|XPNPEP2	http://amigo.geneontology.org/amigo/term/GO:0006508
growth factor activity	molecular_function	Gene Ontology	GO:0008083	13	93	0.000149116	0.0104368	INHA|BMP6|TGFB3|PDGFD|INHBA|CCN3|GDF6|VEGFD|MSTN|OGN|BTC|FGF2|ARTN	http://amigo.geneontology.org/amigo/term/GO:0008083
synaptonemal complex	cellular_component	Gene Ontology	GO:0000795	5	10	0.000151489	0.0104368	HORMAD2|PLK1|FKBP6|MSH4|SYCP3	http://amigo.geneontology.org/amigo/term/GO:0000795
collagen fibril organization	biological_process	Gene Ontology	GO:0030199	8	36	0.000185528	0.0124542	SFRP2|LOXL2|ANXA2|ADAMTS2|DPT|COL1A1|LOX|LUM	http://amigo.geneontology.org/amigo/term/GO:0030199
aspartate metabolic process	biological_process	Gene Ontology	GO:0006531	4	5	0.000202563	0.0126227	GOT2|PCK1|GOT1|ASS1	http://amigo.geneontology.org/amigo/term/GO:0006531
Wnt-protein binding	molecular_function	Gene Ontology	GO:0017147	7	27	0.000208751	0.0126227	SFRP2|SFRP1|FRZB|FZD8|APCDD1L|PTPRO|TRABD2B	http://amigo.geneontology.org/amigo/term/GO:0017147
plasma membrane	cellular_component	Gene Ontology	GO:0005886	90	1580	0.000214158	0.0126227	TM7SF3|LYVE1|SYTL2|SLC30A8|MRC1|SLC6A5|SLC34A1|SLC34A2|SUSD2|GOT2|TRPV4|STRA6|BAMBI|KCNN3|APCDD1L|ROBO1|SYT1|SLC2A2|SYT6|BST1|SLC19A2|AFAP1L2|RRAD|GRIA3|ANO6|DOCK5|NDRG1|ARL4C|TMEM117|NT5E|SLC5A10|DIO3|GEM|UNC5C|MME|NFASC|NPHS2|RHOC|RHOF|AMPH|MRAP2|UBE2C|SLC51A|FTCD|AGTR2|SCN5A|CLDN11|STOM|STXBP6|PLP1|SORL1|FZD8|FHL1|PENK|MARCKSL1|ARVCF|ATP8A2|SLC13A3|ABCA12|LAMP5|LAMP3|MXRA8|TMEM63A|F3|STX19|ANT…	http://amigo.geneontology.org/amigo/term/GO:0005886
negative regulation of canonical Wnt signaling pathway	biological_process	Gene Ontology	GO:0090090	13	97	0.000216968	0.0126227	SFRP2|PTPRU|SFRP1|LMBR1L|FRZB|SLC9A3R1|EGR1|DKK1|FOXO3|SOX10|PTPRO|WNT5B|CAV1	http://amigo.geneontology.org/amigo/term/GO:0090090
sarcolemma	cellular_component	Gene Ontology	GO:0042383	9	48	0.000228886	0.0130266	ANXA1|ANXA2|PDE9A|COL6A1|COL6A3|COL6A2|CAV2|CAV3|CAV1	http://amigo.geneontology.org/amigo/term/GO:0042383
sensory perception of pain	biological_process	Gene Ontology	GO:0019233	6	19	0.000245048	0.0136497	HOXB8|CALB1|OPRM1|GRIN2A|MME|PENK	http://amigo.geneontology.org/amigo/term/GO:0019233
phosphatidylserine binding	molecular_function	Gene Ontology	GO:0001786	8	38	0.000255882	0.0139562	ANXA2|MFGE8|SYTL2|SYT1|SYT6|RS1|MME|ADGRB1	http://amigo.geneontology.org/amigo/term/GO:0001786
glucose homeostasis		Gene Ontology	GO:0042593	11	73	0.000265595	0.0141904	GPI|SLC37A4|FAM3B|ADRA2A|CAV3|FOXO3|PDK4|IGFBP5|GCGR|WFS1|STXBP5L	http://amigo.geneontology.org/amigo/term/GO:0042593
transmembrane transport		Gene Ontology	GO:0055085	19	189	0.000283847	0.0145708	ABCA12|SLC44A3|GJA5|SLC37A4|GJB1|SLC43A3|ANO6|MFSD2A|SLCO2A1|SLC16A4|SLC51A|SLC23A3|SLC16A10|SLC22A2|ABCC4|SLC18A2|SLC1A7|SLC19A2|SLC22A23	http://amigo.geneontology.org/amigo/term/GO:0055085
regulation of actin cytoskeleton organization		Gene Ontology	GO:0032956	8	41	0.000401039	0.0198098	BST1|RHOBTB3|DIXDC1|RHOC|ARHGAP28|RHOF|FSCN1|IQGAP3	http://amigo.geneontology.org/amigo/term/GO:0032956
male gonad development		Gene Ontology	GO:0008584	9	53	0.000437727	0.0212217	SFRP2|SFRP1|LHX9|HOXA10|INHBA|REN|RHOBTB3|NR5A1|COL6A1	http://amigo.geneontology.org/amigo/term/GO:0008584
metal ion binding		Gene Ontology	GO:0046872	47	714	0.000462045	0.0219933	PTGS2|DMRT3|PIWIL1|SCEL|USP2|PDE9A|NT5E|STAC|COL3A1|MXD3|JADE2|PPM1E|OPTN|NGB|RACGAP1|LHX9|PDE1A|CACNA1D|NPAS2|FHL2|FHL1|BCO1|TIMM10|TRPV4|FGB|DNMT3B|NOS2|HSPB2|LNX1|TDRD1|SMAP2|POSTN|ABLIM1|NUDT14|AGMAT|HENMT1|NUDT13|SNN|LMO1|ALB|DMRTB1|PDE6B|HSPE1|COL1A1|PDE4B|CSRP2|XPNPEP2	http://amigo.geneontology.org/amigo/term/GO:0046872
extracellular matrix binding		Gene Ontology	GO:0050840	6	22	0.000474144	0.0221662	DCN|OLFML2B|FST|FBLN2|TGFBI|SMOC1	http://amigo.geneontology.org/amigo/term/GO:0050840
positive regulation of fat cell differentiation		Gene Ontology	GO:0045600	7	32	0.000508175	0.0233404	SFRP2|CEBPB|SFRP1|ZBTB16|FRZB|KLF5|WNT5B	http://amigo.geneontology.org/amigo/term/GO:0045600
SMAD protein signal transduction		Gene Ontology	GO:0060395	9	55	0.000556403	0.0251149	INHA|BMP6|TGFB3|FOS|GDF6|INHBA|MSTN|BTBD11|JADE2	http://amigo.geneontology.org/amigo/term/GO:0060395
brush border		Gene Ontology	GO:0005903	7	33	0.000596508	0.0263595	CUBN|SLC2A2|SLC34A1|SLC34A2|MME|USH1C|PDZK1	http://amigo.geneontology.org/amigo/term/GO:0005903
mitotic sister chromatid segregation		Gene Ontology	GO:0000070	6	24	0.000701618	0.0288562	MAD2L1|NEK2|PLK1|SGO1|KIF18B|CDCA8	http://amigo.geneontology.org/amigo/term/GO:0000070
spindle microtubule		Gene Ontology	GO:0005876	6	24	0.000701618	0.0288562	NUSAP1|CAPN6|PLK1|CDK1|AURKA|KIF11	http://amigo.geneontology.org/amigo/term/GO:0005876
positive regulation of canonical Wnt signaling pathway		Gene Ontology	GO:0090263	10	70	0.000726236	0.0292505	RSPO3|SFRP2|RSPO1|SFRP1|SCEL|TTC21B|BAMBI|COL1A1|FGF2|CAV1	http://amigo.geneontology.org/amigo/term/GO:0090263
gluconeogenesis		Gene Ontology	GO:0006094	6	25	0.00084303	0.0323745	PCK1|GPI|TPI1|GOT2|ALDOC|GOT1	http://amigo.geneontology.org/amigo/term/GO:0006094
sprouting angiogenesis		Gene Ontology	GO:0002040	6	25	0.00084303	0.0323745	RSPO3|LOXL2|SEMA3E|E2F8|VEGFD|LEF1	http://amigo.geneontology.org/amigo/term/GO:0002040
cell population proliferation		Gene Ontology	GO:0008283	11	85	0.000844422	0.0323745	MCM10|CDK1|LHX9|E2F8|VEGFD|BRCA2|CKS2|TGFBI|FAM83A|FGF2|TXNRD1	http://amigo.geneontology.org/amigo/term/GO:0008283
female gonad development		Gene Ontology	GO:0008585	5	16	0.000853261	0.0323745	COL6A1|LHX9|SFRP1|BRCA2|FST	http://amigo.geneontology.org/amigo/term/GO:0008585
positive regulation of calcium ion transport		Gene Ontology	GO:0051928	4	9	0.00102076	0.0366075	CACNA1D|ANXA2|TRPC6|WFS1	http://amigo.geneontology.org/amigo/term/GO:0051928
cellular amino acid metabolic process		Gene Ontology	GO:0006520	4	9	0.00102076	0.0366075	GOT2|HGD|GOT1|GGT5	http://amigo.geneontology.org/amigo/term/GO:0006520
chromatoid body		Gene Ontology	GO:0033391	4	9	0.00102076	0.0366075	TDRD1|TDRD5|PIWIL1|MAEL	http://amigo.geneontology.org/amigo/term/GO:0033391
spermatid development		Gene Ontology	GO:0007286	7	37	0.00107853	0.0371525	MEIOC|PLD6|PIWIL1|DHH|YTHDC2|TDRD5|SYCP3	http://amigo.geneontology.org/amigo/term/GO:0007286
mitotic cytokinesis		Gene Ontology	GO:0000281	7	37	0.00107853	0.0371525	NUSAP1|PLK1|KIF23|RACGAP1|CENPA|RHOC|PRC1	http://amigo.geneontology.org/amigo/term/GO:0000281
protease binding		Gene Ontology	GO:0002020	8	49	0.00113289	0.0380244	BRCA2|FN1|F3|TNFAIP3|ANXA2|COL1A1|VWF|BIN1	http://amigo.geneontology.org/amigo/term/GO:0002020
DNA-binding transcription factor activity		Gene Ontology	GO:0003700	19	216	0.00125917	0.041728	NFATC1|HOXB8|DMRT3|E2F1|SOX10|HNF4G|NPAS2|NFATC2|E2F8|FOXO3|DMRTB1|ZNF143|FOXM1|EGR1|FOXD3|MAFA|NR2F6|NKX2-3|TSC22D3	http://amigo.geneontology.org/amigo/term/GO:0003700
protein kinase binding		Gene Ontology	GO:0019901	22	270	0.00136983	0.0432405	PIWIL1|PLK1|EEF1A2|ADRA2A|FOXM1|KIF11|FAM83A|CAV2|CAV1|TPX2|RACGAP1|CKS1B|RHOF|AURKA|UNC5C|IQGAP3|CKS2|RHOBTB3|RHOC|CTBP2|CCNB3|CAMK2N1	http://amigo.geneontology.org/amigo/term/GO:0019901
vasoconstriction		Gene Ontology	GO:0042310	4	10	0.0013874	0.0432405	HTR7|AGT|HTR1B|CAV1	http://amigo.geneontology.org/amigo/term/GO:0042310
heart trabecula formation		Gene Ontology	GO:0060347	4	10	0.0013874	0.0432405	FHL2|ADAMTS1|HEY2|CAV3	http://amigo.geneontology.org/amigo/term/GO:0060347
gene silencing by RNA		Gene Ontology	GO:0031047	4	10	0.0013874	0.0432405	TDRD1|FKBP6|PIWIL1|MAEL	http://amigo.geneontology.org/amigo/term/GO:0031047
digestive tract morphogenesis		Gene Ontology	GO:0048546	4	10	0.0013874	0.0432405	SFRP2|STRA6|SFRP1|SOX10	http://amigo.geneontology.org/amigo/term/GO:0048546
canonical Wnt signaling pathway		Gene Ontology	GO:0060070	8	51	0.00142482	0.0438846	SFRP2|SFRP1|FRZB|FZD8|WNT9A|DIXDC1|WNT5B|LEF1	http://amigo.geneontology.org/amigo/term/GO:0060070
gamma-tubulin binding		Gene Ontology	GO:0043015	5	19	0.00162556	0.0489162	RACGAP1|NDRG1|PDE4B|BRCA2|DIXDC1	http://amigo.geneontology.org/amigo/term/GO:0043015
spindle midzone		Gene Ontology	GO:0051233	5	19	0.00162556	0.0489162	PLK1|RACGAP1|CDCA8|AURKA|GEM	http://amigo.geneontology.org/amigo/term/GO:0051233
neuronal cell body		Gene Ontology	GO:0043025	14	140	0.00179446	0.0533852	ROBO1|UNC5C|PDE1A|CALB1|SLC24A1|KCNN3|HSPD1|SNCB|GDPD5|MME|DSCAM|PENK|HCRT|GABRA2	http://amigo.geneontology.org/amigo/term/GO:0043025
hyaluronic acid binding		Gene Ontology	GO:0005540	5	20	0.00197069	0.0566951	HYAL2|SUSD5|NCAN|HAPLN3|LYVE1	http://amigo.geneontology.org/amigo/term/GO:0005540
retina layer formation		Gene Ontology	GO:0010842	5	20	0.00197069	0.0566951	ATP8A2|DSCAM|OBSL1|RS1|CALB1	http://amigo.geneontology.org/amigo/term/GO:0010842
monocyte chemotaxis		Gene Ontology	GO:0002548	5	20	0.00197069	0.0566951	LGALS3|CCL20|TNFSF11|ANXA1|PTPRO	http://amigo.geneontology.org/amigo/term/GO:0002548
angiogenesis		Gene Ontology	GO:0001525	13	126	0.00200234	0.0569795	ANXA2|SEMA3E|GJA5|CCN3|ACKR3|VEGFD|KLF5|HAND1|COL23A1|TGFBI|PRKX|FGF2|CAV1	http://amigo.geneontology.org/amigo/term/GO:0001525
protein-macromolecule adaptor activity		Gene Ontology	GO:0030674	6	31	0.00220461	0.0604217	OPTN|FGB|CAV1|CAV2|FSCN1|JCHAIN	http://amigo.geneontology.org/amigo/term/GO:0030674
oxidoreductase activity		Gene Ontology	GO:0016491	11	97	0.00221561	0.0604217	IYD|VAT1|FADS2|F8|AKR1D1|NOS2|IFI30|SDR42E1|HSD3B1|FDXR|VAT1L	http://amigo.geneontology.org/amigo/term/GO:0016491
chromatin binding		Gene Ontology	GO:0003682	23	300	0.00224572	0.0606113	NFATC1|NFATC2|SFMBT1|CBX7|CEBPB|SAMD13|DDX11|SOX10|CDT1|NR5A1|FAAP24|FOS|CKS2|MCM3|LEF1|ARID3A|ARID3C|ARX|CDK1|NCAPH|CDC45|CTBP2|UBE2T	http://amigo.geneontology.org/amigo/term/GO:0003682
cell division		Gene Ontology	GO:0051301	10	83	0.00231897	0.0619496	CCNB3|CKS2|SPAG5|CDT1|CKS1B|KIF18B|CDK1|NCAPH|CDCA8|FGF2	http://amigo.geneontology.org/amigo/term/GO:0051301
DNA-binding transcription repressor activity, RNA polymerase II-specific		Gene Ontology	GO:0001227	15	161	0.00236997	0.0622759	NFATC2|GFI1|ARX|NR2F6|EMX2|HOXB8|E2F8|FOXO3|BHLHE40|CREB3L1|HAND1|BATF3|NR1D2|HEY2|ZBTB16	http://amigo.geneontology.org/amigo/term/GO:0001227
type B pancreatic cell proliferation		Gene Ontology	GO:0044342	3	5	0.0024628	0.0622759	IGFBP5|IGFBP4|CCN3	http://amigo.geneontology.org/amigo/term/GO:0044342
mitotic spindle midzone assembly		Gene Ontology	GO:0051256	3	5	0.0024628	0.0622759	RACGAP1|PRC1|KIF23	http://amigo.geneontology.org/amigo/term/GO:0051256
glycerol catabolic process		Gene Ontology	GO:0019563	3	5	0.0024628	0.0622759	TPI1|PCK1|TKFC	http://amigo.geneontology.org/amigo/term/GO:0019563
membrane attack complex		Gene Ontology	GO:0005579	3	5	0.0024628	0.0622759	C8B|C7|C5	http://amigo.geneontology.org/amigo/term/GO:0005579
cell differentiation		Gene Ontology	GO:0030154	21	266	0.00247466	0.0622759	SFRP2|PTPRU|SFRP1|FRZB|SYT1|FSTL4|NR2F6|FOXD3|CAV2|CAV3|DDX4|BHLHE40|FST|HAND1|NR5A1|NKX2-3|NR1D2|HNF4G|HEY2|FGF2|CAV1	http://amigo.geneontology.org/amigo/term/GO:0030154
metalloendopeptidase activity		Gene Ontology	GO:0004222	10	84	0.00251091	0.0622759	ADAMTSL1|ADAMTS1|ADAMTS2|PAPPA|MME|ADAM12|MMP23B|ADAMTS17|ADAMTS20|TRABD2B	http://amigo.geneontology.org/amigo/term/GO:0004222
kidney development		Gene Ontology	GO:0001822	7	44	0.00260559	0.0631614	BMP6|WFS1|ADAMTS1|STRA6|CENPF|MME|AGT	http://amigo.geneontology.org/amigo/term/GO:0001822
vasculogenesis		Gene Ontology	GO:0001570	7	44	0.00260559	0.0631614	GJC1|FOXM1|MYOCD|ACKR3|HEY2|HAS2|CAV1	http://amigo.geneontology.org/amigo/term/GO:0001570
transporter activity		Gene Ontology	GO:0005215	4	13	0.00301923	0.0712268	SLC23A1|SLC51A|SLC23A3|MFSD2A	http://amigo.geneontology.org/amigo/term/GO:0005215
integrin binding		Gene Ontology	GO:0005178	9	72	0.00301993	0.0712268	FN1|MFGE8|CCN3|EDIL3|TGFBI|VWF|CALR3|FGF2|FBLN5	http://amigo.geneontology.org/amigo/term/GO:0005178
calmodulin binding		Gene Ontology	GO:0005516	10	87	0.00316414	0.0739619	MARCKSL1|MYH11|NOS2|MKNK2|MAP6|KCNN3|NGFR|TRPV4|MAPKAPK3|IQGAP3	http://amigo.geneontology.org/amigo/term/GO:0005516
locomotory behavior		Gene Ontology	GO:0007626	8	59	0.00323559	0.0749625	ELAVL4|PAK5|CALB1|OPRM1|SLC18A2|DSCAM|PENK|ALDH1A3	http://amigo.geneontology.org/amigo/term/GO:0007626
endoplasmic reticulum		Gene Ontology	GO:0005783	34	524	0.00331042	0.0750673	ASB11|CAVIN1|PCK1|P4HA2|P4HA3|STBD1|FIBIN|SPTSSA|CAV3|CAV1|SORL1|LOXL2|CREB3L1|P3H2|TMEM117|FGB|KLB|FOS|CUBN|FGFR4|HHATL|STC2|PLA2G4A|YTHDC2|PNLDC1|STOM|MRAP2|ALB|GLUD1|CWH43|GRIN2A|SHISA2|RHBDD1|VWF	http://amigo.geneontology.org/amigo/term/GO:0005783
secretory granule		Gene Ontology	GO:0030141	6	34	0.00331374	0.0750673	SYPL1|BRCA2|FSTL4|HSPD1|SLC30A8|PTPRN	http://amigo.geneontology.org/amigo/term/GO:0030141
insulin secretion		Gene Ontology	GO:0030073	5	23	0.00332613	0.0750673	ANXA1|MAFA|FAM3B|SLC30A8|PTPRN	http://amigo.geneontology.org/amigo/term/GO:0030073
cytokine activity		Gene Ontology	GO:0005125	10	88	0.00340966	0.0758734	INHA|BMP6|TNFSF11|TGFB3|GDF6|IL21|INHBA|MSTN|WNT9A|WNT5B	http://amigo.geneontology.org/amigo/term/GO:0005125
mitotic spindle		Gene Ontology	GO:0072686	8	60	0.0035506	0.0758734	TPX2|MAD2L1|NUSAP1|HEPACAM2|SLC34A1|CDK1|KIF11|GEM	http://amigo.geneontology.org/amigo/term/GO:0072686
hydrolase activity, acting on carbon-nitrogen (but not peptide) bonds, in linear amides		Gene Ontology	GO:0016811	3	6	0.00359292	0.0758734	UPB1|BTD|ASPA	http://amigo.geneontology.org/amigo/term/GO:0016811
sulfate transport		Gene Ontology	GO:0008272	3	6	0.00359292	0.0758734	RACGAP1|SLC13A1|SLC25A10	http://amigo.geneontology.org/amigo/term/GO:0008272
cellular phosphate ion homeostasis		Gene Ontology	GO:0030643	3	6	0.00359292	0.0758734	SLC34A1|SLC9A3R1|SLC34A2	http://amigo.geneontology.org/amigo/term/GO:0030643
positive regulation of peptidase activity		Gene Ontology	GO:0010952	3	6	0.00359292	0.0758734	PCOLCE2|FN1|CAV1	http://amigo.geneontology.org/amigo/term/GO:0010952
regulation of attachment of spindle microtubules to kinetochore		Gene Ontology	GO:0051988	3	6	0.00359292	0.0758734	RACGAP1|SPAG5|NEK2	http://amigo.geneontology.org/amigo/term/GO:0051988
calcium-mediated signaling		Gene Ontology	GO:0019722	7	47	0.00362268	0.0758734	TNFSF11|ACKR4|XCR1|CALML4|GRIN2C|GRIN2A|CXCR4	http://amigo.geneontology.org/amigo/term/GO:0019722
negative regulation of angiogenesis		Gene Ontology	GO:0016525	7	47	0.00362268	0.0758734	DCN|ADAMTS1|THBS2|SEMA3E|ADGRB1|FBLN5|ADGRB3	http://amigo.geneontology.org/amigo/term/GO:0016525
RNA polymerase II cis-regulatory region sequence-specific DNA binding		Gene Ontology	GO:0000978	28	409	0.0036985	0.0768467	NFATC1|NFATC2|FOXO3|MYOCD|MAFA|NLRC5|NR1D2|CEBPB|ZNF143|MYCL|NKX2-3|ZBTB16|CEBPD|SOX10|NR2F6|OTX1|NPAS2|HOXA10|KLF5|NR5A1|FOS|HAND1|LEF1|ARX|EMX2|E2F8|BATF3|NRF1	http://amigo.geneontology.org/amigo/term/GO:0000978
extrinsic component of plasma membrane		Gene Ontology	GO:0019897	4	14	0.00376929	0.0777009	ANXA2|RS1|MFGE8|SYTL2	http://amigo.geneontology.org/amigo/term/GO:0019897
cell-cell junction assembly		Gene Ontology	GO:0007043	5	24	0.00389839	0.0797343	CDH20|CDH18|CDH22|FSCN1|ARVCF	http://amigo.geneontology.org/amigo/term/GO:0007043
response to lipopolysaccharide		Gene Ontology	GO:0032496	7	48	0.00402108	0.0816062	CEBPB|NOS2|PCK1|GCH1|TRIB1|GGT5|MAPKAPK3	http://amigo.geneontology.org/amigo/term/GO:0032496
midbody		Gene Ontology	GO:0030496	10	91	0.00423802	0.0843816	ANXA2|NEK2|DDX11|PLK1|CENPF|RACGAP1|CDK1|HEPACAM2|GEM|IQGAP3	http://amigo.geneontology.org/amigo/term/GO:0030496
positive regulation of pathway-restricted SMAD protein phosphorylation		Gene Ontology	GO:0010862	6	36	0.00425453	0.0843816	INHA|BMP6|TGFB3|GDF6|INHBA|MSTN	http://amigo.geneontology.org/amigo/term/GO:0010862
cellular response to interleukin-1		Gene Ontology	GO:0071347	6	36	0.00425453	0.0843816	PCK1|HYAL2|SFRP1|MAPK11|CCL20|HAS2	http://amigo.geneontology.org/amigo/term/GO:0071347
cadherin binding		Gene Ontology	GO:0045296	7	49	0.00445181	0.0876303	ARVCF|CDH20|CDH18|CDH22|PTPRO|NDRG1|CTNNA3	http://amigo.geneontology.org/amigo/term/GO:0045296
face morphogenesis		Gene Ontology	GO:0060325	5	25	0.00453775	0.0879987	STRA6|LEF1|TGFB3|COL1A1|DKK1	http://amigo.geneontology.org/amigo/term/GO:0060325
cell adhesion molecule binding		Gene Ontology	GO:0050839	5	25	0.00453775	0.0879987	POSTN|CDHR2|CPE|FGB|TGFBI	http://amigo.geneontology.org/amigo/term/GO:0050839
oocyte maturation		Gene Ontology	GO:0001556	4	15	0.00463617	0.0883097	FOXO3|BRCA2|BTC|DAZL	http://amigo.geneontology.org/amigo/term/GO:0001556
synaptic vesicle membrane		Gene Ontology	GO:0030672	6	37	0.0047926	0.0883097	SYPL1|AMPH|SYNGR1|SYT1|SYNGR3|SLC18A2	http://amigo.geneontology.org/amigo/term/GO:0030672
positive regulation of ubiquitin protein ligase activity		Gene Ontology	GO:1904668	3	7	0.0049923	0.0883097	PLK1|CDC20B|CDC20	http://amigo.geneontology.org/amigo/term/GO:1904668
mitochondrial transcription		Gene Ontology	GO:0006390	3	7	0.0049923	0.0883097	FOXO3|MRPL12|SLC25A33	http://amigo.geneontology.org/amigo/term/GO:0006390
digestion		Gene Ontology	GO:0007586	3	7	0.0049923	0.0883097	PCK1|AKR1D1|CCK	http://amigo.geneontology.org/amigo/term/GO:0007586
oxaloacetate metabolic process		Gene Ontology	GO:0006107	3	7	0.0049923	0.0883097	GOT2|PCK1|GOT1	http://amigo.geneontology.org/amigo/term/GO:0006107
replication fork protection complex		Gene Ontology	GO:0031298	3	7	0.0049923	0.0883097	GINS2|CDC45|MCM10	http://amigo.geneontology.org/amigo/term/GO:0031298
positive regulation of chromatin binding		Gene Ontology	GO:0035563	3	7	0.0049923	0.0883097	CTBP2|CDT1|DDX11	http://amigo.geneontology.org/amigo/term/GO:0035563
positive regulation of vascular associated smooth muscle cell migration		Gene Ontology	GO:1904754	3	7	0.0049923	0.0883097	IGFBP5|ADAMTS1|DOCK5	http://amigo.geneontology.org/amigo/term/GO:1904754
peptidase activator activity		Gene Ontology	GO:0016504	3	7	0.0049923	0.0883097	PCOLCE2|FN1|CAV1	http://amigo.geneontology.org/amigo/term/GO:0016504
negative regulation of cardiac muscle cell apoptotic process		Gene Ontology	GO:0010667	3	7	0.0049923	0.0883097	SFRP2|HEY2|MYOCD	http://amigo.geneontology.org/amigo/term/GO:0010667
mesoderm formation		Gene Ontology	GO:0001707	5	26	0.00524827	0.0922146	HAND1|DKK1|FGF2|TXNRD1|GPI	http://amigo.geneontology.org/amigo/term/GO:0001707
ATP binding		Gene Ontology	GO:0005524	59	1073	0.00529641	0.0924401	MYH11|MOV10|MKNK2|MSH4|KIF23|DCLK3|TRIB1|UBE2T|KIF11|TDRD12|P2RX1|NLRC5|PRKX|MAPKAPK3|TKFC|NEK5|NEK2|NEK3|STK31|ASS1|HSPD1|PLK1|TRPV4|TTLL12|WEE2|ACOT12|MAP3K21|KIF21B|SMC1B|NRBP2|TTLL2|ATP8A2|ABCA12|KIF26A|MCM3|RHOBTB3|TK1|AURKA|FGFR4|KIF18B|DNAH3|YTHDC2|AK8|SGK2|TLK2|DDX43|DDX11|GLUD1|ACTR3B|DDX4|CDK1|PIF1|CDK3|PDK4|HSPE1|ABCC4|PAK5|UBE2C|MAPK11	http://amigo.geneontology.org/amigo/term/GO:0005524
response to drug		Gene Ontology	GO:0042493	8	65	0.00549647	0.0951583	SFRP2|ANXA1|NFATC2|SFRP1|FOS|EMX2|INHBA|GRIN2A	http://amigo.geneontology.org/amigo/term/GO:0042493
rhythmic process		Gene Ontology	GO:0048511	4	16	0.00562761	0.0951583	CDK1|USP2|KDM5B|DTL	http://amigo.geneontology.org/amigo/term/GO:0048511
sulfate transmembrane transport		Gene Ontology	GO:1902358	4	16	0.00562761	0.0951583	SLC26A8|SLC13A1|SLC26A6|SLC25A10	http://amigo.geneontology.org/amigo/term/GO:1902358
calcium channel regulator activity		Gene Ontology	GO:0005246	4	16	0.00562761	0.0951583	RRAD|HPCAL4|GEM|CAV3	http://amigo.geneontology.org/amigo/term/GO:0005246
regulation of cell shape		Gene Ontology	GO:0008360	9	80	0.00567024	0.0951583	ANXA1|SEMA3E|FN1|SLC9A3R1|RHOU|BAMBI|RHOBTB3|RHOC|RHOF	http://amigo.geneontology.org/amigo/term/GO:0008360
adherens junction		Gene Ontology	GO:0005912	9	80	0.00567024	0.0951583	ARVCF|CDH20|CDH18|CDH22|CDCA3|NDRG1|TRPV4|CYTH3|CTNNA3	http://amigo.geneontology.org/amigo/term/GO:0005912
negative regulation of transforming growth factor beta receptor signaling pathway		Gene Ontology	GO:0030512	6	39	0.00601627	0.0981178	ASPN|PBLD|BAMBI|CAV1|CAV2|HTRA3	http://amigo.geneontology.org/amigo/term/GO:0030512
recycling endosome membrane		Gene Ontology	GO:0055038	6	39	0.00601627	0.0981178	SORL1|SORCS2|LAMP5|BOK|NDRG1|SLC1A1	http://amigo.geneontology.org/amigo/term/GO:0055038
axon guidance		Gene Ontology	GO:0007411	11	112	0.00602254	0.0981178	SEMA3A|LAMA1|MATN2|SEMA3E|ARX|UNC5C|NFASC|SLIT3|NGFR|PTPRO|DSCAM	http://amigo.geneontology.org/amigo/term/GO:0007411
establishment or maintenance of cell polarity		Gene Ontology	GO:0007163	5	27	0.00603398	0.0981178	RHOC|RHOBTB3|RHOF|FSCN1|CAP2	http://amigo.geneontology.org/amigo/term/GO:0007163
negative regulation of protein catabolic process		Gene Ontology	GO:0042177	5	27	0.00603398	0.0981178	GRIN2C|NOS2|MAD2L1|ADGRB1|GRIN2A	http://amigo.geneontology.org/amigo/term/GO:0042177
zinc ion binding		Gene Ontology	GO:0008270	33	527	0.00618136	0.098738	DPF3|NR2F6|CPE|MMP23B|TRIM54|NR1D2|SCAPER|ADAMTS1|ADAMTS2|EGR1|CPA6|PRICKLE2|LMCD1|NR5A1|CXXC5|DHH|LIN28B|CALB1|TMEM163|TK1|ADAMTS20|SHMT1|TRIM67|VAT1|CA8|HNF4G|GCH1|TNFAIP3|NEIL3|MME|CPN1|VAT1L|KDM5B	http://amigo.geneontology.org/amigo/term/GO:0008270
microtubule		Gene Ontology	GO:0005874	12	129	0.00625956	0.098738	TPX2|TUBAL3|GAS2|KIF26A|KIF23|KIF18B|TPPP3|MAP6|NDRG1|MDM1|IQGAP3|KIF21B	http://amigo.geneontology.org/amigo/term/GO:0005874
chaperone binding		Gene Ontology	GO:0051087	8	67	0.00646914	0.098738	HSPE1|FN1|ALB|HSPD1|TIMM10|VWF|BIN1|FGB	http://amigo.geneontology.org/amigo/term/GO:0051087
hepatocyte differentiation		Gene Ontology	GO:0070365	3	8	0.00667695	0.098738	ANXA1|PCK1|E2F8	http://amigo.geneontology.org/amigo/term/GO:0070365
amino acid binding		Gene Ontology	GO:0016597	3	8	0.00667695	0.098738	ASS1|AGXT|SHMT1	http://amigo.geneontology.org/amigo/term/GO:0016597
double-strand break repair via break-induced replication		Gene Ontology	GO:0000727	3	8	0.00667695	0.098738	GINS2|CDC45|MCM3	http://amigo.geneontology.org/amigo/term/GO:0000727
response to mechanical stimulus		Gene Ontology	GO:0009612	3	8	0.00667695	0.098738	SCEL|COL1A1|PPL	http://amigo.geneontology.org/amigo/term/GO:0009612
cardiac left ventricle morphogenesis		Gene Ontology	GO:0003214	3	8	0.00667695	0.098738	SFRP2|HEY2|CPE	http://amigo.geneontology.org/amigo/term/GO:0003214
neuron cellular homeostasis		Gene Ontology	GO:0070050	3	8	0.00667695	0.098738	HAAO|FGGY|CHRNA1	http://amigo.geneontology.org/amigo/term/GO:0070050
anaphase-promoting complex binding		Gene Ontology	GO:0010997	3	8	0.00667695	0.098738	PLK1|CDC20B|CDC20	http://amigo.geneontology.org/amigo/term/GO:0010997
calcium-dependent protein binding		Gene Ontology	GO:0048306	6	40	0.00670675	0.098738	ANXA1|ANXA2|MASP1|SYT6|MASP2|S100A11	http://amigo.geneontology.org/amigo/term/GO:0048306
positive regulation of chondrocyte differentiation		Gene Ontology	GO:0032332	4	17	0.00675099	0.098738	LOXL2|ANXA2|GDF6|ZBTB16	http://amigo.geneontology.org/amigo/term/GO:0032332
negative regulation of cyclin-dependent protein serine/threonine kinase activity		Gene Ontology	GO:0045736	4	17	0.00675099	0.098738	PLK1|WEE2|MYOCD|TNFAIP3	http://amigo.geneontology.org/amigo/term/GO:0045736
gamma-aminobutyric acid signaling pathway		Gene Ontology	GO:0007214	4	17	0.00675099	0.098738	GABRA4|GABBR2|PLCL2|GABRA2	http://amigo.geneontology.org/amigo/term/GO:0007214
positive regulation of extrinsic apoptotic signaling pathway		Gene Ontology	GO:2001238	4	17	0.00675099	0.098738	HYAL2|AGTR2|AGT|CAV1	http://amigo.geneontology.org/amigo/term/GO:2001238
neuropeptide hormone activity		Gene Ontology	GO:0005184	4	17	0.00675099	0.098738	HCRT|NTS|NPY|CCK	http://amigo.geneontology.org/amigo/term/GO:0005184
non-canonical Wnt signaling pathway		Gene Ontology	GO:0035567	4	17	0.00675099	0.098738	SFRP2|FRZB|SFRP1|FZD8	http://amigo.geneontology.org/amigo/term/GO:0035567
triglyceride metabolic process		Gene Ontology	GO:0006641	4	17	0.00675099	0.098738	NKX2-3|CAV3|SLC37A4|CAV1	http://amigo.geneontology.org/amigo/term/GO:0006641
positive regulation of epithelial to mesenchymal transition		Gene Ontology	GO:0010718	5	28	0.00689883	0.0992371	LOXL2|LEF1|TGFB3|BAMBI|COL1A1	http://amigo.geneontology.org/amigo/term/GO:0010718
regulation of heart rate by cardiac conduction		Gene Ontology	GO:0086091	5	28	0.00689883	0.0992371	BIN1|CTNNA3|CACNA1D|GJA5|CAV1	http://amigo.geneontology.org/amigo/term/GO:0086091
cation channel activity		Gene Ontology	GO:0005261	5	28	0.00689883	0.0992371	UNC80|TRPV4|SCN5A|TRPM1|NALCN	http://amigo.geneontology.org/amigo/term/GO:0005261
negative regulation of cell growth		Gene Ontology	GO:0030308	8	68	0.00700177	0.100055	SFRP2|SFRP1|CCN3|FRZB|HYAL2|INHBA|FHL1|SLIT3	http://amigo.geneontology.org/amigo/term/GO:0030308
cholesterol homeostasis		Gene Ontology	GO:0042632	7	54	0.00714678	0.100055	EPHX2|SLC37A4|PLA2G12B|LCAT|FABP3|CAV3|CAV1	http://amigo.geneontology.org/amigo/term/GO:0042632
transmembrane signaling receptor activity		Gene Ontology	GO:0004888	7	54	0.00714678	0.100055	SORL1|LMBR1L|LYVE1|NFAM1|CHRNA1|ANTXR1|GABBR2	http://amigo.geneontology.org/amigo/term/GO:0004888
skeletal system development		Gene Ontology	GO:0001501	7	54	0.00714678	0.100055	NPR3|NCAN|GJA5|HOXA10|FST|COL1A1|HAPLN3	http://amigo.geneontology.org/amigo/term/GO:0001501
osteoblast differentiation		Gene Ontology	GO:0001649	7	54	0.00714678	0.100055	BMP6|SFRP1|DHH|IGFBP5|FHL2|COL1A1|LEF1	http://amigo.geneontology.org/amigo/term/GO:0001649
centrosome		Gene Ontology	GO:0005813	23	333	0.00727969	0.101374	IFT22|DTL|PLK1|HEPACAM2|NDRG1|NLRC5|NEK2|CCNJL|CCDC92|OBSL1|BRCA2|CENPF|MCM3|MDM1|CCNB3|E2F1|HNF4G|DDX11|KIF23|CDK1|CDC45|SLC18A2|PDE4B	http://amigo.geneontology.org/amigo/term/GO:0005813
negative regulation of cell population proliferation		Gene Ontology	GO:0008285	15	184	0.00739878	0.102155	PODN|PTPRU|BTG4|ZBTB16|FRZB|SLC9A3R1|DPT|INHBA|TGFB3|SLIT3|P3H2|NDRG1|PTGES|FGF2|CAMK2N1	http://amigo.geneontology.org/amigo/term/GO:0008285
RNA polymerase II transcription regulator complex		Gene Ontology	GO:0090575	6	41	0.00745289	0.102155	CEBPB|E2F1|HYAL2|E2F8|HAND1|NR5A1	http://amigo.geneontology.org/amigo/term/GO:0090575
negative regulation of BMP signaling pathway		Gene Ontology	GO:0030514	6	41	0.00745289	0.102155	SFRP2|SORL1|SFRP1|DKK1|VWC2L|HTRA3	http://amigo.geneontology.org/amigo/term/GO:0030514
signaling receptor binding		Gene Ontology	GO:0005102	12	133	0.00777298	0.104809	LAMA1|AMN|C1QTNF2|GLA|SLC9A3R1|FGL2|BOK|REN|NXPH1|CAV1|FGB|NXPH4	http://amigo.geneontology.org/amigo/term/GO:0005102
extracellular exosome		Gene Ontology	GO:0070062	7	55	0.00780547	0.104809	ANXA1|ANXA2|FN1|CUBN|ALB|HSPD1|XPNPEP2	http://amigo.geneontology.org/amigo/term/GO:0070062
frizzled binding		Gene Ontology	GO:0005109	5	29	0.00784669	0.104809	RSPO3|WNT5B|BAMBI|SFRP1|WNT9A	http://amigo.geneontology.org/amigo/term/GO:0005109
regulation of mitotic cell cycle		Gene Ontology	GO:0007346	5	29	0.00784669	0.104809	CKS2|IQGAP3|CKS1B|AFAP1L2|TTLL12	http://amigo.geneontology.org/amigo/term/GO:0007346
positive regulation of transcription, DNA-templated		Gene Ontology	GO:0045893	17	222	0.00798624	0.104893	MRPL12|TGFB3|ZBTB16|AFAP1L2|SOX10|SFRP1|EGR1|NPAS2|SS18L1|GDF6|BAMBI|BRCA2|MAPK11|COL1A1|MSTN|AGTR2|AGT	http://amigo.geneontology.org/amigo/term/GO:0045893
endodermal cell differentiation		Gene Ontology	GO:0035987	4	18	0.00801325	0.104893	COL6A1|INHBA|COL12A1|FN1	http://amigo.geneontology.org/amigo/term/GO:0035987
positive regulation of neurogenesis		Gene Ontology	GO:0050769	4	18	0.00801325	0.104893	MME|OPRM1|RASSF10|JADE2	http://amigo.geneontology.org/amigo/term/GO:0050769
DNA replication origin binding		Gene Ontology	GO:0003688	4	18	0.00801325	0.104893	CDC45|MCM10|MCM3|DDX11	http://amigo.geneontology.org/amigo/term/GO:0003688
nucleoplasm		Gene Ontology	GO:0005654	78	1526	0.00830998	0.108236	IYD|NFATC2|MAD2L1|TXNRD1|DTL|PCBD1|P4HA2|SFMBT1|ADAM12|BRCA2|CCDC92|SMC1B|CBX7|ACAT2|CDC20|MAPKAPK3|NR1D2|UBE2T|GCHFR|CEBPB|TPX2|MYCL|NEK2|OARD1|PPM1E|SOX10|BLZF1|EGR1|NT5E|NPAS2|SS18L1|PPM1H|KLF5|P3H2|DDB2|WEE2|GOT1|KLF9|GCH1|DNMT3B|HOXB8|MCM10|CXXC5|FOS|ATP8A2|CENPF|SCAPER|CENPA|RACGAP1|MCM3|PAK5|AURKA|CYTH3|HPGDS|SHMT1|LOXL2|ARID3A|STAP1|SGK2|E2F1|HEPACAM2|KPNA2|HNF4G|DDX11|MASP1|KIF23|E2F8|KP…	http://amigo.geneontology.org/amigo/term/GO:0005654
metaphase plate congression		Gene Ontology	GO:0051310	3	9	0.00865995	0.110057	MEIOC|CENPF|GEM	http://amigo.geneontology.org/amigo/term/GO:0051310
retinal metabolic process		Gene Ontology	GO:0042574	3	9	0.00865995	0.110057	ALDH8A1|BCO1|ALDH1A3	http://amigo.geneontology.org/amigo/term/GO:0042574
central nervous system myelination		Gene Ontology	GO:0022010	3	9	0.00865995	0.110057	SOX10|PLP1|B4GALT6	http://amigo.geneontology.org/amigo/term/GO:0022010
prostaglandin biosynthetic process		Gene Ontology	GO:0001516	3	9	0.00865995	0.110057	PTGS2|PTGES|HPGDS	http://amigo.geneontology.org/amigo/term/GO:0001516
condensed nuclear chromosome, centromeric region		Gene Ontology	GO:0000780	3	9	0.00865995	0.110057	SGO1|AURKA|SS18L1	http://amigo.geneontology.org/amigo/term/GO:0000780
cation transmembrane transport		Gene Ontology	GO:0098655	5	30	0.00888133	0.112325	UNC80|TMEM63A|P2RX1|TRPM1|NALCN	http://amigo.geneontology.org/amigo/term/GO:0098655
response to hypoxia		Gene Ontology	GO:0001666	7	57	0.00925562	0.115939	NOS2|TGFB3|LOXL2|VEGFD|MYOCD|CXCR4|CAV1	http://amigo.geneontology.org/amigo/term/GO:0001666
spindle pole		Gene Ontology	GO:0000922	7	57	0.00925562	0.115939	TPX2|MAD2L1|NEK2|DDX11|PLK1|CENPF|KIF11	http://amigo.geneontology.org/amigo/term/GO:0000922
calcium-dependent cell-cell adhesion via plasma membrane cell adhesion molecules		Gene Ontology	GO:0016339	4	19	0.00942089	0.116891	CDH20|CDH18|CDH22|ARVCF	http://amigo.geneontology.org/amigo/term/GO:0016339
T-tubule		Gene Ontology	GO:0030315	4	19	0.00942089	0.116891	BIN1|CAV3|STAC|STBD1	http://amigo.geneontology.org/amigo/term/GO:0030315
calcium ion transmembrane transport		Gene Ontology	GO:0070588	8	72	0.00946857	0.116928	ANXA2|ANO6|CACNA1D|SLC24A1|TRPC6|CACNA2D3|LRRIQ1|TRPM1	http://amigo.geneontology.org/amigo/term/GO:0070588
peptide hormone binding		Gene Ontology	GO:0017046	5	31	0.0100064	0.121814	GALR2|GCGR|NPR3|VIPR2|INHBA	http://amigo.geneontology.org/amigo/term/GO:0017046
calcium channel activity		Gene Ontology	GO:0005262	5	31	0.0100064	0.121814	TRPV4|LRRIQ1|ANXA2|TRPM1|SLC24A1	http://amigo.geneontology.org/amigo/term/GO:0005262
central nervous system development		Gene Ontology	GO:0007417	7	58	0.0100503	0.121814	MARCKSL1|NCAN|ZBTB16|EMX2|NGFR|GABRA4|HAPLN3	http://amigo.geneontology.org/amigo/term/GO:0007417
mitochondrial outer membrane		Gene Ontology	GO:0005741	7	58	0.0100503	0.121814	PLD6|SNN|DAO|FOXO3|KMO|BOK|VPS13C	http://amigo.geneontology.org/amigo/term/GO:0005741
neuron projection		Gene Ontology	GO:0043005	15	193	0.010872	0.128692	GABRA2|OPRM1|CALB1|SCGN|TSGA10|GRIN2A|KCNN3|OPRD1|DCX|GABRA4|RHOC|HCRT|GABBR2|IQGAP3|CHRNA1	http://amigo.geneontology.org/amigo/term/GO:0043005
positive regulation of heart rate		Gene Ontology	GO:0010460	3	10	0.0109517	0.128692	GCH1|HEY2|SLC1A1	http://amigo.geneontology.org/amigo/term/GO:0010460
negative regulation of smooth muscle cell proliferation		Gene Ontology	GO:0048662	3	10	0.0109517	0.128692	TRIB1|TNFAIP3|IGFBP5	http://amigo.geneontology.org/amigo/term/GO:0048662
regulation of synapse organization		Gene Ontology	GO:0050807	3	10	0.0109517	0.128692	SEMA3A|PTPRO|C1QL3	http://amigo.geneontology.org/amigo/term/GO:0050807
glutamate metabolic process		Gene Ontology	GO:0006536	3	10	0.0109517	0.128692	GOT2|PCK1|GOT1	http://amigo.geneontology.org/amigo/term/GO:0006536
skeletal muscle contraction		Gene Ontology	GO:0003009	3	10	0.0109517	0.128692	TNNI1|STAC|CHRNA1	http://amigo.geneontology.org/amigo/term/GO:0003009
microtubule bundle formation		Gene Ontology	GO:0001578	4	20	0.01098	0.128692	PLK1|CAPN6|PRC1|TPPP3	http://amigo.geneontology.org/amigo/term/GO:0001578
protein C-terminus binding		Gene Ontology	GO:0008022	10	106	0.011011	0.128692	LAMA1|BRCA2|OPTN|FN1|CENPF|CDC20|MAD2L1|VGLL2|CAV3|FBLN5	http://amigo.geneontology.org/amigo/term/GO:0008022
DNA-binding transcription factor activity, RNA polymerase II-specific		Gene Ontology	GO:0000981	20	289	0.0115543	0.134441	CEBPB|ZBTB16|E2F1|FOS|LBX2|LHX9|EGR1|NPAS2|E2F8|FOXO3|ARX|KLF5|HAND1|FOXD3|BATF3|TCF24|NKX2-3|PRRX2|KLF9|KLF2	http://amigo.geneontology.org/amigo/term/GO:0000981
cytoplasmic vesicle		Gene Ontology	GO:0031410	11	125	0.0124007	0.14365	OPTN|ADAMTS1|GCH1|GRM4|RHOBTB3|RHOC|PLA2G4A|CAV2|RHOF|HAS2|CAV1	http://amigo.geneontology.org/amigo/term/GO:0031410
cell surface receptor signaling pathway		Gene Ontology	GO:0007166	8	76	0.0125303	0.144011	ANXA1|LAMA1|ADGRD1|VIPR2|GCGR|AGTR2|ADGRB1|ADGRB3	http://amigo.geneontology.org/amigo/term/GO:0007166
receptor-mediated endocytosis		Gene Ontology	GO:0006898	5	33	0.0125418	0.144011	CUBN|MRC1|SORL1|LMBR1L|AMN	http://amigo.geneontology.org/amigo/term/GO:0006898
cyclin-dependent protein kinase holoenzyme complex		Gene Ontology	GO:0000307	4	21	0.012696	0.144514	CCNB3|CKS2|CKS1B|CCNJL	http://amigo.geneontology.org/amigo/term/GO:0000307
glycolytic process		Gene Ontology	GO:0006096	4	21	0.012696	0.144514	TPI1|ENO4|ALDOC|GPI	http://amigo.geneontology.org/amigo/term/GO:0006096
pyridoxal phosphate binding		Gene Ontology	GO:0030170	6	47	0.0132307	0.147919	ALB|AGXT|ABAT|GOT2|GOT1|SHMT1	http://amigo.geneontology.org/amigo/term/GO:0030170
ventricular cardiac muscle tissue morphogenesis		Gene Ontology	GO:0055010	3	11	0.0135602	0.147919	MYBPC3|HAND1|TNNI1	http://amigo.geneontology.org/amigo/term/GO:0055010
positive regulation of epidermal growth factor receptor signaling pathway		Gene Ontology	GO:0045742	3	11	0.0135602	0.147919	AGT|PDE6G|AFAP1L2	http://amigo.geneontology.org/amigo/term/GO:0045742
myoblast fusion		Gene Ontology	GO:0007520	3	11	0.0135602	0.147919	CAV3|MYOF|ADGRB3	http://amigo.geneontology.org/amigo/term/GO:0007520
cellular response to unfolded protein		Gene Ontology	GO:0034620	3	11	0.0135602	0.147919	OPTN|TM7SF3|RHBDD1	http://amigo.geneontology.org/amigo/term/GO:0034620
RNA polymerase binding		Gene Ontology	GO:0070063	3	11	0.0135602	0.147919	STOM|YTHDC2|BIN1	http://amigo.geneontology.org/amigo/term/GO:0070063
negative regulation of epithelial cell migration		Gene Ontology	GO:0010633	3	11	0.0135602	0.147919	SEMA3A|EVL|PBLD	http://amigo.geneontology.org/amigo/term/GO:0010633
basement membrane organization		Gene Ontology	GO:0071711	3	11	0.0135602	0.147919	GAS2|CAV2|CAV1	http://amigo.geneontology.org/amigo/term/GO:0071711
magnesium-dependent protein serine/threonine phosphatase activity		Gene Ontology	GO:0004724	3	11	0.0135602	0.147919	PPM1E|PPM1J|PPM1H	http://amigo.geneontology.org/amigo/term/GO:0004724
interstitial matrix		Gene Ontology	GO:0005614	3	11	0.0135602	0.147919	COL14A1|ECM2|VWA1	http://amigo.geneontology.org/amigo/term/GO:0005614
mitochondrial matrix		Gene Ontology	GO:0005759	8	78	0.0143077	0.155426	HSPD1|GLRX5|GLUD1|FOXO3|CDK1|PDK4|HSPE1|GOT2	http://amigo.geneontology.org/amigo/term/GO:0005759
lipopolysaccharide binding		Gene Ontology	GO:0001530	4	22	0.0145741	0.157017	HSPD1|SPON2|ADGRB1|TRIL	http://amigo.geneontology.org/amigo/term/GO:0001530
terminal bouton		Gene Ontology	GO:0043195	4	22	0.0145741	0.157017	CPLX2|SLC18A2|CALB1|SCGN	http://amigo.geneontology.org/amigo/term/GO:0043195
actin filament binding		Gene Ontology	GO:0051015	13	164	0.0147904	0.158693	MARCKSL1|MYH11|GAS2|ANTXR1|VILL|ACTR3B|ABLIM1|USH1C|CORO2B|CTNNA3|BIN1|FSCN1|IQGAP3	http://amigo.geneontology.org/amigo/term/GO:0051015
blood coagulation		Gene Ontology	GO:0007596	5	35	0.0154795	0.16541	ANO6|F3|PROC|MMRN1|SERPIND1	http://amigo.geneontology.org/amigo/term/GO:0007596
early endosome membrane		Gene Ontology	GO:0031901	6	49	0.0157065	0.166052	SORL1|ANXA1|SORCS2|LAMP5|BOK|SLC1A1	http://amigo.geneontology.org/amigo/term/GO:0031901
vesicle		Gene Ontology	GO:0031982	7	64	0.0158934	0.166052	ANXA2|SLC34A1|SLC34A2|RHOBTB3|SYBU|RHOC|RHOF	http://amigo.geneontology.org/amigo/term/GO:0031982
cytosol		Gene Ontology	GO:0005829	100	2089	0.0162768	0.166052	PCK1|MOV10|P4HA2|TPI1|ASS1|SLC34A1|GOT1|BRCA2|GPI|MDM1|GPR20|SETD4|SHMT1|HYAL2|MASP1|SCGN|VPS13C|DIXDC1|TXNRD1|SPC25|KIF11|NFATC1|NFATC2|AFAP1L2|DTL|ANO6|DOCK5|NDRG1|LRRC61|ARL4C|NT5E|CYTH3|PCBP4|MAP1LC3C|DRC1|KPNA2|SMC1B|FOS|NCAPH|HAAO|FGF2|ABCA12|UBE2C|GCH1|TKFC|CDC20|FTCD|BTBD6|EPHX2|NMI|STBD1|CBX7|ALDOC|SNX16|SCAPER|OPTN|ASPA|GDAP1|SS18L1|ACAT2|FHL1|FANCC|LYPLAL1|CALB1|PPEF1|FSCN1|SFRP1|CDK1|…	http://amigo.geneontology.org/amigo/term/GO:0005829
response to tumor necrosis factor		Gene Ontology	GO:0034612	3	12	0.016491	0.166052	YTHDC2|GCH1|GGT5	http://amigo.geneontology.org/amigo/term/GO:0034612
enteric nervous system development		Gene Ontology	GO:0048484	3	12	0.016491	0.166052	SOX10|ARX|KIF26A	http://amigo.geneontology.org/amigo/term/GO:0048484
eating behavior		Gene Ontology	GO:0042755	3	12	0.016491	0.166052	ATP8A2|HCRT|CCK	http://amigo.geneontology.org/amigo/term/GO:0042755
neuron projection terminus		Gene Ontology	GO:0044306	3	12	0.016491	0.166052	MME|AMPH|SCRG1	http://amigo.geneontology.org/amigo/term/GO:0044306
response to stimulus		Gene Ontology	GO:0050896	3	12	0.016491	0.166052	PDE6G|RDH8|SLC24A1	http://amigo.geneontology.org/amigo/term/GO:0050896
negative regulation of endothelial cell migration		Gene Ontology	GO:0010596	3	12	0.016491	0.166052	DCN|STC1|ADGRB1	http://amigo.geneontology.org/amigo/term/GO:0010596
neuron projection extension		Gene Ontology	GO:1990138	3	12	0.016491	0.166052	AURKA|JADE2|IQGAP3	http://amigo.geneontology.org/amigo/term/GO:1990138
response to starvation		Gene Ontology	GO:0042594	3	12	0.016491	0.166052	FOXO3|HCRT|PCK1	http://amigo.geneontology.org/amigo/term/GO:0042594
muscle cell cellular homeostasis		Gene Ontology	GO:0046716	3	12	0.016491	0.166052	MSTN|CHRNA1|CAV3	http://amigo.geneontology.org/amigo/term/GO:0046716
calcium ion homeostasis		Gene Ontology	GO:0055074	3	12	0.016491	0.166052	TNFSF11|ANXA2|WFS1	http://amigo.geneontology.org/amigo/term/GO:0055074
complement activation		Gene Ontology	GO:0006956	3	12	0.016491	0.166052	C1R|C8B|C7	http://amigo.geneontology.org/amigo/term/GO:0006956
dendrite morphogenesis		Gene Ontology	GO:0048813	4	23	0.0166189	0.166062	ELAVL4|DSCAM|MAP6|DCX	http://amigo.geneontology.org/amigo/term/GO:0048813
regulation of cell population proliferation		Gene Ontology	GO:0042127	9	97	0.0169012	0.168241	INHA|ANXA1|NOS2|TGFB3|ARX|FOXM1|TNFRSF9|S100A11|NKX2-3	http://amigo.geneontology.org/amigo/term/GO:0042127
response to bacterium		Gene Ontology	GO:0009617	7	65	0.0170608	0.169186	SLC10A2|PCK1|CUBN|VEGFD|NLRC5|PENK|CAV1	http://amigo.geneontology.org/amigo/term/GO:0009617
neuropeptide signaling pathway		Gene Ontology	GO:0007218	8	81	0.0173079	0.170135	SORL1|NTS|GALR2|OPRM1|NPY|OPRD1|HCRT|PENK	http://amigo.geneontology.org/amigo/term/GO:0007218
transmembrane transporter activity		Gene Ontology	GO:0022857	8	81	0.0173079	0.170135	SLC44A3|SLC37A4|SLC22A23|SLC13A2|SLC23A3|SFXN2|SLC18A2|SLC43A3	http://amigo.geneontology.org/amigo/term/GO:0022857
signal transduction		Gene Ontology	GO:0007165	22	342	0.0173514	0.170135	LMBR1L|CCN3|CCK|NDRG1|GABRA4|FAM83A|PRKX|RASSF10|GABRA2|PDE1A|RRAD|RERGL|GEM|ARTN|HPCAL4|CHRNA1|ARHGAP28|ANKDD1A|OGN|STC1|IL1RAPL2|ARHGAP19	http://amigo.geneontology.org/amigo/term/GO:0007165
peptidyl-serine phosphorylation		Gene Ontology	GO:0018105	10	115	0.017861	0.174478	PCK1|SGK2|PLK1|TLK2|MKNK2|DCLK3|CDK1|MAPK11|PRKX|MAPKAPK3	http://amigo.geneontology.org/amigo/term/GO:0018105
phosphatidylinositol-3,4,5-trisphosphate binding		Gene Ontology	GO:0005547	4	24	0.0188343	0.181681	RACGAP1|CYTH3|RS1|IQGAP3	http://amigo.geneontology.org/amigo/term/GO:0005547
positive regulation of endothelial cell proliferation		Gene Ontology	GO:0001938	5	37	0.0188437	0.181681	VEGFD|F3|CAV2|FGF2|BMP6	http://amigo.geneontology.org/amigo/term/GO:0001938
FMN binding		Gene Ontology	GO:0010181	3	13	0.0197479	0.187319	HAO1|NOS2|IYD	http://amigo.geneontology.org/amigo/term/GO:0010181
S100 protein binding		Gene Ontology	GO:0044548	3	13	0.0197479	0.187319	S100A11|ANXA2|IQGAP3	http://amigo.geneontology.org/amigo/term/GO:0044548
glucose transmembrane transport		Gene Ontology	GO:1904659	3	13	0.0197479	0.187319	SLC5A9|SLC5A10|SLC2A2	http://amigo.geneontology.org/amigo/term/GO:1904659
cell-cell junction		Gene Ontology	GO:0005911	9	100	0.0199237	0.187627	LAMA1|PTPRU|ARVCF|SLC2A2|IGSF11|NGFR|FGFR4|FSCN1|IQGAP3	http://amigo.geneontology.org/amigo/term/GO:0005911
homophilic cell adhesion via plasma membrane adhesion molecules		Gene Ontology	GO:0007156	9	100	0.0199237	0.187627	CDH20|CDH18|CDHR2|IGSF11|ROBO1|NFASC|OBSL1|DSCAM|CDH22	http://amigo.geneontology.org/amigo/term/GO:0007156
activation of cysteine-type endopeptidase activity involved in apoptotic process		Gene Ontology	GO:0006919	5	38	0.0206926	0.194169	ROBO1|HSPD1|P2RX1|F3|NGFR	http://amigo.geneontology.org/amigo/term/GO:0006919
serine-type endopeptidase activity		Gene Ontology	GO:0004252	9	101	0.0210128	0.194441	F3|CFD|RHBDD1|MASP1|MASP2|PRSS23|C1R|PROC|HTRA3	http://amigo.geneontology.org/amigo/term/GO:0004252
synapse organization		Gene Ontology	GO:0050808	4	25	0.0212241	0.194441	ROBO1|SEMA3E|NFASC|SNCB	http://amigo.geneontology.org/amigo/term/GO:0050808
visual perception		Gene Ontology	GO:0007601	8	85	0.0219777	0.194441	GJC1|LUM|TRPM1|PDE6G|SLC24A1|COL1A1|WFS1|RS1	http://amigo.geneontology.org/amigo/term/GO:0007601
structural constituent of muscle		Gene Ontology	GO:0008307	3	14	0.0233326	0.194441	MYH11|CSRP2|MYBPC3	http://amigo.geneontology.org/amigo/term/GO:0008307
L-ascorbic acid binding		Gene Ontology	GO:0031418	3	14	0.0233326	0.194441	P4HA2|P4HA3|P3H2	http://amigo.geneontology.org/amigo/term/GO:0031418
hydrolase activity, hydrolyzing O-glycosyl compounds		Gene Ontology	GO:0004553	3	14	0.0233326	0.194441	GANC|SI|KLB	http://amigo.geneontology.org/amigo/term/GO:0004553
negative regulation of fibroblast growth factor receptor signaling pathway		Gene Ontology	GO:0040037	3	14	0.0233326	0.194441	CREB3L1|NGFR|SHISA2	http://amigo.geneontology.org/amigo/term/GO:0040037
negative regulation of DNA binding		Gene Ontology	GO:0043392	3	14	0.0233326	0.194441	LEF1|NEK2|E2F1	http://amigo.geneontology.org/amigo/term/GO:0043392
oligosaccharide metabolic process		Gene Ontology	GO:0009311	3	14	0.0233326	0.194441	GLA|ST6GAL2|ST8SIA2	http://amigo.geneontology.org/amigo/term/GO:0009311
actin polymerization or depolymerization		Gene Ontology	GO:0008154	3	14	0.0233326	0.194441	EVL|CAP2|VILL	http://amigo.geneontology.org/amigo/term/GO:0008154
negative regulation of Wnt signaling pathway		Gene Ontology	GO:0030178	4	26	0.0237912	0.194441	FRZB|TRABD2B|SHISA2|APCDD1L	http://amigo.geneontology.org/amigo/term/GO:0030178
microtubule motor activity		Gene Ontology	GO:0003777	5	40	0.0247358	0.194441	DNAH3|KIF18B|KIF26A|KIF23|KIF21B	http://amigo.geneontology.org/amigo/term/GO:0003777
microvillus		Gene Ontology	GO:0005902	5	40	0.0247358	0.194441	USH1C|HYAL2|SLC9A3R1|FSCN1|SLC10A2	http://amigo.geneontology.org/amigo/term/GO:0005902
sequence-specific DNA binding		Gene Ontology	GO:0043565	13	177	0.0249387	0.194441	HOXB8|DMRT3|ZBTB16|E2F1|EGR1|MAEL|E2F8|FOXO3|DMRTB1|PCK1|FOXD3|MAFA|NKX2-3	http://amigo.geneontology.org/amigo/term/GO:0043565
negative regulation of apoptotic process		Gene Ontology	GO:0043066	14	196	0.0249492	0.194441	MAD2L1|PLK1|HSPD1|SOX10|ALB|MAEL|DKK1|FHL2|CDK1|AURKA|BTC|RHBDD1|ADAMTS20|TNFRSF18	http://amigo.geneontology.org/amigo/term/GO:0043066
BMP signaling pathway		Gene Ontology	GO:0030509	6	55	0.0250124	0.194441	BMP6|TGFB3|EGR1|GDF6|FST|LEF1	http://amigo.geneontology.org/amigo/term/GO:0030509
lactate metabolic process		Gene Ontology	GO:0006089	2	5	0.0254006	0.194441	PCK1|SLC37A4	http://amigo.geneontology.org/amigo/term/GO:0006089
succinate transmembrane transporter activity		Gene Ontology	GO:0015141	2	5	0.0254006	0.194441	SLC13A3|SLC25A10	http://amigo.geneontology.org/amigo/term/GO:0015141
cellular response to arsenic-containing substance		Gene Ontology	GO:0071243	2	5	0.0254006	0.194441	MKNK2|PPIF	http://amigo.geneontology.org/amigo/term/GO:0071243
transepithelial chloride transport		Gene Ontology	GO:0030321	2	5	0.0254006	0.194441	SLC26A6|P2RY4	http://amigo.geneontology.org/amigo/term/GO:0030321
ovulation from ovarian follicle		Gene Ontology	GO:0001542	2	5	0.0254006	0.194441	FOXO3|ADAMTS1	http://amigo.geneontology.org/amigo/term/GO:0001542
DNA replication checkpoint		Gene Ontology	GO:0000076	2	5	0.0254006	0.194441	RAD9B|CDT1	http://amigo.geneontology.org/amigo/term/GO:0000076
bone trabecula formation		Gene Ontology	GO:0060346	2	5	0.0254006	0.194441	SFRP1|COL1A1	http://amigo.geneontology.org/amigo/term/GO:0060346
negative regulation of vascular associated smooth muscle cell differentiation		Gene Ontology	GO:1905064	2	5	0.0254006	0.194441	NFATC1|NFATC2	http://amigo.geneontology.org/amigo/term/GO:1905064
gland morphogenesis		Gene Ontology	GO:0022612	2	5	0.0254006	0.194441	NKX2-3|SLC9A3R1	http://amigo.geneontology.org/amigo/term/GO:0022612
chordate embryonic development		Gene Ontology	GO:0043009	2	5	0.0254006	0.194441	BRCA2|FOXD3	http://amigo.geneontology.org/amigo/term/GO:0043009
dehydroascorbic acid transmembrane transporter activity		Gene Ontology	GO:0033300	2	5	0.0254006	0.194441	SLC23A1|SLC2A2	http://amigo.geneontology.org/amigo/term/GO:0033300
homologous chromosome segregation		Gene Ontology	GO:0045143	2	5	0.0254006	0.194441	PLK1|SGO1	http://amigo.geneontology.org/amigo/term/GO:0045143
shelterin complex		Gene Ontology	GO:0070187	2	5	0.0254006	0.194441	TERF1|TERB1	http://amigo.geneontology.org/amigo/term/GO:0070187
complement activation, lectin pathway		Gene Ontology	GO:0001867	2	5	0.0254006	0.194441	MASP1|MASP2	http://amigo.geneontology.org/amigo/term/GO:0001867
negative regulation of ruffle assembly		Gene Ontology	GO:1900028	2	5	0.0254006	0.194441	STAP1|EVL	http://amigo.geneontology.org/amigo/term/GO:1900028
peptide cross-linking via chondroitin 4-sulfate glycosaminoglycan		Gene Ontology	GO:0019800	2	5	0.0254006	0.194441	DCN|SPOCK3	http://amigo.geneontology.org/amigo/term/GO:0019800
mitotic centrosome separation		Gene Ontology	GO:0007100	2	5	0.0254006	0.194441	KIF11|AURKA	http://amigo.geneontology.org/amigo/term/GO:0007100
positive regulation of non-canonical Wnt signaling pathway		Gene Ontology	GO:2000052	2	5	0.0254006	0.194441	RSPO3|SFRP1	http://amigo.geneontology.org/amigo/term/GO:2000052
dehydroascorbic acid transport		Gene Ontology	GO:0070837	2	5	0.0254006	0.194441	SLC23A1|SLC2A2	http://amigo.geneontology.org/amigo/term/GO:0070837
toxic substance binding		Gene Ontology	GO:0015643	2	5	0.0254006	0.194441	EPHX2|ALB	http://amigo.geneontology.org/amigo/term/GO:0015643
negative regulation of smooth muscle cell migration		Gene Ontology	GO:0014912	2	5	0.0254006	0.194441	TRIB1|IGFBP5	http://amigo.geneontology.org/amigo/term/GO:0014912
lipopolysaccharide receptor complex		Gene Ontology	GO:0046696	2	5	0.0254006	0.194441	HSPD1|TRIL	http://amigo.geneontology.org/amigo/term/GO:0046696
negative regulation of macrophage chemotaxis		Gene Ontology	GO:0010760	2	5	0.0254006	0.194441	STAP1|C5	http://amigo.geneontology.org/amigo/term/GO:0010760
regulation of removal of superoxide radicals		Gene Ontology	GO:2000121	2	5	0.0254006	0.194441	GCH1|FBLN5	http://amigo.geneontology.org/amigo/term/GO:2000121
dihydropyrimidinase activity		Gene Ontology	GO:0004157	2	5	0.0254006	0.194441	DPYS|DPYSL4	http://amigo.geneontology.org/amigo/term/GO:0004157
glucose:sodium symporter activity		Gene Ontology	GO:0005412	2	5	0.0254006	0.194441	SLC5A9|SLC5A10	http://amigo.geneontology.org/amigo/term/GO:0005412
Cul4B-RING E3 ubiquitin ligase complex		Gene Ontology	GO:0031465	2	5	0.0254006	0.194441	DDB2|DTL	http://amigo.geneontology.org/amigo/term/GO:0031465
pyrimidine nucleobase catabolic process		Gene Ontology	GO:0006208	2	5	0.0254006	0.194441	DPYS|DPYSL4	http://amigo.geneontology.org/amigo/term/GO:0006208
protein-lysine 6-oxidase activity		Gene Ontology	GO:0004720	2	5	0.0254006	0.194441	LOXL2|LOX	http://amigo.geneontology.org/amigo/term/GO:0004720
MRF binding		Gene Ontology	GO:0043426	2	5	0.0254006	0.194441	BHLHE40|KLF5	http://amigo.geneontology.org/amigo/term/GO:0043426
regulation of microvillus assembly		Gene Ontology	GO:0032534	2	5	0.0254006	0.194441	KLF5|FSCN1	http://amigo.geneontology.org/amigo/term/GO:0032534
positive regulation of male gonad development		Gene Ontology	GO:2000020	2	5	0.0254006	0.194441	SEMA3A|NR5A1	http://amigo.geneontology.org/amigo/term/GO:2000020
cellular response to glucagon stimulus		Gene Ontology	GO:0071377	2	5	0.0254006	0.194441	GCGR|PCK1	http://amigo.geneontology.org/amigo/term/GO:0071377
neuropilin binding		Gene Ontology	GO:0038191	2	5	0.0254006	0.194441	SEMA3A|SEMA3E	http://amigo.geneontology.org/amigo/term/GO:0038191
peptidyl-lysine oxidation		Gene Ontology	GO:0018057	2	5	0.0254006	0.194441	LOXL2|LOX	http://amigo.geneontology.org/amigo/term/GO:0018057
regulation of potassium ion transmembrane transporter activity		Gene Ontology	GO:1901016	2	5	0.0254006	0.194441	FHL1|CACNA1D	http://amigo.geneontology.org/amigo/term/GO:1901016
negative regulation of telomerase activity		Gene Ontology	GO:0051974	2	5	0.0254006	0.194441	PIF1|TERF1	http://amigo.geneontology.org/amigo/term/GO:0051974
procollagen-proline 4-dioxygenase activity		Gene Ontology	GO:0004656	2	5	0.0254006	0.194441	P4HA2|P4HA3	http://amigo.geneontology.org/amigo/term/GO:0004656
chromosome passenger complex		Gene Ontology	GO:0032133	2	5	0.0254006	0.194441	CDCA8|AURKA	http://amigo.geneontology.org/amigo/term/GO:0032133
ductus arteriosus closure		Gene Ontology	GO:0097070	2	5	0.0254006	0.194441	STRA6|MYOCD	http://amigo.geneontology.org/amigo/term/GO:0097070
'de novo' NAD biosynthetic process from tryptophan		Gene Ontology	GO:0034354	2	5	0.0254006	0.194441	KMO|HAAO	http://amigo.geneontology.org/amigo/term/GO:0034354
regulation of cellular response to stress		Gene Ontology	GO:0080135	2	5	0.0254006	0.194441	CORO2B|OPRM1	http://amigo.geneontology.org/amigo/term/GO:0080135
succinate transmembrane transport		Gene Ontology	GO:0071422	2	5	0.0254006	0.194441	SLC13A3|SLC25A10	http://amigo.geneontology.org/amigo/term/GO:0071422
RNA polymerase II transcription regulatory region sequence-specific DNA binding		Gene Ontology	GO:0000977	14	197	0.0258497	0.197302	ARID3A|ARID3C|NR2F6|ARX|LHX9|HNF4G|EGR1|BHLHE40|TBX1|FOXM1|HAND1|TCF24|HLF|HEY2	http://amigo.geneontology.org/amigo/term/GO:0000977
skin development		Gene Ontology	GO:0043588	4	27	0.0265383	0.200801	ATP8A2|ADAMTS2|NGFR|COL1A1	http://amigo.geneontology.org/amigo/term/GO:0043588
copper ion binding		Gene Ontology	GO:0005507	4	27	0.0265383	0.200801	MOXD1|F8|LOXL2|LOX	http://amigo.geneontology.org/amigo/term/GO:0005507
positive regulation of protein-containing complex assembly		Gene Ontology	GO:0031334	4	27	0.0265383	0.200801	LGALS3|RHOC|TRABD2B|CDT1	http://amigo.geneontology.org/amigo/term/GO:0031334
peroxisome		Gene Ontology	GO:0005777	6	56	0.026856	0.20262	NOS2|AGXT|EPHX2|FAR2|HAO1|EHHADH	http://amigo.geneontology.org/amigo/term/GO:0005777
positive regulation of cell growth		Gene Ontology	GO:0030307	5	41	0.0269345	0.202628	SFRP2|LEF1|SFRP1|MFSD2A|SLC25A33	http://amigo.geneontology.org/amigo/term/GO:0030307
sulfate transmembrane transporter activity		Gene Ontology	GO:0015116	3	15	0.0272452	0.203214	SLC26A8|SLC26A6|SLC25A10	http://amigo.geneontology.org/amigo/term/GO:0015116
chloride transmembrane transporter activity		Gene Ontology	GO:0015108	3	15	0.0272452	0.203214	SLC26A8|SLC1A1|SLC26A6	http://amigo.geneontology.org/amigo/term/GO:0015108
feeding behavior		Gene Ontology	GO:0007631	3	15	0.0272452	0.203214	STRA6|NPY|MRAP2	http://amigo.geneontology.org/amigo/term/GO:0007631
positive regulation of cell migration		Gene Ontology	GO:0030335	10	124	0.0274298	0.204009	SEMA3A|TGFB3|PDGFD|SEMA3E|ADRA2A|COL1A1|WNT5B|LEF1|HAS2|CAV1	http://amigo.geneontology.org/amigo/term/GO:0030335
DNA-binding transcription activator activity, RNA polymerase II-specific		Gene Ontology	GO:0001228	20	319	0.0281503	0.206975	ARID3A|CEBPB|NFATC2|MYCL|FOS|SOX10|EGR1|OTX1|ZNF143|HOXA10|FOXO3|ARID3C|KLF5|TBX1|CEBPD|MAFA|MYOCD|HLF|LEF1|NRF1	http://amigo.geneontology.org/amigo/term/GO:0001228
sodium ion transmembrane transport		Gene Ontology	GO:0035725	7	73	0.0286428	0.206975	SLC34A1|SLC6A5|ANO6|SLC24A1|SLC23A1|SLC34A2|SCN5A	http://amigo.geneontology.org/amigo/term/GO:0035725
microtubule-based movement		Gene Ontology	GO:0007018	6	57	0.0287874	0.206975	DNAH3|KIF26A|KIF23|KIF18B|KIF11|KIF21B	http://amigo.geneontology.org/amigo/term/GO:0007018
membrane raft		Gene Ontology	GO:0045121	8	90	0.0289831	0.206975	ARID3A|ARID3C|ANXA2|HYAL2|MAL2|STOM|NPHS2|MME	http://amigo.geneontology.org/amigo/term/GO:0045121
calcium-dependent phospholipid binding		Gene Ontology	GO:0005544	5	42	0.0292537	0.206975	ANXA1|SYT1|PLA2G4A|ANXA2|SYT6	http://amigo.geneontology.org/amigo/term/GO:0005544
negative regulation of protein binding		Gene Ontology	GO:0032091	5	42	0.0292537	0.206975	SORL1|AURKA|DKK1|DDX11|CAV1	http://amigo.geneontology.org/amigo/term/GO:0032091
neurogenesis		Gene Ontology	GO:0022008	4	28	0.0294675	0.206975	GRIN2A|FGF2|CXCR4|BTBD6	http://amigo.geneontology.org/amigo/term/GO:0022008
transmitter-gated ion channel activity involved in regulation of postsynaptic membrane potential		Gene Ontology	GO:1904315	4	28	0.0294675	0.206975	GRIA3|GRIN2C|GABRA4|GABRA2	http://amigo.geneontology.org/amigo/term/GO:1904315
negative regulation of MAP kinase activity		Gene Ontology	GO:0043407	4	28	0.0294675	0.206975	SORL1|HYAL2|AGT|CAV3	http://amigo.geneontology.org/amigo/term/GO:0043407
mitotic spindle assembly		Gene Ontology	GO:0090307	4	28	0.0294675	0.206975	TPX2|NEK2|KIF11|CDC20	http://amigo.geneontology.org/amigo/term/GO:0090307
axon		Gene Ontology	GO:0030424	12	163	0.0299598	0.206975	SEMA3A|NEFM|SYT1|UNC80|ROBO1|NFASC|MAP6|CCK|GDPD5|MME|BIN1|GABRA2	http://amigo.geneontology.org/amigo/term/GO:0030424
hormone activity		Gene Ontology	GO:0005179	6	58	0.0308079	0.206975	INHA|INHBA|NPY|CCK|STC1|STC2	http://amigo.geneontology.org/amigo/term/GO:0005179
platelet activation		Gene Ontology	GO:0030168	3	16	0.0314844	0.206975	F8|P2RX1|VWF	http://amigo.geneontology.org/amigo/term/GO:0030168
ubiquitin-like protein ligase binding		Gene Ontology	GO:0044389	3	16	0.0314844	0.206975	CEBPB|UBE2C|PTPRN	http://amigo.geneontology.org/amigo/term/GO:0044389
gap junction channel activity		Gene Ontology	GO:0005243	3	16	0.0314844	0.206975	GJB1|GJA5|GJC1	http://amigo.geneontology.org/amigo/term/GO:0005243
connexin complex		Gene Ontology	GO:0005922	3	16	0.0314844	0.206975	GJB1|GJA5|GJC1	http://amigo.geneontology.org/amigo/term/GO:0005922
C-C chemokine receptor activity		Gene Ontology	GO:0016493	3	16	0.0314844	0.206975	ACKR4|XCR1|CXCR4	http://amigo.geneontology.org/amigo/term/GO:0016493
C-C chemokine binding		Gene Ontology	GO:0019957	3	16	0.0314844	0.206975	ACKR4|XCR1|CXCR4	http://amigo.geneontology.org/amigo/term/GO:0019957
anaphase-promoting complex-dependent catabolic process		Gene Ontology	GO:0031145	3	16	0.0314844	0.206975	UBE2C|CDC20B|CDC20	http://amigo.geneontology.org/amigo/term/GO:0031145
GABA-ergic synapse		Gene Ontology	GO:0098982	5	43	0.0316952	0.206975	PTPRO|CTBP2|SLITRK2|CALB1|GABRA2	http://amigo.geneontology.org/amigo/term/GO:0098982
single-stranded DNA binding		Gene Ontology	GO:0003697	7	75	0.0322068	0.206975	BRCA2|DDX11|MCM10|MCM3|NEIL3|CDC45|JCHAIN	http://amigo.geneontology.org/amigo/term/GO:0003697
positive regulation of pri-miRNA transcription by RNA polymerase II		Gene Ontology	GO:1902895	4	29	0.0325804	0.206975	FOXO3|KLF5|EGR1|NGFR	http://amigo.geneontology.org/amigo/term/GO:1902895
lateral plasma membrane		Gene Ontology	GO:0016328	4	29	0.0325804	0.206975	PTPRO|EPCAM|ANXA1|IQGAP3	http://amigo.geneontology.org/amigo/term/GO:0016328
drug binding		Gene Ontology	GO:0008144	4	29	0.0325804	0.206975	SFRP1|ALB|FSCN1|HTR1B	http://amigo.geneontology.org/amigo/term/GO:0008144
cellular calcium ion homeostasis		Gene Ontology	GO:0006874	6	59	0.0329189	0.206975	SLC37A4|CALB1|SLC24A1|TRPV4|STC1|STC2	http://amigo.geneontology.org/amigo/term/GO:0006874
positive regulation of insulin-like growth factor receptor signaling pathway		Gene Ontology	GO:0043568	2	6	0.0330465	0.206975	IGFBP4|IGFBP5	http://amigo.geneontology.org/amigo/term/GO:0043568
insulin-like growth factor II binding		Gene Ontology	GO:0031995	2	6	0.0330465	0.206975	IGFBP4|IGFBP5	http://amigo.geneontology.org/amigo/term/GO:0031995
endoplasmic reticulum quality control compartment		Gene Ontology	GO:0044322	2	6	0.0330465	0.206975	CALR3|RHBDD1	http://amigo.geneontology.org/amigo/term/GO:0044322
positive regulation of T cell activation		Gene Ontology	GO:0050870	2	6	0.0330465	0.206975	HSPD1|TNFSF11	http://amigo.geneontology.org/amigo/term/GO:0050870
fibrinolysis		Gene Ontology	GO:0042730	2	6	0.0330465	0.206975	ANXA2|FGB	http://amigo.geneontology.org/amigo/term/GO:0042730
negative regulation of JUN kinase activity		Gene Ontology	GO:0043508	2	6	0.0330465	0.206975	SFRP2|SFRP1	http://amigo.geneontology.org/amigo/term/GO:0043508
mitochondrial genome maintenance		Gene Ontology	GO:0000002	2	6	0.0330465	0.206975	PIF1|SLC25A33	http://amigo.geneontology.org/amigo/term/GO:0000002
myosin light chain binding		Gene Ontology	GO:0032027	2	6	0.0330465	0.206975	MYH11|CXCR4	http://amigo.geneontology.org/amigo/term/GO:0032027
phagocytosis, recognition		Gene Ontology	GO:0006910	2	6	0.0330465	0.206975	ADGRB1|MFGE8	http://amigo.geneontology.org/amigo/term/GO:0006910
regulation of G2/M transition of mitotic cell cycle		Gene Ontology	GO:0010389	2	6	0.0330465	0.206975	CCNB3|CENPF	http://amigo.geneontology.org/amigo/term/GO:0010389
NMDA glutamate receptor activity		Gene Ontology	GO:0004972	2	6	0.0330465	0.206975	GRIN2C|GRIN2A	http://amigo.geneontology.org/amigo/term/GO:0004972
fibrinogen complex		Gene Ontology	GO:0005577	2	6	0.0330465	0.206975	FN1|FGB	http://amigo.geneontology.org/amigo/term/GO:0005577
3',5'-cyclic-GMP phosphodiesterase activity		Gene Ontology	GO:0047555	2	6	0.0330465	0.206975	PDE9A|PDE6G	http://amigo.geneontology.org/amigo/term/GO:0047555
calcium-dependent protein serine/threonine kinase activity		Gene Ontology	GO:0009931	2	6	0.0330465	0.206975	MKNK2|MAPKAPK3	http://amigo.geneontology.org/amigo/term/GO:0009931
aging		Gene Ontology	GO:0007568	2	6	0.0330465	0.206975	ATP8A2|PCK1	http://amigo.geneontology.org/amigo/term/GO:0007568
establishment of protein localization to organelle		Gene Ontology	GO:0072594	2	6	0.0330465	0.206975	LAMP5|LAMP3	http://amigo.geneontology.org/amigo/term/GO:0072594
pyruvate metabolic process		Gene Ontology	GO:0006090	2	6	0.0330465	0.206975	PCK1|ME1	http://amigo.geneontology.org/amigo/term/GO:0006090
negative regulation of chemokine-mediated signaling pathway		Gene Ontology	GO:0070100	2	6	0.0330465	0.206975	ROBO1|SLIT3	http://amigo.geneontology.org/amigo/term/GO:0070100
ferric iron binding		Gene Ontology	GO:0008199	2	6	0.0330465	0.206975	MIOX|RRM2	http://amigo.geneontology.org/amigo/term/GO:0008199
dopamine biosynthetic process		Gene Ontology	GO:0042416	2	6	0.0330465	0.206975	GCH1|DAO	http://amigo.geneontology.org/amigo/term/GO:0042416
myosin filament		Gene Ontology	GO:0032982	2	6	0.0330465	0.206975	MYH11|MYBPC3	http://amigo.geneontology.org/amigo/term/GO:0032982
transcytosis		Gene Ontology	GO:0045056	2	6	0.0330465	0.206975	MAL2|MFSD2A	http://amigo.geneontology.org/amigo/term/GO:0045056
ventricular cardiac muscle cell development		Gene Ontology	GO:0055015	2	6	0.0330465	0.206975	FHL2|HEY2	http://amigo.geneontology.org/amigo/term/GO:0055015
response to interleukin-1		Gene Ontology	GO:0070555	2	6	0.0330465	0.206975	ANXA1|YTHDC2	http://amigo.geneontology.org/amigo/term/GO:0070555
cellular response to UV-B		Gene Ontology	GO:0071493	2	6	0.0330465	0.206975	MME|HYAL2	http://amigo.geneontology.org/amigo/term/GO:0071493
regulation of cell cycle process		Gene Ontology	GO:0010564	2	6	0.0330465	0.206975	SFRP1|HMGA2	http://amigo.geneontology.org/amigo/term/GO:0010564
opioid receptor signaling pathway		Gene Ontology	GO:0038003	2	6	0.0330465	0.206975	OPRM1|OPRD1	http://amigo.geneontology.org/amigo/term/GO:0038003
pulmonary artery morphogenesis		Gene Ontology	GO:0061156	2	6	0.0330465	0.206975	STRA6|HEY2	http://amigo.geneontology.org/amigo/term/GO:0061156
response to reactive oxygen species		Gene Ontology	GO:0000302	2	6	0.0330465	0.206975	HYAL2|PTPRN	http://amigo.geneontology.org/amigo/term/GO:0000302
positive regulation of B cell receptor signaling pathway		Gene Ontology	GO:0050861	2	6	0.0330465	0.206975	NFAM1|STAP1	http://amigo.geneontology.org/amigo/term/GO:0050861
negative regulation of cell-cell adhesion mediated by cadherin		Gene Ontology	GO:2000048	2	6	0.0330465	0.206975	BMP6|EPCAM	http://amigo.geneontology.org/amigo/term/GO:2000048
positive regulation of urine volume		Gene Ontology	GO:0035810	2	6	0.0330465	0.206975	NPR3|HAS2	http://amigo.geneontology.org/amigo/term/GO:0035810
microvillus membrane		Gene Ontology	GO:0031528	2	6	0.0330465	0.206975	SLC9A3R1|CDHR2	http://amigo.geneontology.org/amigo/term/GO:0031528
netrin-activated signaling pathway		Gene Ontology	GO:0038007	2	6	0.0330465	0.206975	DSCAM|UNC5C	http://amigo.geneontology.org/amigo/term/GO:0038007
growth factor receptor binding		Gene Ontology	GO:0070851	2	6	0.0330465	0.206975	SLC9A3R1|PDGFD	http://amigo.geneontology.org/amigo/term/GO:0070851
adenylate cyclase-modulating G protein-coupled receptor signaling pathway		Gene Ontology	GO:0007188	5	44	0.0342603	0.213556	GALR2|VIPR2|CACNA1D|ADRA2A|GCGR	http://amigo.geneontology.org/amigo/term/GO:0007188
mRNA binding		Gene Ontology	GO:0003729	11	148	0.0346889	0.214551	ELAVL4|PCK1|RBM44|PIWIL1|RBM46|BOLL|PCBP4|PTBP3|CALR3|A1CF|RBM8A	http://amigo.geneontology.org/amigo/term/GO:0003729
cellular response to lipopolysaccharide		Gene Ontology	GO:0071222	6	60	0.0351214	0.214551	SPON2|NOS2|GFI1|TNIP3|STAP1|PDE4B	http://amigo.geneontology.org/amigo/term/GO:0071222
regulation of cytokinesis		Gene Ontology	GO:0032465	4	30	0.0358782	0.214551	PLK1|PRC1|BRCA2|AURKA	http://amigo.geneontology.org/amigo/term/GO:0032465
embryonic limb morphogenesis		Gene Ontology	GO:0030326	4	30	0.0358782	0.214551	LEF1|DKK1|GJA5|HOXA10	http://amigo.geneontology.org/amigo/term/GO:0030326
G2/M transition of mitotic cell cycle		Gene Ontology	GO:0000086	4	30	0.0358782	0.214551	PLK1|CDK1|FOXM1|USH1C	http://amigo.geneontology.org/amigo/term/GO:0000086
positive regulation of vascular associated smooth muscle cell proliferation		Gene Ontology	GO:1904707	3	17	0.0360474	0.214551	ADAMTS1|HTR1B|IGFBP5	http://amigo.geneontology.org/amigo/term/GO:1904707
homologous chromosome pairing at meiosis		Gene Ontology	GO:0007129	3	17	0.0360474	0.214551	MSH4|MAEL|TERB1	http://amigo.geneontology.org/amigo/term/GO:0007129
negative regulation of epithelial to mesenchymal transition		Gene Ontology	GO:0010719	3	17	0.0360474	0.214551	SFRP2|SFRP1|PBLD	http://amigo.geneontology.org/amigo/term/GO:0010719
embryo development ending in birth or egg hatching		Gene Ontology	GO:0009792	3	17	0.0360474	0.214551	SCEL|MSTN|PCK1	http://amigo.geneontology.org/amigo/term/GO:0009792
negative regulation of chondrocyte differentiation		Gene Ontology	GO:0032331	3	17	0.0360474	0.214551	EFEMP1|WNT9A|CHADL	http://amigo.geneontology.org/amigo/term/GO:0032331
negative regulation of insulin secretion		Gene Ontology	GO:0046676	3	17	0.0360474	0.214551	SFRP1|STXBP5L|CCN3	http://amigo.geneontology.org/amigo/term/GO:0046676
entrainment of circadian clock by photoperiod		Gene Ontology	GO:0043153	3	17	0.0360474	0.214551	BHLHE40|USP2|NR2F6	http://amigo.geneontology.org/amigo/term/GO:0043153
mitotic cell cycle phase transition		Gene Ontology	GO:0044772	3	17	0.0360474	0.214551	CCNB3|CKS2|CCNJL	http://amigo.geneontology.org/amigo/term/GO:0044772
dendrite membrane		Gene Ontology	GO:0032590	3	17	0.0360474	0.214551	GABRA4|LAMP5|GABRA2	http://amigo.geneontology.org/amigo/term/GO:0032590
cortical cytoskeleton organization		Gene Ontology	GO:0030865	3	17	0.0360474	0.214551	RHOC|RHOF|RHOBTB3	http://amigo.geneontology.org/amigo/term/GO:0030865
chemokine binding		Gene Ontology	GO:0019956	3	17	0.0360474	0.214551	ACKR4|XCR1|CXCR4	http://amigo.geneontology.org/amigo/term/GO:0019956
cytokine production		Gene Ontology	GO:0001816	3	17	0.0360474	0.214551	NFATC1|NFATC2|SLC37A4	http://amigo.geneontology.org/amigo/term/GO:0001816
response to ischemia		Gene Ontology	GO:0002931	3	17	0.0360474	0.214551	PPIF|EGR1|CAV1	http://amigo.geneontology.org/amigo/term/GO:0002931
nuclear chromatin		Gene Ontology	GO:0000790	11	149	0.0360591	0.214551	NFATC1|NFATC2|CEBPB|DDX11|E2F1|DPF3|EGR1|TTC21B|CREB3L1|MYOCD|CBX7	http://amigo.geneontology.org/amigo/term/GO:0000790
positive regulation of osteoblast differentiation		Gene Ontology	GO:0045669	5	45	0.0369504	0.218366	SFRP2|BMP6|CEBPD|FGF2|CEBPB	http://amigo.geneontology.org/amigo/term/GO:0045669
extrinsic component of cytoplasmic side of plasma membrane		Gene Ontology	GO:0031234	5	45	0.0369504	0.218366	RACGAP1|CYTH3|CAV2|STAC|IQGAP3	http://amigo.geneontology.org/amigo/term/GO:0031234
cell chemotaxis		Gene Ontology	GO:0060326	5	45	0.0369504	0.218366	ACKR4|LEF1|XCR1|CXCL14|CXCR4	http://amigo.geneontology.org/amigo/term/GO:0060326
anterior/posterior pattern specification		Gene Ontology	GO:0009952	7	78	0.038089	0.220624	HOXB8|ZBTB16|BHLHE40|EMX2|OTX1|HOXA10|HEY2	http://amigo.geneontology.org/amigo/term/GO:0009952
negative regulation of transcription, DNA-templated		Gene Ontology	GO:0045892	14	209	0.0386082	0.220624	SFRP2|DPF3|LOXL2|SFRP1|SAMD13|CEBPB|LHX9|CEBPD|MAEL|SFMBT1|CENPF|CTBP2|TBPL2|LEF1	http://amigo.geneontology.org/amigo/term/GO:0045892
cell migration		Gene Ontology	GO:0016477	11	151	0.0389123	0.220624	NFATC2|FN1|RHOU|DOCK5|BAMBI|TNFAIP3|RHOC|FGFR4|RHOF|FSCN1|RHOBTB3	http://amigo.geneontology.org/amigo/term/GO:0016477
single-stranded RNA binding		Gene Ontology	GO:0003727	4	31	0.0393617	0.220624	CBX7|A1CF|PIWIL1|DDX11	http://amigo.geneontology.org/amigo/term/GO:0003727
epidermal growth factor receptor signaling pathway		Gene Ontology	GO:0007173	4	31	0.0393617	0.220624	EFEMP1|FAM83A|BTC|IQGAP3	http://amigo.geneontology.org/amigo/term/GO:0007173
hormone-mediated signaling pathway		Gene Ontology	GO:0009755	4	31	0.0393617	0.220624	NR1D2|RXFP2|REN|NR5A1	http://amigo.geneontology.org/amigo/term/GO:0009755
ubiquitin protein ligase binding		Gene Ontology	GO:0031625	13	190	0.0394833	0.220624	NGFR|USP2|BLZF1|HSPD1|TPI1|BOK|TRIB1|CXCR4|MAP1LC3C|WFS1|CALR3|UBE2T|AURKA	http://amigo.geneontology.org/amigo/term/GO:0031625
cellular response to calcium ion		Gene Ontology	GO:0071277	5	46	0.0397666	0.220624	PPIF|SYT1|FOS|SYT6|IQGAP3	http://amigo.geneontology.org/amigo/term/GO:0071277
negative regulation of cell migration		Gene Ontology	GO:0030336	6	62	0.0398054	0.220624	SFRP2|PODN|PTPRU|SFRP1|ROBO1|SLC9A3R1	http://amigo.geneontology.org/amigo/term/GO:0030336
developmental growth		Gene Ontology	GO:0048589	3	18	0.0409301	0.220624	SOX10|STRA6|PCK1	http://amigo.geneontology.org/amigo/term/GO:0048589
histone acetyltransferase binding		Gene Ontology	GO:0035035	3	18	0.0409301	0.220624	CEBPB|EGR1|MYOCD	http://amigo.geneontology.org/amigo/term/GO:0035035
RNA polymerase II core promoter sequence-specific DNA binding		Gene Ontology	GO:0000979	3	18	0.0409301	0.220624	CEBPB|FOS|NRF1	http://amigo.geneontology.org/amigo/term/GO:0000979
neuropeptide binding		Gene Ontology	GO:0042923	3	18	0.0409301	0.220624	SORL1|OPRM1|OPRD1	http://amigo.geneontology.org/amigo/term/GO:0042923
syntaxin-1 binding		Gene Ontology	GO:0017075	3	18	0.0409301	0.220624	SYPL1|CPLX2|SYBU	http://amigo.geneontology.org/amigo/term/GO:0017075
ionotropic glutamate receptor signaling pathway		Gene Ontology	GO:0035235	3	18	0.0409301	0.220624	GRIA3|GRIN2A|GRIN2C	http://amigo.geneontology.org/amigo/term/GO:0035235
cation channel complex		Gene Ontology	GO:0034703	2	7	0.0414618	0.220624	TRPC6|UNC80	http://amigo.geneontology.org/amigo/term/GO:0034703
positive regulation of phagocytosis, engulfment		Gene Ontology	GO:0060100	2	7	0.0414618	0.220624	ANO6|STAP1	http://amigo.geneontology.org/amigo/term/GO:0060100
extrinsic component of endosome membrane		Gene Ontology	GO:0031313	2	7	0.0414618	0.220624	ANXA1|SNX16	http://amigo.geneontology.org/amigo/term/GO:0031313
NMDA selective glutamate receptor complex		Gene Ontology	GO:0017146	2	7	0.0414618	0.220624	GRIN2C|GRIN2A	http://amigo.geneontology.org/amigo/term/GO:0017146
positive regulation by host of viral genome replication		Gene Ontology	GO:0044829	2	7	0.0414618	0.220624	STOM|YTHDC2	http://amigo.geneontology.org/amigo/term/GO:0044829
xenobiotic transmembrane transporter activity		Gene Ontology	GO:0042910	2	7	0.0414618	0.220624	ABCC4|SLC18A2	http://amigo.geneontology.org/amigo/term/GO:0042910
axon extension involved in axon guidance		Gene Ontology	GO:0048846	2	7	0.0414618	0.220624	SEMA3A|SLIT3	http://amigo.geneontology.org/amigo/term/GO:0048846
positive regulation of dendrite morphogenesis		Gene Ontology	GO:0050775	2	7	0.0414618	0.220624	OBSL1|SS18L1	http://amigo.geneontology.org/amigo/term/GO:0050775
tetrahydrobiopterin biosynthetic process		Gene Ontology	GO:0006729	2	7	0.0414618	0.220624	PCBD1|GCH1	http://amigo.geneontology.org/amigo/term/GO:0006729
thyroid hormone metabolic process		Gene Ontology	GO:0042403	2	7	0.0414618	0.220624	IYD|DIO3	http://amigo.geneontology.org/amigo/term/GO:0042403
xenobiotic transport		Gene Ontology	GO:0042908	2	7	0.0414618	0.220624	ABCC4|SLC18A2	http://amigo.geneontology.org/amigo/term/GO:0042908
nuclear envelope lumen		Gene Ontology	GO:0005641	2	7	0.0414618	0.220624	SORL1|PTGES	http://amigo.geneontology.org/amigo/term/GO:0005641
purinergic nucleotide receptor signaling pathway		Gene Ontology	GO:0035590	2	7	0.0414618	0.220624	P2RX1|ANO6	http://amigo.geneontology.org/amigo/term/GO:0035590
platelet-derived growth factor binding		Gene Ontology	GO:0048407	2	7	0.0414618	0.220624	COL6A1|COL1A1	http://amigo.geneontology.org/amigo/term/GO:0048407
positive regulation of double-strand break repair		Gene Ontology	GO:2000781	2	7	0.0414618	0.220624	FOXM1|DDX11	http://amigo.geneontology.org/amigo/term/GO:2000781
enoyl-CoA hydratase activity		Gene Ontology	GO:0004300	2	7	0.0414618	0.220624	EHHADH|AGMAT	http://amigo.geneontology.org/amigo/term/GO:0004300
DNA binding, bending		Gene Ontology	GO:0008301	2	7	0.0414618	0.220624	LEF1|TERF1	http://amigo.geneontology.org/amigo/term/GO:0008301
synaptonemal complex assembly		Gene Ontology	GO:0007130	2	7	0.0414618	0.220624	MEIOC|TEX12	http://amigo.geneontology.org/amigo/term/GO:0007130
multicellular organismal iron ion homeostasis		Gene Ontology	GO:0060586	2	7	0.0414618	0.220624	BMP6|HYAL2	http://amigo.geneontology.org/amigo/term/GO:0060586
fibroblast migration		Gene Ontology	GO:0010761	2	7	0.0414618	0.220624	CCN3|IQGAP3	http://amigo.geneontology.org/amigo/term/GO:0010761
negative regulation of calcium ion transport		Gene Ontology	GO:0051926	2	7	0.0414618	0.220624	STC1|CAV3	http://amigo.geneontology.org/amigo/term/GO:0051926
positive regulation of synaptic plasticity		Gene Ontology	GO:0031915	2	7	0.0414618	0.220624	CPLX2|CDC20	http://amigo.geneontology.org/amigo/term/GO:0031915
liver regeneration		Gene Ontology	GO:0097421	2	7	0.0414618	0.220624	CEBPB|AURKA	http://amigo.geneontology.org/amigo/term/GO:0097421
response to axon injury		Gene Ontology	GO:0048678	2	7	0.0414618	0.220624	MATN2|FGF2	http://amigo.geneontology.org/amigo/term/GO:0048678
cellular response to X-ray		Gene Ontology	GO:0071481	2	7	0.0414618	0.220624	SFRP2|SFRP1	http://amigo.geneontology.org/amigo/term/GO:0071481
retinal rod cell development		Gene Ontology	GO:0046548	2	7	0.0414618	0.220624	TRPM1|BHLHE23	http://amigo.geneontology.org/amigo/term/GO:0046548
cyclin-dependent protein serine/threonine kinase activator activity		Gene Ontology	GO:0061575	2	7	0.0414618	0.220624	CKS2|CKS1B	http://amigo.geneontology.org/amigo/term/GO:0061575
prostaglandin metabolic process		Gene Ontology	GO:0006693	2	7	0.0414618	0.220624	PTGR1|HPGDS	http://amigo.geneontology.org/amigo/term/GO:0006693
embryonic eye morphogenesis		Gene Ontology	GO:0048048	2	7	0.0414618	0.220624	EFEMP1|MFAP5	http://amigo.geneontology.org/amigo/term/GO:0048048
nitric oxide mediated signal transduction		Gene Ontology	GO:0007263	2	7	0.0414618	0.220624	MAFA|NOS2	http://amigo.geneontology.org/amigo/term/GO:0007263
regulation of insulin-like growth factor receptor signaling pathway		Gene Ontology	GO:0043567	2	7	0.0414618	0.220624	IGFBP4|IGFBP5	http://amigo.geneontology.org/amigo/term/GO:0043567
regulation of mitotic nuclear division		Gene Ontology	GO:0007088	2	7	0.0414618	0.220624	CAV2|OBSL1	http://amigo.geneontology.org/amigo/term/GO:0007088
synapse		Gene Ontology	GO:0045202	15	232	0.0423288	0.224413	SLC6A5|PAK5|UNC5C|EEF1A2|HTR7|CALB1|GJC1|SCGN|CAPN5|CHRNA1|OBSL1|GABRA4|DSCAM|FGB|GABRA2	http://amigo.geneontology.org/amigo/term/GO:0045202
growth cone		Gene Ontology	GO:0030426	5	47	0.0427097	0.224413	DSCAM|UNC5C|NGFR|FSCN1|GDPD5	http://amigo.geneontology.org/amigo/term/GO:0030426
circadian rhythm		Gene Ontology	GO:0007623	4	32	0.0430311	0.224413	HTR7|NOS2|ASS1|KLF9	http://amigo.geneontology.org/amigo/term/GO:0007623
chemokine-mediated signaling pathway		Gene Ontology	GO:0070098	4	32	0.0430311	0.224413	ACKR4|CCL20|XCR1|ACKR3	http://amigo.geneontology.org/amigo/term/GO:0070098
kinesin complex		Gene Ontology	GO:0005871	4	32	0.0430311	0.224413	KIF18B|KIF26A|KIF23|KIF21B	http://amigo.geneontology.org/amigo/term/GO:0005871
cellular response to drug		Gene Ontology	GO:0035690	4	32	0.0430311	0.224413	PDE4B|NOS2|HTR1B|PPM1E	http://amigo.geneontology.org/amigo/term/GO:0035690
endoplasmic reticulum unfolded protein response		Gene Ontology	GO:0030968	4	32	0.0430311	0.224413	STC2|WFS1|CALR3|CREB3L1	http://amigo.geneontology.org/amigo/term/GO:0030968
anion transmembrane transport		Gene Ontology	GO:0098656	4	32	0.0430311	0.224413	SLC13A1|SLC13A2|SLC13A3|SLC24A1	http://amigo.geneontology.org/amigo/term/GO:0098656
positive regulation of MAP kinase activity		Gene Ontology	GO:0043406	4	32	0.0430311	0.224413	ROBO1|PDGFD|FGF2|ADRA2A	http://amigo.geneontology.org/amigo/term/GO:0043406
cell morphogenesis		Gene Ontology	GO:0000902	6	64	0.0448673	0.233524	CDH20|CDH18|CDH22|MAEL|CAP2|FRY	http://amigo.geneontology.org/amigo/term/GO:0000902
transcription factor binding		Gene Ontology	GO:0008134	11	155	0.0450826	0.234179	NFATC1|NFATC2|E2F1|SOX10|CENPF|FHL2|E2F8|FOXO3|TRIB1|CXXC5|PTPRN	http://amigo.geneontology.org/amigo/term/GO:0008134
DNA duplex unwinding		Gene Ontology	GO:0032508	5	48	0.0457805	0.236325	GINS2|ANXA1|PIF1|MCM3|DDX11	http://amigo.geneontology.org/amigo/term/GO:0032508
circadian regulation of gene expression		Gene Ontology	GO:0032922	5	48	0.0457805	0.236325	BHLHE40|USP2|EGR1|NPAS2|NGFR	http://amigo.geneontology.org/amigo/term/GO:0032922
anaphase-promoting complex		Gene Ontology	GO:0005680	3	19	0.0461275	0.236325	UBE2C|CDC20B|CDC20	http://amigo.geneontology.org/amigo/term/GO:0005680
aspartic-type endopeptidase activity		Gene Ontology	GO:0004190	3	19	0.0461275	0.236325	CTSD|REN|NRIP3	http://amigo.geneontology.org/amigo/term/GO:0004190
ligand-gated ion channel activity		Gene Ontology	GO:0015276	3	19	0.0461275	0.236325	GRIA3|GRIN2A|GRIN2C	http://amigo.geneontology.org/amigo/term/GO:0015276
mRNA stabilization		Gene Ontology	GO:0048255	3	19	0.0461275	0.236325	MEIOC|E2F1|RBM46	http://amigo.geneontology.org/amigo/term/GO:0048255
extrinsic apoptotic signaling pathway in absence of ligand		Gene Ontology	GO:0097192	3	19	0.0461275	0.236325	MKNK2|FOXO3|BOK	http://amigo.geneontology.org/amigo/term/GO:0097192
transcription repressor complex		Gene Ontology	GO:0017053	4	33	0.0468864	0.239691	CTBP2|HEY2|GFI1|ZBTB16	http://amigo.geneontology.org/amigo/term/GO:0017053
basolateral plasma membrane		Gene Ontology	GO:0016323	7	82	0.0469677	0.239691	ANXA1|ANXA2|SLC51A|BSND|SLC26A6|ABCC4|EPCAM	http://amigo.geneontology.org/amigo/term/GO:0016323
cell cortex		Gene Ontology	GO:0005938	6	65	0.0475418	0.242149	RHOBTB3|RHOC|FRY|RHOF|FGB|CAV1	http://amigo.geneontology.org/amigo/term/GO:0005938
phospholipid binding		Gene Ontology	GO:0005543	5	49	0.0489793	0.244762	BIN1|AMPH|F3|SYT16|NR5A1	http://amigo.geneontology.org/amigo/term/GO:0005543
positive regulation of cell population proliferation		Gene Ontology	GO:0008284	14	217	0.0492867	0.244762	SFRP2|MARCKSL1|TGFB3|PDGFD|SLC25A33|KLB|BAMBI|FOXM1|MYOCD|BTC|FGFR4|CALR3|FGF2|HAS2	http://amigo.geneontology.org/amigo/term/GO:0008284

## Sheet: DE20_vs_DP1
KEGG enrichment analysis results of DEGs between DE20 vs. DP1
#Term	Database	ID	Input number	Background number	P-Value	Corrected P-Value	Input	Hyperlink
ECM-receptor interaction	KEGG PATHWAY	gga04512	22	83	4.46507e-11	5.88272e-08	COL4A1|CHAD|ITGA1|ITGB3|THBS1|LAMA2|LAMA4|ITGB6|CD44|COL9A2|COL4A6|COL4A5|COL4A2|TNC|LAMC3|TNN|SDC4|SPP1|COL6A1|COL6A3|COL6A2|COL6A6	http://www.genome.jp/kegg-bin/show_pathway?gga04512/gga:419184%09red/gga:396000%09red/gga:374209%09red/gga:421709%09red/gga:424435%09red/gga:422350%09red/gga:421749%09red/gga:417180%09red/gga:395951%09red/gga:395530%09red/gga:428448%09red/gga:424191%09red/gga:769665%09red/gga:396548%09red/gga:396440%09red/gga:396524%09red/gga:396292%09red/gga:422348%09red/gga:395210%09red/gga:373987%09red/gga:418…
Focal adhesion	KEGG PATHWAY	gga04510	29	189	3.76446e-09	1.23992e-06	TNC|CHAD|ITGA1|ITGB3|AKT3|MYL9|PIK3CD|THBS1|PARVA|LAMA2|LAMA4|ITGB6|COL9A2|VEGFD|COL4A5|JUN|COL4A2|COL4A1|LAMC3|TNN|ACTN1|COL4A6|MYLK|MET|SPP1|COL6A1|COL6A3|COL6A2|COL6A6	http://www.genome.jp/kegg-bin/show_pathway?gga04510/gga:396000%09red/gga:374209%09red/gga:421709%09red/gga:424435%09red/gga:373918%09red/gga:395951%09red/gga:421749%09red/gga:417180%09red/gga:422350%09red/gga:395530%09red/gga:396215%09red/gga:424191%09red/gga:396445%09red/gga:396134%09red/gga:769665%09red/gga:396548%09red/gga:396440%09red/gga:424673%09red/gga:396524%09red/gga:396292%09red/gga:422…
PPAR signaling pathway	KEGG PATHWAY	gga03320	12	64	2.51917e-05	0.00195236	HMGCS1|HMGCS2|PCK1|ACSL4|FABP6|ANGPTL4|FABP2|APOC3|SORBS1|FADS2|EHHADH|ADIPOQ	http://www.genome.jp/kegg-bin/show_pathway?gga03320/gga:422678%09red/gga:423122%09red/gga:424877%09red/gga:396458%09red/gga:416154%09red/gga:422345%09red/gga:100859721%09red/gga:423749%09red/gga:396379%09red/gga:404536%09red/gga:424380%09red/gga:769087%09red
Glycine, serine and threonine metabolism	KEGG PATHWAY	gga00260	9	37	4.55339e-05	0.00333283	GAMT|BPGM|PSPH|DAO|AGXT|GATM|SARDH|DMGDH|PHGDH	http://www.genome.jp/kegg-bin/show_pathway?gga00260/gga:417540%09red/gga:418172%09red/gga:417146%09red/gga:770737%09red/gga:416370%09red/gga:395504%09red/gga:770344%09red/gga:101751055%09red/gga:424381%09red
Metabolic pathways	KEGG PATHWAY	gga01100	79	1290	0.000103639	0.00611521	MSMO1|GCH1|PCK1|BPGM|CKB|HYI|PCBD1|MGLL|MAT1A|NQO1|P4HA2|PLCG2|MBOAT1|MIOX|DGAT2|SGMS2|GAMT|AGXT|IL4I1|HPSE2|GAD2|FADS2|ASPA|RDH8|GATM|CMPK2|DAO|PIK3CD|AMDHD1|DMGDH|GPX2|TH|DHCR7|HSD17B1|ASRGL1|HSD17B3|HSD11B2|UROC1|DNMT3B|HMGCS1|HMGCS2|GPI|ENTPD1|DBH|CKMT1A|CA14|GPAT2|CDO1|SORD|PIGQ|GGT1|ENO4|HPD|PHGDH|AGMAT|DDC|ALDOB|EHHADH|ACOT12|ST6GALNAC1|HACD4|NME4|HOGA1|AK9|PLA2G10|CDA|INPP5F|PSPH|LPIN1|AK…	http://www.genome.jp/kegg-bin/show_pathway?gga01100/gga:422423%09red/gga:421309%09red/gga:421396%09red/gga:416852%09red/gga:396458%09red/gga:396248%09red/gga:423826%09red/gga:100858361%09red/gga:395915%09red/gga:415805%09red/gga:431476%09red/gga:396168%09red/gga:421921%09red/gga:415783%09red/gga:423209%09red/gga:419287%09red/gga:422529%09red/gga:396146%09red/gga:424381%09red/gga:416035%09red/gga:…
Neuroactive ligand-receptor interaction	KEGG PATHWAY	gga04080	29	333	0.000119109	0.00667771	MC2R|CRH|P2RX3|P2RX7|INSL5|RXFP2|THRB|CHRNB4|P2RY13|GAL|C3|NPY|GRM7|PENK|TSPO2|CHRNA5|CHRNA3|MC5R|EDN2|ADRA1B|APLNR|C3AR1|DRD1|S1PR3|SSTR5|PRLHR|GABRD|AGTR1|MLNR	http://www.genome.jp/kegg-bin/show_pathway?gga04080/gga:421131%09red/gga:418198%09red/gga:386577%09red/gga:404297%09red/gga:395613%09red/gga:386578%09red/gga:428856%09red/gga:396431%09red/gga:431264%09red/gga:396065%09red/gga:419914%09red/gga:416112%09red/gga:428985%09red/gga:428072%09red/gga:428695%09red/gga:373890%09red/gga:427633%09red/gga:771952%09red/gga:429337%09red/gga:396370%09red/gga:101…
AGE-RAGE signaling pathway in diabetic complications	KEGG PATHWAY	gga04933	13	90	0.000129668	0.00711826	TGFB3|STAT1|PLCG2|JUN|COL4A6|PIK3CD|VEGFD|COL4A5|AKT3|COL4A2|COL4A1|AGTR1|VCAM1	http://www.genome.jp/kegg-bin/show_pathway?gga04933/gga:418752%09red/gga:395530%09red/gga:421497%09red/gga:424467%09red/gga:424673%09red/gga:415805%09red/gga:422350%09red/gga:422348%09red/gga:424044%09red/gga:396438%09red/gga:419444%09red/gga:396065%09red/gga:395255%09red
Arginine and proline metabolism	KEGG PATHWAY	gga00330	8	42	0.000512515	0.0192925	HOGA1|GAMT|CKB|DAO|CKMT1A|P4HA2|GATM|AGMAT	http://www.genome.jp/kegg-bin/show_pathway?gga00330/gga:416326%09red/gga:374002%09red/gga:396248%09red/gga:770737%09red/gga:101751055%09red/gga:395504%09red/gga:373942%09red/gga:770036%09red
Influenza A	KEGG PATHWAY	gga05164	14	135	0.00151719	0.0388297	IFIH1|IRF7|STAT2|STAT1|TRIM25|TMPRSS2|EIF2AK2|PIK3CD|SOCS3|TLR3|AKT3|IFNGR1|PML|RSAD2	http://www.genome.jp/kegg-bin/show_pathway?gga05164/gga:396330%09red/gga:395299%09red/gga:419444%09red/gga:418528%09red/gga:421497%09red/gga:395147%09red/gga:415302%09red/gga:417401%09red/gga:428650%09red/gga:424044%09red/gga:422720%09red/gga:424185%09red/gga:100858732%09red/gga:421685%09red
Tyrosine metabolism	KEGG PATHWAY	gga00350	6	34	0.00357883	0.0684815	DBH|PNMT|TH|DDC|IL4I1|HPD	http://www.genome.jp/kegg-bin/show_pathway?gga00350/gga:395592%09red/gga:395549%09red/gga:416852%09red/gga:420947%09red/gga:100858738%09red/gga:417039%09red
Herpes simplex virus 1 infection	KEGG PATHWAY	gga05168	14	150	0.00368742	0.0684815	IFIH1|STAT1|IRF7|STAT2|SOCS3|EIF2AK2|PIK3CD|ITGB3|PML|TLR3|B2M|AKT3|IFNGR1|C3	http://www.genome.jp/kegg-bin/show_pathway?gga05168/gga:396330%09red/gga:395299%09red/gga:419444%09red/gga:421497%09red/gga:395147%09red/gga:415302%09red/gga:374209%09red/gga:424044%09red/gga:422720%09red/gga:414830%09red/gga:424185%09red/gga:100858732%09red/gga:396370%09red/gga:421685%09red
Cytokine-cytokine receptor interaction	KEGG PATHWAY	gga04060	16	202	0.00855209	0.109926	INHA|IL13RA1|EDA|BMP3|ACKR4|CCL19|IL5RA|TNFRSF21|TGFB3|IFNGR1|EDAR|CXCR4|CX3CL1|TNFSF13B|TNFRSF6B|TNFRSF19	http://www.genome.jp/kegg-bin/show_pathway?gga04060/gga:422230%09red/gga:418943%09red/gga:424197%09red/gga:415651%09red/gga:100859797%09red/gga:422581%09red/gga:771801%09red/gga:428015%09red/gga:374229%09red/gga:395096%09red/gga:396438%09red/gga:395324%09red/gga:427406%09red/gga:422062%09red/gga:769069%09red/gga:421685%09red
Vascular smooth muscle contraction	KEGG PATHWAY	gga04270	11	117	0.00900642	0.111836	ACTA2|KCNMB1|ADRA1B|PLA2G10|KCNMB4|ACTG2|MYLK|MYL6|AGTR1|EDN2|MYL9	http://www.genome.jp/kegg-bin/show_pathway?gga04270/gga:423787%09red/gga:395301%09red/gga:417852%09red/gga:100996929%09red/gga:419559%09red/gga:396445%09red/gga:396084%09red/gga:373890%09red/gga:396215%09red/gga:396065%09red/gga:416425%09red
Taurine and hypotaurine metabolism	KEGG PATHWAY	gga00430	3	10	0.0114277	0.126521	GGT1|CDO1|GAD2	http://www.genome.jp/kegg-bin/show_pathway?gga00430/gga:416945%09red/gga:395395%09red/gga:427391%09red
Alanine, aspartate and glutamate metabolism	KEGG PATHWAY	gga00250	5	34	0.0148498	0.14878	ASRGL1|IL4I1|AGXT|ASPA|GAD2	http://www.genome.jp/kegg-bin/show_pathway?gga00250/gga:770344%09red/gga:395395%09red/gga:417609%09red/gga:421868%09red/gga:417039%09red
Butanoate metabolism	KEGG PATHWAY	gga00650	4	24	0.0198292	0.17701	HMGCS1|HMGCS2|EHHADH|GAD2	http://www.genome.jp/kegg-bin/show_pathway?gga00650/gga:424380%09red/gga:395395%09red/gga:396379%09red/gga:424877%09red
Steroid hormone biosynthesis	KEGG PATHWAY	gga00140	5	37	0.0200186	0.17701	AKR1D1|SRD5A1|HSD17B3|HSD11B2|HSD17B1	http://www.genome.jp/kegg-bin/show_pathway?gga00140/gga:427474%09red/gga:100858361%09red/gga:395641%09red/gga:418107%09red/gga:770453%09red
Toll-like receptor signaling pathway	KEGG PATHWAY	gga04620	8	84	0.0225192	0.188515	IRF7|STAT1|FOS|JUN|PIK3CD|TLR3|AKT3|SPP1	http://www.genome.jp/kegg-bin/show_pathway?gga04620/gga:396330%09red/gga:395210%09red/gga:421497%09red/gga:424673%09red/gga:396512%09red/gga:424044%09red/gga:422720%09red/gga:419444%09red
Regulation of actin cytoskeleton	KEGG PATHWAY	gga04810	14	190	0.0225359	0.188515	ACTN1|ITGB2|WASF1|ITGB6|TMSB4X|ITGA1|PIK3CD|MYLK|ITGB3|CXCR4|FGF7|MYL9|FGF1|GSN	http://www.genome.jp/kegg-bin/show_pathway?gga04810/gga:374209%09red/gga:396445%09red/gga:419444%09red/gga:424191%09red/gga:395324%09red/gga:408047%09red/gga:395774%09red/gga:415439%09red/gga:373918%09red/gga:396094%09red/gga:396215%09red/gga:421761%09red/gga:395951%09red/gga:396181%09red
Phenylalanine metabolism	KEGG PATHWAY	gga00360	3	14	0.0243049	0.189347	DDC|IL4I1|HPD	http://www.genome.jp/kegg-bin/show_pathway?gga00360/gga:420947%09red/gga:417039%09red/gga:416852%09red
Adherens junction	KEGG PATHWAY	gga04520	7	70	0.0256557	0.189347	ACTN1|WASF1|MET|SORBS1|CDH1|SNAI1|CTNNA3	http://www.genome.jp/kegg-bin/show_pathway?gga04520/gga:423648%09red/gga:396134%09red/gga:415860%09red/gga:423749%09red/gga:396047%09red/gga:373918%09red/gga:421761%09red
Calcium signaling pathway	KEGG PATHWAY	gga04020	13	180	0.0310665	0.207007	ADRA1B|CAMK1D|CAMK1G|RYR3|MYLK|CAMK2A|DRD1|PLCG2|CXCR4|P2RX3|SLC8A3|AGTR1|P2RX7	http://www.genome.jp/kegg-bin/show_pathway?gga04020/gga:396445%09red/gga:419859%09red/gga:428856%09red/gga:374175%09red/gga:415805%09red/gga:396111%09red/gga:373890%09red/gga:427633%09red/gga:395759%09red/gga:771952%09red/gga:395324%09red/gga:396065%09red/gga:425522%09red
Cysteine and methionine metabolism	KEGG PATHWAY	gga00270	5	43	0.0335789	0.207007	DNMT3B|IL4I1|MAT1A|PHGDH|CDO1	http://www.genome.jp/kegg-bin/show_pathway?gga00270/gga:417039%09red/gga:423628%09red/gga:424381%09red/gga:419287%09red/gga:427391%09red
Base excision repair	KEGG PATHWAY	gga03410	4	29	0.0342252	0.207318	MUTYH|NEIL2|POLE4|UNG	http://www.genome.jp/kegg-bin/show_pathway?gga03410/gga:107055326%09red/gga:374010%09red/gga:424594%09red/gga:422037%09red
MAPK signaling pathway	KEGG PATHWAY	gga04010	17	261	0.0345266	0.208664	FGF1|TGFB3|HSPB1|FOS|JUN|NR4A1|DUSP3|VEGFD|AKT3|STK4|DUSP8|FGF7|CACNG3|DUSP1|DUSP10|PTPN5|MET	http://www.genome.jp/kegg-bin/show_pathway?gga04010/gga:419187%09red/gga:100857380%09red/gga:421340%09red/gga:395378%09red/gga:421497%09red/gga:424673%09red/gga:374192%09red/gga:396134%09red/gga:396227%09red/gga:396512%09red/gga:396094%09red/gga:425527%09red/gga:415439%09red/gga:395255%09red/gga:770435%09red/gga:396438%09red/gga:423085%09red
Adrenergic signaling in cardiomyocytes	KEGG PATHWAY	gga04261	10	128	0.035774	0.214237	ADRA1B|FXYD2|ATP1B4|CAMK2A|TPM1|TPM2|AKT3|AGTR1|CACNG3|SLC8A3	http://www.genome.jp/kegg-bin/show_pathway?gga04261/gga:374175%09red/gga:395378%09red/gga:421497%09red/gga:419770%09red/gga:396430%09red/gga:373890%09red/gga:395759%09red/gga:396366%09red/gga:396065%09red/gga:422365%09red
Glycerolipid metabolism	KEGG PATHWAY	gga00561	6	60	0.037465	0.219595	PLPP5|LPIN1|DGAT2|MGLL|GPAT2|MBOAT1	http://www.genome.jp/kegg-bin/show_pathway?gga00561/gga:416024%09red/gga:426550%09red/gga:421309%09red/gga:420826%09red/gga:421945%09red/gga:770752%09red
Adipocytokine signaling pathway	KEGG PATHWAY	gga04920	6	64	0.0477735	0.242627	PCK1|SOCS3|ACSL4|AKT3|NPY|ADIPOQ	http://www.genome.jp/kegg-bin/show_pathway?gga04920/gga:395299%09red/gga:422345%09red/gga:421497%09red/gga:396464%09red/gga:396458%09red/gga:404536%09red
Apelin signaling pathway	KEGG PATHWAY	gga04371	9	119	0.0525942	0.244851	ACTA2|APLNR|RYR3|MYLK|AKT3|SPP1|CDH1|SLC8A3|AGTR1	http://www.genome.jp/kegg-bin/show_pathway?gga04371/gga:396445%09red/gga:395210%09red/gga:421497%09red/gga:423787%09red/gga:415860%09red/gga:396111%09red/gga:395759%09red/gga:429337%09red/gga:396065%09red
Cardiac muscle contraction	KEGG PATHWAY	gga04260	6	66	0.053523	0.245005	FXYD2|ATP1B4|TPM2|TPM1|SLC8A3|CACNG3	http://www.genome.jp/kegg-bin/show_pathway?gga04260/gga:395378%09red/gga:419770%09red/gga:396430%09red/gga:422365%09red/gga:395759%09red/gga:396366%09red
Histidine metabolism	KEGG PATHWAY	gga00340	3	21	0.05966	0.266229	AMDHD1|ASPA|UROC1	http://www.genome.jp/kegg-bin/show_pathway?gga00340/gga:417917%09red/gga:416035%09red/gga:417609%09red
Ubiquinone and other terpenoid-quinone biosynthesis	KEGG PATHWAY	gga00130	2	9	0.0620358	0.266229	HPD|NQO1	http://www.genome.jp/kegg-bin/show_pathway?gga00130/gga:769737%09red/gga:416852%09red
C-type lectin receptor signaling pathway	KEGG PATHWAY	gga04625	7	87	0.0639063	0.27204	IRF1|STAT2|STAT1|JUN|PIK3CD|PLCG2|AKT3	http://www.genome.jp/kegg-bin/show_pathway?gga04625/gga:421497%09red/gga:424673%09red/gga:415805%09red/gga:424044%09red/gga:396384%09red/gga:419444%09red/gga:100858732%09red
Glycolysis / Gluconeogenesis	KEGG PATHWAY	gga00010	5	53	0.0665094	0.279956	PCK1|ALDOB|ENO4|GPI|BPGM	http://www.genome.jp/kegg-bin/show_pathway?gga00010/gga:396458%09red/gga:418172%09red/gga:423918%09red/gga:427308%09red/gga:415783%09red
Fatty acid metabolism	KEGG PATHWAY	gga01212	5	53	0.0665094	0.279956	ELOVL7|FADS2|EHHADH|HACD4|ACSL4	http://www.genome.jp/kegg-bin/show_pathway?gga01212/gga:427232%09red/gga:431579%09red/gga:423122%09red/gga:422345%09red/gga:424877%09red
Synthesis and degradation of ketone bodies	KEGG PATHWAY	gga00072	2	10	0.072635	0.286088	HMGCS1|HMGCS2	http://www.genome.jp/kegg-bin/show_pathway?gga00072/gga:424380%09red/gga:396379%09red
Tryptophan metabolism	KEGG PATHWAY	gga00380	4	39	0.077259	0.30115	DDC|IL4I1|EHHADH|HAAO	http://www.genome.jp/kegg-bin/show_pathway?gga00380/gga:420947%09red/gga:417039%09red/gga:421396%09red/gga:424877%09red
Phagosome	KEGG PATHWAY	gga04145	9	132	0.085026	0.314226	ITGB3|MARCO|PLA2R1|TUBB3|THBS1|ITGB2|ATP6V1G3|C3|C1R	http://www.genome.jp/kegg-bin/show_pathway?gga04145/gga:404304%09red/gga:431043%09red/gga:373987%09red/gga:395488%09red/gga:374209%09red/gga:418295%09red/gga:424349%09red/gga:396370%09red/gga:396181%09red
Pyrimidine metabolism	KEGG PATHWAY	gga00240	5	59	0.0925656	0.335056	NME4|CMPK2|AK9|CDA|ENTPD1	http://www.genome.jp/kegg-bin/show_pathway?gga00240/gga:771849%09red/gga:423826%09red/gga:771077%09red/gga:395915%09red/gga:421921%09red
Biosynthesis of amino acids	KEGG PATHWAY	gga01230	5	60	0.0973517	0.341119	ALDOB|ENO4|MAT1A|PHGDH|PSPH	http://www.genome.jp/kegg-bin/show_pathway?gga01230/gga:417540%09red/gga:423628%09red/gga:423918%09red/gga:427308%09red/gga:424381%09red
Valine, leucine and isoleucine degradation	KEGG PATHWAY	gga00280	4	44	0.105581	0.35685	HMGCS1|IL4I1|EHHADH|HMGCS2	http://www.genome.jp/kegg-bin/show_pathway?gga00280/gga:424380%09red/gga:396379%09red/gga:417039%09red/gga:424877%09red
Folate biosynthesis	KEGG PATHWAY	gga00790	3	28	0.1096	0.360543	GCH1|PCBD1|TH	http://www.genome.jp/kegg-bin/show_pathway?gga00790/gga:395729%09red/gga:396146%09red/gga:395592%09red
Insulin signaling pathway	KEGG PATHWAY	gga04910	8	121	0.113651	0.372014	PCK1|SOCS1|SOCS3|SOCS2|PIK3CD|AKT3|PRKAR2B|SORBS1	http://www.genome.jp/kegg-bin/show_pathway?gga04910/gga:395299%09red/gga:416630%09red/gga:421497%09red/gga:395219%09red/gga:396458%09red/gga:423749%09red/gga:419444%09red/gga:769420%09red
Carbon metabolism	KEGG PATHWAY	gga01200	7	102	0.116749	0.376236	GPI|PSPH|AGXT|ENO4|PHGDH|ALDOB|EHHADH	http://www.genome.jp/kegg-bin/show_pathway?gga01200/gga:417540%09red/gga:423918%09red/gga:424877%09red/gga:427308%09red/gga:415783%09red/gga:770344%09red/gga:424381%09red
Cell adhesion molecules (CAMs)	KEGG PATHWAY	gga04514	8	122	0.117369	0.376236	ITGB2|SDC4|CNTN2|VCAM1|CDH1|CLDN1|CDH3|CADM3	http://www.genome.jp/kegg-bin/show_pathway?gga04514/gga:419825%09red/gga:419184%09red/gga:424467%09red/gga:415860%09red/gga:414845%09red/gga:772356%09red/gga:424910%09red/gga:396181%09red
FoxO signaling pathway	KEGG PATHWAY	gga04068	8	123	0.121152	0.379589	PCK1|PIK3CD|AKT3|STK4|FOXO6|FBXO32|TGFB3|SETD7	http://www.genome.jp/kegg-bin/show_pathway?gga04068/gga:419187%09red/gga:421497%09red/gga:396458%09red/gga:422443%09red/gga:420343%09red/gga:396438%09red/gga:419444%09red/gga:100857767%09red
Biosynthesis of unsaturated fatty acids	KEGG PATHWAY	gga01040	3	30	0.126085	0.390403	ELOVL7|FADS2|HACD4	http://www.genome.jp/kegg-bin/show_pathway?gga01040/gga:427232%09red/gga:431579%09red/gga:423122%09red
Glyoxylate and dicarboxylate metabolism	KEGG PATHWAY	gga00630	3	31	0.134641	0.404536	HYI|AGXT|HOGA1	http://www.genome.jp/kegg-bin/show_pathway?gga00630/gga:770344%09red/gga:770036%09red/gga:424567%09red
Fanconi anemia pathway	KEGG PATHWAY	gga03460	4	50	0.144783	0.424246	POLK|FANCE|BRCA2|ERCC4	http://www.genome.jp/kegg-bin/show_pathway?gga03460/gga:416420%09red/gga:374003%09red/gga:374139%09red/gga:419891%09red
TGF-beta signaling pathway	KEGG PATHWAY	gga04350	6	90	0.153149	0.441517	DCN|TGFB3|LTBP1|THBS1|FMOD|RGMB	http://www.genome.jp/kegg-bin/show_pathway?gga04350/gga:427277%09red/gga:421461%09red/gga:395814%09red/gga:373987%09red/gga:417892%09red/gga:396438%09red
Steroid biosynthesis	KEGG PATHWAY	gga00100	2	17	0.158816	0.449495	MSMO1|DHCR7	http://www.genome.jp/kegg-bin/show_pathway?gga00100/gga:422982%09red/gga:422423%09red
Intestinal immune network for IgA production	KEGG PATHWAY	gga04672	3	36	0.180093	0.456328	PIGR|CXCR4|TNFSF13B	http://www.genome.jp/kegg-bin/show_pathway?gga04672/gga:395324%09red/gga:374229%09red/gga:419848%09red
Terpenoid backbone biosynthesis	KEGG PATHWAY	gga00900	2	19	0.185951	0.456328	HMGCS1|HMGCS2	http://www.genome.jp/kegg-bin/show_pathway?gga00900/gga:424380%09red/gga:396379%09red
RIG-I-like receptor signaling pathway	KEGG PATHWAY	gga04622	4	57	0.196412	0.456328	TRIM25|IFIH1|IRF7|DHX58	http://www.genome.jp/kegg-bin/show_pathway?gga04622/gga:396330%09red/gga:424185%09red/gga:417401%09red/gga:100858653%09red
Basal transcription factors	KEGG PATHWAY	gga03022	3	38	0.199307	0.456328	TAF13|TAF4B|GTF2A1L	http://www.genome.jp/kegg-bin/show_pathway?gga03022/gga:418365%09red/gga:421086%09red/gga:100534591%09red
Nucleotide excision repair	KEGG PATHWAY	gga03420	3	38	0.199307	0.456328	DDB2|POLE4|ERCC4	http://www.genome.jp/kegg-bin/show_pathway?gga03420/gga:416420%09red/gga:107055326%09red/gga:423185%09red
ErbB signaling pathway	KEGG PATHWAY	gga04012	5	78	0.202225	0.456328	PLCG2|AKT3|PIK3CD|CAMK2A|JUN	http://www.genome.jp/kegg-bin/show_pathway?gga04012/gga:421497%09red/gga:424673%09red/gga:374175%09red/gga:419444%09red/gga:415805%09red
VEGF signaling pathway	KEGG PATHWAY	gga04370	4	58	0.204209	0.456328	PLCG2|AKT3|PIK3CD|HSPB1	http://www.genome.jp/kegg-bin/show_pathway?gga04370/gga:421497%09red/gga:396227%09red/gga:419444%09red/gga:415805%09red
Phenylalanine, tyrosine and tryptophan biosynthesis	KEGG PATHWAY	gga00400	1	5	0.205466	0.456328	IL4I1	http://www.genome.jp/kegg-bin/show_pathway?gga00400/gga:417039%09red
Glycosaminoglycan biosynthesis - heparan sulfate / heparin	KEGG PATHWAY	gga00534	2	24	0.255823	0.460958	HS3ST5|HS3ST1	http://www.genome.jp/kegg-bin/show_pathway?gga00534/gga:422840%09red/gga:428621%09red
Notch signaling pathway	KEGG PATHWAY	gga04330	3	44	0.259355	0.460958	JAG2|DTX3L|KAT2B	http://www.genome.jp/kegg-bin/show_pathway?gga04330/gga:776138%09red/gga:428441%09red/gga:424267%09red
p53 signaling pathway	KEGG PATHWAY	gga04115	4	66	0.269325	0.460958	DDB2|IGFBP3|SESN1|THBS1	http://www.genome.jp/kegg-bin/show_pathway?gga04115/gga:373987%09red/gga:420790%09red/gga:423185%09red/gga:421766%09red
Fatty acid elongation	KEGG PATHWAY	gga00062	2	25	0.269932	0.460958	ELOVL7|HACD4	http://www.genome.jp/kegg-bin/show_pathway?gga00062/gga:427232%09red/gga:431579%09red
alpha-Linolenic acid metabolism	KEGG PATHWAY	gga00592	2	25	0.269932	0.460958	FADS2|PLA2G10	http://www.genome.jp/kegg-bin/show_pathway?gga00592/gga:423122%09red/gga:416425%09red
Pentose phosphate pathway	KEGG PATHWAY	gga00030	2	25	0.269932	0.460958	ALDOB|GPI	http://www.genome.jp/kegg-bin/show_pathway?gga00030/gga:427308%09red/gga:415783%09red
Glutathione metabolism	KEGG PATHWAY	gga00480	3	47	0.290233	0.460958	GPX2|GGT1|CHAC1	http://www.genome.jp/kegg-bin/show_pathway?gga00480/gga:423209%09red/gga:416945%09red/gga:100857454%09red
Cell cycle	KEGG PATHWAY	gga04110	6	114	0.297344	0.468127	CDKN2C|TGFB3|ORC5|MCM5|SMC1B|CDC7	http://www.genome.jp/kegg-bin/show_pathway?gga04110/gga:417714%09red/gga:418243%09red/gga:429104%09red/gga:418058%09red/gga:424507%09red/gga:396438%09red
Salmonella infection	KEGG PATHWAY	gga05132	4	70	0.303165	0.469545	IFNGR1|JUN|WASF1|FOS	http://www.genome.jp/kegg-bin/show_pathway?gga05132/gga:424673%09red/gga:396512%09red/gga:421761%09red/gga:421685%09red
Arachidonic acid metabolism	KEGG PATHWAY	gga00590	3	49	0.310965	0.469545	GGT1|PLA2G10|GPX2	http://www.genome.jp/kegg-bin/show_pathway?gga00590/gga:416945%09red/gga:416425%09red/gga:100857454%09red
Inositol phosphate metabolism	KEGG PATHWAY	gga00562	4	71	0.311704	0.469545	PLCG2|MIOX|PIK3CD|INPP5F	http://www.genome.jp/kegg-bin/show_pathway?gga00562/gga:423932%09red/gga:419444%09red/gga:415805%09red/gga:107052518%09red
Glycerophospholipid metabolism	KEGG PATHWAY	gga00564	5	94	0.315998	0.469545	PLPP5|MBOAT1|PLA2G10|GPAT2|LPIN1	http://www.genome.jp/kegg-bin/show_pathway?gga00564/gga:426550%09red/gga:420826%09red/gga:421945%09red/gga:416425%09red/gga:770752%09red
mTOR signaling pathway	KEGG PATHWAY	gga04150	7	140	0.316632	0.469545	DDIT4|FZD8|GRB10|PIK3CD|AKT3|ATP6V1G3|WNT16	http://www.genome.jp/kegg-bin/show_pathway?gga04150/gga:107053650%09red/gga:420948%09red/gga:421497%09red/gga:374059%09red/gga:424349%09red/gga:419444%09red/gga:427856%09red
beta-Alanine metabolism	KEGG PATHWAY	gga00410	2	29	0.326107	0.478437	EHHADH|GAD2	http://www.genome.jp/kegg-bin/show_pathway?gga00410/gga:395395%09red/gga:424877%09red
Ascorbate and aldarate metabolism	KEGG PATHWAY	gga00053	1	10	0.344075	0.478437	MIOX	http://www.genome.jp/kegg-bin/show_pathway?gga00053/gga:107052518%09red
DNA replication	KEGG PATHWAY	gga03030	2	31	0.353799	0.488026	MCM5|POLE4	http://www.genome.jp/kegg-bin/show_pathway?gga03030/gga:418058%09red/gga:107055326%09red
Lysine degradation	KEGG PATHWAY	gga00310	3	54	0.362831	0.488026	EHHADH|SETD7|MLLT11	http://www.genome.jp/kegg-bin/show_pathway?gga00310/gga:422443%09red/gga:395847%09red/gga:424877%09red
Pyruvate metabolism	KEGG PATHWAY	gga00620	2	32	0.367496	0.488026	ACOT12|PCK1	http://www.genome.jp/kegg-bin/show_pathway?gga00620/gga:396458%09red/gga:431627%09red
Progesterone-mediated oocyte maturation	KEGG PATHWAY	gga04914	4	78	0.371827	0.491356	CPEB4|STK10|AKT3|PIK3CD	http://www.genome.jp/kegg-bin/show_pathway?gga04914/gga:421497%09red/gga:416204%09red/gga:419444%09red/gga:416363%09red
Peroxisome	KEGG PATHWAY	gga04146	4	79	0.380415	0.502227	EHHADH|DAO|AGXT|ACSL4	http://www.genome.jp/kegg-bin/show_pathway?gga04146/gga:770344%09red/gga:101751055%09red/gga:422345%09red/gga:424877%09red
Fatty acid degradation	KEGG PATHWAY	gga00071	2	33	0.381079	0.502322	EHHADH|ACSL4	http://www.genome.jp/kegg-bin/show_pathway?gga00071/gga:422345%09red/gga:424877%09red
Apoptosis	KEGG PATHWAY	gga04210	6	127	0.384238	0.504015	CASP7|BCL2A1|JUN|FOS|PIK3CD|AKT3	http://www.genome.jp/kegg-bin/show_pathway?gga04210/gga:423901%09red/gga:421497%09red/gga:424673%09red/gga:396512%09red/gga:395673%09red/gga:419444%09red
Fructose and mannose metabolism	KEGG PATHWAY	gga00051	2	35	0.407856	0.518458	SORD|ALDOB	http://www.genome.jp/kegg-bin/show_pathway?gga00051/gga:427308%09red/gga:415332%09red
Necroptosis	KEGG PATHWAY	gga04217	6	131	0.411196	0.518458	STAT2|STAT1|EIF2AK2|CAMK2A|TLR3|IFNGR1	http://www.genome.jp/kegg-bin/show_pathway?gga04217/gga:374175%09red/gga:100858732%09red/gga:424044%09red/gga:422720%09red/gga:395147%09red/gga:421685%09red
Tight junction	KEGG PATHWAY	gga04530	7	156	0.414912	0.518458	MYH11|ACTN1|JUN|ACTR3B|MYL6|CLDN1|MYL9	http://www.genome.jp/kegg-bin/show_pathway?gga04530/gga:100996929%09red/gga:424673%09red/gga:420439%09red/gga:373918%09red/gga:396215%09red/gga:424910%09red/gga:396211%09red
Thiamine metabolism	KEGG PATHWAY	gga00730	1	13	0.415357	0.518458	AK7	http://www.genome.jp/kegg-bin/show_pathway?gga00730/gga:428907%09red
Selenocompound metabolism	KEGG PATHWAY	gga00450	1	15	0.458525	0.549687	TXNRD1	http://www.genome.jp/kegg-bin/show_pathway?gga00450/gga:418082%09red
Primary bile acid biosynthesis	KEGG PATHWAY	gga00120	1	15	0.458525	0.549687	AKR1D1	http://www.genome.jp/kegg-bin/show_pathway?gga00120/gga:418107%09red
ABC transporters	KEGG PATHWAY	gga02010	2	40	0.472144	0.563348	ABCG2|ABCA5	http://www.genome.jp/kegg-bin/show_pathway?gga02010/gga:423767%09red/gga:417444%09red
Wnt signaling pathway	KEGG PATHWAY	gga04310	6	141	0.477818	0.563348	SFRP2|NOTUM|FZD8|JUN|CAMK2A|WNT16	http://www.genome.jp/kegg-bin/show_pathway?gga04310/gga:374175%09red/gga:374059%09red/gga:424673%09red/gga:395546%09red/gga:417385%09red/gga:427856%09red
Autophagy - animal	KEGG PATHWAY	gga04140	5	117	0.486829	0.570892	PIK3CD|ATG4A|AKT3|DDIT4|TP53INP2	http://www.genome.jp/kegg-bin/show_pathway?gga04140/gga:421497%09red/gga:769066%09red/gga:107053650%09red/gga:772074%09red/gga:419444%09red
Nitrogen metabolism	KEGG PATHWAY	gga00910	1	17	0.498508	0.575118	CA14	http://www.genome.jp/kegg-bin/show_pathway?gga00910/gga:431476%09red
Fatty acid biosynthesis	KEGG PATHWAY	gga00061	1	17	0.498508	0.575118	ACSL4	http://www.genome.jp/kegg-bin/show_pathway?gga00061/gga:422345%09red
Glycosaminoglycan degradation	KEGG PATHWAY	gga00531	1	18	0.51738	0.590427	HPSE2	http://www.genome.jp/kegg-bin/show_pathway?gga00531/gga:423834%09red
Ether lipid metabolism	KEGG PATHWAY	gga00565	2	44	0.52044	0.593662	ENPP2|PLA2G10	http://www.genome.jp/kegg-bin/show_pathway?gga00565/gga:420361%09red/gga:416425%09red
RNA degradation	KEGG PATHWAY	gga03018	3	70	0.521073	0.59387	EXOSC2|PNLDC1|ENO4	http://www.genome.jp/kegg-bin/show_pathway?gga03018/gga:428595%09red/gga:417182%09red/gga:423918%09red
Glycosaminoglycan biosynthesis - chondroitin sulfate / dermatan sulfate	KEGG PATHWAY	gga00532	1	19	0.535543	0.603058	UST	http://www.genome.jp/kegg-bin/show_pathway?gga00532/gga:768809%09red
NOD-like receptor signaling pathway	KEGG PATHWAY	gga04621	5	124	0.536308	0.603661	P2RX7|IRF7|JUN|STAT2|STAT1	http://www.genome.jp/kegg-bin/show_pathway?gga04621/gga:771952%09red/gga:396330%09red/gga:424673%09red/gga:100858732%09red/gga:424044%09red
Purine metabolism	KEGG PATHWAY	gga00230	5	125	0.543199	0.610922	NME4|GDA|AK9|AK7|ENTPD1	http://www.genome.jp/kegg-bin/show_pathway?gga00230/gga:423826%09red/gga:427253%09red/gga:428907%09red/gga:771077%09red/gga:395915%09red
Pentose and glucuronate interconversions	KEGG PATHWAY	gga00040	1	20	0.553022	0.617463	SORD	http://www.genome.jp/kegg-bin/show_pathway?gga00040/gga:415332%09red
Glycosylphosphatidylinositol (GPI)-anchor biosynthesis	KEGG PATHWAY	gga00563	1	22	0.586035	0.644222	PIGQ	http://www.genome.jp/kegg-bin/show_pathway?gga00563/gga:770171%09red
Protein export	KEGG PATHWAY	gga03060	1	23	0.601616	0.657238	IMMP2L	http://www.genome.jp/kegg-bin/show_pathway?gga03060/gga:417780%09red
Drug metabolism - other enzymes	KEGG PATHWAY	gga00983	2	57	0.655925	0.700309	NME4|CDA	http://www.genome.jp/kegg-bin/show_pathway?gga00983/gga:771849%09red/gga:395915%09red
Cellular senescence	KEGG PATHWAY	gga04218	5	143	0.65789	0.700855	PIK3CD|AKT3|TGFB3|RAD9B|IGFBP3	http://www.genome.jp/kegg-bin/show_pathway?gga04218/gga:421497%09red/gga:416868%09red/gga:396438%09red/gga:419444%09red/gga:420790%09red
Citrate cycle (TCA cycle)	KEGG PATHWAY	gga00020	1	28	0.671162	0.709676	PCK1	http://www.genome.jp/kegg-bin/show_pathway?gga00020/gga:396458%09red
Autophagy - other	KEGG PATHWAY	gga04136	1	28	0.671162	0.709676	ATG4A	http://www.genome.jp/kegg-bin/show_pathway?gga04136/gga:772074%09red
Linoleic acid metabolism	KEGG PATHWAY	gga00591	1	28	0.671162	0.709676	PLA2G10	http://www.genome.jp/kegg-bin/show_pathway?gga00591/gga:416425%09red
Mucin type O-glycan biosynthesis	KEGG PATHWAY	gga00512	1	28	0.671162	0.709676	ST6GALNAC1	http://www.genome.jp/kegg-bin/show_pathway?gga00512/gga:396168%09red
Phosphatidylinositol signaling system	KEGG PATHWAY	gga04070	3	91	0.69142	0.727012	PLCG2|PIK3CD|INPP5F	http://www.genome.jp/kegg-bin/show_pathway?gga04070/gga:423932%09red/gga:419444%09red/gga:415805%09red
Melanogenesis	KEGG PATHWAY	gga04916	3	91	0.69142	0.727012	FZD8|WNT16|CAMK2A	http://www.genome.jp/kegg-bin/show_pathway?gga04916/gga:374059%09red/gga:374175%09red/gga:427856%09red
Propanoate metabolism	KEGG PATHWAY	gga00640	1	32	0.717958	0.74821	EHHADH	http://www.genome.jp/kegg-bin/show_pathway?gga00640/gga:424877%09red
Starch and sucrose metabolism	KEGG PATHWAY	gga00500	1	33	0.728578	0.75702	GPI	http://www.genome.jp/kegg-bin/show_pathway?gga00500/gga:415783%09red
Ubiquitin mediated proteolysis	KEGG PATHWAY	gga04120	4	127	0.730513	0.758732	DDB2|PML|SOCS1|SOCS3	http://www.genome.jp/kegg-bin/show_pathway?gga04120/gga:416630%09red/gga:395299%09red/gga:415302%09red/gga:423185%09red
Ferroptosis	KEGG PATHWAY	gga04216	1	34	0.738799	0.765527	ACSL4	http://www.genome.jp/kegg-bin/show_pathway?gga04216/gga:422345%09red
Oocyte meiosis	KEGG PATHWAY	gga04114	3	99	0.742976	0.769553	CPEB4|SMC1B|CAMK2A	http://www.genome.jp/kegg-bin/show_pathway?gga04114/gga:374175%09red/gga:416363%09red/gga:418243%09red
Proteasome	KEGG PATHWAY	gga03050	1	35	0.748635	0.774501	PSMF1	http://www.genome.jp/kegg-bin/show_pathway?gga03050/gga:430115%09red
Homologous recombination	KEGG PATHWAY	gga03440	1	38	0.775978	0.797466	BRCA2	http://www.genome.jp/kegg-bin/show_pathway?gga03440/gga:374139%09red
Retinol metabolism	KEGG PATHWAY	gga00830	1	39	0.784416	0.803942	RDH8	http://www.genome.jp/kegg-bin/show_pathway?gga00830/gga:429086%09red
Hedgehog signaling pathway	KEGG PATHWAY	gga04340	1	41	0.80035	0.818046	GLI1	http://www.genome.jp/kegg-bin/show_pathway?gga04340/gga:396045%09red
Cytosolic DNA-sensing pathway	KEGG PATHWAY	gga04623	1	44	0.822073	0.835529	IRF7	http://www.genome.jp/kegg-bin/show_pathway?gga04623/gga:396330%09red
Sphingolipid metabolism	KEGG PATHWAY	gga00600	1	45	0.828776	0.841227	SGMS2	http://www.genome.jp/kegg-bin/show_pathway?gga00600/gga:422529%09red
GnRH signaling pathway	KEGG PATHWAY	gga04912	2	84	0.839073	0.851023	JUN|CAMK2A	http://www.genome.jp/kegg-bin/show_pathway?gga04912/gga:374175%09red/gga:424673%09red
Gap junction	KEGG PATHWAY	gga04540	2	84	0.839073	0.851023	TUBB3|DRD1	http://www.genome.jp/kegg-bin/show_pathway?gga04540/gga:431043%09red/gga:427633%09red
Amino sugar and nucleotide sugar metabolism	KEGG PATHWAY	gga00520	1	48	0.847409	0.857168	GPI	http://www.genome.jp/kegg-bin/show_pathway?gga00520/gga:415783%09red
Mitophagy - animal	KEGG PATHWAY	gga04137	1	58	0.89608	0.90121	JUN	http://www.genome.jp/kegg-bin/show_pathway?gga04137/gga:424673%09red
RNA transport	KEGG PATHWAY	gga03013	2	132	0.963674	0.965139	GEMIN8|EEF1A2	http://www.genome.jp/kegg-bin/show_pathway?gga03013/gga:419244%09red/gga:418631%09red
Endocytosis	KEGG PATHWAY	gga04144	4	228	0.976611	0.977724	PML|ARFGAP3|SH3GL3|CXCR4	http://www.genome.jp/kegg-bin/show_pathway?gga04144/gga:418224%09red/gga:415302%09red/gga:395324%09red/gga:395201%09red
Lysosome	KEGG PATHWAY	gga04142	1	110	0.985937	0.986686	LAMP3	http://www.genome.jp/kegg-bin/show_pathway?gga04142/gga:424961%09red
Oxidative phosphorylation	KEGG PATHWAY	gga00190	1	113	0.987471	0.987846	ATP6V1G3	http://www.genome.jp/kegg-bin/show_pathway?gga00190/gga:424349%09red
Protein processing in endoplasmic reticulum	KEGG PATHWAY	gga04141	1	153	0.997319	0.997319	EIF2AK2	http://www.genome.jp/kegg-bin/show_pathway?gga04141/gga:395147%09red
GO enrichment analysis results of DEGs between DE20 vs. DP1
#Term		Database	ID	Input number	Background number	P-Value	Corrected P-Value	Input	Hyperlink
extracellular space	cellular_component	Gene Ontology	GO:0005615	101	731	1.10156e-25	2.90262e-22	CKB|PCSK2|PCSK1|SCG2|ADIPOQ|GSN|ADAMTS5|FSTL3|LYZ|R3HDML|WNT16|SUSD2|FMOD|EDN2|FGB|CRISPLD2|SOD3|COL15A1|ENPP2|DBH|BMP3|C1QC|TFPI2|ANGPTL4|NPY|ANGPTL2|STC1|KERA|OSTN|COL8A2|ALB|MASP2|CRH|PTN|MARCO|GLDN|CX3CL1|DCN|EFEMP1|VEGFD|COL4A2|COL4A1|WFDC1|SERPIND1|INHA|SCUBE3|PLA2G10|IGFBP3|SPOCK1|CBLN4|CHAD|NRN1|OLFM1|LUM|PODN|ASPN|SPARC|FGF1|C3|ARTN|IL17D|SCUBE2|COL9A2|COL5A2|SERPINF2|SYNE1|SFRP2|SEMA3C|…	http://amigo.geneontology.org/amigo/term/GO:0005615
plasma membrane	cellular_component	Gene Ontology	GO:0005886	117	1580	1.15803e-10	1.01714e-07	SLC6A2|SYTL1|LVRN|STK10|MC2R|SNAP91|SLC30A8|ANKS4B|APCDD1|GSN|SLC35G2|SLC39A11|RYR3|PIK3CD|SLC34A1|SUSD2|THY1|CDH7|WDR6|IFITM1|RFFL|SNAP25|SLC41A3|SYT4|GRB14|ACSL4|ERAP1|ANO6|SKAP1|CNTN2|SLC29A4|IFNGR1|SLC30A4|CHL1|TNFRSF19|PTN|GAP43|GLDN|SLC5A11|CLDN1|KBP|PLXDC1|COBL|NPHS2|RHOF|SCUBE3|ABCG2|APLNR|MRAP2|ITM2C|FZD8|ATP6V1G3|SNCA|AGTR1|CNRIP1|BAG3|MYO1D|KIF14|CSMD3|PRKAR2B|PLP1|RGMB|HTRA1|PIK3AP1|J…	http://amigo.geneontology.org/amigo/term/GO:0005886
integral component of membrane	cellular_component	Gene Ontology	GO:0016021	166	2565	2.04284e-10	1.34572e-07	FXYD2|IMMP2L|EVA1C|MC2R|ZDHHC18|TNMD|SLC30A8|SLC30A4|TMEM174|PAM|SLC35G2|SLC39A11|FAM163B|VSIG10|SLC34A1|SUSD5|SLC12A1|CDH1|CDH3|CDH7|TSPO2|FAIM2|AQP4|CTNNAL1|AQP3|TM6SF1|CDH20|CDH22|CXCR4|PLD6|CD24|SLC25A29|SYPL1|DBH|SLC41A3|SLC2A9|MEGF10|CLRN3|SLC5A11|PKD2L2|KCNJ8|ITGA1|ST14|SLC29A4|IFNGR1|PLP1|CHL1|TMEM114|FAM189A1|TNFRSF19|MARCO|KCNG1|AMN|TMTC4|TMEM260|CX3CL1|TRPM1|PLXDC1|IL5RA|ASIC4|TMEM128|…	http://amigo.geneontology.org/amigo/term/GO:0016021
calcium ion binding	molecular_function	Gene Ontology	GO:0005509	50	447	3.06253e-10	1.52298e-07	CDH13|VSNL1|CDHR4|NCS1|MYL6|PKD2L2|GSN|NCAN|LTBP1|NCALD|CLEC3B|FSTL4|NID1|SGCA|THBS1|CDH20|SPARC|JAG2|CDH3|ASPN|CDH7|ANXA1|MATN2|ANXA5|HEG1|HPCAL4|SCUBE3|EFEMP1|CDH22|ENPP2|CALB2|KCNIP1|CDH1|SNTN|NELL2|SCUBE2|ACTN2|ACTN1|PLA2G10|PSPH|CABP7|SYT4|MASP2|TESC|CAPSL|PCDH10|SPOCK1|C1S|C1R|RYR3	http://amigo.geneontology.org/amigo/term/GO:0005509
cytoplasm	cellular_component	Gene Ontology	GO:0005737	152	2299	3.46788e-10	1.52298e-07	ACTG2|TBX20|MC2R|FKBP5|DMGDH|GSN|RGS4|LVRN|PIK3CD|LYZ|PTP4A1|CDH1|MBNL1|ASRGL1|DAZL|CDKN2C|AQP3|SLC38A2|RFFL|TDRD7|CAMK2A|STK4|MDM1|GATA2|SNAP25|ADRA1B|RBM44|SOCS2|MYLK|TLR3|MIOX|FKBP1B|KCNIP1|DBH|CSRP1|STC1|CHAC1|ACTA2|ERAP1|STMN3|STMN2|AK7|SKAP1|RBPMS2|GRB14|GTSF1|CRH|CCNO|XPO4|GAP43|PALMD|DND1|SH3GL3|PLXDC1|TXNRD1|PARP9|TUBB3|TIFA|SMYD1|DDC|NELL2|RHOF|FGF1|HOPX|IRF7|HENMT1|IRF8|STK31|SPOCK1|SN…	http://amigo.geneontology.org/amigo/term/GO:0005737
collagen-containing extracellular matrix	cellular_component	Gene Ontology	GO:0062023	20	82	1.1744e-09	4.42078e-07	ADAMTS5|COL6A3|TGFB3|ELN|SOD3|LTBP1|EFEMP1|THBS1|ANGPTL2|SPARC|ANGPTL4|FGB|FMOD|TNC|SYNE1|FGL2|TNN|COL20A1|GPC3|COL6A2	http://amigo.geneontology.org/amigo/term/GO:0062023
extracellular matrix	cellular_component	Gene Ontology	GO:0031012	26	157	5.95365e-09	1.7431e-06	TGFB3|PAPLN|CHAD|SPON2|LRRN3|SPON1|HPSE2|ADAMTS5|COL8A2|MARCO|NCAN|ASPN|COL28A1|CRISPLD2|COL8A1|COL9A2|COL5A2|COL4A2|COL4A1|FGF1|COL15A1|C1QC|LRRN2|COL6A1|TGFBI|COL6A3	http://amigo.geneontology.org/amigo/term/GO:0031012
cell adhesion	biological_process	Gene Ontology	GO:0007155	25	166	6.12385e-08	1.61363e-05	ITGA1|SPON1|CNTNAP5|CHL1|RGMB|NCAN|THBS1|SUSD5|CLDN1|THY1|FGB|SPON2|COL8A1|CTNNAL1|CD44|CD24|TNC|COL15A1|CDHR4|PCDH10|SPP1|COL6A1|TGFBI|COL6A3|COL6A2	http://amigo.geneontology.org/amigo/term/GO:0007155
DNA-binding transcription factor activity, RNA polymerase II-specific	molecular_function	Gene Ontology	GO:0000981	34	289	7.22983e-08	1.73187e-05	HMX1|ISL1|SOX8|FOXO6|HAND2|MYBL1|ELF3|FOXI2|KLF13|SPI1|ZBTB16|KLF15|LHX8|TFAP2B|JUN|GLI1|VSX1|IRX5|KLF9|FOS|FOXD3|HOXB5|EHF|TCF24|SHOX2|PHOX2B|GATA2|IRF1|IRF7|IRF6|ETV7|ARX|IRF8|ATF3	http://amigo.geneontology.org/amigo/term/GO:0000981
identical protein binding	molecular_function	Gene Ontology	GO:0042802	58	678	1.01625e-07	2.23152e-05	IFIH1|TGFB3|DES|NRN1|ASPA|ALB|PCSK1|ERCC4|MAT1A|FKBP6|TPM1|APCDD1|RGMB|HTRA1|SH3GL3|MET|TWNK|ALDOB|JMJD6|STAT2|CEBPD|AGR2|DAO|JUN|TPM2|APOH|PIK3AP1|CXCR4|CDH1|CLDN1|HMG20A|HAS2|DAZL|ITGB3|BRCA2|P2RX7|HSPB1|MNS1|VWA1|SORD|VEGFD|LYZ|PCBD1|DEUP1|TNN|HEY2|NUFIP1|SCUBE3|SAMHD1|MRAP2|EIF2AK2|SDC4|MITD1|TLR3|ANGPTL4|SNCA|C1S|NMI	http://amigo.geneontology.org/amigo/term/GO:0042802
protein binding	molecular_function	Gene Ontology	GO:0005515	21	131	2.74858e-07	5.57115e-05	MYH11|ACTN1|ACTN2|ANXA5|MYL6|SNAP25|JUN|DES|THRB|CHRNB4|TPM1|TPM2|CNTN2|CHRNA5|ACTA1|FKBP1B|LYZ|CHRNA3|CDH1|GATA2|PIK3AP1	http://amigo.geneontology.org/amigo/term/GO:0005515
piRNA metabolic process	biological_process	Gene Ontology	GO:0034587	7	8	5.13522e-07	9.48385e-05	PLD6|HENMT1|PIWIL1|TDRD1|ASZ1|MAEL|FKBP6	http://amigo.geneontology.org/amigo/term/GO:0034587
spermatogenesis	biological_process	Gene Ontology	GO:0007283	20	125	5.39878e-07	9.48385e-05	CNTD1|BRCA2|APOB|IMMP2L|PIWIL1|TDRD7|TDRD1|ASZ1|MSH4|MNS1|MAEL|FKBP6|GLI1|SOX8|GTSF1|JAG2|TSPAN8|MOV10L1|GGT1|DAZL	http://amigo.geneontology.org/amigo/term/GO:0007283
collagen trimer	cellular_component	Gene Ontology	GO:0005581	11	34	6.29823e-07	0.000101941	COL8A2|COL8A1|MARCO|COL15A1|COL9A2|C1QB|C1QA|COL4A2|COL6A3|COL6A2|ADIPOQ	http://amigo.geneontology.org/amigo/term/GO:0005581
nervous system development	biological_process	Gene Ontology	GO:0007399	17	92	6.57685e-07	0.000101941	SEMA3C|TGFB3|APOB|ARX|GAP43|FOS|PCSK2|NRSN1|CHRNA3|MET|GAL|GFRA1|GFRA3|GFRA2|IGF2BP1|PHOX2B|INA	http://amigo.geneontology.org/amigo/term/GO:0007399
protein homodimerization activity	molecular_function	Gene Ontology	GO:0042803	41	438	9.78104e-07	0.000143184	CDH13|GCH1|ADD2|PSMF1|SKAP1|RBPMS2|B2M|SLC30A8|HAND2|APOA4|DGAT2|ADIPOQ|ZBTB16|STAT1|TFAP2B|TPM2|TPM1|CEP131|TERT|CADM3|IL17D|HMGCS1|GLIPR2|HSPB1|POU3F4|PLD6|STK4|SERPINF2|HOGA1|ACTN1|CDA|INPP5F|PSPH|BCL2A1|AGXT|TESC|STK10|TERF1|ANO6|MME|ATF3	http://amigo.geneontology.org/amigo/term/GO:0042803
nucleus	cellular_component	Gene Ontology	GO:0005634	145	2478	1.19641e-06	0.000158445	JUN|FOXI2|GSN|RGS4|SLC39A11|SAMD11|LHX8|THRB|PTP4A1|TBX20|IRX5|MBNL1|LYN|TAGLN3|HMG20A|DAZL|CDKN2C|BRCA2|HOXD4|TSC22D3|IFI35|ZNF366|EHF|SHOX2|STK4|MDM1|SNAI1|GATA2|FBH1|PCGF5|RBM46|SAXO2|DDX4|DND1|PRSS23|CSRP1|STC1|CCNO|KDM5B|DES|DMRTB1|TDRD12|DHX37|MYCL|BACH1|POU3F4|OTX1|VSX1|RBM38|DLX2|FOXJ1|PARP9|FOS|HOXB5|IGFBP3|SMYD1|TP53INP2|FGF1|NUFIP1|IRF1|HOPX|IRF7|HENMT1|ETV7|IRF8|STK31|POLE4|SNCA|MEIOC…	http://amigo.geneontology.org/amigo/term/GO:0005634
extracellular region	cellular_component	Gene Ontology	GO:0005576	27	226	1.20262e-06	0.000158445	ERAP1|EVA1C|PCOLCE2|B2M|APOC3|PAM|DCN|PTN|HTRA1|GAL|IL4I1|ZPBP2|SOD3|CNMD|LRRC6|CHRDL1|GPC3|ST14|APOLD1|FGF1|C1QB|C1QA|GAS8|OGN|C1R|TUB|ESM1	http://amigo.geneontology.org/amigo/term/GO:0005576
extracellular matrix structural constituent	molecular_function	Gene Ontology	GO:0005201	12	46	1.34733e-06	0.000169057	COL8A2|COL8A1|MARCO|ELN|COL15A1|C1QC|COL9A2|COL5A2|COL4A2|COL4A1|COL6A1|COL28A1	http://amigo.geneontology.org/amigo/term/GO:0005201
extracellular matrix organization	biological_process	Gene Ontology	GO:0030198	18	112	1.86414e-06	0.000223273	ADAMTS5|CRISPLD2|COL8A1|MARCO|PAPLN|COL8A2|COL15A1|COL9A2|C1QC|VWA1|COL5A2|COL4A2|COL4A1|COL6A1|TGFBI|ELF3|HPSE2|COL28A1	http://amigo.geneontology.org/amigo/term/GO:0030198
collagen binding	molecular_function	Gene Ontology	GO:0005518	11	40	2.40437e-06	0.000275457	DCN|PODN|ASPN|NID1|PCOLCE2|SPARC|COL6A1|TGFBI|LOX|COL6A2|LUM	http://amigo.geneontology.org/amigo/term/GO:0005518
basement membrane	cellular_component	Gene Ontology	GO:0005604	13	60	2.9491e-06	0.000323787	COL15A1|COL8A1|MATN2|TNC|C1QC|NID1|VWA1|SPARC|MARCO|COL4A2|COL4A1|COL6A1|COL28A1	http://amigo.geneontology.org/amigo/term/GO:0005604
complement activation	biological_process	Gene Ontology	GO:0006956	7	12	3.52315e-06	0.00037134	C1QB|C1QA|RGCC|C3|C1R|C7|C6	http://amigo.geneontology.org/amigo/term/GO:0006956
neuronal cell body	cellular_component	Gene Ontology	GO:0043025	19	140	8.91842e-06	0.000903847	CNNM1|APOB|INPP5F|STMN2|NRSN1|MYO1D|SYT4|TUBB3|CNTN2|COBL|OLFM1|GAL|SNCG|SNCA|MME|GABRD|TNN|PENK|P2RX7	http://amigo.geneontology.org/amigo/term/GO:0043025
heart development	biological_process	Gene Ontology	GO:0007507	17	115	9.65085e-06	0.000941852	FOXJ1|HOPX|JMJD6|HEG1|PDLIM3|ISL1|PDLIM5|KCNJ8|OSR2|APLNR|HSPB7|CASP7|FKBP1B|SMYD1|HAND2|PTN|PKD1	http://amigo.geneontology.org/amigo/term/GO:0007507
endothelial cell morphogenesis	biological_process	Gene Ontology	GO:0001886	6	9	1.04029e-05	0.000978985	MET|CNMD|TNMD|COL28A1|STC1|ARHGEF26	http://amigo.geneontology.org/amigo/term/GO:0001886
positive regulation of transcription by RNA polymerase II	biological_process	Gene Ontology	GO:0045944	57	779	1.20128e-05	0.00109151	CDH13|ISL1|THRB|SKAP1|KAT2B|FSTL3|SOX8|FOXO6|MYBL1|NLRC5|ELF3|LUM|KLF13|MYCL|JMJD6|STAT2|STAT1|LPIN1|LHX8|HEY2|BACH1|TFAP2B|OTX1|BHLHE23|SS18L1|NR4A2|GAL|TBX20|KLF9|FOXJ1|POU3F4|HOXD4|FOS|NR4A1|FOXD3|OSR2|HOXB5|EHF|HELZ2|SERPINF2|EPCAM|PHOX2B|GATA2|FGF1|NUFIP1|SFRP2|KLF15|IRF6|DCN|CEBPD|PKD1|IRF8|TLR3|DLX2|RGCC|GLI1|MET	http://amigo.geneontology.org/amigo/term/GO:0045944
positive regulation of angiogenesis	biological_process	Gene Ontology	GO:0045766	13	70	1.2786e-05	0.00112303	SFRP2|ERAP1|ISL1|HSPB1|C3AR1|THBS1|VEGFD|AKT3|TLR3|C3|GATA2|C6|FGF1	http://amigo.geneontology.org/amigo/term/GO:0045766
DNA methylation involved in gamete generation	biological_process	Gene Ontology	GO:0043046	6	10	1.61147e-05	0.00136975	PLD6|TDRD1|ASZ1|MAEL|TDRD5|FKBP6	http://amigo.geneontology.org/amigo/term/GO:0043046
inflammatory response	biological_process	Gene Ontology	GO:0006954	17	122	1.92297e-05	0.00158344	IL17D|ANXA1|CD44|ITGB6|S1PR3|C3AR1|HNRNPA0|ELF3|PXK|TLR3|CCL19|C3|PLP1|AGTR1|CX3CL1|CRH|P2RX7	http://amigo.geneontology.org/amigo/term/GO:0006954
response to zinc ion	biological_process	Gene Ontology	GO:0010043	6	11	2.41121e-05	0.00192532	HAAO|SLC30A4|CRIP1|PAM|P2RX7|SLC30A8	http://amigo.geneontology.org/amigo/term/GO:0010043
Z disc	cellular_component	Gene Ontology	GO:0030018	12	66	3.29232e-05	0.00247864	ACTN2|ACTN1|DES|HSPB1|PDLIM5|RYR3|PDLIM3|BAG3|FKBP1B|FBXO32|CSRP1|MYOZ3	http://amigo.geneontology.org/amigo/term/GO:0030018
positive regulation of gene expression	biological_process	Gene Ontology	GO:0010628	19	162	5.55304e-05	0.00395467	DNMT3B|ACTA2|ITGB3|EDA|APOB|ARX|TBX20|AGR2|PIK3CD|OLFM1|DRD1|ANK2|GLI1|TNC|PLP1|WNT16|PAWR|CAMK2N1|FGF1	http://amigo.geneontology.org/amigo/term/GO:0010628
cadherin binding	molecular_function	Gene Ontology	GO:0045296	10	49	6.35042e-05	0.00440352	CDH13|CTNNAL1|ARVCF|CDH20|CDH22|TRPC4|CDH1|CDH3|CDH7|CTNNA3	http://amigo.geneontology.org/amigo/term/GO:0045296
response to virus	biological_process	Gene Ontology	GO:0009615	8	30	6.95157e-05	0.00459106	ACTA2|IFIH1|APOB|DHX58|HSPB1|DCLK1|EIF2AK2|ALB	http://amigo.geneontology.org/amigo/term/GO:0009615
integrin binding	molecular_function	Gene Ontology	GO:0005178	12	72	6.96935e-05	0.00459106	PTN|ITGB3|ITGB2|ITGB6|S1PR3|THBS1|SPP1|ESM1|TGFBI|THY1|TNN|FGF1	http://amigo.geneontology.org/amigo/term/GO:0005178
c	biological_process	Gene Ontology	GO:0051607	11	61	7.43297e-05	0.00477704	SPON2|IFITM1|SAMHD1|STAT2|STAT1|KCNJ8|TLR3|IRF7|DDX60|NLRC5|RSAD2	http://amigo.geneontology.org/amigo/term/GO:0051607
positive regulation of cell migration	biological_process	Gene Ontology	GO:0030335	16	124	7.68151e-05	0.00481923	SEMA3C|TGFB3|SEMA3G|AQP1|TBX20|ATP8A1|PIK3CD|MYLK|CDH13|DRD1|FAM110C|PTP4A1|FGF1|CLDN1|LYN|HAS2	http://amigo.geneontology.org/amigo/term/GO:0030335
endoplasmic reticulum	cellular_component	Gene Ontology	GO:0005783	40	524	0.000103344	0.00611521	TGM2|PCK1|CREG2|CPEB4|PSMF1|MAMDC2|ZDHHC18|MSRB3|P4HA2|OLFM1|SRPX|RSAD2|ADIPOQ|PTN|SNX10|DGAT2|LYZ|P2RY13|TECRL|THY1|SLC26A11|AQP11|FGB|TSPO2|FOS|ATP8A1|AGR2|ZDHHC22|FAIM2|DBH|HSD17B3|PNLDC1|MRAP2|PKD1|ALB|ACSL4|DRD1|RHBDD1|SLC35D3|CPED1	http://amigo.geneontology.org/amigo/term/GO:0005783
cell surface	cellular_component	Gene Ontology	GO:0009986	25	264	0.000104434	0.00611521	CDH13|TSPAN15|CNTN2|TRPC4|APOA4|ADIPOQ|GLDN|APOH|SPARC|C3|AQP11|ITGB3|ITGB2|ITGB6|PLA2R1|KCNQ3|GPC3|SERPINF2|EPCAM|TSPAN8|TNN|SCUBE2|SCUBE3|PKD1|SDC4	http://amigo.geneontology.org/amigo/term/GO:0009986
cell differentiation	cellular_component	Gene Ontology	GO:0030154	25	266	0.000116471	0.00667178	DHCR7|ELF3|FOXI2|SPI1|JMJD6|FSTL4|TFAP2B|THRB|FSTL3|GLI1|LYN|RBM38|DLX2|POU3F4|CNMD|FOXD3|EHF|HEY2|FGF1|SFRP2|SEMA3C|HOPX|ETV7|TESC|DDX4	http://amigo.geneontology.org/amigo/term/GO:0030154
DNA-binding transcription activator activity, RNA polymerase II-specific		Gene Ontology	GO:0001228	28	319	0.000137229	0.00737957	OTX1|SOX8|HAND2|ELF3|KLF13|SPI1|STAT2|STAT1|CEBPD|BACH1|TFAP2B|JUN|NR4A2|TBX20|DLX2|FOXJ1|POU3F4|HOXD4|FOS|NR4A1|OSR2|HOXB5|EHF|MYCL|PHOX2B|GATA2|KLF15|ATF3	http://amigo.geneontology.org/amigo/term/GO:0001228
lamellipodium	molecular_function	Gene Ontology	GO:0030027	14	104	0.000141929	0.00747964	ACTA2|FGD4|ACTN1|WASF1|STMN2|PDLIM3|MYLK|TESC|IGF2BP1|TUBB3|CDH1|GSN|PARVA|CTNNA3	http://amigo.geneontology.org/amigo/term/GO:0030027
secretory granule	cellular_component	Gene Ontology	GO:0030141	8	34	0.000146887	0.00758916	SYPL1|BRCA2|SNX10|CHGA|FSTL4|SCG2|SLC30A8|CHGB	http://amigo.geneontology.org/amigo/term/GO:0030141
sprouting angiogenesis	biological_process	Gene Ontology	GO:0002040	7	25	0.000153467	0.00777663	CDH13|JMJD6|THBS1|VEGFD|ESM1|PARVA|RNF213	http://amigo.geneontology.org/amigo/term/GO:0002040
collagen fibril organization	biological_process	Gene Ontology	GO:0030199	8	36	0.000206396	0.0101998	SFRP2|DPT|COL5A2|MARCO|FMOD|SERPINF2|LOX|LUM	http://amigo.geneontology.org/amigo/term/GO:0030199
basolateral plasma membrane	cellular_component	Gene Ontology	GO:0016323	12	82	0.000209028	0.0101998	ANXA1|AQP4|AQP3|SLC2A9|CD44|PKD1|ANK2|BSND|TRPC4|CLDN1|EPCAM|ATP7B	http://amigo.geneontology.org/amigo/term/GO:0016323
copper ion binding	molecular_function	Gene Ontology	GO:0005507	7	27	0.000229736	0.0110064	DBH|CUTA|SOD3|APOA4|LOX|PAM|ATP7B	http://amigo.geneontology.org/amigo/term/GO:0005507
sarcolemma		Gene Ontology	GO:0042383	9	48	0.000256974	0.0120916	ANXA1|ACTN1|SYNM|RYR3|DES|COL6A1|SLC8A3|COL6A2|COL6A3	http://amigo.geneontology.org/amigo/term/GO:0042383
integral component of plasma membrane		Gene Ontology	GO:0005887	45	646	0.000273375	0.0126376	SLC6A2|ANO6|TSPAN15|SLC26A8|BSND|SGMS2|TRPC4|APCDD1|GPR20|P2RX7|MET|KCNK5|RXFP2|CHRNB4|GRM7|JAG2|CLDN1|SLC8A3|SLC26A11|SLC6A17|TRPM1|HAS2|SLC38A4|SLC38A2|CHRNA5|TNFRSF21|ADRA1B|CHRNA3|GPR22|TSPAN8|SEMA3C|EDA|SEMA3G|SLC26A1|SLC16A1|PKD1|CDHR4|SLC16A7|DRD1|TLR3|PCDH10|SLC26A3|SSTR5|ADGRG2|GABRD	http://amigo.geneontology.org/amigo/term/GO:0005887
negative regulation of ERK1 and ERK2 cascade		Gene Ontology	GO:0070373	8	38	0.000284368	0.012773	DUSP3|ATF3|DUSP10|ADIPOQ|CAMK2N1|PSCA|LYN|DUSP26	http://amigo.geneontology.org/amigo/term/GO:0070373
cytosol		Gene Ontology	GO:0005829	114	2089	0.000285999	0.012773	TGM2|PCK1|CKB|PSMF1|MAT1A|DHCR7|P4HA2|FKBP6|GSN|PIK3CD|SLC34A1|WDR6|BRCA2|CTNNAL1|GPI|TRIM25|LRRC6|CDO1|STK4|MDM1|GPR20|MYL6|B2M|ADGRG2|GFRA3|CHAC1|RNF213|RASSF9|ANO6|SKAP1|ARFGAP3|APOB|XPO4|GAP43|NEK1|PDLIM3|SAPCD2|RBM38|TXNRD1|SMC1B|PARP9|FOS|HOXB5|DDX60|MLLT11|APOLD1|FGF1|STAT2|RDM1|IRF6|GCH1|ATP6V1G3|HECW1|FBXO32|SNCA|MALSU1|DTX3L|BAG3|TP53INP2|KIF14|HAAO|LSMEM1|SPSB1|PIK3AP1|JMJD6|ASPA|STAT1…	http://amigo.geneontology.org/amigo/term/GO:0005829
multicellular organism development		Gene Ontology	GO:0007275	18	172	0.000314051	0.0137921	SFRP2|HMX1|PIWIL1|ARVCF|HOXD4|CHRDL1|FSTL4|MET|SLC26A8|FSTL3|HOXB5|GATM|FZD8|CDH20|DAZL|CDH22|CDH7|PI15	http://amigo.geneontology.org/amigo/term/GO:0007275
positive regulation of interleukin-6 production		Gene Ontology	GO:0032755	7	29	0.000333915	0.0142655	IL17D|SPON2|IFIH1|DHX58|ISL1|TLR3|P2RX7	http://amigo.geneontology.org/amigo/term/GO:0032755
negative regulation of endothelial cell proliferation		Gene Ontology	GO:0001937	6	20	0.000335658	0.0142655	STAT1|CNMD|APOH|TNMD|SPARC|RGCC	http://amigo.geneontology.org/amigo/term/GO:0001937
dopamine biosynthetic process		Gene Ontology	GO:0042416	4	6	0.0003479	0.0143237	NR4A2|GCH1|DAO|SNCA	http://amigo.geneontology.org/amigo/term/GO:0042416
replicative senescence		Gene Ontology	GO:0090399	4	6	0.0003479	0.0143237	MME|PLA2R1|TERT|WNT16	http://amigo.geneontology.org/amigo/term/GO:0090399
serine-type endopeptidase activity		Gene Ontology	GO:0004252	13	101	0.000359518	0.0145743	IMMP2L|PCSK2|CFD|PCSK1|MASP2|HTRA1|ST14|RHBDD1|PRSS23|C1S|C1R|TMPRSS7|TMPRSS2	http://amigo.geneontology.org/amigo/term/GO:0004252
heparin binding		Gene Ontology	GO:0008201	11	75	0.000373446	0.0149096	ADAMTS5|CRISPLD2|APOB|PTN|CLEC3B|EVA1C|THBS1|SPP1|NELL2|PCOLCE2|FGF1	http://amigo.geneontology.org/amigo/term/GO:0008201
brain development		Gene Ontology	GO:0007420	12	89	0.000410649	0.0161502	FOXJ1|BRCA2|IMMP2L|PTN|TFAP2B|EMX2|GAS8|FKBP1B|COL4A1|CXCR4|AMIGO2|SLC6A17	http://amigo.geneontology.org/amigo/term/GO:0007420
response to bacterium		Gene Ontology	GO:0009617	10	65	0.000487687	0.0188979	PCK1|DHX58|FKBP5|VEGFD|GPC3|C3|NLRC5|USP18|PENK|ADIPOQ	http://amigo.geneontology.org/amigo/term/GO:0009617
negative regulation of endopeptidase activity		Gene Ontology	GO:0010951	11	78	0.000503451	0.019226	PAPLN|CD109|TFPI2|WFDC1|SPOCK1|SERPINF2|C3|COL6A3|ITIH5|SERPIND1|COL28A1	http://amigo.geneontology.org/amigo/term/GO:0010951
complement activation, classical pathway		Gene Ontology	GO:0006958	4	7	0.000530447	0.0196863	C1S|C1R|C1QB|C1QA	http://amigo.geneontology.org/amigo/term/GO:0006958
structural constituent of muscle		Gene Ontology	GO:0008307	5	14	0.000556893	0.0201016	CSRP1|MYH11|SYNM|MYL6|PDLIM3	http://amigo.geneontology.org/amigo/term/GO:0008307
calcium channel complex		Gene Ontology	GO:0034704	5	14	0.000556893	0.0201016	FKBP1B|RYR3|ANXA5|PKD1|TRPC4	http://amigo.geneontology.org/amigo/term/GO:0034704
negative regulation of cell population proliferation		Gene Ontology	GO:0008285	18	184	0.000654421	0.0233027	KLF13|CDKN2C|CDH13|TGFB3|ZBTB16|PODN|ITGA1|TFAP2B|JUN|KAT2B|TESC|DPT|STK4|IRF1|CAMK2N1|PHOX2B|DUSP1|IRF6	http://amigo.geneontology.org/amigo/term/GO:0008285
RNA polymerase II cis-regulatory region sequence-specific DNA binding		Gene Ontology	GO:0000978	31	409	0.000665636	0.023386	OTX1|MYBL1|NLRC5|ELF3|KLF13|SPI1|STAT2|STAT1|CEBPD|BACH1|TFAP2B|THRB|GLI1|MYCL|TBX20|DLX2|FOXJ1|FOS|NR4A2|NR4A1|HOXB5|EHF|JUN|PHOX2B|GATA2|ZBTB16|KLF15|ARX|IRF8|EMX2|ATF3	http://amigo.geneontology.org/amigo/term/GO:0000978
postsynapse		Gene Ontology	GO:0098794	9	56	0.000698715	0.0242252	SNAP25|WASF1|C1QC|C1QB|C1QA|SNCA|SLC8A3|INA|P2RX7	http://amigo.geneontology.org/amigo/term/GO:0098794
receptor signaling pathway via JAK-STAT		Gene Ontology	GO:0007259	5	15	0.000719676	0.0246279	PKD1|STAT1|SOCS1|STAT2|SOCS3	http://amigo.geneontology.org/amigo/term/GO:0007259
catenin complex		Gene Ontology	GO:0016342	6	24	0.000761494	0.0254293	CDH13|CDH20|CDH22|CDH1|CDH3|CDH7	http://amigo.geneontology.org/amigo/term/GO:0016342
cardiac right ventricle morphogenesis		Gene Ontology	GO:0003215	4	8	0.000772046	0.0254293	TBX20|SEMA3C|HEY2|ISL1	http://amigo.geneontology.org/amigo/term/GO:0003215
myosin II binding		Gene Ontology	GO:0045159	4	8	0.000772046	0.0254293	MYL6|MYH11|STXBP5L|GSN	http://amigo.geneontology.org/amigo/term/GO:0045159
regulation of cell population proliferation		Gene Ontology	GO:0042127	12	97	0.000821499	0.0267241	INHA|DBH|TGFB3|STAT2|STAT1|ARX|TFAP2B|JUN|DHCR7|ANXA1|JAG2|LYN	http://amigo.geneontology.org/amigo/term/GO:0042127
ATP binding		Gene Ontology	GO:0005524	64	1073	0.000884069	0.0284088	KCNJ11|MYH11|IFIH1|ACTA1|DNAH10|CAMK1D|ACTG2|CKB|MASTL|STK10|MYO1D|MSH4|MAT1A|KIF14|AKT3|RIPK4|TDRD12|NLRC5|NEK10|P2RX7|ATP7B|DDX4|TWNK|NEK5|NEK3|DHX58|NEK1|CMPK2|AK9|PIK3CD|ACTA2|PXK|LYN|DHX37|KIF21A|CDC7|TTLL7|SMC1B|TTLL2|ATP8A2|DCLK1|ATP8A1|CAMK2A|FBH1|CKMT1A|MCM5|STK4|DDX60|ACOT12|NME4|ABCG2|TRANK1|CAMK1G|DNAH8|EIF2AK2|AK7|MYLK|ACTR3B|ITM2C|STK31|ABCA5|DDX43|RNF213|MET	http://amigo.geneontology.org/amigo/term/GO:0005524
sulfate transmembrane transport		Gene Ontology	GO:1902358	5	16	0.000915538	0.0286665	SLC26A8|SLC13A1|SLC26A3|SLC26A11|SLC26A1	http://amigo.geneontology.org/amigo/term/GO:1902358
female gonad development		Gene Ontology	GO:0008585	5	16	0.000915538	0.0286665	COL6A1|LHX8|BRCA2|C1QC|MARCO	http://amigo.geneontology.org/amigo/term/GO:0008585
external side of plasma membrane		Gene Ontology	GO:0009897	17	174	0.000924725	0.0286665	IL13RA1|ANXA5|ITGB6|ACKR4|ITGA1|CXCR4|IL5RA|CDH13|THBS1|ITGB3|B2M|GFRA1|P2RX7|GFRA3|GFRA2|THY1|FGB	http://amigo.geneontology.org/amigo/term/GO:0009897
serine-type endopeptidase inhibitor activity		Gene Ontology	GO:0004867	8	47	0.000985349	0.0298436	PAPLN|TFPI2|COL28A1|SERPINF2|WFDC1|COL6A3|ITIH5|SERPIND1	http://amigo.geneontology.org/amigo/term/GO:0004867
negative regulation of angiogenesis		Gene Ontology	GO:0016525	8	47	0.000985349	0.0298436	DCN|STAT1|CNMD|APOH|THBS1|TNMD|SPARC|RGCC	http://amigo.geneontology.org/amigo/term/GO:0016525
water channel activity		Gene Ontology	GO:0015250	4	9	0.00108211	0.0308875	AQP4|AQP1|AQP3|AQP11	http://amigo.geneontology.org/amigo/term/GO:0015250
cellular response to extracellular stimulus		Gene Ontology	GO:0031668	4	9	0.00108211	0.0308875	SFRP2|NR4A2|P2RX7|FOS	http://amigo.geneontology.org/amigo/term/GO:0031668
chromatoid body		Gene Ontology	GO:0033391	4	9	0.00108211	0.0308875	TDRD1|PIWIL1|TDRD5|MAEL	http://amigo.geneontology.org/amigo/term/GO:0033391
bleb assembly		Gene Ontology	GO:0032060	4	9	0.00108211	0.0308875	ANO6|MYLK|P2RX7|EMP1	http://amigo.geneontology.org/amigo/term/GO:0032060
P granule		Gene Ontology	GO:0043186	4	9	0.00108211	0.0308875	DDX4|HENMT1|PIWIL1|MAEL	http://amigo.geneontology.org/amigo/term/GO:0043186
positive regulation of smoothened signaling pathway		Gene Ontology	GO:0045880	6	26	0.00109015	0.0308875	SCUBE3|GAS8|SHOX2|GLI1|GPC3|DCDC2	http://amigo.geneontology.org/amigo/term/GO:0045880
response to lipopolysaccharide		Gene Ontology	GO:0032496	8	48	0.00111228	0.0311793	PCK1|GCH1|HNRNPA0|KCNJ8|PLCG2|GGT1|DUSP10|P2RX7	http://amigo.geneontology.org/amigo/term/GO:0032496
nucleoside diphosphate kinase activity		Gene Ontology	GO:0004550	5	17	0.00114843	0.0318538	NME4|CMPK2|PCK1|AK7|AK9	http://amigo.geneontology.org/amigo/term/GO:0004550
skin development		Gene Ontology	GO:0043588	6	27	0.00129051	0.0354218	PTN|EDA|ATP8A2|PKD1|TFAP2B|COL5A2	http://amigo.geneontology.org/amigo/term/GO:0043588
Notch signaling pathway		Gene Ontology	GO:0007219	9	62	0.00133265	0.0358446	DTX3L|S1PR3|CFD|IFI35|AGXT|SUSD5|JAG2|SORBS2|HEY2	http://amigo.geneontology.org/amigo/term/GO:0007219
signaling receptor binding		Gene Ontology	GO:0005102	14	133	0.00133312	0.0358446	OSTN|EDA|LAMA4|AMN|FGL2|ANGPTL2|ANGPTL4|FKBP1B|FGB|TNC|SYNE1|LYN|PIK3AP1|NXPH4	http://amigo.geneontology.org/amigo/term/GO:0005102
protein localization to plasma membrane		Gene Ontology	GO:0072659	11	90	0.00145901	0.0383535	GPR158|MRAP2|SKAP1|TSPAN15|TESC|ANK2|RAB3C|CDH1|ZDHHC22|ADIPOQ|PDZK1	http://amigo.geneontology.org/amigo/term/GO:0072659
immune system process		Gene Ontology	GO:0002376	4	10	0.0014701	0.0383535	IRF1|IRF8|IRF7|IRF6	http://amigo.geneontology.org/amigo/term/GO:0002376
gene silencing by RNA		Gene Ontology	GO:0031047	4	10	0.0014701	0.0383535	TDRD1|FKBP6|PIWIL1|MAEL	http://amigo.geneontology.org/amigo/term/GO:0031047
cell-cell adhesion via plasma-membrane adhesion molecules		Gene Ontology	GO:0098742	6	28	0.00151782	0.0388297	CDH13|CDH20|CDH22|CDH1|CDH3|CDH7	http://amigo.geneontology.org/amigo/term/GO:0098742
positive regulation of cell population proliferation		Gene Ontology	GO:0008284	19	217	0.00158191	0.0400801	SFRP2|PTN|IL13RA1|TGFB3|SAPCD2|POU3F4|ESM1|HPSE2|TFAP2B|MAB21L1|CEP131|KIF14|FGF1|TNC|ISL1|EDN2|AQP11|HAS2|CDC7	http://amigo.geneontology.org/amigo/term/GO:0008284
meiotic cell cycle		Gene Ontology	GO:0051321	5	19	0.00174167	0.0432475	SLC26A8|PLD6|SMC1B|FKBP6|PIWIL1	http://amigo.geneontology.org/amigo/term/GO:0051321
calcium-dependent cell-cell adhesion via plasma membrane cell adhesion molecules		Gene Ontology	GO:0016339	5	19	0.00174167	0.0432475	CDH20|CDH13|CDH22|CDH7|ARVCF	http://amigo.geneontology.org/amigo/term/GO:0016339
cell-matrix adhesion		Gene Ontology	GO:0007160	8	52	0.00175616	0.0432475	ITGB3|EDA|ITGB6|ITGA1|NID1|ITGB2|TNN|FGB	http://amigo.geneontology.org/amigo/term/GO:0007160
response to drug		Gene Ontology	GO:0042493	9	65	0.00178985	0.043669	SFRP2|ANXA1|KCNJ11|FOS|EMX2|DRD1|SNCA|THBS1|P2RX7	http://amigo.geneontology.org/amigo/term/GO:0042493
secondary active sulfate transmembrane transporter activity		Gene Ontology	GO:0008271	4	11	0.00194539	0.0470286	SLC26A8|SLC26A11|SLC26A3|SLC26A1	http://amigo.geneontology.org/amigo/term/GO:0008271
angiogenesis		Gene Ontology	GO:0001525	13	126	0.00229393	0.0549499	COL8A1|ESM1|JUN|SCG2|VEGFD|COL28A1|ANGPTL4|PLXDC1|TGFBI|THY1|APOLD1|FGF1|ANGPTL2	http://amigo.geneontology.org/amigo/term/GO:0001525
single-stranded RNA binding		Gene Ontology	GO:0003727	6	31	0.00238447	0.0556157	IFIH1|JMJD6|DHX58|PIWIL1|DDX60|DLX2	http://amigo.geneontology.org/amigo/term/GO:0003727
secretory granule membrane		Gene Ontology	GO:0030667	4	12	0.00251726	0.0556157	PTPRN2|DBH|ICA1|RAB26	http://amigo.geneontology.org/amigo/term/GO:0030667
fibronectin binding		Gene Ontology	GO:0001968	4	12	0.00251726	0.0556157	IGFBP3|ITGB3|FSTL3|THBS1	http://amigo.geneontology.org/amigo/term/GO:0001968
response to amphetamine		Gene Ontology	GO:0001975	4	12	0.00251726	0.0556157	NR4A2|SLC18A2|DBH|DRD1	http://amigo.geneontology.org/amigo/term/GO:0001975
negative regulation of Notch signaling pathway		Gene Ontology	GO:0045746	5	21	0.00253299	0.0556157	GATA2|CHAC1|HEY2|TSPAN15|DLX2	http://amigo.geneontology.org/amigo/term/GO:0045746
neuron projection		Gene Ontology	GO:0043005	17	193	0.00256742	0.0556157	SLC6A2|CDH13|PACRG|STMN3|STMN2|PCSK2|CPEB4|PCSK1|SYT4|CALB2|CAMK2A|CHRNA5|CHRNA3|SSTR5|CHRNB4|NRSN1|GABRD	http://amigo.geneontology.org/amigo/term/GO:0043005
regulation of erythrocyte differentiation		Gene Ontology	GO:0045646	3	5	0.00257546	0.0556157	LYN|SPI1|B2M	http://amigo.geneontology.org/amigo/term/GO:0045646
cerebral cortex GABAergic interneuron migration		Gene Ontology	GO:0021853	3	5	0.00257546	0.0556157	CNTN2|ARX|DRD1	http://amigo.geneontology.org/amigo/term/GO:0021853
chordate embryonic development		Gene Ontology	GO:0043009	3	5	0.00257546	0.0556157	BRCA2|FOXD3|OSR2	http://amigo.geneontology.org/amigo/term/GO:0043009
behavioral response to nicotine		Gene Ontology	GO:0035095	3	5	0.00257546	0.0556157	CHRNA5|CHRNB4|CHRNA3	http://amigo.geneontology.org/amigo/term/GO:0035095
collagen type IX trimer		Gene Ontology	GO:0005594	3	5	0.00257546	0.0556157	COL6A1|MARCO|C1QC	http://amigo.geneontology.org/amigo/term/GO:0005594
dense body		Gene Ontology	GO:0097433	3	5	0.00257546	0.0556157	ACTN1|DES|PIWIL1	http://amigo.geneontology.org/amigo/term/GO:0097433
signaling receptor activity		Gene Ontology	GO:0038023	10	83	0.0025961	0.0556157	JMJD6|ITGB6|PLA2R1|TLR3|CD7|GFRA1|GFRA3|GFRA2|KBP|TNFRSF19	http://amigo.geneontology.org/amigo/term/GO:0038023
stress fiber		Gene Ontology	GO:0001725	7	44	0.00284301	0.0604139	PDLIM5|ACTN1|ACTA1|PDLIM3|MYLK|TPM2|CSRP1	http://amigo.geneontology.org/amigo/term/GO:0001725
extracellular matrix binding		Gene Ontology	GO:0050840	5	22	0.00301369	0.0621397	DCN|ADAMTS5|SPARC|SPP1|TGFBI	http://amigo.geneontology.org/amigo/term/GO:0050840
phosphatidylinositol 3-kinase complex		Gene Ontology	GO:0005942	5	22	0.00301369	0.0621397	SOCS1|PIK3CD|CISH|SOCS3|SOCS2	http://amigo.geneontology.org/amigo/term/GO:0005942
regulation of cell adhesion		Gene Ontology	GO:0030155	5	22	0.00301369	0.0621397	JAG2|KIF14|PKD1|LAMA4|CXCR4	http://amigo.geneontology.org/amigo/term/GO:0030155
regulation of transcription by RNA polymerase II		Gene Ontology	GO:0006357	28	396	0.00301855	0.0621397	HMX1|SOX8|HAND2|ELF3|FOXI2|SPI1|ZBTB16|BACH1|TFAP2B|JUN|VSX1|IRX5|DLX2|FOS|CKS2|FOXD3|HOXB5|EHF|TCF24|SHOX2|IRF7|IRF1|HOPX|PCGF5|ETV7|ARID5A|EMX2|ATF3	http://amigo.geneontology.org/amigo/term/GO:0006357
axon		Gene Ontology	GO:0030424	15	163	0.00306024	0.0625096	SNAP25|INPP5F|AQP1|OLFM1|MYO1D|SYT4|NEFH|SNCG|TNFRSF21|MAP6|HEPACAM|MME|GABRD|SLC8A3|GAD2	http://amigo.geneontology.org/amigo/term/GO:0030424
RNA polymerase II transcription regulatory region sequence-specific DNA binding		Gene Ontology	GO:0000977	17	197	0.00312045	0.0631631	NR4A1|ARX|ETV7|POU3F4|HOXD4|TBX20|TFAP2B|KAT2B|OSR2|LHX8|GLI1|NR4A2|HAND2|TCF24|TESMIN|PHOX2B|HEY2	http://amigo.geneontology.org/amigo/term/GO:0000977
brush border		Gene Ontology	GO:0005903	6	33	0.00314017	0.0631631	AQP1|MYO1D|SLC34A1|ANKS4B|MME|PDZK1	http://amigo.geneontology.org/amigo/term/GO:0005903
apoptotic cell clearance		Gene Ontology	GO:0043277	4	13	0.00319472	0.063294	TGM2|MARCO|MEGF10|ITGB3	http://amigo.geneontology.org/amigo/term/GO:0043277
smooth muscle contraction		Gene Ontology	GO:0006939	4	13	0.00319472	0.063294	MYH11|FKBP1B|MYLK|CHRNB4	http://amigo.geneontology.org/amigo/term/GO:0006939
signal transduction		Gene Ontology	GO:0007165	25	342	0.00329346	0.0647632	RASSF9|IL17D|ERAP1|LVRN|IL1RAPL2|SOX8|CRH|ADIPOQ|RASL11A|CHRNB4|RASD1|RERGL|ARTN|EDARADD|HPCAL4|CHRNA5|CHRNA3|SCUBE2|SCUBE3|EDA|STC1|ANKDD1A|OGN|SPP1|GABRD	http://amigo.geneontology.org/amigo/term/GO:0007165
negative regulation of neuron projection development		Gene Ontology	GO:0010977	5	23	0.00355686	0.0684815	ITM2C|B2M|GFI1|SPOCK1|STMN2	http://amigo.geneontology.org/amigo/term/GO:0010977
fibrinogen complex		Gene Ontology	GO:0005577	3	6	0.00375562	0.0684815	SERPINF2|FGB|THBS1	http://amigo.geneontology.org/amigo/term/GO:0005577
positive regulation of mitochondrial depolarization		Gene Ontology	GO:0051901	3	6	0.00375562	0.0684815	DCN|P2RX7|MLLT11	http://amigo.geneontology.org/amigo/term/GO:0051901
positive regulation of protein processing		Gene Ontology	GO:0010954	3	6	0.00375562	0.0684815	CNTN2|SPON1|RHBDD1	http://amigo.geneontology.org/amigo/term/GO:0010954
type I interferon signaling pathway		Gene Ontology	GO:0060337	3	6	0.00375562	0.0684815	IFITM1|STAT2|STAT1	http://amigo.geneontology.org/amigo/term/GO:0060337
glycerol transport		Gene Ontology	GO:0015793	3	6	0.00375562	0.0684815	AQP1|AQP3|AQP11	http://amigo.geneontology.org/amigo/term/GO:0015793
low-density lipoprotein particle clearance		Gene Ontology	GO:0034383	3	6	0.00375562	0.0684815	DGAT2|APOB|ADIPOQ	http://amigo.geneontology.org/amigo/term/GO:0034383
aging		Gene Ontology	GO:0007568	3	6	0.00375562	0.0684815	ATP8A2|PCK1|C1QA	http://amigo.geneontology.org/amigo/term/GO:0007568
negative regulation of transcription by RNA polymerase II		Gene Ontology	GO:0000122	34	520	0.00376843	0.0684815	TBX20|SOX8|FOXO6|DUSP26|SPI1|ZBTB16|HEY2|BACH1|TFAP2B|THRB|LMCD1|ISL1|IRX5|TAGLN3|HMG20A|DLX2|DNMT3B|FOXJ1|PARP9|NR4A2|FOXD3|OSR2|ZNF366|PAWR|GATA2|HOPX|GFI1|ARID5A|ARX|IRF8|EMX2|MAEL|ETV7|ATF3	http://amigo.geneontology.org/amigo/term/GO:0000122
inactivation of MAPK activity		Gene Ontology	GO:0000188	4	14	0.00398653	0.0695664	DUSP1|DUSP10|DUSP3|DUSP8	http://amigo.geneontology.org/amigo/term/GO:0000188
cholesterol efflux		Gene Ontology	GO:0033344	4	14	0.00398653	0.0695664	APOA4|ABCA5|APOB|STMN3	http://amigo.geneontology.org/amigo/term/GO:0033344
plasma membrane raft		Gene Ontology	GO:0044853	4	14	0.00398653	0.0695664	ITGB2|SKAP1|ADD2|HAS2	http://amigo.geneontology.org/amigo/term/GO:0044853
negative regulation of insulin receptor signaling pathway		Gene Ontology	GO:0046627	4	14	0.00398653	0.0695664	GRB10|SOCS1|GRB14|SOCS3	http://amigo.geneontology.org/amigo/term/GO:0046627
anion:anion antiporter activity		Gene Ontology	GO:0015301	4	14	0.00398653	0.0695664	SLC26A8|SLC26A11|SLC26A3|SLC26A1	http://amigo.geneontology.org/amigo/term/GO:0015301
sterol biosynthetic process		Gene Ontology	GO:0016126	4	14	0.00398653	0.0695664	MSMO1|HMGCS1|HMGCS2|DHCR7	http://amigo.geneontology.org/amigo/term/GO:0016126
cell-cell junction assembly		Gene Ontology	GO:0007043	5	24	0.00416682	0.0722341	CDH20|CDH22|HEG1|CDH7|ARVCF	http://amigo.geneontology.org/amigo/term/GO:0007043
neuron migration		Gene Ontology	GO:0001764	9	75	0.0042787	0.0736887	MATN2|NR4A2|TBX20|DCLK1|SPOCK1|GFRA3|CHL1|PHOX2B|DCDC2	http://amigo.geneontology.org/amigo/term/GO:0001764
sulfate transmembrane transporter activity		Gene Ontology	GO:0015116	4	15	0.00490111	0.08311	SLC26A8|SLC26A11|SLC26A3|SLC26A1	http://amigo.geneontology.org/amigo/term/GO:0015116
1-phosphatidylinositol-3-kinase regulator activity		Gene Ontology	GO:0046935	4	15	0.00490111	0.08311	SOCS1|CISH|SOCS3|SOCS2	http://amigo.geneontology.org/amigo/term/GO:0046935
neuron differentiation		Gene Ontology	GO:0030182	9	77	0.00500264	0.08311	TRAPPC9|LHX8|EMX2|TUBB3|ACSL4|ITM2C|MET|IRX5|WNT16	http://amigo.geneontology.org/amigo/term/GO:0030182
tubulin binding		Gene Ontology	GO:0015631	6	37	0.00516843	0.08311	TTLL7|STMN3|STMN2|TTLL2|TPPP3|NCALD	http://amigo.geneontology.org/amigo/term/GO:0015631
flagellated sperm motility		Gene Ontology	GO:0030317	6	37	0.00516843	0.08311	DDX4|APOB|LRRC6|SORD|GAS8|SLC26A8	http://amigo.geneontology.org/amigo/term/GO:0030317
synaptic vesicle membrane		Gene Ontology	GO:0030672	6	37	0.00516843	0.08311	PTPRN2|SYPL1|ICA1|SNCA|SLC18A2|SLC18A1	http://amigo.geneontology.org/amigo/term/GO:0030672
neurofilament cytoskeleton organization		Gene Ontology	GO:0060052	3	7	0.00521608	0.08311	ATP8A2|INA|NEFH	http://amigo.geneontology.org/amigo/term/GO:0060052
negative regulation of cardiac muscle cell apoptotic process		Gene Ontology	GO:0010667	3	7	0.00521608	0.08311	SFRP2|HEY2|HAND2	http://amigo.geneontology.org/amigo/term/GO:0010667
negative regulation of receptor binding		Gene Ontology	GO:1900121	3	7	0.00521608	0.08311	B2M|CRTAC1|ADIPOQ	http://amigo.geneontology.org/amigo/term/GO:1900121
positive regulation of interleukin-1 beta production		Gene Ontology	GO:0032731	3	7	0.00521608	0.08311	ISL1|P2RX7|HSPB1	http://amigo.geneontology.org/amigo/term/GO:0032731
negative regulation of tyrosine phosphorylation of STAT protein		Gene Ontology	GO:0042532	3	7	0.00521608	0.08311	SOCS1|INPP5F|SOCS3	http://amigo.geneontology.org/amigo/term/GO:0042532
very-low-density lipoprotein particle		Gene Ontology	GO:0034361	3	7	0.00521608	0.08311	APOA4|APOB|APOH	http://amigo.geneontology.org/amigo/term/GO:0034361
actin cytoskeleton		Gene Ontology	GO:0015629	13	140	0.00523577	0.08311	ACTA2|HSPB7|ACTA1|ACTG2|FILIP1|MYO1D|TPM2|TPM1|TRMT10A|MYOZ3|PAWR|PARVA|GSN	http://amigo.geneontology.org/amigo/term/GO:0015629
lung development		Gene Ontology	GO:0030324	7	50	0.00534851	0.0843912	JMJD6|DHCR7|GLI1|FKBP1B|GPC3|CRH|FGF1	http://amigo.geneontology.org/amigo/term/GO:0030324
learning		Gene Ontology	GO:0007612	5	26	0.00560431	0.0879009	CNTN2|PTN|SLC8A3|PRKAR2B|ATP8A1	http://amigo.geneontology.org/amigo/term/GO:0007612
cellular response to amino acid stimulus		Gene Ontology	GO:0071230	6	38	0.00579803	0.0904012	SOCS1|SESN1|CPEB4|COL5A2|COL4A1|COL6A1	http://amigo.geneontology.org/amigo/term/GO:0071230
nucleoside diphosphate phosphorylation		Gene Ontology	GO:0006165	4	16	0.00594646	0.0910984	NME4|CMPK2|PCK1|AK7	http://amigo.geneontology.org/amigo/term/GO:0006165
chaperone-mediated protein folding		Gene Ontology	GO:0061077	4	16	0.00594646	0.0910984	FKBP5|UNC45B|FKBP1B|HSPB1	http://amigo.geneontology.org/amigo/term/GO:0061077
ubiquitin-like protein ligase binding		Gene Ontology	GO:0044389	4	16	0.00594646	0.0910984	DTX3L|STAT2|STAT1|PARP9	http://amigo.geneontology.org/amigo/term/GO:0044389
anchored component of membrane		Gene Ontology	GO:0031225	5	27	0.00644026	0.095952	CNTN2|CDH13|PSCA|GFRA1|GFRA2	http://amigo.geneontology.org/amigo/term/GO:0031225
bone mineralization		Gene Ontology	GO:0030282	5	27	0.00644026	0.095952	CLEC3B|PTN|ASPN|GPC3|SNX10	http://amigo.geneontology.org/amigo/term/GO:0030282
long-term synaptic potentiation		Gene Ontology	GO:0060291	5	27	0.00644026	0.095952	SNAP25|SLC8A3|DRD1|MPP2|SNCA	http://amigo.geneontology.org/amigo/term/GO:0060291
apical plasma membrane		Gene Ontology	GO:0016324	13	144	0.00648127	0.095952	ANXA1|ITGB3|SLC2A9|AMN|AQP1|SLC34A1|SLC6A19|SLC12A1|CLDN1|EPCAM|THY1|TMEM114|PDZK1	http://amigo.geneontology.org/amigo/term/GO:0016324
skeletal muscle cell differentiation		Gene Ontology	GO:0035914	6	39	0.00648177	0.095952	FOS|NR4A1|SOX8|SMYD1|PHOX2B|ATF3	http://amigo.geneontology.org/amigo/term/GO:0035914
memory		Gene Ontology	GO:0007613	6	39	0.00648177	0.095952	PTN|DBH|SYT4|DRD1|FOXO6|SLC8A3	http://amigo.geneontology.org/amigo/term/GO:0007613
oxidation-reduction process		Gene Ontology	GO:0055114	28	421	0.00654776	0.0963874	MSMO1|SESN1|PCBD1|CDO1|MSRB3|DHCR7|P4HA2|MIOX|HAAO|PAM|JMJD6|RDH8|DAO|SDR42E1|DIO2|TECRL|IL4I1|HSD17B3|TXNRD1|SOD3|FADS2|SRD5A1|HPD|DBH|D2HGDH|AKR1D1|KDM5B|DMGDH	http://amigo.geneontology.org/amigo/term/GO:0055114
synapse		Gene Ontology	GO:0045202	18	232	0.00668348	0.0968459	SNCG|SLC16A1|CPEB4|EEF1A2|SYT4|CALB2|CHRNB4|CHRNA5|OLFM1|FGB|OBSL1|CHRNA3|GABRD|CRH|GRM7|SHISA8|GAD2|NUFIP1	http://amigo.geneontology.org/amigo/term/GO:0045202
epithelial cell proliferation		Gene Ontology	GO:0050673	3	8	0.00697319	0.0968459	EHF|COL8A2|COL8A1	http://amigo.geneontology.org/amigo/term/GO:0050673
keratinocyte proliferation		Gene Ontology	GO:0043616	3	8	0.00697319	0.0968459	WNT16|CDH13|IRF6	http://amigo.geneontology.org/amigo/term/GO:0043616
protein tyrosine/threonine phosphatase activity		Gene Ontology	GO:0008330	3	8	0.00697319	0.0968459	DUSP1|DUSP10|DUSP8	http://amigo.geneontology.org/amigo/term/GO:0008330
neuron maturation		Gene Ontology	GO:0042551	3	8	0.00697319	0.0968459	IRX5|NR4A2|VSX1	http://amigo.geneontology.org/amigo/term/GO:0042551
lipoprotein metabolic process		Gene Ontology	GO:0042157	3	8	0.00697319	0.0968459	APOA4|APOC3|APOLD1	http://amigo.geneontology.org/amigo/term/GO:0042157
response to peptide hormone		Gene Ontology	GO:0043434	3	8	0.00697319	0.0968459	ANXA1|STAT2|STAT1	http://amigo.geneontology.org/amigo/term/GO:0043434
node of Ranvier		Gene Ontology	GO:0033268	3	8	0.00697319	0.0968459	CNTN2|KCNQ3|SPOCK1	http://amigo.geneontology.org/amigo/term/GO:0033268
positive regulation of heterotypic cell-cell adhesion		Gene Ontology	GO:0034116	3	8	0.00697319	0.0968459	THY1|SKAP1|FGB	http://amigo.geneontology.org/amigo/term/GO:0034116
neuron remodeling		Gene Ontology	GO:0016322	3	8	0.00697319	0.0968459	C3|NTN4|C1QA	http://amigo.geneontology.org/amigo/term/GO:0016322
protein kinase binding		Gene Ontology	GO:0019901	20	270	0.00702867	0.0968459	ACTA2|CDKN2C|PKD1|SOCS1|ADD2|PIWIL1|PTN|CKS2|HNRNPA0|SKAP1|KAT2B|ITGB2|NEFH|KIF14|ANK2|THY1|RGCC|CAMK2N1|RHOF|EEF1A2	http://amigo.geneontology.org/amigo/term/GO:0019901
positive regulation of cytosolic calcium ion concentration		Gene Ontology	GO:0007204	7	53	0.00709356	0.0968459	ADRA1B|ACKR4|C3AR1|FKBP1B|CXCR4|AGTR1|EDN2	http://amigo.geneontology.org/amigo/term/GO:0007204
regulation of phosphatidylinositol 3-kinase activity		Gene Ontology	GO:0043551	4	17	0.00713021	0.0968459	SOCS1|CISH|SOCS3|SOCS2	http://amigo.geneontology.org/amigo/term/GO:0043551
digestive tract development		Gene Ontology	GO:0048565	4	17	0.00713021	0.0968459	COBL|PKD1|RBPMS2|OSR2	http://amigo.geneontology.org/amigo/term/GO:0048565
positive regulation of smooth muscle cell proliferation		Gene Ontology	GO:0048661	4	17	0.00713021	0.0968459	CDH13|SERPINF2|RBPMS2|THBS1	http://amigo.geneontology.org/amigo/term/GO:0048661
regulation of cell growth		Gene Ontology	GO:0001558	5	28	0.00735986	0.0994524	KIF14|IGFBP3|WFDC1|NANOS1|SOCS2	http://amigo.geneontology.org/amigo/term/GO:0001558
actin filament binding		Gene Ontology	GO:0051015	14	164	0.00753808	0.101341	MYH11|ACTN1|GAS2|CTNNAL1|ADD2|MYO1D|TPM2|TPM1|ACTR3B|MYL6|GSN|SYNE1|CTNNA3|TAGLN	http://amigo.geneontology.org/amigo/term/GO:0051015
cytokine-mediated signaling pathway		Gene Ontology	GO:0019221	8	68	0.00766387	0.101991	IL5RA|SOCS1|STAT2|STAT1|CD44|IL13RA1|IFNGR1|EDN2	http://amigo.geneontology.org/amigo/term/GO:0019221
ion channel binding		Gene Ontology	GO:0044325	8	68	0.00766387	0.101991	KCNJ11|MPP2|PKD1|ANK2|FHL1|FKBP1B|STAC|LYN	http://amigo.geneontology.org/amigo/term/GO:0044325
osteoblast differentiation		Gene Ontology	GO:0001649	7	54	0.00775956	0.102746	BMP3|IGFBP3|SOX8|SHOX2|SPP1|TP53INP2|GLI1	http://amigo.geneontology.org/amigo/term/GO:0001649
keratinocyte differentiation		Gene Ontology	GO:0030216	5	29	0.00836711	0.109688	ANXA1|WNT16|ST14|STK4|IRF6	http://amigo.geneontology.org/amigo/term/GO:0030216
lateral plasma membrane		Gene Ontology	GO:0016328	5	29	0.00836711	0.109688	CDH1|EPCAM|ACTN1|ANXA1|CLDN1	http://amigo.geneontology.org/amigo/term/GO:0016328
RNA polymerase II core promoter sequence-specific DNA binding		Gene Ontology	GO:0000979	4	18	0.0084595	0.109926	SOX8|TFAP2B|STAT1|FOS	http://amigo.geneontology.org/amigo/term/GO:0000979
extracellular exosome		Gene Ontology	GO:0070062	7	55	0.00847058	0.109926	ANXA1|AQP1|PKD1|ALB|SORD|SLC12A1|ALDOB	http://amigo.geneontology.org/amigo/term/GO:0070062
homophilic cell adhesion via plasma membrane adhesion molecules		Gene Ontology	GO:0007156	10	100	0.00854769	0.109926	CDH13|CDH20|CDH22|CDHR4|PCDH10|OBSL1|CDH1|CDH3|CADM3|CDH7	http://amigo.geneontology.org/amigo/term/GO:0007156
cellular response to insulin stimulus		Gene Ontology	GO:0032869	6	42	0.0088831	0.111836	PCK1|LPIN1|TBC1D4|KAT2B|ADIPOQ|PIK3AP1	http://amigo.geneontology.org/amigo/term/GO:0032869
excitatory postsynaptic potential		Gene Ontology	GO:0060079	6	42	0.0088831	0.111836	MPP2|SNCA|CHRNB4|CHRNA5|CHRNA3|P2RX7	http://amigo.geneontology.org/amigo/term/GO:0060079
sympathetic nervous system development		Gene Ontology	GO:0048485	3	9	0.00904023	0.111836	TFAP2B|GFRA3|HAND2	http://amigo.geneontology.org/amigo/term/GO:0048485
negative regulation of viral entry into host cell		Gene Ontology	GO:0046597	3	9	0.00904023	0.111836	TRIM25|IFITM1|GSN	http://amigo.geneontology.org/amigo/term/GO:0046597
acetylcholine receptor activity		Gene Ontology	GO:0015464	3	9	0.00904023	0.111836	CHRNA5|CHRNB4|CHRNA3	http://amigo.geneontology.org/amigo/term/GO:0015464
cardiac muscle hypertrophy in response to stress		Gene Ontology	GO:0014898	3	9	0.00904023	0.111836	HEY2|KLF15|INPP5F	http://amigo.geneontology.org/amigo/term/GO:0014898
water transport		Gene Ontology	GO:0006833	3	9	0.00904023	0.111836	AQP4|AQP11|AQP1	http://amigo.geneontology.org/amigo/term/GO:0006833
innate immune response		Gene Ontology	GO:0045087	10	101	0.0090871	0.11189	ANXA1|SPON2|IFIH1|SAMHD1|DHX58|TRIM25|TIFA|TLR3|NLRC5|LYN	http://amigo.geneontology.org/amigo/term/GO:0045087
cell migration		Gene Ontology	GO:0016477	13	151	0.00921734	0.112966	ITGB3|ITGB2|LAMA4|ITGB6|PIK3CD|SKAP1|SDC4|THBS1|MET|GPC3|NTN4|RHOF|CDH7	http://amigo.geneontology.org/amigo/term/GO:0016477
potassium ion import across plasma membrane		Gene Ontology	GO:1990573	5	30	0.0094659	0.114827	KCNK5|KCNJ11|KCNJ8|SLC12A1|KCNJ5	http://amigo.geneontology.org/amigo/term/GO:1990573
positive regulation of bone mineralization		Gene Ontology	GO:0030501	5	30	0.0094659	0.114827	PTN|ANO6|TGFB3|P2RX7|OSR2	http://amigo.geneontology.org/amigo/term/GO:0030501
microtubule cytoskeleton organization		Gene Ontology	GO:0000226	9	86	0.00949996	0.114827	TTLL7|TTLL2|SKAP1|TUBB3|NEFH|CNTN2|MAP6|OBSL1|GAS2	http://amigo.geneontology.org/amigo/term/GO:0000226
peptide binding		Gene Ontology	GO:0042277	6	43	0.00980857	0.117993	GPR37L1|ERAP1|LVRN|SSTR5|GPR22|CRIP1	http://amigo.geneontology.org/amigo/term/GO:0042277
sensory perception of pain		Gene Ontology	GO:0019233	4	19	0.00994099	0.117993	MME|PENK|P2RX7|AQP1	http://amigo.geneontology.org/amigo/term/GO:0019233
outflow tract septum morphogenesis		Gene Ontology	GO:0003148	4	19	0.00994099	0.117993	TBX20|SEMA3C|PARVA|ISL1	http://amigo.geneontology.org/amigo/term/GO:0003148
[truncated: 289 more rows]
