# Supplementary material for: Exploring right ovary degeneration in duck and goose embryos by histology and transcriptome dynamics analysis
Source: BMC Genomics. 2023 Jul 10;24:389. doi: 10.1186/s12864-023-09493-0 (PMC10332064; doi:10.1186/s12864-023-09493-0)
Supplement: Supplementary file 1 — Additional file 1: Supplementary Figure S1. Comparison ofthe number of primordial follicles in the left ovary of individuals withdifferent degeneration of the right ovary on the 6th and 12th, 13th days afterposting; Supplementary Figure S2. The top ten Biologicalprocesses, Cellular components, and Molecular function terms enriched by DEGsbetween DE10 vs. DE20 (A), DE20 vs. DP1 (B), GE12 vs. GE22 (C), GE22 vs. GP1(D); Supplementary Figure S3. The top ten KEGG pathways enriched by DEGsbetween DE10 vs. DE20 (A), DE20 vs. DP1 (B), GE12 vs. GE22 (C), GE22 vs. GP1(D); Supplementary Table S1. Overview of sequencing data; Supplementary Table S2. Mapping rate of RNA-Seq data to the goose reference genome; Supplementary Table S3. All DEGs list; Supplementary Table S4. GO and KEGGenrichment analysis results of DEGs. Supplementary Table S5. GO and KEGG enrichment results of duck- and goose-specific DEGs, respectively. Supplementary Table S6. GO and KEGG enrichment results of genes with different profiles in duck. Supplementary Table S7. GO and KEGG enrichment results of geneswith different profiles in goose. Supplementary Table S8. DEGs and theenrichment results of GO and KEGG during the degeneration of chicken rightovary. [file 12864_2023_9493_MOESM1_ESM.zip › Supplementary Table S5.xlsx]

## Sheet: GE12_GE22_Specific
KEGG enrichment results of goose-specific DEGs btween GE12 vs. GE22
#Term	Database	ID	Input number	Background number	P-Value	Corrected P-Value	Input	Hyperlink
Metabolic pathways	KEGG PATHWAY	gga01100	103	1290	3.52753e-31	6.64586e-28	DOLK|GSR|NDUFB9|NDUFB5|GNPDA1|CDO1|PMM1|SQLE|GPAM|AHCYL1|ASRGL1|LIPC|LIPG|HMGCL|IDH1|IMPA2|NME7|L2HGDH|NME2|MBOAT1|ETNPPL|ECHS1|ACY1|ALDH5A1|NIT2|UGCG|ACO1|GAPDH|MGST2|MGST3|AKR1A1|TPK1|ACADL|PANK1|UROC1|XDH|GBA2|HNMT|NUDT9|DDC|IVD|HADH|MTHFD1|ARG2|ELOVL7|GPX2|ELOVL3|GFPT2|GCSH|GAMT|SMS|ATP5J|RBKS|ATP5H|ATP5O|ADSL|CTH|GAD1|FAHD1|PDE3B|ACAT1|NDUFA6|HMGCS1|NDUFA4|ACSS2|NMRK2|SORD|ALDH9A1|GALM|CDA|A…	http://www.genome.jp/kegg-bin/show_pathway?gga01100/gga:431579%09red/gga:418196%09red/gga:395916%09red/gga:421032%09red/gga:417202%09red/gga:420818%09red/gga:424288%09red/gga:424599%09red/gga:427495%09red/gga:426785%09red/gga:426268%09red/gga:422587%09red/gga:418602%09red/gga:423895%09red/gga:429083%09red/gga:770955%09red/gga:424978%09red/gga:423508%09red/gga:100859407%09red/gga:771849%09red/gga:…
Carbon metabolism	KEGG PATHWAY	gga01200	16	102	2.1658e-09	8.16073e-07	SUCLG2|ACAT1|ACSS2|IDH1|GAPDH|SUCLG1|CAT|PSAT1|ECHS1|PFKL|MDH2|ACO1|HAO2|SDHB|ESD|GCSH	http://www.genome.jp/kegg-bin/show_pathway?gga01200/gga:100859720%09red/gga:427263%09red/gga:422932%09red/gga:415803%09red/gga:374193%09red/gga:418968%09red/gga:417517%09red/gga:418311%09red/gga:418856%09red/gga:419158%09red/gga:423600%09red/gga:769850%09red/gga:373916%09red/gga:424112%09red/gga:770828%09red/gga:416087%09red
Peroxisome	KEGG PATHWAY	gga04146	13	79	4.23617e-08	8.89679e-06	CRAT|SOD1|ACOX2|IDH1|PRDX1|XDH|ECI2|FAR1|HMGCL|DECR2|HAO2|CAT|ABCD4	http://www.genome.jp/kegg-bin/show_pathway?gga04146/gga:424598%09red/gga:420878%09red/gga:100858408%09red/gga:423349%09red/gga:417195%09red/gga:423028%09red/gga:418311%09red/gga:396025%09red/gga:423600%09red/gga:424112%09red/gga:416068%09red/gga:396316%09red/gga:395938%09red
Tryptophan metabolism	KEGG PATHWAY	gga00380	10	39	4.25006e-08	8.89679e-06	IDO2|HADH|KYNU|ACAT1|CAT|ECHS1|ALDH9A1|DDC|CCBL1|ACMSD	http://www.genome.jp/kegg-bin/show_pathway?gga00380/gga:424302%09red/gga:426785%09red/gga:420947%09red/gga:418968%09red/gga:424405%09red/gga:423600%09red/gga:417202%09red/gga:770828%09red/gga:420290%09red/gga:424288%09red
Butanoate metabolism	KEGG PATHWAY	gga00650	8	24	1.82e-07	3.42888e-05	HMGCS1|L2HGDH|ACAT1|HMGCL|ECHS1|ALDH5A1|HADH|GAD1	http://www.genome.jp/kegg-bin/show_pathway?gga00650/gga:423573%09red/gga:396379%09red/gga:418968%09red/gga:770828%09red/gga:420290%09red/gga:420818%09red/gga:396316%09red/gga:395743%09red
Cysteine and methionine metabolism	KEGG PATHWAY	gga00270	9	43	8.96893e-07	0.000140812	AHCYL1|CCBL1|SMS|CDO1|PSAT1|MDH2|AHCY|CTH|LDHB	http://www.genome.jp/kegg-bin/show_pathway?gga00270/gga:424716%09red/gga:427263%09red/gga:418602%09red/gga:417517%09red/gga:427391%09red/gga:419146%09red/gga:417202%09red/gga:373997%09red/gga:419803%09red
Fatty acid degradation	KEGG PATHWAY	gga00071	8	33	1.40912e-06	0.000189628	HADH|ECHS1|ACADL|ACAT1|ECI2|ECI1|ALDH9A1|ACAA2	http://www.genome.jp/kegg-bin/show_pathway?gga00071/gga:416657%09red/gga:420878%09red/gga:426847%09red/gga:424005%09red/gga:424405%09red/gga:418968%09red/gga:770828%09red/gga:420290%09red
Valine, leucine and isoleucine degradation	KEGG PATHWAY	gga00280	8	44	9.13306e-06	0.00114711	IVD|HADH|ACAT1|HMGCL|HMGCS1|ECHS1|ALDH9A1|ACAA2	http://www.genome.jp/kegg-bin/show_pathway?gga00280/gga:423011%09red/gga:426847%09red/gga:424405%09red/gga:396379%09red/gga:418968%09red/gga:770828%09red/gga:420290%09red/gga:396316%09red
Glyoxylate and dicarboxylate metabolism	KEGG PATHWAY	gga00630	7	31	9.74527e-06	0.00114751	ACSS2|CAT|ACAT1|MDH2|ACO1|HAO2|GCSH	http://www.genome.jp/kegg-bin/show_pathway?gga00630/gga:415803%09red/gga:417517%09red/gga:418311%09red/gga:423600%09red/gga:373916%09red/gga:418968%09red/gga:419158%09red
Oxidative phosphorylation	KEGG PATHWAY	gga00190	11	113	4.50249e-05	0.00403938	NDUFA6|NDUFA4|NDUFB9|NDUFB5|ATP5J|ATP5H|ATP5O|NDUFS7|SDHB|ATP5G1|ATP5F1	http://www.genome.jp/kegg-bin/show_pathway?gga00190/gga:420337%09red/gga:422115%09red/gga:770724%09red/gga:419992%09red/gga:418477%09red/gga:424978%09red/gga:100859720%09red/gga:772135%09red/gga:427897%09red/gga:419866%09red/gga:418508%09red
Drug metabolism - other enzymes	KEGG PATHWAY	gga00983	8	57	4.86851e-05	0.00416921	UPP1|NME7|CDA|NME2|DPYD|XDH|MGST2|MGST3	http://www.genome.jp/kegg-bin/show_pathway?gga00983/gga:771849%09red/gga:100858145%09red/gga:429083%09red/gga:420942%09red/gga:395916%09red/gga:424404%09red/gga:396025%09red/gga:770916%09red
Citrate cycle (TCA cycle)	KEGG PATHWAY	gga00020	6	28	5.52838e-05	0.00423036	IDH1|SUCLG2|SUCLG1|MDH2|ACO1|SDHB	http://www.genome.jp/kegg-bin/show_pathway?gga00020/gga:373916%09red/gga:422932%09red/gga:417517%09red/gga:100859720%09red/gga:424112%09red/gga:416087%09red
Biosynthesis of amino acids	KEGG PATHWAY	gga01230	8	60	6.7626e-05	0.00471879	IDH1|GAPDH|PSAT1|PFKL|ACO1|CTH|ARG2|ACY1	http://www.genome.jp/kegg-bin/show_pathway?gga01230/gga:373916%09red/gga:100858836%09red/gga:427263%09red/gga:424716%09red/gga:374193%09red/gga:423272%09red/gga:769850%09red/gga:424112%09red
Glycerolipid metabolism	KEGG PATHWAY	gga00561	8	60	6.7626e-05	0.00471879	LIPC|GPAM|LIPG|MBOAT1|AKR1A1|MOGAT2|ALDH9A1|AGPAT2	http://www.genome.jp/kegg-bin/show_pathway?gga00561/gga:424599%09red/gga:426437%09red/gga:427495%09red/gga:426846%09red/gga:424405%09red/gga:772114%09red/gga:423895%09red/gga:420826%09red
Propanoate metabolism	KEGG PATHWAY	gga00640	6	32	0.000105976	0.00570456	ACAT1|ACSS2|SUCLG2|ECHS1|SUCLG1|LDHB	http://www.genome.jp/kegg-bin/show_pathway?gga00640/gga:422932%09red/gga:373997%09red/gga:419158%09red/gga:418968%09red/gga:770828%09red/gga:416087%09red
Alanine, aspartate and glutamate metabolism	KEGG PATHWAY	gga00250	6	34	0.000142397	0.00705989	NIT2|ADSL|GAD1|ALDH5A1|GFPT2|ASRGL1	http://www.genome.jp/kegg-bin/show_pathway?gga00250/gga:426962%09red/gga:418386%09red/gga:396540%09red/gga:421868%09red/gga:420818%09red/gga:395743%09red
Glycolysis / Gluconeogenesis	KEGG PATHWAY	gga00010	7	53	0.000203313	0.00862332	ACSS2|GAPDH|PFKL|AKR1A1|ALDH9A1|GALM|LDHB	http://www.genome.jp/kegg-bin/show_pathway?gga00010/gga:424599%09red/gga:426268%09red/gga:374193%09red/gga:424405%09red/gga:373997%09red/gga:769850%09red/gga:419158%09red
Fatty acid metabolism	KEGG PATHWAY	gga01212	7	53	0.000203313	0.00862332	HADH|ELOVL7|ACADL|ACAT1|ECHS1|ELOVL3|ACAA2	http://www.genome.jp/kegg-bin/show_pathway?gga01212/gga:431579%09red/gga:426847%09red/gga:770955%09red/gga:424005%09red/gga:418968%09red/gga:770828%09red/gga:420290%09red
Fatty acid elongation	KEGG PATHWAY	gga00062	5	25	0.000311549	0.0124885	ECHS1|HADH|ELOVL7|ELOVL3|ACAA2	http://www.genome.jp/kegg-bin/show_pathway?gga00062/gga:770955%09red/gga:770828%09red/gga:420290%09red/gga:431579%09red/gga:426847%09red
ECM-receptor interaction	KEGG PATHWAY	gga04512	8	83	0.000518911	0.0177751	HMMR|COMP|COL9A1|SPP1|RELN|CD44|COL1A2|VTN	http://www.genome.jp/kegg-bin/show_pathway?gga04512/gga:396243%09red/gga:395210%09red/gga:395666%09red/gga:395935%09red/gga:771873%09red/gga:427850%09red/gga:420120%09red/gga:416163%09red
beta-Alanine metabolism	KEGG PATHWAY	gga00410	5	29	0.000569201	0.0185904	ECHS1|DPYD|SMS|ALDH9A1|GAD1	http://www.genome.jp/kegg-bin/show_pathway?gga00410/gga:770828%09red/gga:418602%09red/gga:395743%09red/gga:424405%09red/gga:429083%09red
Glutathione metabolism	KEGG PATHWAY	gga00480	6	47	0.000682484	0.0197815	GSR|IDH1|SMS|MGST2|MGST3|GPX2	http://www.genome.jp/kegg-bin/show_pathway?gga00480/gga:424112%09red/gga:418602%09red/gga:424404%09red/gga:771783%09red/gga:770916%09red/gga:100857454%09red
Pyruvate metabolism	KEGG PATHWAY	gga00620	5	32	0.000848379	0.02339	ACAT1|ACSS2|ALDH9A1|LDHB|MDH2	http://www.genome.jp/kegg-bin/show_pathway?gga00620/gga:419158%09red/gga:418968%09red/gga:417517%09red/gga:424405%09red/gga:373997%09red
Lysine degradation	KEGG PATHWAY	gga00310	6	54	0.00132162	0.0286198	HADH|ACAT1|BBOX1|ECHS1|ALDH9A1|TMLHE	http://www.genome.jp/kegg-bin/show_pathway?gga00310/gga:426932%09red/gga:424405%09red/gga:418968%09red/gga:770828%09red/gga:420290%09red/gga:422296%09red
Cell adhesion molecules (CAMs)	KEGG PATHWAY	gga04514	9	122	0.00141395	0.0302713	CLDN10|ITGB2|JAM2|CLDN14|SELPLG|XG|PTPRC|CLDN2|NCAM1	http://www.genome.jp/kegg-bin/show_pathway?gga04514/gga:772212%09red/gga:386580%09red/gga:418476%09red/gga:428253%09red/gga:427982%09red/gga:418790%09red/gga:396181%09red/gga:422292%09red/gga:418661%09red
Synthesis and degradation of ketone bodies	KEGG PATHWAY	gga00072	3	10	0.00202359	0.0401309	HMGCL|ACAT1|HMGCS1	http://www.genome.jp/kegg-bin/show_pathway?gga00072/gga:396379%09red/gga:396316%09red/gga:418968%09red
Arginine and proline metabolism	KEGG PATHWAY	gga00330	5	42	0.00253052	0.0477974	L3HYPDH|ARG2|GAMT|SMS|ALDH9A1	http://www.genome.jp/kegg-bin/show_pathway?gga00330/gga:423272%09red/gga:418602%09red/gga:770737%09red/gga:424405%09red/gga:423531%09red
2-Oxocarboxylic acid metabolism	KEGG PATHWAY	gga01210	3	13	0.0037876	0.0650644	ACO1|IDH1|ACY1	http://www.genome.jp/kegg-bin/show_pathway?gga01210/gga:100858836%09red/gga:373916%09red/gga:424112%09red
Tyrosine metabolism	KEGG PATHWAY	gga00350	4	34	0.00709069	0.103479	DDC|FAHD1|FAH|GSTZ1	http://www.genome.jp/kegg-bin/show_pathway?gga00350/gga:420947%09red/gga:423374%09red/gga:415482%09red/gga:416538%09red
Progesterone-mediated oocyte maturation	KEGG PATHWAY	gga04914	6	78	0.00715974	0.103479	CCNB2|CCNA2|SPDYA|CPEB1|PDE3B|PGR	http://www.genome.jp/kegg-bin/show_pathway?gga04914/gga:415326%09red/gga:396172%09red/gga:423064%09red/gga:396198%09red/gga:415400%09red/gga:101748777%09red
Focal adhesion	KEGG PATHWAY	gga04510	10	189	0.00754305	0.103479	PGF|VEGFA|RAC3|COMP|COL9A1|SPP1|RELN|COL1A2|VTN|RAC2	http://www.genome.jp/kegg-bin/show_pathway?gga04510/gga:396243%09red/gga:395210%09red/gga:395870%09red/gga:395909%09red/gga:418044%09red/gga:395935%09red/gga:771873%09red/gga:427850%09red/gga:771832%09red/gga:420120%09red
Fructose and mannose metabolism	KEGG PATHWAY	gga00051	4	35	0.00777716	0.103479	SORD|PMM1|PFKFB3|PFKL	http://www.genome.jp/kegg-bin/show_pathway?gga00051/gga:417989%09red/gga:418247%09red/gga:769850%09red/gga:415332%09red
Glycine, serine and threonine metabolism	KEGG PATHWAY	gga00260	4	37	0.00927788	0.115737	PSAT1|GAMT|CTH|GCSH	http://www.genome.jp/kegg-bin/show_pathway?gga00260/gga:415803%09red/gga:424716%09red/gga:427263%09red/gga:770737%09red
Pyrimidine metabolism	KEGG PATHWAY	gga00240	5	59	0.00951567	0.115737	UPP1|NME7|CDA|NME2|DPYD	http://www.genome.jp/kegg-bin/show_pathway?gga00240/gga:771849%09red/gga:420942%09red/gga:100858145%09red/gga:395916%09red/gga:429083%09red
Terpenoid backbone biosynthesis	KEGG PATHWAY	gga00900	3	19	0.00952188	0.115737	ACAT1|PDSS1|HMGCS1	http://www.genome.jp/kegg-bin/show_pathway?gga00900/gga:420490%09red/gga:396379%09red/gga:418968%09red
Cell cycle	KEGG PATHWAY	gga04110	7	114	0.0116522	0.122997	PCNA|CCNB2|E2F5|CCNA2|TTK|MCM5|CHEK1	http://www.genome.jp/kegg-bin/show_pathway?gga04110/gga:421849%09red/gga:373984%09red/gga:420206%09red/gga:418058%09red/gga:374260%09red/gga:396172%09red/gga:415400%09red
Histidine metabolism	KEGG PATHWAY	gga00340	3	21	0.0121472	0.122997	HNMT|ALDH9A1|UROC1	http://www.genome.jp/kegg-bin/show_pathway?gga00340/gga:424298%09red/gga:416035%09red/gga:424405%09red
PPAR signaling pathway	KEGG PATHWAY	gga03320	5	64	0.0129277	0.122997	DBI|ACOX2|ACADL|HMGCS1|FABP7	http://www.genome.jp/kegg-bin/show_pathway?gga03320/gga:416068%09red/gga:424005%09red/gga:396379%09red/gga:395263%09red/gga:396246%09red
Pentose phosphate pathway	KEGG PATHWAY	gga00030	3	25	0.0185278	0.142475	RBKS|PFKL|DERA	http://www.genome.jp/kegg-bin/show_pathway?gga00030/gga:769850%09red/gga:418176%09red/gga:421418%09red
Taurine and hypotaurine metabolism	KEGG PATHWAY	gga00430	2	10	0.0235737	0.154211	GAD1|CDO1	http://www.genome.jp/kegg-bin/show_pathway?gga00430/gga:395743%09red/gga:427391%09red
Thiamine metabolism	KEGG PATHWAY	gga00730	2	13	0.0360399	0.194553	TPK1|ALPL	http://www.genome.jp/kegg-bin/show_pathway?gga00730/gga:420780%09red/gga:396317%09red
AGE-RAGE signaling pathway in diabetic complications	KEGG PATHWAY	gga04933	5	90	0.0437884	0.221767	COL1A2|THBD|VEGFA|MMP2|PRKCD	http://www.genome.jp/kegg-bin/show_pathway?gga04933/gga:101752029%09red/gga:396243%09red/gga:386583%09red/gga:395909%09red/gga:415905%09red
Metabolism of xenobiotics by cytochrome P450	KEGG PATHWAY	gga00980	3	36	0.0439604	0.222041	MGST2|MGST3|AKR7A2	http://www.genome.jp/kegg-bin/show_pathway?gga00980/gga:770916%09red/gga:419471%09red/gga:424404%09red
Pantothenate and CoA biosynthesis	KEGG PATHWAY	gga00770	2	15	0.0454629	0.224808	PANK1|DPYD	http://www.genome.jp/kegg-bin/show_pathway?gga00770/gga:423792%09red/gga:429083%09red
Selenocompound metabolism	KEGG PATHWAY	gga00450	2	15	0.0454629	0.224808	CTH|CCBL1	http://www.genome.jp/kegg-bin/show_pathway?gga00450/gga:417202%09red/gga:424716%09red
Purine metabolism	KEGG PATHWAY	gga00230	6	125	0.0504925	0.238416	NUDT9|NME7|NME2|XDH|ADSL|PDE3B	http://www.genome.jp/kegg-bin/show_pathway?gga00230/gga:100858145%09red/gga:422587%09red/gga:395916%09red/gga:396025%09red/gga:423064%09red/gga:396540%09red
Glycerophospholipid metabolism	KEGG PATHWAY	gga00564	5	94	0.050702	0.238806	MBOAT1|GPAM|AGPAT2|ETNK1|ETNPPL	http://www.genome.jp/kegg-bin/show_pathway?gga00564/gga:418196%09red/gga:772114%09red/gga:428743%09red/gga:423895%09red/gga:420826%09red
One carbon pool by folate	KEGG PATHWAY	gga00670	2	17	0.0556774	0.247397	DHFR|MTHFD1	http://www.genome.jp/kegg-bin/show_pathway?gga00670/gga:427317%09red/gga:423508%09red
Arginine biosynthesis	KEGG PATHWAY	gga00220	2	17	0.0556774	0.247397	ARG2|ACY1	http://www.genome.jp/kegg-bin/show_pathway?gga00220/gga:100858836%09red/gga:423272%09red
Steroid biosynthesis	KEGG PATHWAY	gga00100	2	17	0.0556774	0.247397	SQLE|HSD17B7	http://www.genome.jp/kegg-bin/show_pathway?gga00100/gga:420335%09red/gga:424367%09red
Hedgehog signaling pathway	KEGG PATHWAY	gga04340	3	41	0.0592262	0.26193	LRP2|GLI2|BOC	http://www.genome.jp/kegg-bin/show_pathway?gga04340/gga:418361%09red/gga:395956%09red/gga:424168%09red
Oocyte meiosis	KEGG PATHWAY	gga04114	5	99	0.060193	0.26203	SPDYA|CCNB2|PGR|CPEB1|FBXO43	http://www.genome.jp/kegg-bin/show_pathway?gga04114/gga:101748777%09red/gga:415326%09red/gga:396198%09red/gga:420245%09red/gga:415400%09red
Adherens junction	KEGG PATHWAY	gga04520	4	70	0.0630642	0.268808	WASF3|RAC2|PTPN6|RAC3	http://www.genome.jp/kegg-bin/show_pathway?gga04520/gga:418044%09red/gga:418934%09red/gga:395870%09red/gga:427947%09red
Pentose and glucuronate interconversions	KEGG PATHWAY	gga00040	2	20	0.0723136	0.298769	SORD|AKR1A1	http://www.genome.jp/kegg-bin/show_pathway?gga00040/gga:424599%09red/gga:415332%09red
Cellular senescence	KEGG PATHWAY	gga04218	6	143	0.0826885	0.324101	CCNB2|E2F5|CCNA2|ZFP36L1|SLC25A5|CHEK1	http://www.genome.jp/kegg-bin/show_pathway?gga04218/gga:772225%09red/gga:420206%09red/gga:101751828%09red/gga:374260%09red/gga:396172%09red/gga:415400%09red
Amino sugar and nucleotide sugar metabolism	KEGG PATHWAY	gga00520	3	48	0.0841513	0.324101	PMM1|GFPT2|GNPDA1	http://www.genome.jp/kegg-bin/show_pathway?gga00520/gga:417989%09red/gga:416341%09red/gga:426962%09red
Ribosome	KEGG PATHWAY	gga03010	5	120	0.11014	0.324101	MRPS6|MRPS5|MRPS18A|MRPL23|MRPL28	http://www.genome.jp/kegg-bin/show_pathway?gga03010/gga:421445%09red/gga:374255%09red/gga:416706%09red/gga:427978%09red/gga:426121%09red
Caffeine metabolism	KEGG PATHWAY	gga00232	1	5	0.115421	0.324101	XDH	http://www.genome.jp/kegg-bin/show_pathway?gga00232/gga:396025%09red
Folate biosynthesis	KEGG PATHWAY	gga00790	2	28	0.122751	0.324101	DHFR|ALPL	http://www.genome.jp/kegg-bin/show_pathway?gga00790/gga:427317%09red/gga:396317%09red
VEGF signaling pathway	KEGG PATHWAY	gga04370	3	58	0.126017	0.324101	RAC2|VEGFA|RAC3	http://www.genome.jp/kegg-bin/show_pathway?gga04370/gga:418044%09red/gga:395870%09red/gga:395909%09red
Base excision repair	KEGG PATHWAY	gga03410	2	29	0.129539	0.324101	PCNA|MUTYH	http://www.genome.jp/kegg-bin/show_pathway?gga03410/gga:373984%09red/gga:424594%09red
Biosynthesis of unsaturated fatty acids	KEGG PATHWAY	gga01040	2	30	0.136412	0.328225	ELOVL7|ELOVL3	http://www.genome.jp/kegg-bin/show_pathway?gga01040/gga:770955%09red/gga:431579%09red
DNA replication	KEGG PATHWAY	gga03030	2	31	0.143364	0.331863	PCNA|MCM5	http://www.genome.jp/kegg-bin/show_pathway?gga03030/gga:418058%09red/gga:373984%09red
Phagosome	KEGG PATHWAY	gga04145	5	132	0.145449	0.331863	COMP|NCF1|CTSS|ITGB2|NCF4	http://www.genome.jp/kegg-bin/show_pathway?gga04145/gga:417485%09red/gga:418052%09red/gga:420120%09red/gga:425657%09red/gga:396181%09red
Vitamin B6 metabolism	KEGG PATHWAY	gga00750	1	7	0.150861	0.331863	PSAT1	http://www.genome.jp/kegg-bin/show_pathway?gga00750/gga:427263%09red
Drug metabolism - cytochrome P450	KEGG PATHWAY	gga00982	2	34	0.164632	0.331863	MGST2|MGST3	http://www.genome.jp/kegg-bin/show_pathway?gga00982/gga:770916%09red/gga:424404%09red
Ferroptosis	KEGG PATHWAY	gga04216	2	34	0.164632	0.331863	TF|CP	http://www.genome.jp/kegg-bin/show_pathway?gga04216/gga:396241%09red/gga:771940%09red
Galactose metabolism	KEGG PATHWAY	gga00052	2	35	0.17184	0.335245	GALM|PFKL	http://www.genome.jp/kegg-bin/show_pathway?gga00052/gga:426268%09red/gga:769850%09red
Ubiquinone and other terpenoid-quinone biosynthesis	KEGG PATHWAY	gga00130	1	9	0.184883	0.335245	COQ6	http://www.genome.jp/kegg-bin/show_pathway?gga00130/gga:423342%09red
Steroid hormone biosynthesis	KEGG PATHWAY	gga00140	2	37	0.186404	0.336062	DHRS11|HSD17B7	http://www.genome.jp/kegg-bin/show_pathway?gga00140/gga:395172%09red/gga:424367%09red
Lysosome	KEGG PATHWAY	gga04142	4	110	0.20014	0.337545	LAPTM5|CTSK|CTSS|LGMN	http://www.genome.jp/kegg-bin/show_pathway?gga04142/gga:419552%09red/gga:423418%09red/gga:425657%09red/gga:395818%09red
Retinol metabolism	KEGG PATHWAY	gga00830	2	39	0.201132	0.337545	RETSAT|SDR16C5	http://www.genome.jp/kegg-bin/show_pathway?gga00830/gga:421130%09red/gga:426549%09red
Ascorbate and aldarate metabolism	KEGG PATHWAY	gga00053	1	10	0.201381	0.337545	ALDH9A1	http://www.genome.jp/kegg-bin/show_pathway?gga00053/gga:424405%09red
ABC transporters	KEGG PATHWAY	gga02010	2	40	0.208546	0.347699	ABCB11|ABCD4	http://www.genome.jp/kegg-bin/show_pathway?gga02010/gga:424170%09red/gga:423349%09red
Tight junction	KEGG PATHWAY	gga04530	5	156	0.2278	0.357183	PCNA|CLDN10|CLDN2|CLDN14|JAM2	http://www.genome.jp/kegg-bin/show_pathway?gga04530/gga:418790%09red/gga:418476%09red/gga:373984%09red/gga:427982%09red/gga:422292%09red
Sphingolipid metabolism	KEGG PATHWAY	gga00600	2	45	0.245948	0.368365	UGCG|GBA2	http://www.genome.jp/kegg-bin/show_pathway?gga00600/gga:100859407%09red/gga:427335%09red
Insulin signaling pathway	KEGG PATHWAY	gga04910	4	121	0.247292	0.368365	MKNK1|PRKAR2B|PPP1R3C|PDE3B	http://www.genome.jp/kegg-bin/show_pathway?gga04910/gga:425328%09red/gga:771961%09red/gga:423064%09red/gga:769420%09red
FoxO signaling pathway	KEGG PATHWAY	gga04068	4	123	0.256121	0.376664	CCNB2|FBXO32|SGK1|CAT	http://www.genome.jp/kegg-bin/show_pathway?gga04068/gga:420343%09red/gga:423600%09red/gga:395133%09red/gga:415400%09red
Phenylalanine metabolism	KEGG PATHWAY	gga00360	1	14	0.264105	0.376664	DDC	http://www.genome.jp/kegg-bin/show_pathway?gga00360/gga:420947%09red
Apoptosis	KEGG PATHWAY	gga04210	4	127	0.273959	0.383678	CTSK|CTSS|DIABLO|LMNB1	http://www.genome.jp/kegg-bin/show_pathway?gga04210/gga:416860%09red/gga:396223%09red/gga:395818%09red/gga:425657%09red
N-Glycan biosynthesis	KEGG PATHWAY	gga00510	2	49	0.276045	0.383678	DOLK|FUT8	http://www.genome.jp/kegg-bin/show_pathway?gga00510/gga:423178%09red/gga:417199%09red
Primary bile acid biosynthesis	KEGG PATHWAY	gga00120	1	15	0.279002	0.383678	ACOX2	http://www.genome.jp/kegg-bin/show_pathway?gga00120/gga:416068%09red
Glycosaminoglycan biosynthesis - keratan sulfate	KEGG PATHWAY	gga00533	1	16	0.293598	0.393973	FUT8	http://www.genome.jp/kegg-bin/show_pathway?gga00533/gga:423178%09red
MAPK signaling pathway	KEGG PATHWAY	gga04010	7	261	0.300288	0.401521	PGF|RAC2|RAC3|MKNK1|CSF1R|NTRK2|VEGFA	http://www.genome.jp/kegg-bin/show_pathway?gga04010/gga:395909%09red/gga:418044%09red/gga:396406%09red/gga:771961%09red/gga:395870%09red/gga:771832%09red/gga:396157%09red
Other glycan degradation	KEGG PATHWAY	gga00511	1	17	0.307899	0.40452	GBA2	http://www.genome.jp/kegg-bin/show_pathway?gga00511/gga:100859407%09red
Mismatch repair	KEGG PATHWAY	gga03430	1	20	0.349093	0.439339	PCNA	http://www.genome.jp/kegg-bin/show_pathway?gga03430/gga:373984%09red
Neuroactive ligand-receptor interaction	KEGG PATHWAY	gga04080	8	333	0.385919	0.46869	PTH1R|LHCGR|RXFP1|CHRNA3|VIP|GAL|SSTR4|GLP1R	http://www.genome.jp/kegg-bin/show_pathway?gga04080/gga:396323%09red/gga:423117%09red/gga:420401%09red/gga:386578%09red/gga:422415%09red/gga:428573%09red/gga:395776%09red/gga:428547%09red
Porphyrin and chlorophyll metabolism	KEGG PATHWAY	gga00860	1	23	0.387839	0.46869	CP	http://www.genome.jp/kegg-bin/show_pathway?gga00860/gga:771940%09red
Glycosaminoglycan biosynthesis - heparan sulfate / heparin	KEGG PATHWAY	gga00534	1	24	0.400236	0.480283	HS3ST1	http://www.genome.jp/kegg-bin/show_pathway?gga00534/gga:422840%09red
Cardiac muscle contraction	KEGG PATHWAY	gga04260	2	66	0.401261	0.480594	ATP1A1|ATP1B1	http://www.genome.jp/kegg-bin/show_pathway?gga04260/gga:396530%09red/gga:396529%09red
p53 signaling pathway	KEGG PATHWAY	gga04115	2	66	0.401261	0.480594	CCNB2|CHEK1	http://www.genome.jp/kegg-bin/show_pathway?gga04115/gga:374260%09red/gga:415400%09red
RNA degradation	KEGG PATHWAY	gga03018	2	70	0.429363	0.501189	HSPA9|PFKL	http://www.genome.jp/kegg-bin/show_pathway?gga03018/gga:416183%09red/gga:769850%09red
Nicotinate and nicotinamide metabolism	KEGG PATHWAY	gga00760	1	31	0.480275	0.542469	NMRK2	http://www.genome.jp/kegg-bin/show_pathway?gga00760/gga:100858798%09red
GnRH signaling pathway	KEGG PATHWAY	gga04912	2	84	0.521739	0.576852	MMP2|PRKCD	http://www.genome.jp/kegg-bin/show_pathway?gga04912/gga:386583%09red/gga:415905%09red
Toll-like receptor signaling pathway	KEGG PATHWAY	gga04620	2	84	0.521739	0.576852	CTSK|SPP1	http://www.genome.jp/kegg-bin/show_pathway?gga04620/gga:395210%09red/gga:395818%09red
Nucleotide excision repair	KEGG PATHWAY	gga03420	1	38	0.549651	0.600663	PCNA	http://www.genome.jp/kegg-bin/show_pathway?gga03420/gga:373984%09red
Regulation of actin cytoskeleton	KEGG PATHWAY	gga04810	4	190	0.554319	0.604712	ITGB2|RAC2|RAC3|SCIN	http://www.genome.jp/kegg-bin/show_pathway?gga04810/gga:418044%09red/gga:395870%09red/gga:420588%09red/gga:396181%09red
TGF-beta signaling pathway	KEGG PATHWAY	gga04350	2	90	0.558155	0.607464	E2F5|INHBB	http://www.genome.jp/kegg-bin/show_pathway?gga04350/gga:396126%09red/gga:420206%09red
Wnt signaling pathway	KEGG PATHWAY	gga04310	3	141	0.559872	0.608304	RSPO2|RAC2|RAC3	http://www.genome.jp/kegg-bin/show_pathway?gga04310/gga:418044%09red/gga:420271%09red/gga:395870%09red
Aminoacyl-tRNA biosynthesis	KEGG PATHWAY	gga00970	1	43	0.593471	0.636369	PARS2	http://www.genome.jp/kegg-bin/show_pathway?gga00970/gga:424659%09red
Ether lipid metabolism	KEGG PATHWAY	gga00565	1	44	0.601711	0.643008	ENPP2	http://www.genome.jp/kegg-bin/show_pathway?gga00565/gga:420361%09red
Arachidonic acid metabolism	KEGG PATHWAY	gga00590	1	49	0.640474	0.673731	GPX2	http://www.genome.jp/kegg-bin/show_pathway?gga00590/gga:100857454%09red
Fanconi anemia pathway	KEGG PATHWAY	gga03460	1	50	0.647763	0.680638	POLN	http://www.genome.jp/kegg-bin/show_pathway?gga03460/gga:422892%09red
Apelin signaling pathway	KEGG PATHWAY	gga04371	2	119	0.705744	0.732421	SPP1|PDE3B	http://www.genome.jp/kegg-bin/show_pathway?gga04371/gga:395210%09red/gga:423064%09red
Calcium signaling pathway	KEGG PATHWAY	gga04020	3	180	0.718974	0.741811	LHCGR|CAMK1G|SLC25A5	http://www.genome.jp/kegg-bin/show_pathway?gga04020/gga:772225%09red/gga:419859%09red/gga:395776%09red
NOD-like receptor signaling pathway	KEGG PATHWAY	gga04621	2	124	0.726579	0.748838	TXN|PRKCD	http://www.genome.jp/kegg-bin/show_pathway?gga04621/gga:396437%09red/gga:415905%09red
Adrenergic signaling in cardiomyocytes	KEGG PATHWAY	gga04261	2	128	0.742337	0.763408	ATP1A1|ATP1B1	http://www.genome.jp/kegg-bin/show_pathway?gga04261/gga:396530%09red/gga:396529%09red
Inositol phosphate metabolism	KEGG PATHWAY	gga00562	1	71	0.770935	0.788942	IMPA2	http://www.genome.jp/kegg-bin/show_pathway?gga00562/gga:421032%09red
Cytokine-cytokine receptor interaction	KEGG PATHWAY	gga04060	3	202	0.786909	0.802673	INHBB|CSF1R|CSF3R	http://www.genome.jp/kegg-bin/show_pathway?gga04060/gga:419620%09red/gga:396406%09red/gga:396126%09red
C-type lectin receptor signaling pathway	KEGG PATHWAY	gga04625	1	87	0.835007	0.847147	PRKCD	http://www.genome.jp/kegg-bin/show_pathway?gga04625/gga:415905%09red
Phosphatidylinositol signaling system	KEGG PATHWAY	gga04070	1	91	0.848005	0.858025	IMPA2	http://www.genome.jp/kegg-bin/show_pathway?gga04070/gga:421032%09red
Spliceosome	KEGG PATHWAY	gga03040	1	107	0.89055	0.898177	PHF5A	http://www.genome.jp/kegg-bin/show_pathway?gga03040/gga:417991%09red
Autophagy - animal	KEGG PATHWAY	gga04140	1	117	0.910867	0.916706	PRKCD	http://www.genome.jp/kegg-bin/show_pathway?gga04140/gga:415905%09red
Vascular smooth muscle contraction	KEGG PATHWAY	gga04270	1	117	0.910867	0.916706	PRKCD	http://www.genome.jp/kegg-bin/show_pathway?gga04270/gga:415905%09red
Necroptosis	KEGG PATHWAY	gga04217	1	131	0.933147	0.937126	SLC25A5	http://www.genome.jp/kegg-bin/show_pathway?gga04217/gga:772225%09red
Influenza A	KEGG PATHWAY	gga05164	1	135	0.938423	0.941923	SLC25A5	http://www.genome.jp/kegg-bin/show_pathway?gga05164/gga:772225%09red
mTOR signaling pathway	KEGG PATHWAY	gga04150	1	140	0.944438	0.947455	SGK1	http://www.genome.jp/kegg-bin/show_pathway?gga04150/gga:395133%09red
Endocytosis	KEGG PATHWAY	gga04144	2	228	0.948507	0.951031	ZFYVE27|SNX5	http://www.genome.jp/kegg-bin/show_pathway?gga04144/gga:423839%09red/gga:416718%09red
Herpes simplex virus 1 infection	KEGG PATHWAY	gga05168	1	150	0.954765	0.956287	CD74	http://www.genome.jp/kegg-bin/show_pathway?gga05168/gga:414741%09red
GO enrichment results of goose-specific DEGs btween GE12 vs. GE22
#Term	Database	ID	Input number	Background number	P-Value	Corrected P-Value	Input	Hyperlink
mitochondrion	Gene Ontology	GO:0005739	50	617	1.70564e-15	1.60672e-12	MRPS25|STAR|BBOX1|DHFR|HSPA9|ACAT1|CAT|GSR|PRELID1|MDH2|ACADL|CHCHD2|KYNU|ACAA2|PARS2|FAHD1|ACOT13|IDH1|ETFA|NUDT9|ROMO1|ATAD3A|SOD1|HMGCL|DHRS11|SLC25A1|SUCLG2|SLC25A20|SUCLG1|ALDH5A1|ACO1|SLC25A29|HSDL2|CRAT|HADH|L2HGDH|ACAD9|ARG2|TMLHE|GSTZ1|ECI2|ECI1|DIABLO|SNCA|NOCT|DECR1|COQ6|CCBL1|ECHDC2|GCSH	http://amigo.geneontology.org/amigo/term/GO:0005739
oxidation-reduction process	Gene Ontology	GO:0055114	33	421	2.86984e-10	1.80226e-07	IDO2|NCF1|GSR|BBOX1|DHFR|MSRB1|CDO1|PRDX1|AKR1A1|SQLE|TXN|SDR16C5|NCF4|LDHB|HSD17B7|NDUFA6|SOD1|DHRS11|GAPDH|ALDH9A1|ALDH5A1|AKR7A2|CP|HADH|L2HGDH|MTHFD1|ACAD9|DPYD|FAR1|SH3PXD2B|DECR2|COQ6|TMLHE	http://amigo.geneontology.org/amigo/term/GO:0055114
extracellular space	Gene Ontology	GO:0005615	44	731	8.75282e-10	4.12258e-07	PCSK9|CHGB|FAM132A|LIPC|CPZ|LY86|PGF|CTSS|GLDN|CPXM1|FAP|CLEC3A|INHBB|LYZ|SPARC|GAL|RELN|TF|COL1A2|FGG|SLIT2|CRISPLD2|COL8A1|CTSK|LIPG|SOD1|ENPP2|COL9A1|COL5A2|TINAG|COL24A1|CP|CAPG|SMPDL3A|C1QTNF6|ANGPTL2|CLEC3B|COL13A1|SPP1|SPOCK1|COLEC10|VEGFA|MMP2|CBLN4	http://amigo.geneontology.org/amigo/term/GO:0005615
peroxisome	Gene Ontology	GO:0005777	12	56	1.07274e-08	3.3684e-06	CRAT|SOD1|ACOX2|IDH1|XDH|ECI2|FAR1|HMGCL|HAO2|CAT|ABCD4|HSDL2	http://amigo.geneontology.org/amigo/term/GO:0005777
cytoplasm	Gene Ontology	GO:0005737	88	2299	2.06153e-08	5.54846e-06	NPEPL1|GNPDA1|NCF1|LYZ|RELN|ASRGL1|HSPA9|BGLAP|IMPA2|ARRDC2|CENPU|SLC22A18|ADGRG6|FKBP1B|PID1|MYO5B|DOCK8|NUAK2|GAPDH|TRAF4|DACT1|TTK|SNX30|CHEK1|PDLIM4|CLUH|DSP|DDC|CAPG|PTPN6|RBFOX1|ARG2|IRF8|HNF4A|MELK|SPOCK1|SNCA|CRIP1|MEIOB|CLDN10|GAMT|NCF4|RCAN1|MYO1F|MKNK1|MSRB1|FABP7|RBKS|PRKAR2B|POLN|CTH|ENPEP|SDPR|ACMSD|CLIC2|E2F5|CELF2|LGALS2|FAM65B|SGK1|BLMH|SH3PXD2B|SH3PXD2A|CCBL1|IDO2|CPEB1|PRDX1|CA…	http://amigo.geneontology.org/amigo/term/GO:0005737
apical plasma membrane	Gene Ontology	GO:0016324	15	144	8.89758e-07	0.000140812	LRP2|ENPEP|FAM65B|SLC22A18|AQP1|RHCG|SLC9A3R2|PDPN|ATP1B1|AKR1A1|SLC12A1|ATP1A1|STK39|SLC26A4|SLC19A1	http://amigo.geneontology.org/amigo/term/GO:0016324
heparin binding	Gene Ontology	GO:0008201	11	75	1.29662e-06	0.000187911	CRISPLD2|VEGFA|RSPO2|LRPAP1|COMP|CLEC3B|COL13A1|SPP1|SLIT2|TF|PTPRC	http://amigo.geneontology.org/amigo/term/GO:0008201
cytosol	Gene Ontology	GO:0005829	72	2089	1.77639e-05	0.00196866	NIT2|NCF1|GSR|APBB1IP|SNX5|GBA2|GMIP|CDO1|PRDX1|SOD1|DCAF13|PES1|AKR1A1|ADSL|PMM1|AFAP1|PIK3AP1|PANK1|ATOX1|KYNU|CCNA2|UROC1|NCF4|DPYD|FMNL1|AFF3|NTRK2|XDH|GLI2|FAHD1|PGR|RGS2|GAPDH|RBM38|LDHB|NABP1|HMMR|HMGCS1|RAC2|PDLIM3|ACSS2|IDH1|SYNPO2|PRKCD|MRPL28|SLC25A20|SUCLG1|DDX60|ACO1|AHCYL1|LCP1|TXN|ACMSD|CCNB2|ZFYVE27|CDA|MTHFD1|ACOX2|PFKFB3|PREX1|NCAM1|HNMT|PSAT1|ESD|ADGRG2|FBXO32|SNCA|PRRX1|STK39|…	http://amigo.geneontology.org/amigo/term/GO:0005829
tricarboxylic acid cycle	Gene Ontology	GO:0006099	6	24	2.61388e-05	0.00273586	IDH1|SUCLG2|SUCLG1|MDH2|ACO1|SDHB	http://amigo.geneontology.org/amigo/term/GO:0006099
fatty acid beta-oxidation	Gene Ontology	GO:0006635	6	26	3.85478e-05	0.00382232	ACAT1|ABCD4|ACAA2|ECI1|DECR1|ECHDC2	http://amigo.geneontology.org/amigo/term/GO:0006635
extracellular matrix organization	Gene Ontology	GO:0030198	11	112	4.17791e-05	0.00393559	CRISPLD2|ADAMTS7|RXFP1|COL8A1|COL9A1|COL5A2|COL13A1|COL1A2|COL24A1|VTN|MMP2	http://amigo.geneontology.org/amigo/term/GO:0030198
cholesterol metabolic process	Gene Ontology	GO:0008203	6	28	5.52838e-05	0.00423036	LIPC|PCSK9|STAR|CAT|GBA2|SQLE	http://amigo.geneontology.org/amigo/term/GO:0008203
identical protein binding	Gene Ontology	GO:0042802	31	678	5.61354e-05	0.00423036	BBOX1|GNPDA1|GAPDH|CEP57L1|MGST2|RBKS|TPK1|ADSL|CTH|PIK3AP1|AHCYL1|LYZ|PFKL|PGR|CLDN2|PCNA|TRAF4|SOD1|SORD|ESD|PRDX1|LCP1|UHRF1|DBI|FAM65B|RHCG|C1QTNF6|BLMH|SNCA|ALDH5A1|DECR1	http://amigo.geneontology.org/amigo/term/GO:0042802
superoxide-generating NADPH oxidase activator activity	Gene Ontology	GO:0016176	4	8	7.20068e-05	0.00484503	SH3PXD2B|NCF1|SH3PXD2A|NCF4	http://amigo.geneontology.org/amigo/term/GO:0016176
cell adhesion	Gene Ontology	GO:0007155	13	166	7.68422e-05	0.00499209	CLDN10|STAB1|FAM65B|CLDN14|COMP|COL8A1|TINAG|ANOS1|CD44|SPP1|CLDN2|NCAM1|RELN	http://amigo.geneontology.org/amigo/term/GO:0007155
plasma membrane	Gene Ontology	GO:0005886	56	1580	8.25781e-05	0.00518591	PTH1R|CLDN10|PCSK9|APBB1IP|CLDN14|LRPAP1|MYO1F|NMRK2|MGST2|PRKAR2B|AFAP1|NCAM1|PIK3AP1|TLCD1|LHCGR|GPAM|CAMK1G|GLDN|SLC9A3R2|FMNL1|ENPEP|EMP1|RELN|GLP1R|CLDN2|EPB41L3|RAC2|KCNJ16|SOD1|CD44|OSGIN1|PRKCD|UNC5D|GAPDH|SUCLG2|RHOJ|SUCLG1|MELK|ARRDC2|GMIP|CP|FNDC5|SLC43A2|PMP22|SDHB|SLC19A1|PREX1|SLC7A13|DSP|ANK1|SLC5A11|ATP1A1|SNCA|ALPL|MMP2|SCIN	http://amigo.geneontology.org/amigo/term/GO:0005886
extracellular matrix structural constituent	Gene Ontology	GO:0005201	7	46	9.16414e-05	0.00556943	COL8A1|COL9A1|COL5A2|COL13A1|COL1A2|COL24A1|PRELP	http://amigo.geneontology.org/amigo/term/GO:0005201
integral component of membrane	Gene Ontology	GO:0016021	81	2565	9.73266e-05	0.00570456	SLN|CLDN10|FAM198B|LAPTM5|CLDN14|GBA2|IGSF6|TMEM252|MGST2|MGST3|MBOAT1|ALOX5AP|ENPEP|SLC5A8|NASP|SLC16A6|SQLE|TLCD1|CCDC126|SLC25A29|NCAM1|CERS3|SLC10A4|FNDC5|TMEM19|ABCD4|PDPN|PDE3B|SLC5A11|SLC12A1|TMEM52B|CD44|CLDN2|SLC46A2|NDUFB5|AIG1|HSD17B7|SLC25A40|NDUFA4|ROMO1|KCNJ16|UGCG|TMED3|ACSS2|SLC25A1|FAM159A|RTN1|UNC5D|CYYR1|SLC25A22|SLC25A20|MOGAT2|PMEPA1|CSF3R|GPR89B|USMG5|TMEM243|SLC43A2|LRP2|PM…	http://amigo.geneontology.org/amigo/term/GO:0016021
pyridoxal phosphate binding	Gene Ontology	GO:0030170	7	47	0.000103475	0.00570456	KYNU|CTH|ETNPPL|PSAT1|DDC|CCBL1|GAD1	http://amigo.geneontology.org/amigo/term/GO:0030170
4 iron, 4 sulfur cluster binding	Gene Ontology	GO:0051539	6	32	0.000105976	0.00570456	DPYD|MUTYH|NARFL|NDUFS7|ACO1|SDHB	http://amigo.geneontology.org/amigo/term/GO:0051539
flavin adenine dinucleotide binding	Gene Ontology	GO:0050660	7	48	0.000116521	0.00609795	ETFA|IVD|GSR|ACOX2|ACAD9|XDH|ACADL	http://amigo.geneontology.org/amigo/term/GO:0050660
superoxide metabolic process	Gene Ontology	GO:0006801	4	10	0.000141001	0.00705989	SH3PXD2B|NCF1|SH3PXD2A|NCF4	http://amigo.geneontology.org/amigo/term/GO:0006801
proteolysis involved in cellular protein catabolic process	Gene Ontology	GO:0051603	5	21	0.000153715	0.00742561	ADAMTS7|CTSS|FAP|LGMN|CTSK	http://amigo.geneontology.org/amigo/term/GO:0051603
extracellular matrix	Gene Ontology	GO:0031012	12	157	0.000177729	0.00837106	CRISPLD2|ADAMTS7|COL8A1|COL9A1|COL5A2|COL13A1|COL1A2|RELN|MGP|COL24A1|VTN|ALPL	http://amigo.geneontology.org/amigo/term/GO:0031012
ATP synthesis coupled proton transport	Gene Ontology	GO:0015986	4	11	0.000189207	0.00848729	ATP5G1|ATP5H|ATP5O|ATP5F1	http://amigo.geneontology.org/amigo/term/GO:0015986
proton-transporting ATP synthase activity, rotational mechanism	Gene Ontology	GO:0046933	4	11	0.000189207	0.00848729	ATP5J|ATP5H|ATP5O|ATP5G1	http://amigo.geneontology.org/amigo/term/GO:0046933
cell surface	Gene Ontology	GO:0009986	16	264	0.000205971	0.00862332	RSPO2|ADAMTS7|PCSK9|JAM2|LIPG|GLDN|FAP|CSF1R|UNC5D|ADGRG6|SPARC|DCSTAMP|ANOS1|TF|ITGB2|SLC46A2	http://amigo.geneontology.org/amigo/term/GO:0009986
actin binding	Gene Ontology	GO:0003779	11	140	0.000262653	0.0107574	PPP1R42|PDLIM4|EPB41L3|WASF3|PDLIM3|MYO1F|NCALD|MSRB1|SYNPO2|AFAP1|SPTBN5	http://amigo.geneontology.org/amigo/term/GO:0003779
zinc ion binding	Gene Ontology	GO:0008270	24	527	0.000403001	0.0149872	BBOX1|MSRB1|TRAIP|PGLYRP2|CPZ|ENPEP|CPXM1|QPCT|PGR|ZFAND2A|TRAF4|ATAD3A|SOD1|ENPP2|SORD|TRIM47|ACMSD|SMPDL3A|CDA|CRIP1|HNF4A|PTER|PHF5A|MMP2	http://amigo.geneontology.org/amigo/term/GO:0008270
glutathione peroxidase activity	Gene Ontology	GO:0004602	4	14	0.000404209	0.0149872	MGST2|MGST3|ALOX5AP|CLIC2	http://amigo.geneontology.org/amigo/term/GO:0004602
basement membrane	Gene Ontology	GO:0005604	7	60	0.000405487	0.0149872	COL8A1|COL9A1|SPARC|TINAG|COL24A1|HMCN1|MMP2	http://amigo.geneontology.org/amigo/term/GO:0005604
extracellular region	Gene Ontology	GO:0005576	14	226	0.000410991	0.0149872	RSPO2|EMILIN2|LGMN|CCDC3|DHRS11|SOD1|VIP|COL9A1|BGLAP|INHBB|GAL|ANOS1|FNDC5|TXN	http://amigo.geneontology.org/amigo/term/GO:0005576
structural molecule activity	Gene Ontology	GO:0005198	8	80	0.000413661	0.0149872	SNTA1|CLDN14|HMGCL|EPB41L3|CLDN10|DSP|CLDN2|FGG	http://amigo.geneontology.org/amigo/term/GO:0005198
positive regulation of superoxide anion generation	Gene Ontology	GO:0032930	3	5	0.000427279	0.0151886	ITGB2|PRKCD|SOD1	http://amigo.geneontology.org/amigo/term/GO:0032930
basolateral plasma membrane	Gene Ontology	GO:0016323	8	82	0.000481664	0.0168047	RHCG|CD44|DSP|ATP1B1|PDPN|ATP1A1|STK39|SLC19A1	http://amigo.geneontology.org/amigo/term/GO:0016323
protein binding	Gene Ontology	GO:0005515	10	131	0.000610841	0.0185904	PDLIM4|SOD1|PRDX1|ATP1B1|FKBP1B|LYZ|CHRNA3|AFAP1|NCAM1|PIK3AP1	http://amigo.geneontology.org/amigo/term/GO:0005515
podosome	Gene Ontology	GO:0002102	4	16	0.000619805	0.0185904	SH3PXD2B|LCP1|SH3PXD2A|SCIN	http://amigo.geneontology.org/amigo/term/GO:0002102
cysteine-type peptidase activity	Gene Ontology	GO:0008234	3	6	0.000631301	0.0185904	CTSK|TINAG|BLMH	http://amigo.geneontology.org/amigo/term/GO:0008234
mitochondrial proton-transporting ATP synthase complex, coupling factor F(o)	Gene Ontology	GO:0000276	3	6	0.000631301	0.0185904	ATP5J|ATP5G1|ATP5F1	http://amigo.geneontology.org/amigo/term/GO:0000276
biomineral tissue development	Gene Ontology	GO:0031214	3	6	0.000631301	0.0185904	BGLAP|SLC20A1|SPP1	http://amigo.geneontology.org/amigo/term/GO:0031214
leukotriene biosynthetic process	Gene Ontology	GO:0019370	3	6	0.000631301	0.0185904	MGST2|MGST3|ALOX5AP	http://amigo.geneontology.org/amigo/term/GO:0019370
leukotriene-C4 synthase activity	Gene Ontology	GO:0004464	3	6	0.000631301	0.0185904	MGST2|MGST3|ALOX5AP	http://amigo.geneontology.org/amigo/term/GO:0004464
metal ion binding	Gene Ontology	GO:0046872	29	714	0.000631521	0.0185904	IDO2|CAT|MUTYH|RBKS|TIMM8A|LHX1|PDE3B|GLI2|FAH|PFKL|RELN|FHL5|PDLIM4|LIPC|LIPG|PDLIM3|HMGCL|PRKCD|IMPA2|GMIP|ACO1|UHRF1|NME7|ZFYVE27|COL1A2|ATP1A1|NDUFS7|SDHB|ALPL	http://amigo.geneontology.org/amigo/term/GO:0046872
NADP binding	Gene Ontology	GO:0050661	4	17	0.000753479	0.0215084	GSR|CAT|GAPDH|DPYD	http://amigo.geneontology.org/amigo/term/GO:0050661
mitochondrial ATP synthesis coupled proton transport	Gene Ontology	GO:0042776	3	7	0.000888337	0.02339	ATP5J|ATP5H|ATP5O	http://amigo.geneontology.org/amigo/term/GO:0042776
fatty acid beta-oxidation using acyl-CoA dehydrogenase	Gene Ontology	GO:0033539	3	7	0.000888337	0.02339	ETFA|IVD|ACADL	http://amigo.geneontology.org/amigo/term/GO:0033539
cellular response to reactive oxygen species	Gene Ontology	GO:0034614	4	18	0.0009063	0.02339	MMP2|NCF1|ROMO1|NME8	http://amigo.geneontology.org/amigo/term/GO:0034614
cell projection assembly	Gene Ontology	GO:0030031	4	18	0.0009063	0.02339	RHOJ|CAPG|RAC2|SCIN	http://amigo.geneontology.org/amigo/term/GO:0030031
glutathione transferase activity	Gene Ontology	GO:0004364	4	18	0.0009063	0.02339	MGST2|MGST3|ALOX5AP|GSTZ1	http://amigo.geneontology.org/amigo/term/GO:0004364
glutathione metabolic process	Gene Ontology	GO:0006749	4	18	0.0009063	0.02339	IDH1|GSR|GSTZ1|SOD1	http://amigo.geneontology.org/amigo/term/GO:0006749
positive regulation of catalytic activity	Gene Ontology	GO:0043085	5	33	0.000960865	0.0244631	SH3PXD2B|MGST2|ALOX5AP|SH3PXD2A|NCF4	http://amigo.geneontology.org/amigo/term/GO:0043085
cellular oxidant detoxification	Gene Ontology	GO:0098869	6	51	0.00100795	0.0249865	GSR|CLIC2|CAT|MGST2|MGST3|ALOX5AP	http://amigo.geneontology.org/amigo/term/GO:0098869
positive regulation of phosphatidylinositol 3-kinase signaling	Gene Ontology	GO:0014068	6	51	0.00100795	0.0249865	NCF1|NTRK2|CAT|RELN|PTPN6|PIK3AP1	http://amigo.geneontology.org/amigo/term/GO:0014068
cytoskeleton	Gene Ontology	GO:0005856	10	141	0.00103682	0.0253684	EPB41L3|TMOD1|FAM65B|WASF3|ANK1|SNCA|KRIT1|APBB1IP|AFAP1|RAC2	http://amigo.geneontology.org/amigo/term/GO:0005856
cell redox homeostasis	Gene Ontology	GO:0045454	5	34	0.00108406	0.0255297	KRIT1|TXN|GSR|NME8|PRDX1	http://amigo.geneontology.org/amigo/term/GO:0045454
mitochondrial respiratory chain complex I	Gene Ontology	GO:0005747	5	34	0.00108406	0.0255297	NDUFA6|NDUFB5|NDUFA4|NDUFB9|NDUFS7	http://amigo.geneontology.org/amigo/term/GO:0005747
collagen trimer	Gene Ontology	GO:0005581	5	34	0.00108406	0.0255297	COL8A1|COL13A1|C1QTNF6|COLEC10|COL9A1	http://amigo.geneontology.org/amigo/term/GO:0005581
nucleoplasm	Gene Ontology	GO:0005654	50	1526	0.00111084	0.0258372	UHRF1|NDUFB5|NMRK2|DCAF13|PES1|PRELID1|BOC|DACT1|DERA|TXN|SPI1|CCNA2|SPDYA|ESCO2|CSF1R|SDHB|FAHD1|UPP1|INIP|HNMT|PHOX2B|NABP1|PCNA|CTSK|SOD1|ACSS2|NASP|MCM5|KYNU|FOXL2|GMIP|CENPU|CAPG|PTPN6|HADH|E2F5|LMNB1|ZFYVE27|PFKFB3|IRF8|HNF4A|ATAD2|MRPL46|FBXO32|SYNPO2|PRRX1|STK39|DECR1|CHEK1|WDR77	http://amigo.geneontology.org/amigo/term/GO:0005654
protein homodimerization activity	Gene Ontology	GO:0042803	20	438	0.00115909	0.0266307	PANK1|TXN|PTH1R|KYNU|CDA|DPYD|CSF1R|IDH1|HNF4A|INHBB|NTRK2|XDH|IMPA2|ZDHHC2|SLIT2|HMGCS1|CAT|SYNDIG1|FAP|PDLIM4	http://amigo.geneontology.org/amigo/term/GO:0042803
small ribosomal subunit rRNA binding	Gene Ontology	GO:0070181	3	8	0.00120317	0.0271338	MRPS6|MRPS18A|NSUN4	http://amigo.geneontology.org/amigo/term/GO:0070181
hematopoietic progenitor cell differentiation	Gene Ontology	GO:0002244	6	53	0.00120979	0.0271338	ESCO2|CSF1R|NARFL|PTPRC|COL24A1|PTPN6	http://amigo.geneontology.org/amigo/term/GO:0002244
adenylate cyclase-activating G protein-coupled receptor signaling pathway	Gene Ontology	GO:0007189	7	74	0.00127289	0.0282133	PTH1R|LHCGR|RXFP1|ADGRG6|VIP|ADGRG2|GLP1R	http://amigo.geneontology.org/amigo/term/GO:0007189
nuclear matrix	Gene Ontology	GO:0016363	6	54	0.00132162	0.0286198	LMNB1|PRKCD|SPARC|PGR|PHF5A|UHRF1	http://amigo.geneontology.org/amigo/term/GO:0016363
cell junction	Gene Ontology	GO:0030054	7	76	0.00146837	0.0310833	NUDT9|ESCO2|DSP|DCAF13|MRPL46|HMCN1|SCIN	http://amigo.geneontology.org/amigo/term/GO:0030054
ovarian follicle development	Gene Ontology	GO:0001541	4	23	0.00200753	0.0401309	LHCGR|SPO11|FOXL2|SOD1	http://amigo.geneontology.org/amigo/term/GO:0001541
ATP transmembrane transporter activity	Gene Ontology	GO:0005347	4	23	0.00200753	0.0401309	SLC25A22|SLC25A40|SLC25A1|SLC25A29	http://amigo.geneontology.org/amigo/term/GO:0005347
response to glucose	Gene Ontology	GO:0009749	4	23	0.00200753	0.0401309	FKBP1B|GPAM|HNF4A|PFKL	http://amigo.geneontology.org/amigo/term/GO:0009749
actin filament severing	Gene Ontology	GO:0051014	3	10	0.00202359	0.0401309	FMNL1|CAPG|SCIN	http://amigo.geneontology.org/amigo/term/GO:0051014
phospholipid homeostasis	Gene Ontology	GO:0055091	3	10	0.00202359	0.0401309	GPAM|HNF4A|LIPG	http://amigo.geneontology.org/amigo/term/GO:0055091
collagen-containing extracellular matrix	Gene Ontology	GO:0062023	7	82	0.00219771	0.04313	COMP|SPARC|MGP|ANGPTL2|PRELP|FGG|MMP2	http://amigo.geneontology.org/amigo/term/GO:0062023
ATP transport	Gene Ontology	GO:0015867	4	24	0.00230509	0.0447711	SLC25A22|SLC25A40|SLC25A1|SLC25A29	http://amigo.geneontology.org/amigo/term/GO:0015867
signaling receptor binding	Gene Ontology	GO:0005102	9	133	0.00246083	0.0473081	RSPO2|SLC9A3R2|HNF4A|PDPN|PTPRC|ANGPTL2|FKBP1B|FGG|PIK3AP1	http://amigo.geneontology.org/amigo/term/GO:0005102
superoxide-generating NAD(P)H oxidase activity	Gene Ontology	GO:0016175	3	11	0.00253702	0.0477974	SH3PXD2B|NCF1|NCF4	http://amigo.geneontology.org/amigo/term/GO:0016175
integral component of plasma membrane	Gene Ontology	GO:0005887	25	646	0.00271902	0.0507191	PTH1R|STAB1|TSPAN13|BOC|LHCGR|SCARA5|RXFP1|CSF1R|NTRK2|GLP1R|SYNDIG1|ADGRG2|JAM2|XG|SLC20A1|SLC26A4|SLCO1A2|CHRNA3|HMCN1|ZDHHC2|RHCG|SLC16A6|ADGRG6|SSTR4|SLC19A1	http://amigo.geneontology.org/amigo/term/GO:0005887
peptidyl-tyrosine phosphorylation	Gene Ontology	GO:0018108	7	86	0.00282096	0.0521048	CSF1R|NTRK2|TTK|MELK|RELN|AFAP1|PTPN6	http://amigo.geneontology.org/amigo/term/GO:0018108
NAD binding	Gene Ontology	GO:0051287	4	26	0.00298861	0.0546655	SORD|IDH1|GAPDH|XDH	http://amigo.geneontology.org/amigo/term/GO:0051287
outer dynein arm assembly	Gene Ontology	GO:0036158	3	12	0.00312397	0.0565919	PIH1D3|DNAH8|ARMC4	http://amigo.geneontology.org/amigo/term/GO:0036158
Z disc	Gene Ontology	GO:0030018	6	66	0.0033673	0.0604189	PDLIM4|PDLIM3|SYNPO2|FKBP1B|FBXO32|FHL5	http://amigo.geneontology.org/amigo/term/GO:0030018
chaperone binding	Gene Ontology	GO:0051087	6	67	0.00360752	0.0641186	LRP2|SOD1|PDPN|ATP1A1|CP|TIMM44	http://amigo.geneontology.org/amigo/term/GO:0051087
fatty-acyl-CoA binding	Gene Ontology	GO:0000062	3	13	0.0037876	0.0650644	DBI|ECI2|ACAD9	http://amigo.geneontology.org/amigo/term/GO:0000062
heterotypic cell-cell adhesion	Gene Ontology	GO:0034113	3	13	0.0037876	0.0650644	ITGB2|PTPRC|GLDN	http://amigo.geneontology.org/amigo/term/GO:0034113
fatty acid metabolic process	Gene Ontology	GO:0006631	4	28	0.00379888	0.0650644	PRKAR2B|HADH|GPAM|SNCA	http://amigo.geneontology.org/amigo/term/GO:0006631
cellular iron ion homeostasis	Gene Ontology	GO:0006879	4	29	0.00425477	0.0722162	ACO1|SOD1|CP|SCARA5	http://amigo.geneontology.org/amigo/term/GO:0006879
camera-type eye morphogenesis	Gene Ontology	GO:0048593	3	14	0.00453077	0.076214	GLI2|COL8A1|AQP1	http://amigo.geneontology.org/amigo/term/GO:0048593
potassium ion import across plasma membrane	Gene Ontology	GO:1990573	4	30	0.00474618	0.0777549	SLC12A1|KCNJ16|ATP1A1|ATP1B1	http://amigo.geneontology.org/amigo/term/GO:1990573
FAD binding	Gene Ontology	GO:0071949	4	30	0.00474618	0.0777549	ACOX2|COQ6|SQLE|XDH	http://amigo.geneontology.org/amigo/term/GO:0071949
regulation of blood pressure	Gene Ontology	GO:0008217	4	30	0.00474618	0.0777549	STK39|ENPEP|ATP1A1|SOD1	http://amigo.geneontology.org/amigo/term/GO:0008217
aerobic respiration	Gene Ontology	GO:0009060	3	15	0.00535608	0.0869901	SDHB|CAT|NDUFS7	http://amigo.geneontology.org/amigo/term/GO:0009060
electron transport chain	Gene Ontology	GO:0022900	4	32	0.00584036	0.0940447	ETFA|NDUFA4|SDHB|XDH	http://amigo.geneontology.org/amigo/term/GO:0022900
positive regulation of reactive oxygen species metabolic process	Gene Ontology	GO:2000379	3	16	0.00626587	0.0983742	PID1|ROMO1|XDH	http://amigo.geneontology.org/amigo/term/GO:2000379
antimicrobial humoral immune response mediated by antimicrobial peptide	Gene Ontology	GO:0061844	3	16	0.00626587	0.0983742	TF|ROMO1|GAPDH	http://amigo.geneontology.org/amigo/term/GO:0061844
enzyme activator activity	Gene Ontology	GO:0008047	3	16	0.00626587	0.0983742	MGST2|ALOX5AP|PRKCD	http://amigo.geneontology.org/amigo/term/GO:0008047
phosphatidylinositol-3-phosphate binding	Gene Ontology	GO:0032266	4	33	0.00644545	0.100357	SH3PXD2B|NCF1|SH3PXD2A|NCF4	http://amigo.geneontology.org/amigo/term/GO:0032266
calcium ion binding	Gene Ontology	GO:0005509	18	447	0.00697304	0.103479	LRP2|MELK|STAB1|LTBP2|NCALD|CLEC3B|COMP|OSGIN1|ENPP2|BGLAP|SPARC|MGP|SLIT2|PHF24|LCP1|SPOCK1|HMCN1|SCIN	http://amigo.geneontology.org/amigo/term/GO:0005509
mitochondrial respiratory chain complex I assembly	Gene Ontology	GO:0032981	4	34	0.00709069	0.103479	ACAD9|NDUFB5|NDUFB9|NDUFS7	http://amigo.geneontology.org/amigo/term/GO:0032981
negative regulation of protein phosphorylation	Gene Ontology	GO:0001933	4	34	0.00709069	0.103479	PID1|MMP2|SLIT2|XDH	http://amigo.geneontology.org/amigo/term/GO:0001933
motor neuron axon guidance	Gene Ontology	GO:0008045	3	17	0.00726224	0.103479	LHX1|RAC2|SLIT2	http://amigo.geneontology.org/amigo/term/GO:0008045
dynein intermediate chain binding	Gene Ontology	GO:0045505	3	17	0.00726224	0.103479	DYNLRB2|PIH1D3|DNAH8	http://amigo.geneontology.org/amigo/term/GO:0045505
mitochondrial membrane	Gene Ontology	GO:0031966	4	35	0.00777716	0.103479	SORD|ACAD9|GPAM|SDHB	http://amigo.geneontology.org/amigo/term/GO:0031966
endoplasmic reticulum	Gene Ontology	GO:0005783	20	524	0.00796122	0.103479	LRP2|DBI|PCSK9|ZFYVE27|CERS3|SGK1|ZDHHC2|FNDC5|PRKCD|LYZ|MAL|MGST2|MGST3|ALOX5AP|AGPAT2|ACO1|TMED3|CCDC3|SQLE|HSD17B7	http://amigo.geneontology.org/amigo/term/GO:0005783
regulation of erythrocyte differentiation	Gene Ontology	GO:0045646	2	5	0.00801905	0.103479	HSPA9|SPI1	http://amigo.geneontology.org/amigo/term/GO:0045646
positive regulation of mast cell chemotaxis	Gene Ontology	GO:0060754	2	5	0.00801905	0.103479	PGF|VEGFA	http://amigo.geneontology.org/amigo/term/GO:0060754
NADP metabolic process	Gene Ontology	GO:0006739	2	5	0.00801905	0.103479	IDH1|NOCT	http://amigo.geneontology.org/amigo/term/GO:0006739
leucine catabolic process	Gene Ontology	GO:0006552	2	5	0.00801905	0.103479	IVD|HMGCL	http://amigo.geneontology.org/amigo/term/GO:0006552
osteoclast fusion	Gene Ontology	GO:0072675	2	5	0.00801905	0.103479	SH3PXD2A|DCSTAMP	http://amigo.geneontology.org/amigo/term/GO:0072675
relaxation of cardiac muscle	Gene Ontology	GO:0055119	2	5	0.00801905	0.103479	RGS2|ATP1B1	http://amigo.geneontology.org/amigo/term/GO:0055119
acetyl-CoA C-acyltransferase activity	Gene Ontology	GO:0003988	2	5	0.00801905	0.103479	ACAA2|ACAT1	http://amigo.geneontology.org/amigo/term/GO:0003988
polysaccharide binding	Gene Ontology	GO:0030247	2	5	0.00801905	0.103479	ENPP2|VTN	http://amigo.geneontology.org/amigo/term/GO:0030247
ammonium transmembrane transport	Gene Ontology	GO:0072488	2	5	0.00801905	0.103479	RHCG|AQP1	http://amigo.geneontology.org/amigo/term/GO:0072488
acetyl-CoA biosynthetic process	Gene Ontology	GO:0006085	2	5	0.00801905	0.103479	ACAT1|ACSS2	http://amigo.geneontology.org/amigo/term/GO:0006085
negative regulation of ryanodine-sensitive calcium-release channel activity	Gene Ontology	GO:0060315	2	5	0.00801905	0.103479	CLIC2|FKBP1B	http://amigo.geneontology.org/amigo/term/GO:0060315
ventricular compact myocardium morphogenesis	Gene Ontology	GO:0003223	2	5	0.00801905	0.103479	LRP2|DSP	http://amigo.geneontology.org/amigo/term/GO:0003223
sodium:potassium-exchanging ATPase complex	Gene Ontology	GO:0005890	2	5	0.00801905	0.103479	ATP1A1|ATP1B1	http://amigo.geneontology.org/amigo/term/GO:0005890
'de novo' NAD biosynthetic process from tryptophan	Gene Ontology	GO:0034354	2	5	0.00801905	0.103479	IDO2|KYNU	http://amigo.geneontology.org/amigo/term/GO:0034354
endodermal cell differentiation	Gene Ontology	GO:0035987	3	18	0.00834703	0.106978	COL8A1|ITGB2|MMP2	http://amigo.geneontology.org/amigo/term/GO:0035987
protein homotetramerization	Gene Ontology	GO:0051289	4	36	0.00850589	0.108278	ACOT13|PFKL|CTH|ALDH9A1	http://amigo.geneontology.org/amigo/term/GO:0051289
actin filament binding	Gene Ontology	GO:0051015	9	164	0.00886028	0.111995	PDLIM4|TMOD1|MYO1F|FMNL1|RCSD1|MYO5B|LCP1|CAPG|SCIN	http://amigo.geneontology.org/amigo/term/GO:0051015
central nervous system development	Gene Ontology	GO:0007417	5	58	0.00891676	0.111995	ALDH5A1|GBA2|CAPG|RELN|SCIN	http://amigo.geneontology.org/amigo/term/GO:0007417
oligodendrocyte differentiation	Gene Ontology	GO:0048709	3	19	0.00952188	0.115737	GLI2|NTRK2|VTN	http://amigo.geneontology.org/amigo/term/GO:0048709
mRNA stabilization	Gene Ontology	GO:0048255	3	19	0.00952188	0.115737	VIP|NOCT|FAM46A	http://amigo.geneontology.org/amigo/term/GO:0048255
L-phenylalanine catabolic process	Gene Ontology	GO:0006559	2	6	0.0105496	0.119732	FAH|GSTZ1	http://amigo.geneontology.org/amigo/term/GO:0006559
cellular response to chemokine	Gene Ontology	GO:1990869	2	6	0.0105496	0.119732	DOCK8|FAM65B	http://amigo.geneontology.org/amigo/term/GO:1990869
regulation of pH	Gene Ontology	GO:0006885	2	6	0.0105496	0.119732	RHCG|SLC26A4	http://amigo.geneontology.org/amigo/term/GO:0006885
ammonium transmembrane transporter activity	Gene Ontology	GO:0008519	2	6	0.0105496	0.119732	RHCG|AQP1	http://amigo.geneontology.org/amigo/term/GO:0008519
negative regulation of erythrocyte differentiation	Gene Ontology	GO:0045647	2	6	0.0105496	0.119732	HSPA9|TAL1	http://amigo.geneontology.org/amigo/term/GO:0045647
intestinal absorption	Gene Ontology	GO:0050892	2	6	0.0105496	0.119732	ACO1|MOGAT2	http://amigo.geneontology.org/amigo/term/GO:0050892
transsulfuration	Gene Ontology	GO:0019346	2	6	0.0105496	0.119732	CTH|MTHFD1	http://amigo.geneontology.org/amigo/term/GO:0019346
blood vessel maturation	Gene Ontology	GO:0001955	2	6	0.0105496	0.119732	VEGFA|MMP2	http://amigo.geneontology.org/amigo/term/GO:0001955
ventral spinal cord development	Gene Ontology	GO:0021517	2	6	0.0105496	0.119732	LHX1|RELN	http://amigo.geneontology.org/amigo/term/GO:0021517
apolipoprotein binding	Gene Ontology	GO:0034185	2	6	0.0105496	0.119732	LIPC|PCSK9	http://amigo.geneontology.org/amigo/term/GO:0034185
cranial skeletal system development	Gene Ontology	GO:1904888	2	6	0.0105496	0.119732	SH3PXD2B|COLEC10	http://amigo.geneontology.org/amigo/term/GO:1904888
ATP binding	Gene Ontology	GO:0005524	34	1073	0.0107305	0.120266	CAMK1G|PARS2|MYO1F|HSPA9|MKNK1|RBKS|TPK1|STK39|PANK1|CSF1R|NTRK2|TTK|PFKL|IQCA1|ABCD4|CHEK1|ATAD3A|PRKCD|ATP1B1|SUCLG2|MCM5|DDX60|NME7|SGK1|MTHFD1|DNAH8|ABCB11|ATAD2|MELK|SPO11|ATP1A1|MYO5B|PFKFB3|NUAK2	http://amigo.geneontology.org/amigo/term/GO:0005524
hyaluronic acid binding	Gene Ontology	GO:0005540	3	20	0.0107882	0.120266	HMMR|CD44|STAB1	http://amigo.geneontology.org/amigo/term/GO:0005540
response to hydrogen peroxide	Gene Ontology	GO:0042542	3	20	0.0107882	0.120266	CAT|FKBP1B|SOD1	http://amigo.geneontology.org/amigo/term/GO:0042542
G protein-coupled peptide receptor activity	Gene Ontology	GO:0008528	4	39	0.0109554	0.120701	RXFP1|LHCGR|PTH1R|GLP1R	http://amigo.geneontology.org/amigo/term/GO:0008528
ossification	Gene Ontology	GO:0001503	4	39	0.0109554	0.120701	CLEC3B|BGLAP|CLEC3A|MGP	http://amigo.geneontology.org/amigo/term/GO:0001503
centrosome	Gene Ontology	GO:0005813	14	333	0.0116514	0.122997	HMMR|PCNA|NME7|PPP1R42|CCNB2|NIT2|CEP57L1|DCAF13|DYNLRB2|PRKAR2B|SLC1A4|CEP19|HNMT|CHEK1	http://amigo.geneontology.org/amigo/term/GO:0005813
cell projection	Gene Ontology	GO:0042995	4	40	0.0118626	0.122997	FABP7|COQ6|RAC2|SCIN	http://amigo.geneontology.org/amigo/term/GO:0042995
cell periphery	Gene Ontology	GO:0071944	3	21	0.0121472	0.122997	PANK1|FABP7|INHBB	http://amigo.geneontology.org/amigo/term/GO:0071944
filamentous actin	Gene Ontology	GO:0031941	3	21	0.0121472	0.122997	PDLIM4|SMTNL2|PDLIM3	http://amigo.geneontology.org/amigo/term/GO:0031941
cyclin-dependent protein kinase holoenzyme complex	Gene Ontology	GO:0000307	3	21	0.0121472	0.122997	PCNA|CCNB2|CCNA2	http://amigo.geneontology.org/amigo/term/GO:0000307
mitochondrial small ribosomal subunit	Gene Ontology	GO:0005763	3	21	0.0121472	0.122997	MRPS6|MRPS5|MRPS18A	http://amigo.geneontology.org/amigo/term/GO:0005763
heart development	Gene Ontology	GO:0007507	7	115	0.0121532	0.122997	PDLIM4|MTHFD1|PDLIM3|GLI2|FKBP1B|SH3PXD2B|ARMC4	http://amigo.geneontology.org/amigo/term/GO:0007507
ATPase binding	Gene Ontology	GO:0051117	4	41	0.0128167	0.122997	ANK1|SNTA1|PGR|ATP1B1	http://amigo.geneontology.org/amigo/term/GO:0051117
respiratory burst	Gene Ontology	GO:0045730	2	7	0.0133835	0.122997	NCF1|NCF4	http://amigo.geneontology.org/amigo/term/GO:0045730
fructose 6-phosphate metabolic process	Gene Ontology	GO:0006002	2	7	0.0133835	0.122997	GFPT2|PFKL	http://amigo.geneontology.org/amigo/term/GO:0006002
UTP biosynthetic process	Gene Ontology	GO:0006228	2	7	0.0133835	0.122997	NME7|NME8	http://amigo.geneontology.org/amigo/term/GO:0006228
regulation of release of sequestered calcium ion into cytosol by sarcoplasmic reticulum	Gene Ontology	GO:0010880	2	7	0.0133835	0.122997	CLIC2|FKBP1B	http://amigo.geneontology.org/amigo/term/GO:0010880
sodium:potassium-exchanging ATPase activity	Gene Ontology	GO:0005391	2	7	0.0133835	0.122997	ATP1A1|ATP1B1	http://amigo.geneontology.org/amigo/term/GO:0005391
removal of superoxide radicals	Gene Ontology	GO:0019430	2	7	0.0133835	0.122997	PRDX1|SOD1	http://amigo.geneontology.org/amigo/term/GO:0019430
fatty acid elongation, monounsaturated fatty acid	Gene Ontology	GO:0034625	2	7	0.0133835	0.122997	ELOVL7|ELOVL3	http://amigo.geneontology.org/amigo/term/GO:0034625
enoyl-CoA hydratase activity	Gene Ontology	GO:0004300	2	7	0.0133835	0.122997	ECI1|ECHDC2	http://amigo.geneontology.org/amigo/term/GO:0004300
vagina development	Gene Ontology	GO:0060068	2	7	0.0133835	0.122997	LRP2|LHX1	http://amigo.geneontology.org/amigo/term/GO:0060068
3-oxo-lignoceronyl-CoA synthase activity	Gene Ontology	GO:0102338	2	7	0.0133835	0.122997	ELOVL7|ELOVL3	http://amigo.geneontology.org/amigo/term/GO:0102338
killing of cells of other organism	Gene Ontology	GO:0031640	2	7	0.0133835	0.122997	TF|LYZ	http://amigo.geneontology.org/amigo/term/GO:0031640
protein kinase A signaling	Gene Ontology	GO:0010737	2	7	0.0133835	0.122997	LCP1|GAL	http://amigo.geneontology.org/amigo/term/GO:0010737
L-alpha-amino acid transmembrane transport	Gene Ontology	GO:1902475	2	7	0.0133835	0.122997	SLC43A2|SLC7A13	http://amigo.geneontology.org/amigo/term/GO:1902475
fatty acid elongase activity	Gene Ontology	GO:0009922	2	7	0.0133835	0.122997	ELOVL7|ELOVL3	http://amigo.geneontology.org/amigo/term/GO:0009922
oxidoreductase activity, acting on single donors with incorporation of molecular oxygen, incorporation of two atoms of oxygen	Gene Ontology	GO:0016702	2	7	0.0133835	0.122997	CDO1|TMLHE	http://amigo.geneontology.org/amigo/term/GO:0016702
very-long-chain 3-ketoacyl-CoA synthase activity	Gene Ontology	GO:0102756	2	7	0.0133835	0.122997	ELOVL7|ELOVL3	http://amigo.geneontology.org/amigo/term/GO:0102756
fatty acid elongation, saturated fatty acid	Gene Ontology	GO:0019367	2	7	0.0133835	0.122997	ELOVL7|ELOVL3	http://amigo.geneontology.org/amigo/term/GO:0019367
3-oxo-arachidoyl-CoA synthase activity	Gene Ontology	GO:0102336	2	7	0.0133835	0.122997	ELOVL7|ELOVL3	http://amigo.geneontology.org/amigo/term/GO:0102336
negative regulation of tumor necrosis factor-mediated signaling pathway	Gene Ontology	GO:0010804	2	7	0.0133835	0.122997	CCDC3|TRAIP	http://amigo.geneontology.org/amigo/term/GO:0010804
fatty acid elongation, polyunsaturated fatty acid	Gene Ontology	GO:0034626	2	7	0.0133835	0.122997	ELOVL7|ELOVL3	http://amigo.geneontology.org/amigo/term/GO:0034626
3-oxo-cerotoyl-CoA synthase activity	Gene Ontology	GO:0102337	2	7	0.0133835	0.122997	ELOVL7|ELOVL3	http://amigo.geneontology.org/amigo/term/GO:0102337
negative regulation of sodium ion transmembrane transporter activity	Gene Ontology	GO:2000650	2	7	0.0133835	0.122997	STK39|PCSK9	http://amigo.geneontology.org/amigo/term/GO:2000650
isoprenoid biosynthetic process	Gene Ontology	GO:0008299	2	7	0.0133835	0.122997	HMGCS1|PDSS1	http://amigo.geneontology.org/amigo/term/GO:0008299
extracellular matrix binding	Gene Ontology	GO:0050840	3	22	0.0135999	0.12438	SPARC|SPP1|VTN	http://amigo.geneontology.org/amigo/term/GO:0050840
intracellular signal transduction	Gene Ontology	GO:0035556	11	240	0.0137234	0.124564	MKNK1|SGK1|PREX1|NUAK2|ASB9|PRKCD|MELK|GMIP|STK39|PTPN6|CHEK1	http://amigo.geneontology.org/amigo/term/GO:0035556
mitochondrial intermembrane space	Gene Ontology	GO:0005758	4	42	0.0138184	0.124564	CHCHD2|STAR|PRELID1|TIMM8A	http://amigo.geneontology.org/amigo/term/GO:0005758
lipid metabolic process	Gene Ontology	GO:0006629	4	42	0.0138184	0.124564	HMGCL|MGST3|MOGAT2|HNF4A	http://amigo.geneontology.org/amigo/term/GO:0006629
integral component of endoplasmic reticulum membrane	Gene Ontology	GO:0030176	5	66	0.0144971	0.13006	DOLK|ELOVL7|DCSTAMP|ZFYVE27|ELOVL3	http://amigo.geneontology.org/amigo/term/GO:0030176
nervous system development	Gene Ontology	GO:0007399	6	92	0.0146719	0.130898	RBFOX1|NTRK2|GAL|CHRNA3|PHOX2B|HSD17B7	http://amigo.geneontology.org/amigo/term/GO:0007399
defense response to bacterium	Gene Ontology	GO:0042742	4	43	0.0148685	0.130898	IRF8|STAB1|PRKCD|LYZ	http://amigo.geneontology.org/amigo/term/GO:0042742
scavenger receptor activity	Gene Ontology	GO:0005044	4	43	0.0148685	0.130898	ENPP2|VTN|STAB1|SCARA5	http://amigo.geneontology.org/amigo/term/GO:0005044
manganese ion binding	Gene Ontology	GO:0030145	4	43	0.0148685	0.130898	HMGCL|NPEPL1|ARG2|PEPD	http://amigo.geneontology.org/amigo/term/GO:0030145
ureteric bud development	Gene Ontology	GO:0001657	3	23	0.0151472	0.131778	LHX1|ARG2|SLIT2	http://amigo.geneontology.org/amigo/term/GO:0001657
stress fiber	Gene Ontology	GO:0001725	4	44	0.0159676	0.131778	PDLIM4|LCP1|PDLIM3|SYNPO2	http://amigo.geneontology.org/amigo/term/GO:0001725
negative regulation of cell growth	Gene Ontology	GO:0030308	5	68	0.0161895	0.131778	OSGIN1|HNF4A|CDA|DCSTAMP|SLIT2	http://amigo.geneontology.org/amigo/term/GO:0030308
metal ion transport	Gene Ontology	GO:0030001	2	8	0.0165072	0.131778	LRP2|ATOX1	http://amigo.geneontology.org/amigo/term/GO:0030001
extracellular matrix disassembly	Gene Ontology	GO:0022617	2	8	0.0165072	0.131778	SH3PXD2B|LCP1	http://amigo.geneontology.org/amigo/term/GO:0022617
histone phosphorylation	Gene Ontology	GO:0016572	2	8	0.0165072	0.131778	CCNA2|PRKCD	http://amigo.geneontology.org/amigo/term/GO:0016572
proteoglycan binding	Gene Ontology	GO:0043394	2	8	0.0165072	0.131778	CTSK|SLIT2	http://amigo.geneontology.org/amigo/term/GO:0043394
potassium ion binding	Gene Ontology	GO:0030955	2	8	0.0165072	0.131778	ACAT1|ATP1B1	http://amigo.geneontology.org/amigo/term/GO:0030955
muscle structure development	Gene Ontology	GO:0061061	2	8	0.0165072	0.131778	PDLIM4|PDLIM3	http://amigo.geneontology.org/amigo/term/GO:0061061
cellular potassium ion homeostasis	Gene Ontology	GO:0030007	2	8	0.0165072	0.131778	ATP1A1|ATP1B1	http://amigo.geneontology.org/amigo/term/GO:0030007
negative regulation of peptidyl-tyrosine phosphorylation	Gene Ontology	GO:0050732	2	8	0.0165072	0.131778	PTPN6|PRKCD	http://amigo.geneontology.org/amigo/term/GO:0050732
GTP biosynthetic process	Gene Ontology	GO:0006183	2	8	0.0165072	0.131778	NME7|NME8	http://amigo.geneontology.org/amigo/term/GO:0006183
regulation of T cell differentiation	Gene Ontology	GO:0045580	2	8	0.0165072	0.131778	PRELID1|SLC46A2	http://amigo.geneontology.org/amigo/term/GO:0045580
positive regulation of insulin receptor signaling pathway	Gene Ontology	GO:0046628	2	8	0.0165072	0.131778	FAM132A|SNX5	http://amigo.geneontology.org/amigo/term/GO:0046628
myeloid dendritic cell differentiation	Gene Ontology	GO:0043011	2	8	0.0165072	0.131778	SPI1|DCSTAMP	http://amigo.geneontology.org/amigo/term/GO:0043011
central nervous system neuron development	Gene Ontology	GO:0021954	2	8	0.0165072	0.131778	GBA2|NTRK2	http://amigo.geneontology.org/amigo/term/GO:0021954
outer dynein arm	Gene Ontology	GO:0036157	2	8	0.0165072	0.131778	DNAH8|NME8	http://amigo.geneontology.org/amigo/term/GO:0036157
establishment or maintenance of transmembrane electrochemical gradient	Gene Ontology	GO:0010248	2	8	0.0165072	0.131778	ATP1A1|ATP1B1	http://amigo.geneontology.org/amigo/term/GO:0010248
S-adenosylmethionine-dependent methyltransferase activity	Gene Ontology	GO:0008757	2	8	0.0165072	0.131778	COMTD1|GAMT	http://amigo.geneontology.org/amigo/term/GO:0008757
sodium ion export across plasma membrane	Gene Ontology	GO:0036376	2	8	0.0165072	0.131778	ATP1A1|ATP1B1	http://amigo.geneontology.org/amigo/term/GO:0036376
fructose metabolic process	Gene Ontology	GO:0006000	2	8	0.0165072	0.131778	SORD|PFKFB3	http://amigo.geneontology.org/amigo/term/GO:0006000
induction of positive chemotaxis	Gene Ontology	GO:0050930	2	8	0.0165072	0.131778	PGF|VEGFA	http://amigo.geneontology.org/amigo/term/GO:0050930
axon terminus	Gene Ontology	GO:0043679	3	24	0.0167897	0.132464	GAD1|NTRK2|SNCA	http://amigo.geneontology.org/amigo/term/GO:0043679
negative regulation of cell adhesion	Gene Ontology	GO:0007162	3	24	0.0167897	0.132464	FAM65B|JAM2|PDE3B	http://amigo.geneontology.org/amigo/term/GO:0007162
protein autophosphorylation	Gene Ontology	GO:0046777	6	95	0.0168041	0.132464	MKNK1|CSF1R|NTRK2|TTK|MELK|STK39	http://amigo.geneontology.org/amigo/term/GO:0046777
mitochondrial large ribosomal subunit	Gene Ontology	GO:0005762	4	45	0.0171164	0.133806	MRPL46|NSUN4|MRPS18A|MRPL28	http://amigo.geneontology.org/amigo/term/GO:0005762
peptidyl-threonine phosphorylation	Gene Ontology	GO:0018107	4	45	0.0171164	0.133806	TTK|STK39|PRKCD|CHEK1	http://amigo.geneontology.org/amigo/term/GO:0018107
positive regulation of cell population proliferation	Gene Ontology	GO:0008284	10	217	0.0177076	0.137855	PTH1R|ROMO1|RAC2|RAB25|LGMN|SPDYA|CSF1R|NTRK2|PTPN6|WDR77	http://amigo.geneontology.org/amigo/term/GO:0008284
mitochondrion organization	Gene Ontology	GO:0007005	4	46	0.0183154	0.142001	CHCHD2|ADGRG6|HMGCL|ATAD3A	http://amigo.geneontology.org/amigo/term/GO:0007005
cell adhesion molecule binding	Gene Ontology	GO:0050839	3	25	0.0185278	0.142475	FGG|PTPN6|DSP	http://amigo.geneontology.org/amigo/term/GO:0050839
apical part of cell	Gene Ontology	GO:0045177	4	47	0.0195654	0.14406	FAP|ABCB11|LGMN|REEP6	http://amigo.geneontology.org/amigo/term/GO:0045177
negative regulation of angiogenesis	Gene Ontology	GO:0016525	4	47	0.0195654	0.14406	KRIT1|SPARC|STAB1|PDE3B	http://amigo.geneontology.org/amigo/term/GO:0016525
bile acid and bile salt transport	Gene Ontology	GO:0015721	2	9	0.0199081	0.14406	SLCO1A2|SLC10A4	http://amigo.geneontology.org/amigo/term/GO:0015721
CTP biosynthetic process	Gene Ontology	GO:0006241	2	9	0.0199081	0.14406	NME7|NME8	http://amigo.geneontology.org/amigo/term/GO:0006241
cellular amino acid metabolic process	Gene Ontology	GO:0006520	2	9	0.0199081	0.14406	DDC|ACY1	http://amigo.geneontology.org/amigo/term/GO:0006520
translation repressor activity, mRNA regulatory element binding	Gene Ontology	GO:0000900	2	9	0.0199081	0.14406	CPEB1|CELF2	http://amigo.geneontology.org/amigo/term/GO:0000900
unsaturated fatty acid biosynthetic process	Gene Ontology	GO:0006636	2	9	0.0199081	0.14406	ELOVL7|DECR2	http://amigo.geneontology.org/amigo/term/GO:0006636
carboxy-lyase activity	Gene Ontology	GO:0016831	2	9	0.0199081	0.14406	DDC|ACMSD	http://amigo.geneontology.org/amigo/term/GO:0016831
high-density lipoprotein particle remodeling	Gene Ontology	GO:0034375	2	9	0.0199081	0.14406	LIPC|LIPG	http://amigo.geneontology.org/amigo/term/GO:0034375
aminopeptidase activity	Gene Ontology	GO:0004177	2	9	0.0199081	0.14406	NPEPL1|BLMH	http://amigo.geneontology.org/amigo/term/GO:0004177
negative thymic T cell selection	Gene Ontology	GO:0045060	2	9	0.0199081	0.14406	GLI2|PTPRC	http://amigo.geneontology.org/amigo/term/GO:0045060
coenzyme A biosynthetic process	Gene Ontology	GO:0015937	2	9	0.0199081	0.14406	PANK1|ACAT1	http://amigo.geneontology.org/amigo/term/GO:0015937
bleb assembly	Gene Ontology	GO:0032060	2	9	0.0199081	0.14406	PMP22|EMP1	http://amigo.geneontology.org/amigo/term/GO:0032060
L-amino acid transmembrane transporter activity	Gene Ontology	GO:0015179	2	9	0.0199081	0.14406	SLC43A2|SLC7A13	http://amigo.geneontology.org/amigo/term/GO:0015179
leukocyte cell-cell adhesion	Gene Ontology	GO:0007159	2	9	0.0199081	0.14406	ITGB2|PTPRC	http://amigo.geneontology.org/amigo/term/GO:0007159
integrin binding	Gene Ontology	GO:0005178	5	72	0.0199573	0.14406	FAP|ITGB2|SPP1|LCP1|JAM2	http://amigo.geneontology.org/amigo/term/GO:0005178
chemoattractant activity	Gene Ontology	GO:0042056	3	26	0.020362	0.145863	PGF|VEGFA|COLEC10	http://amigo.geneontology.org/amigo/term/GO:0042056
cytoplasmic side of plasma membrane	Gene Ontology	GO:0009898	3	26	0.020362	0.145863	ANK1|DIABLO|RGS2	http://amigo.geneontology.org/amigo/term/GO:0009898
actin cytoskeleton organization	Gene Ontology	GO:0030036	6	100	0.0208157	0.148351	PDLIM4|RAC2|WASF3|PDLIM3|RHOJ|SMTNL2	http://amigo.geneontology.org/amigo/term/GO:0030036
response to oxidative stress	Gene Ontology	GO:0006979	4	48	0.0208668	0.148351	NDUFA6|IDH1|ATOX1|PRDX1	http://amigo.geneontology.org/amigo/term/GO:0006979
proteolysis	Gene Ontology	GO:0006508	11	258	0.0217264	0.153842	ENPEP|CTSK|DPP4|NPEPL1|PEPD|TINAG|RELN|TF|ASRGL1|MMP2|BLMH	http://amigo.geneontology.org/amigo/term/GO:0006508
early endosome membrane	Gene Ontology	GO:0031901	4	49	0.0222201	0.153842	PDLIM4|SYNDIG1|PMEPA1|SNX5	http://amigo.geneontology.org/amigo/term/GO:0031901
cysteine-type endopeptidase activity	Gene Ontology	GO:0004197	4	49	0.0222201	0.153842	CTSK|CTSS|BLMH|LGMN	http://amigo.geneontology.org/amigo/term/GO:0004197
bone mineralization	Gene Ontology	GO:0030282	3	27	0.0222924	0.153842	CLEC3B|RSPO2|PTH1R	http://amigo.geneontology.org/amigo/term/GO:0030282
positive regulation of protein tyrosine kinase activity	Gene Ontology	GO:0061098	3	27	0.0222924	0.153842	CSF1R|TAL1|RELN	http://amigo.geneontology.org/amigo/term/GO:0061098
skin development	Gene Ontology	GO:0043588	3	27	0.0222924	0.153842	COL5A2|GPR89B|DSP	http://amigo.geneontology.org/amigo/term/GO:0043588
SH2 domain binding	Gene Ontology	GO:0042169	3	27	0.0222924	0.153842	SH3PXD2B|AFAP1|PTPN6	http://amigo.geneontology.org/amigo/term/GO:0042169
long-term synaptic potentiation	Gene Ontology	GO:0060291	3	27	0.0222924	0.153842	RELN|NTRK2|SNCA	http://amigo.geneontology.org/amigo/term/GO:0060291
peptide metabolic process	Gene Ontology	GO:0006518	2	10	0.0235737	0.154211	CPXM1|CPZ	http://amigo.geneontology.org/amigo/term/GO:0006518
fatty acid binding	Gene Ontology	GO:0005504	2	10	0.0235737	0.154211	ACOX2|HNF4A	http://amigo.geneontology.org/amigo/term/GO:0005504
cellular sodium ion homeostasis	Gene Ontology	GO:0006883	2	10	0.0235737	0.154211	ATP1A1|ATP1B1	http://amigo.geneontology.org/amigo/term/GO:0006883
positive regulation of cytokine production	Gene Ontology	GO:0001819	2	10	0.0235737	0.154211	AGPAT2|SOD1	http://amigo.geneontology.org/amigo/term/GO:0001819
positive regulation of bone resorption	Gene Ontology	GO:0045780	2	10	0.0235737	0.154211	DCSTAMP|SPP1	http://amigo.geneontology.org/amigo/term/GO:0045780
activation of adenylate cyclase activity	Gene Ontology	GO:0007190	2	10	0.0235737	0.154211	RXFP1|LHCGR	http://amigo.geneontology.org/amigo/term/GO:0007190
spinal cord association neuron differentiation	Gene Ontology	GO:0021527	2	10	0.0235737	0.154211	LHX1|TAL1	http://amigo.geneontology.org/amigo/term/GO:0021527
auditory receptor cell stereocilium organization	Gene Ontology	GO:0060088	2	10	0.0235737	0.154211	FAM65B|SOD1	http://amigo.geneontology.org/amigo/term/GO:0060088
phosphatidylinositol-5-phosphate binding	Gene Ontology	GO:0010314	2	10	0.0235737	0.154211	SH3PXD2B|SH3PXD2A	http://amigo.geneontology.org/amigo/term/GO:0010314
neuronal action potential propagation	Gene Ontology	GO:0019227	2	10	0.0235737	0.154211	FKBP1B|NTRK2	http://amigo.geneontology.org/amigo/term/GO:0019227
triglyceride catabolic process	Gene Ontology	GO:0019433	2	10	0.0235737	0.154211	LIPC|LIPG	http://amigo.geneontology.org/amigo/term/GO:0019433
acyl-CoA hydrolase activity	Gene Ontology	GO:0047617	2	10	0.0235737	0.154211	ACAA2|ACOT13	http://amigo.geneontology.org/amigo/term/GO:0047617
NADPH oxidase complex	Gene Ontology	GO:0043020	2	10	0.0235737	0.154211	NCF1|NCF4	http://amigo.geneontology.org/amigo/term/GO:0043020
positive regulation of long-term synaptic potentiation	Gene Ontology	GO:1900273	2	10	0.0235737	0.154211	RELN|LGMN	http://amigo.geneontology.org/amigo/term/GO:1900273
cell surface receptor signaling pathway	Gene Ontology	GO:0007166	5	76	0.0242577	0.157447	PTH1R|ADGRG6|HMCN1|ADGRG2|GLP1R	http://amigo.geneontology.org/amigo/term/GO:0007166
negative regulation of MAP kinase activity	Gene Ontology	GO:0043407	3	28	0.024319	0.157447	PTPN6|RGS2|PRKCD	http://amigo.geneontology.org/amigo/term/GO:0043407
electron transfer activity	Gene Ontology	GO:0009055	3	28	0.024319	0.157447	ETFA|SDHB|XDH	http://amigo.geneontology.org/amigo/term/GO:0009055
lamellipodium	Gene Ontology	GO:0030027	6	104	0.024458	0.157804	PDLIM4|RAC2|WASF3|FAP|PDLIM3|PDPN	http://amigo.geneontology.org/amigo/term/GO:0030027
defense response to Gram-negative bacterium	Gene Ontology	GO:0050829	3	29	0.0264417	0.166009	TF|ROMO1|LYZ	http://amigo.geneontology.org/amigo/term/GO:0050829
protein self-association	Gene Ontology	GO:0043621	3	29	0.0264417	0.166009	PTH1R|PCSK9|ZFYVE27	http://amigo.geneontology.org/amigo/term/GO:0043621
positive chemotaxis	Gene Ontology	GO:0050918	3	29	0.0264417	0.166009	PGF|VEGFA|COLEC10	http://amigo.geneontology.org/amigo/term/GO:0050918
drug binding	Gene Ontology	GO:0008144	3	29	0.0264417	0.166009	DHFR|FKBP1B|ATP1B1	http://amigo.geneontology.org/amigo/term/GO:0008144
phospholipase C-activating G protein-coupled receptor signaling pathway	Gene Ontology	GO:0007200	3	29	0.0264417	0.166009	PTH1R|LHCGR|VIP	http://amigo.geneontology.org/amigo/term/GO:0007200
cell-matrix adhesion	Gene Ontology	GO:0007160	4	52	0.0265957	0.166009	FGG|COL13A1|ITGB2|VTN	http://amigo.geneontology.org/amigo/term/GO:0007160
male meiosis I	Gene Ontology	GO:0007141	2	11	0.0274919	0.166009	MEIOB|SPO11	http://amigo.geneontology.org/amigo/term/GO:0007141
respiratory gaseous exchange by respiratory system	Gene Ontology	GO:0007585	2	11	0.0274919	0.166009	TRAF4|FUT8	http://amigo.geneontology.org/amigo/term/GO:0007585
lipase activity	Gene Ontology	GO:0016298	2	11	0.0274919	0.166009	LIPC|LIPG	http://amigo.geneontology.org/amigo/term/GO:0016298
vascular endothelial growth factor signaling pathway	Gene Ontology	GO:0038084	2	11	0.0274919	0.166009	PGF|VEGFA	http://amigo.geneontology.org/amigo/term/GO:0038084
triglyceride biosynthetic process	Gene Ontology	GO:0019432	2	11	0.0274919	0.166009	GPAM|MOGAT2	http://amigo.geneontology.org/amigo/term/GO:0019432
intrinsic apoptotic signaling pathway in response to oxidative stress	Gene Ontology	GO:0008631	2	11	0.0274919	0.166009	MELK|DIABLO	http://amigo.geneontology.org/amigo/term/GO:0008631
muscle alpha-actinin binding	Gene Ontology	GO:0051371	2	11	0.0274919	0.166009	PDLIM4|PDLIM3	http://amigo.geneontology.org/amigo/term/GO:0051371
low-density lipoprotein particle receptor binding	Gene Ontology	GO:0050750	2	11	0.0274919	0.166009	LRPAP1|PCSK9	http://amigo.geneontology.org/amigo/term/GO:0050750
dopaminergic neuron differentiation	Gene Ontology	GO:0071542	2	11	0.0274919	0.166009	RSPO2|PHOX2B	http://amigo.geneontology.org/amigo/term/GO:0071542
positive regulation of neutrophil chemotaxis	Gene Ontology	GO:0090023	2	11	0.0274919	0.166009	RAC2|FAM65B	http://amigo.geneontology.org/amigo/term/GO:0090023
sperm principal piece	Gene Ontology	GO:0097228	2	11	0.0274919	0.166009	ENKUR|NME8	http://amigo.geneontology.org/amigo/term/GO:0097228
detection of light stimulus involved in visual perception	Gene Ontology	GO:0050908	2	11	0.0274919	0.166009	RGS9BP|REEP6	http://amigo.geneontology.org/amigo/term/GO:0050908
low-density lipoprotein particle binding	Gene Ontology	GO:0030169	2	11	0.0274919	0.166009	PCSK9|STAB1	http://amigo.geneontology.org/amigo/term/GO:0030169
negative regulation of cAMP-mediated signaling	Gene Ontology	GO:0043951	2	11	0.0274919	0.166009	RGS2|PDE3B	http://amigo.geneontology.org/amigo/term/GO:0043951
positive regulation of cold-induced thermogenesis	Gene Ontology	GO:0120162	4	53	0.0281607	0.169504	HADH|DECR1|PHOX2B|ELOVL3	http://amigo.geneontology.org/amigo/term/GO:0120162
regulation of cell shape	Gene Ontology	GO:0008360	5	80	0.0291129	0.174678	RAC2|FMNL1|CSF1R|WASF3|RHOJ	http://amigo.geneontology.org/amigo/term/GO:0008360
signal transduction	Gene Ontology	GO:0007165	13	342	0.0296328	0.177232	ENPEP|APBB1IP|TAGAP|LRPAP1|OSGIN1|FAM132A|TRAIP|PDE3B|ANK1|IMPA2|SPP1|SH3BP2|CHRNA3	http://amigo.geneontology.org/amigo/term/GO:0007165
cholesterol homeostasis	Gene Ontology	GO:0042632	4	54	0.0297794	0.177545	LIPC|PCSK9|HNF4A|LIPG	http://amigo.geneontology.org/amigo/term/GO:0042632
actin cytoskeleton	Gene Ontology	GO:0015629	7	140	0.0302672	0.179885	MYO1F|MSRB1|SYNPO2|MYO5B|AFAP1|CAPG|SCIN	http://amigo.geneontology.org/amigo/term/GO:0015629
protein N-linked glycosylation	Gene Ontology	GO:0006487	3	31	0.0309747	0.181796	GFPT2|PMM1|FUT8	http://amigo.geneontology.org/amigo/term/GO:0006487
limb development	Gene Ontology	GO:0060173	3	31	0.0309747	0.181796	GLI2|PDLIM4|FKBP1B	http://amigo.geneontology.org/amigo/term/GO:0060173
bicellular tight junction assembly	Gene Ontology	GO:0070830	3	31	0.0309747	0.181796	CLDN10|CLDN2|CLDN14	http://amigo.geneontology.org/amigo/term/GO:0070830
bone development	Gene Ontology	GO:0060348	3	31	0.0309747	0.181796	SH3PXD2B|BGLAP|SPARC	http://amigo.geneontology.org/amigo/term/GO:0060348
extracellular exosome	Gene Ontology	GO:0070062	4	55	0.031452	0.184024	SORD|SLC12A1|SLC26A4|AQP1	http://amigo.geneontology.org/amigo/term/GO:0070062
protein-containing complex	Gene Ontology	GO:0032991	10	240	0.0317037	0.184922	LHX1|NASP|SOD1|HMGCL|CAT|SORD|KRIT1|PRELID1|TF|ADSL	http://amigo.geneontology.org/amigo/term/GO:0032991
external side of plasma membrane	Gene Ontology	GO:0009897	8	174	0.0323128	0.187893	LRP2|ENPEP|CTSK|SCARA5|GSR|PTPRC|CSF3R|FGG	http://amigo.geneontology.org/amigo/term/GO:0009897
SH3 domain binding	Gene Ontology	GO:0017124	4	56	0.0331788	0.191745	AFAP1|NCF1|PTPN6|SH3BP2	http://amigo.geneontology.org/amigo/term/GO:0017124
dephosphorylation	Gene Ontology	GO:0016311	4	56	0.0331788	0.191745	PFKFB3|NOCT|ATP1A1|ALPL	http://amigo.geneontology.org/amigo/term/GO:0016311
positive regulation of fat cell differentiation	Gene Ontology	GO:0045600	3	32	0.0333841	0.192342	SH3PXD2B|CCDC3|NOCT	http://amigo.geneontology.org/amigo/term/GO:0045600
response to hypoxia	Gene Ontology	GO:0001666	4	57	0.0349599	0.194553	PGF|MMP2|VEGFA|NARFL	http://amigo.geneontology.org/amigo/term/GO:0001666
positive regulation of ERK1 and ERK2 cascade	Gene Ontology	GO:0070374	6	114	0.0353584	0.194553	CD44|OSGIN1|CSF1R|NTRK2|PTPRC|FGG	http://amigo.geneontology.org/amigo/term/GO:0070374
regulation of gene expression	Gene Ontology	GO:0010468	6	114	0.0353584	0.194553	LHX1|AFF3|ATP1B1|NARFL|CRIP1|FUT8	http://amigo.geneontology.org/amigo/term/GO:0010468
brush border	Gene Ontology	GO:0005903	3	33	0.0358881	0.194553	ENPEP|AQP1|SCIN	http://amigo.geneontology.org/amigo/term/GO:0005903
regulation of inflammatory response	Gene Ontology	GO:0050727	3	33	0.0358881	0.194553	STK39|PIK3AP1|PGLYRP2	http://amigo.geneontology.org/amigo/term/GO:0050727
nuclear envelope	Gene Ontology	GO:0005635	5	85	0.0359898	0.194553	MGST2|MGST3|ALOX5AP|RAC2|SLC22A18	http://amigo.geneontology.org/amigo/term/GO:0005635
cellular response to leukemia inhibitory factor	Gene Ontology	GO:1990830	5	85	0.0359898	0.194553	LAPTM5|GFPT2|PMM1|CTH|ABCD4	http://amigo.geneontology.org/amigo/term/GO:1990830
platelet formation	Gene Ontology	GO:0030220	2	13	0.0360399	0.194553	TAL1|PTPN6	http://amigo.geneontology.org/amigo/term/GO:0030220
ankyrin binding	Gene Ontology	GO:0030506	2	13	0.0360399	0.194553	RHCG|PTPRC	http://amigo.geneontology.org/amigo/term/GO:0030506
very long-chain fatty acid biosynthetic process	Gene Ontology	GO:0042761	2	13	0.0360399	0.194553	ELOVL7|ELOVL3	http://amigo.geneontology.org/amigo/term/GO:0042761
tropomyosin binding	Gene Ontology	GO:0005523	2	13	0.0360399	0.194553	TMOD1|SMTNL2	http://amigo.geneontology.org/amigo/term/GO:0005523
glial cell differentiation	Gene Ontology	GO:0010001	2	13	0.0360399	0.194553	PHOX2B|RELN	http://amigo.geneontology.org/amigo/term/GO:0010001
triglyceride homeostasis	Gene Ontology	GO:0070328	2	13	0.0360399	0.194553	LIPC|HNF4A	http://amigo.geneontology.org/amigo/term/GO:0070328
associative learning	Gene Ontology	GO:0008306	2	13	0.0360399	0.194553	RELN|LGMN	http://amigo.geneontology.org/amigo/term/GO:0008306
vascular endothelial growth factor receptor signaling pathway	Gene Ontology	GO:0048010	2	13	0.0360399	0.194553	PGF|VEGFA	http://amigo.geneontology.org/amigo/term/GO:0048010
negative regulation of actin filament polymerization	Gene Ontology	GO:0030837	2	13	0.0360399	0.194553	SLIT2|PRKCD	http://amigo.geneontology.org/amigo/term/GO:0030837
superoxide anion generation	Gene Ontology	GO:0042554	2	13	0.0360399	0.194553	NCF1|SOD1	http://amigo.geneontology.org/amigo/term/GO:0042554
hydrogen peroxide catabolic process	Gene Ontology	GO:0042744	2	13	0.0360399	0.194553	PRDX1|CAT	http://amigo.geneontology.org/amigo/term/GO:0042744
ubiquinone biosynthetic process	Gene Ontology	GO:0006744	2	13	0.0360399	0.194553	COQ6|PDSS1	http://amigo.geneontology.org/amigo/term/GO:0006744
sodium ion transport	Gene Ontology	GO:0006814	2	13	0.0360399	0.194553	SLC5A8|ATP1A1	http://amigo.geneontology.org/amigo/term/GO:0006814
regulation of establishment of cell polarity	Gene Ontology	GO:2000114	2	13	0.0360399	0.194553	KRIT1|FAM65B	http://amigo.geneontology.org/amigo/term/GO:2000114
peptidyl-serine phosphorylation	Gene Ontology	GO:0018105	6	115	0.0365952	0.196987	SGK1|CAMK1G|MKNK1|PRKCD|TTK|STK39	http://amigo.geneontology.org/amigo/term/GO:0018105
neutrophil chemotaxis	Gene Ontology	GO:0030593	3	34	0.038486	0.205988	ITGB2|CSF3R|PREX1	http://amigo.geneontology.org/amigo/term/GO:0030593
defense response to Gram-positive bacterium	Gene Ontology	GO:0050830	3	34	0.038486	0.205988	PGLYRP2|ROMO1|LYZ	http://amigo.geneontology.org/amigo/term/GO:0050830
regulation of heart rate	Gene Ontology	GO:0002027	2	14	0.0406473	0.208097	SNTA1|FKBP1B	http://amigo.geneontology.org/amigo/term/GO:0002027
negative regulation of signaling receptor activity	Gene Ontology	GO:2000272	2	14	0.0406473	0.208097	LRPAP1|PCSK9	http://amigo.geneontology.org/amigo/term/GO:2000272
T cell proliferation	Gene Ontology	GO:0042098	2	14	0.0406473	0.208097	FKBP1B|PTPRC	http://amigo.geneontology.org/amigo/term/GO:0042098
plasma membrane raft	Gene Ontology	GO:0044853	2	14	0.0406473	0.208097	ITGB2|MAL	http://amigo.geneontology.org/amigo/term/GO:0044853
negative regulation of insulin receptor signaling pathway	Gene Ontology	GO:0046627	2	14	0.0406473	0.208097	PID1|PRKCD	http://amigo.geneontology.org/amigo/term/GO:0046627
protein phosphatase 1 binding	Gene Ontology	GO:0008157	2	14	0.0406473	0.208097	PPP1R3C|SMTNL2	http://amigo.geneontology.org/amigo/term/GO:0008157
sterol biosynthetic process	Gene Ontology	GO:0016126	2	14	0.0406473	0.208097	HMGCS1|SQLE	http://amigo.geneontology.org/amigo/term/GO:0016126
anterograde axonal transport	Gene Ontology	GO:0008089	2	14	0.0406473	0.208097	MGARP|SOD1	http://amigo.geneontology.org/amigo/term/GO:0008089
regulation of DNA replication	Gene Ontology	GO:0006275	2	14	0.0406473	0.208097	ESCO2|CCNA2	http://amigo.geneontology.org/amigo/term/GO:0006275
myelination in peripheral nervous system	Gene Ontology	GO:0022011	2	14	0.0406473	0.208097	ADGRG6|NTRK2	http://amigo.geneontology.org/amigo/term/GO:0022011
sarcomere	Gene Ontology	GO:0030017	2	14	0.0406473	0.208097	MMP2|TMOD1	http://amigo.geneontology.org/amigo/term/GO:0030017
positive regulation of p38MAPK cascade	Gene Ontology	GO:1900745	2	14	0.0406473	0.208097	NCF1|XDH	http://amigo.geneontology.org/amigo/term/GO:1900745
actin polymerization or depolymerization	Gene Ontology	GO:0008154	2	14	0.0406473	0.208097	CAPG|SCIN	http://amigo.geneontology.org/amigo/term/GO:0008154
cysteine-type endopeptidase inhibitor activity	Gene Ontology	GO:0004869	2	14	0.0406473	0.208097	TF|SPOCK1	http://amigo.geneontology.org/amigo/term/GO:0004869
positive regulation of insulin secretion involved in cellular response to glucose stimulus	Gene Ontology	GO:0035774	2	14	0.0406473	0.208097	FAM132A|MPC2	http://amigo.geneontology.org/amigo/term/GO:0035774
regulation of reactive oxygen species metabolic process	Gene Ontology	GO:2000377	2	14	0.0406473	0.208097	PID1|SNCA	http://amigo.geneontology.org/amigo/term/GO:2000377
DNA-binding transcription factor activity, RNA polymerase II-specific	Gene Ontology	GO:0000981	11	289	0.0427918	0.218482	NFIC|LHX1|E2F5|SPI1|TAL1|IRF8|HNF4A|GLI2|FOXL2|FOXI3|PHOX2B	http://amigo.geneontology.org/amigo/term/GO:0000981
membrane	Gene Ontology	GO:0016020	15	438	0.0437358	0.221767	PGF|CCNB2|UGCG|VEGFA|TMEM19|TFCP2L1|DSP|PDE3B|GAPDH|MBOAT1|PFKL|ATP5O|MDH2|FKBP1B|PIK3AP1	http://amigo.geneontology.org/amigo/term/GO:0016020
actin filament organization	Gene Ontology	GO:0007015	5	90	0.0437884	0.221767	MYO1F|MYO5B|TMOD1|RAC2|PDLIM3	http://amigo.geneontology.org/amigo/term/GO:0007015
protein import into mitochondrial matrix	Gene Ontology	GO:0030150	2	15	0.0454629	0.224808	ROMO1|TIMM44	http://amigo.geneontology.org/amigo/term/GO:0030150
sphingolipid biosynthetic process	Gene Ontology	GO:0030148	2	15	0.0454629	0.224808	ELOVL7|ELOVL3	http://amigo.geneontology.org/amigo/term/GO:0030148
spectrin binding	Gene Ontology	GO:0030507	2	15	0.0454629	0.224808	ANK1|PTPRC	http://amigo.geneontology.org/amigo/term/GO:0030507
phospholipase activity	Gene Ontology	GO:0004620	2	15	0.0454629	0.224808	LIPC|LIPG	http://amigo.geneontology.org/amigo/term/GO:0004620
platelet aggregation	Gene Ontology	GO:0070527	2	15	0.0454629	0.224808	FGG|PTPN6	http://amigo.geneontology.org/amigo/term/GO:0070527
cellular response to BMP stimulus	Gene Ontology	GO:0071773	2	15	0.0454629	0.224808	ADAMTS7|PHOX2B	http://amigo.geneontology.org/amigo/term/GO:0071773
nucleotide binding	Gene Ontology	GO:0000166	3	37	0.046835	0.229188	DHRS11|SUCLG1|CELF2	http://amigo.geneontology.org/amigo/term/GO:0000166
flagellated sperm motility	Gene Ontology	GO:0030317	3	37	0.046835	0.229188	SORD|PIH1D3|NME8	http://amigo.geneontology.org/amigo/term/GO:0030317
positive regulation of endothelial cell proliferation	Gene Ontology	GO:0001938	3	37	0.046835	0.229188	PGF|VIP|VEGFA	http://amigo.geneontology.org/amigo/term/GO:0001938
filopodium	Gene Ontology	GO:0030175	3	37	0.046835	0.229188	LCP1|FAM65B|PDPN	http://amigo.geneontology.org/amigo/term/GO:0030175
transmembrane transport	Gene Ontology	GO:0055085	8	189	0.0477579	0.233098	SLC25A40|SLC35F2|SLC16A6|ABCB11|SLCO1A2|SLC46A2|ABCD4|SLC19A1	http://amigo.geneontology.org/amigo/term/GO:0055085
protein processing	Gene Ontology	GO:0016485	3	38	0.0498001	0.238416	CPXM1|GLI2|CPZ	http://amigo.geneontology.org/amigo/term/GO:0016485
myosin complex	Gene Ontology	GO:0016459	3	38	0.0498001	0.238416	MYO1F|BMF|MYO5B	http://amigo.geneontology.org/amigo/term/GO:0016459
anatomical structure morphogenesis	Gene Ontology	GO:0009653	3	38	0.0498001	0.238416	LHX1|FOXI3|FOXL2	http://amigo.geneontology.org/amigo/term/GO:0009653
cellular response to amino acid stimulus	Gene Ontology	GO:0071230	3	38	0.0498001	0.238416	COL5A2|MMP2|NTRK2	http://amigo.geneontology.org/amigo/term/GO:0071230
positive regulation of peptidyl-tyrosine phosphorylation	Gene Ontology	GO:0050731	3	38	0.0498001	0.238416	PTPRC|VEGFA|ENPP2	http://amigo.geneontology.org/amigo/term/GO:0050731
nucleoside diphosphate phosphorylation	Gene Ontology	GO:0006165	2	16	0.0504762	0.238416	NME7|NME8	http://amigo.geneontology.org/amigo/term/GO:0006165
megakaryocyte development	Gene Ontology	GO:0035855	2	16	0.0504762	0.238416	TAL1|PTPN6	http://amigo.geneontology.org/amigo/term/GO:0035855
calmodulin-dependent protein kinase activity	Gene Ontology	GO:0004683	2	16	0.0504762	0.238416	MKNK1|CAMK1G	http://amigo.geneontology.org/amigo/term/GO:0004683
cell aging	Gene Ontology	GO:0007569	2	16	0.0504762	0.238416	PRELP|SOD1	http://amigo.geneontology.org/amigo/term/GO:0007569
voltage-gated ion channel activity	Gene Ontology	GO:0005244	2	16	0.0504762	0.238416	CLIC2|NTRK2	http://amigo.geneontology.org/amigo/term/GO:0005244
sarcoplasmic reticulum	Gene Ontology	GO:0016529	2	16	0.0504762	0.238416	FKBP1B|XDH	http://amigo.geneontology.org/amigo/term/GO:0016529
positive regulation of apoptotic signaling pathway	Gene Ontology	GO:2001235	2	16	0.0504762	0.238416	INHBB|PRKCD	http://amigo.geneontology.org/amigo/term/GO:2001235
cell cortex	Gene Ontology	GO:0005938	4	65	0.0511714	0.239818	MELK|HMCN1|RAC2|GAD1	http://amigo.geneontology.org/amigo/term/GO:0005938
response to drug	Gene Ontology	GO:0042493	4	65	0.0511714	0.239818	SOD1|BLMH|ATP1A1|SNCA	http://amigo.geneontology.org/amigo/term/GO:0042493
angiogenesis	Gene Ontology	GO:0001525	6	126	0.0520375	0.243272	PGF|ENPEP|COL8A1|TAL1|VEGFA|ANGPTL2	http://amigo.geneontology.org/amigo/term/GO:0001525
RNA polymerase II transcription factor binding	Gene Ontology	GO:0001085	3	39	0.0528544	0.245871	DACT1|SPI1|TAL1	http://amigo.geneontology.org/amigo/term/GO:0001085
recycling endosome membrane	Gene Ontology	GO:0055038	3	39	0.0528544	0.245871	PDLIM4|ZDHHC2|ZFYVE27	http://amigo.geneontology.org/amigo/term/GO:0055038
structural constituent of ribosome	Gene Ontology	GO:0003735	6	128	0.0552133	0.247397	MRPS6|MRPS5|MRPS25|MRPS18A|MRPL28|MRPL46	http://amigo.geneontology.org/amigo/term/GO:0003735
cell differentiation	Gene Ontology	GO:0030154	10	266	0.0552863	0.247397	SPI1|TAL1|RXFP1|HNF4A|MGP|FOXL2|PPDPF|FOXI3|RBM38|HSD17B7	http://amigo.geneontology.org/amigo/term/GO:0030154
positive regulation of chondrocyte differentiation	Gene Ontology	GO:0032332	2	17	0.0556774	0.247397	GLI2|MUSTN1	http://amigo.geneontology.org/amigo/term/GO:0032332
positive regulation of vasoconstriction	Gene Ontology	GO:0045907	2	17	0.0556774	0.247397	FGG|SMTNL2	http://amigo.geneontology.org/amigo/term/GO:0045907
nucleoside diphosphate kinase activity	Gene Ontology	GO:0004550	2	17	0.0556774	0.247397	NME7|NME8	http://amigo.geneontology.org/amigo/term/GO:0004550
homologous chromosome pairing at meiosis	Gene Ontology	GO:0007129	2	17	0.0556774	0.247397	SPATA22|MEIOB	http://amigo.geneontology.org/amigo/term/GO:0007129
cholesterol biosynthetic process	Gene Ontology	GO:0006695	2	17	0.0556774	0.247397	HMGCS1|HSD17B7	http://amigo.geneontology.org/amigo/term/GO:0006695
collagen catabolic process	Gene Ontology	GO:0030574	2	17	0.0556774	0.247397	CTSK|MMP2	http://amigo.geneontology.org/amigo/term/GO:0030574
cell death	Gene Ontology	GO:0008219	2	17	0.0556774	0.247397	PMP22|EMP1	http://amigo.geneontology.org/amigo/term/GO:0008219
mitotic cell cycle phase transition	Gene Ontology	GO:0044772	2	17	0.0556774	0.247397	CCNB2|CCNA2	http://amigo.geneontology.org/amigo/term/GO:0044772
negative regulation of insulin secretion	Gene Ontology	GO:0046676	2	17	0.0556774	0.247397	INHBB|PFKL	http://amigo.geneontology.org/amigo/term/GO:0046676
regulation of signal transduction	Gene Ontology	GO:0009966	2	17	0.0556774	0.247397	UGCG|AFAP1	http://amigo.geneontology.org/amigo/term/GO:0009966
neuropeptide hormone activity	Gene Ontology	GO:0005184	2	17	0.0556774	0.247397	VIP|GAL	http://amigo.geneontology.org/amigo/term/GO:0005184
iron-sulfur cluster assembly	Gene Ontology	GO:0016226	2	17	0.0556774	0.247397	HSPA9|NARFL	http://amigo.geneontology.org/amigo/term/GO:0016226
triglyceride metabolic process	Gene Ontology	GO:0006641	2	17	0.0556774	0.247397	PCSK9|CAT	http://amigo.geneontology.org/amigo/term/GO:0006641
vesicle transport along actin filament	Gene Ontology	GO:0030050	2	17	0.0556774	0.247397	MYO1F|MYO5B	http://amigo.geneontology.org/amigo/term/GO:0030050
immune response	Gene Ontology	GO:0006955	5	98	0.0582193	0.258083	ENPP2|CTSK|CTSS|LY86|VTN	http://amigo.geneontology.org/amigo/term/GO:0006955
histone acetyltransferase binding	Gene Ontology	GO:0035035	2	18	0.0610569	0.26203	GLI2|PCNA	http://amigo.geneontology.org/amigo/term/GO:0035035
regulation of mitochondrial membrane potential	Gene Ontology	GO:0051881	2	18	0.0610569	0.26203	PID1|SOD1	http://amigo.geneontology.org/amigo/term/GO:0051881
positive regulation of cell division	Gene Ontology	GO:0051781	2	18	0.0610569	0.26203	VEGFA|TAL1	http://amigo.geneontology.org/amigo/term/GO:0051781
metalloaminopeptidase activity	Gene Ontology	GO:0070006	2	18	0.0610569	0.26203	ENPEP|PEPD	http://amigo.geneontology.org/amigo/term/GO:0070006
peptidase activity	Gene Ontology	GO:0008233	2	18	0.0610569	0.26203	TF|PEPD	http://amigo.geneontology.org/amigo/term/GO:0008233
barbed-end actin filament capping	Gene Ontology	GO:0051016	2	18	0.0610569	0.26203	CAPG|SCIN	http://amigo.geneontology.org/amigo/term/GO:0051016
RNA methylation	Gene Ontology	GO:0001510	2	18	0.0610569	0.26203	DHRS11|NSUN4	http://amigo.geneontology.org/amigo/term/GO:0001510
protein export from nucleus	Gene Ontology	GO:0006611	2	18	0.0610569	0.26203	HSPA9|AHCYL1	http://amigo.geneontology.org/amigo/term/GO:0006611
positive regulation of myoblast differentiation	Gene Ontology	GO:0045663	2	18	0.0610569	0.26203	BOC|FAM65B	http://amigo.geneontology.org/amigo/term/GO:0045663
bone resorption	Gene Ontology	GO:0045453	2	18	0.0610569	0.26203	PTH1R|CTSK	http://amigo.geneontology.org/amigo/term/GO:0045453
regulation of MAPK cascade	Gene Ontology	GO:0043408	2	18	0.0610569	0.26203	MMP2|NTRK2	http://amigo.geneontology.org/amigo/term/GO:0043408
T cell homeostasis	Gene Ontology	GO:0043029	2	18	0.0610569	0.26203	CCNB2|SLC46A2	http://amigo.geneontology.org/amigo/term/GO:0043029
cell-cell junction	Gene Ontology	GO:0005911	5	100	0.0622043	0.266347	FABP7|EPB41L3|COL13A1|PTPN6|PRKCD	http://amigo.geneontology.org/amigo/term/GO:0005911
cellular response to insulin stimulus	Gene Ontology	GO:0032869	3	42	0.0625411	0.267182	INHBB|PCSK9|PIK3AP1	http://amigo.geneontology.org/amigo/term/GO:0032869
peptide binding	Gene Ontology	GO:0042277	3	43	0.0659404	0.280433	ENPEP|CRIP1|SSTR4	http://amigo.geneontology.org/amigo/term/GO:0042277
regulation of lipid metabolic process	Gene Ontology	GO:0019216	2	19	0.0666053	0.280726	HNF4A|GOLM1	http://amigo.geneontology.org/amigo/term/GO:0019216
actin-dependent ATPase activity	Gene Ontology	GO:0030898	2	19	0.0666053	0.280726	MYO1F|MYO5B	http://amigo.geneontology.org/amigo/term/GO:0030898
2 iron, 2 sulfur cluster binding	Gene Ontology	GO:0051537	2	19	0.0666053	0.280726	SDHB|XDH	http://amigo.geneontology.org/amigo/term/GO:0051537
T-tubule	Gene Ontology	GO:0030315	2	19	0.0666053	0.280726	ATP1A1|ATP1B1	http://amigo.geneontology.org/amigo/term/GO:0030315
phosphorylation	Gene Ontology	GO:0016310	4	73	0.0708365	0.297893	DOLK|PANK1|TPK1|NMRK2	http://amigo.geneontology.org/amigo/term/GO:0016310
protein serine/threonine kinase activity	Gene Ontology	GO:0004674	8	207	0.0717976	0.298769	SGK1|CAMK1G|NUAK2|PRKCD|TTK|MELK|STK39|CHEK1	http://amigo.geneontology.org/amigo/term/GO:0004674
metallocarboxypeptidase activity	Gene Ontology	GO:0004181	2	20	0.0723136	0.298769	CPXM1|CPZ	http://amigo.geneontology.org/amigo/term/GO:0004181
microfilament motor activity	Gene Ontology	GO:0000146	2	20	0.0723136	0.298769	MYO1F|MYO5B	http://amigo.geneontology.org/amigo/term/GO:0000146
iron ion homeostasis	Gene Ontology	GO:0055072	2	20	0.0723136	0.298769	TF|CP	http://amigo.geneontology.org/amigo/term/GO:0055072
negative regulation of endothelial cell proliferation	Gene Ontology	GO:0001937	2	20	0.0723136	0.298769	SPARC|XDH	http://amigo.geneontology.org/amigo/term/GO:0001937
intercalated disc	Gene Ontology	GO:0014704	2	20	0.0723136	0.298769	DSP|ATP1B1	http://amigo.geneontology.org/amigo/term/GO:0014704
mismatch repair	Gene Ontology	GO:0006298	2	20	0.0723136	0.298769	PCNA|MUTYH	http://amigo.geneontology.org/amigo/term/GO:0006298
chloride transmembrane transport	Gene Ontology	GO:1902476	4	74	0.0735314	0.303136	SLC1A4|SLC12A1|CLIC2|SLC26A4	http://amigo.geneontology.org/amigo/term/GO:1902476
neuron migration	Gene Ontology	GO:0001764	4	75	0.0762776	0.313771	PHOX2B|RELN|NTRK2|SPOCK1	http://amigo.geneontology.org/amigo/term/GO:0001764
fatty acid biosynthetic process	Gene Ontology	GO:0006633	2	21	0.0781732	0.316728	LIPC|LIPG	http://amigo.geneontology.org/amigo/term/GO:0006633
ciliary base	Gene Ontology	GO:0097546	2	21	0.0781732	0.316728	ARMC4|PRKAR2B	http://amigo.geneontology.org/amigo/term/GO:0097546
positive regulation of cell-substrate adhesion	Gene Ontology	GO:0010811	2	21	0.0781732	0.316728	COL8A1|VTN	http://amigo.geneontology.org/amigo/term/GO:0010811
B cell proliferation	Gene Ontology	GO:0042100	2	21	0.0781732	0.316728	PTPRC|PRKCD	http://amigo.geneontology.org/amigo/term/GO:0042100
carbohydrate phosphorylation	Gene Ontology	GO:0046835	2	21	0.0781732	0.316728	RBKS|PFKFB3	http://amigo.geneontology.org/amigo/term/GO:0046835
response to toxic substance	Gene Ontology	GO:0009636	2	21	0.0781732	0.316728	DDC|BLMH	http://amigo.geneontology.org/amigo/term/GO:0009636
phosphatidylinositol-4-phosphate binding	Gene Ontology	GO:0070273	2	21	0.0781732	0.316728	SH3PXD2B|SH3PXD2A	http://amigo.geneontology.org/amigo/term/GO:0070273
negative regulation of neuron apoptotic process	Gene Ontology	GO:0043524	4	77	0.0819225	0.324101	SOD1|LGMN|NTRK2|SNCA	http://amigo.geneontology.org/amigo/term/GO:0043524
neuron differentiation	Gene Ontology	GO:0030182	4	77	0.0819225	0.324101	LHX1|PCSK9|ANOS1|NTRK2	http://amigo.geneontology.org/amigo/term/GO:0030182
sarcolemma	Gene Ontology	GO:0042383	3	48	0.0841513	0.324101	SNTA1|TMOD1|ATP1A1	http://amigo.geneontology.org/amigo/term/GO:0042383
cognition	Gene Ontology	GO:0050890	2	22	0.0841756	0.324101	SLC1A4|CERS3	http://amigo.geneontology.org/amigo/term/GO:0050890
positive regulation of mitotic cell cycle	Gene Ontology	GO:0045931	2	22	0.0841756	0.324101	TAL1|LGMN	http://amigo.geneontology.org/amigo/term/GO:0045931
positive regulation of epithelial cell migration	Gene Ontology	GO:0010634	2	22	0.0841756	0.324101	ENPP2|RAB25	http://amigo.geneontology.org/amigo/term/GO:0010634
terminal bouton	Gene Ontology	GO:0043195	2	22	0.0841756	0.324101	CPLX1|NTRK2	http://amigo.geneontology.org/amigo/term/GO:0043195
peroxisomal membrane	Gene Ontology	GO:0005778	2	22	0.0841756	0.324101	ABCD4|CAT	http://amigo.geneontology.org/amigo/term/GO:0005778
brush border membrane	Gene Ontology	GO:0031526	2	22	0.0841756	0.324101	LRP2|SLC26A4	http://amigo.geneontology.org/amigo/term/GO:0031526
negative regulation of endopeptidase activity	Gene Ontology	GO:0010951	4	78	0.0848201	0.324101	ITIH2|SPOCK1|ANOS1|GAPDH	http://amigo.geneontology.org/amigo/term/GO:0010951
mitochondrial matrix	Gene Ontology	GO:0005759	4	78	0.0848201	0.324101	ETFA|HMGCL|TIMM44|TMLHE	http://amigo.geneontology.org/amigo/term/GO:0005759
axon guidance	Gene Ontology	GO:0007411	5	112	0.0892407	0.324101	GLI2|BOC|CSF1R|RELN|UNC5D	http://amigo.geneontology.org/amigo/term/GO:0007411
phosphatidylinositol-3,4-bisphosphate binding	Gene Ontology	GO:0043325	2	23	0.0903126	0.324101	NCF1|SH3PXD2A	http://amigo.geneontology.org/amigo/term/GO:0043325
positive regulation of interferon-gamma production	Gene Ontology	GO:0032729	2	23	0.0903126	0.324101	IRF8|SASH3	http://amigo.geneontology.org/amigo/term/GO:0032729
phospholipid metabolic process	Gene Ontology	GO:0006644	2	23	0.0903126	0.324101	PCSK9|SNCA	http://amigo.geneontology.org/amigo/term/GO:0006644
insulin secretion	Gene Ontology	GO:0030073	2	23	0.0903126	0.324101	CPLX1|FKBP1B	http://amigo.geneontology.org/amigo/term/GO:0030073
response to calcium ion	Gene Ontology	GO:0051592	2	23	0.0903126	0.324101	FGG|AHCYL1	http://amigo.geneontology.org/amigo/term/GO:0051592
negative regulation of GTPase activity	Gene Ontology	GO:0034260	2	23	0.0903126	0.324101	SLIT2|GMIP	http://amigo.geneontology.org/amigo/term/GO:0034260
protein phosphatase binding	Gene Ontology	GO:0019903	3	50	0.0919741	0.324101	PDLIM4|ANK1|CSF1R	http://amigo.geneontology.org/amigo/term/GO:0019903
lung development	Gene Ontology	GO:0030324	3	50	0.0919741	0.324101	GLI2|FKBP1B|PDPN	http://amigo.geneontology.org/amigo/term/GO:0030324
mRNA binding	Gene Ontology	GO:0003729	6	148	0.0932694	0.324101	CLUH|RBFOX1|DHFR|CELF2|NOCT|RBM38	http://amigo.geneontology.org/amigo/term/GO:0003729
phosphatidylinositol-4,5-bisphosphate binding	Gene Ontology	GO:0005546	3	51	0.0959946	0.324101	SH3PXD2A|CAPG|SCIN	http://amigo.geneontology.org/amigo/term/GO:0005546
release of sequestered calcium ion into cytosol	Gene Ontology	GO:0051209	2	24	0.0965763	0.324101	FKBP1B|PTPRC	http://amigo.geneontology.org/amigo/term/GO:0051209
endochondral ossification	Gene Ontology	GO:0001958	2	24	0.0965763	0.324101	COL13A1|ALPL	http://amigo.geneontology.org/amigo/term/GO:0001958
COPII-coated ER to Golgi transport vesicle	Gene Ontology	GO:0030134	2	24	0.0965763	0.324101	PCSK9|TMED3	http://amigo.geneontology.org/amigo/term/GO:0030134
Golgi cisterna membrane	Gene Ontology	GO:0032580	2	24	0.0965763	0.324101	GPR89B|FUT8	http://amigo.geneontology.org/amigo/term/GO:0032580
cyclin-dependent protein serine/threonine kinase regulator activity	Gene Ontology	GO:0016538	2	24	0.0965763	0.324101	CCNB2|CCNA2	http://amigo.geneontology.org/amigo/term/GO:0016538
cortical actin cytoskeleton organization	Gene Ontology	GO:0030866	2	24	0.0965763	0.324101	EPB41L3|FMNL1	http://amigo.geneontology.org/amigo/term/GO:0030866
learning or memory	Gene Ontology	GO:0007611	2	24	0.0965763	0.324101	VIP|GLP1R	http://amigo.geneontology.org/amigo/term/GO:0007611
cell migration	Gene Ontology	GO:0016477	6	151	0.0999516	0.324101	ENPEP|ITGB2|FMNL1|RHOJ|LCP1|FUT8	http://amigo.geneontology.org/amigo/term/GO:0016477
photoreceptor inner segment	Gene Ontology	GO:0001917	2	25	0.102959	0.324101	ASRGL1|REEP6	http://amigo.geneontology.org/amigo/term/GO:0001917
face morphogenesis	Gene Ontology	GO:0060325	2	25	0.102959	0.324101	CRISPLD2|MMP2	http://amigo.geneontology.org/amigo/term/GO:0060325
sperm flagellum	Gene Ontology	GO:0036126	2	25	0.102959	0.324101	ATP1A1|ATP1B1	http://amigo.geneontology.org/amigo/term/GO:0036126
one-carbon metabolic process	Gene Ontology	GO:0006730	2	25	0.102959	0.324101	DHFR|MTHFD1	http://amigo.geneontology.org/amigo/term/GO:0006730
positive regulation of multicellular organism growth	Gene Ontology	GO:0040018	2	25	0.102959	0.324101	SH3PXD2B|GPAM	http://amigo.geneontology.org/amigo/term/GO:0040018
sprouting angiogenesis	Gene Ontology	GO:0002040	2	25	0.102959	0.324101	PGF|VEGFA	http://amigo.geneontology.org/amigo/term/GO:0002040
focal adhesion	Gene Ontology	GO:0005925	5	118	0.104708	0.324101	LCP1|ITGB2|PTPRC|AFAP1|SYNPO2	http://amigo.geneontology.org/amigo/term/GO:0005925
endocytosis	Gene Ontology	GO:0006897	5	118	0.104708	0.324101	ENPP2|RHOJ|VTN|STAB1|SCARA5	http://amigo.geneontology.org/amigo/term/GO:0006897
cell population proliferation	Gene Ontology	GO:0008283	4	85	0.106458	0.324101	LRP2|ENPEP|PRDX1|PES1	http://amigo.geneontology.org/amigo/term/GO:0008283
hydrolase activity	Gene Ontology	GO:0016787	3	54	0.108472	0.324101	ACMSD|AIG1|MRPL46	http://amigo.geneontology.org/amigo/term/GO:0016787
osteoblast differentiation	Gene Ontology	GO:0001649	3	54	0.108472	0.324101	BGLAP|SPP1|RSPO2	http://amigo.geneontology.org/amigo/term/GO:0001649
positive regulation of tumor necrosis factor production	Gene Ontology	GO:0032760	2	26	0.109454	0.324101	PTPRC|SASH3	http://amigo.geneontology.org/amigo/term/GO:0032760
chondrocyte differentiation	Gene Ontology	GO:0002062	2	26	0.109454	0.324101	PTH1R|MUSTN1	http://amigo.geneontology.org/amigo/term/GO:0002062
positive regulation of protein import into nucleus	Gene Ontology	GO:0042307	2	26	0.109454	0.324101	GLI2|PRKCD	http://amigo.geneontology.org/amigo/term/GO:0042307
regulation of cyclin-dependent protein serine/threonine kinase activity	Gene Ontology	GO:0000079	2	26	0.109454	0.324101	CCNB2|CCNA2	http://amigo.geneontology.org/amigo/term/GO:0000079
phagocytosis	Gene Ontology	GO:0006909	2	26	0.109454	0.324101	IRF8|NCF4	http://amigo.geneontology.org/amigo/term/GO:0006909
erythrocyte differentiation	Gene Ontology	GO:0030218	2	26	0.109454	0.324101	HSPA9|SPI1	http://amigo.geneontology.org/amigo/term/GO:0030218
learning	Gene Ontology	GO:0007612	2	26	0.109454	0.324101	PRKAR2B|NTRK2	http://amigo.geneontology.org/amigo/term/GO:0007612
mitochondrial inner membrane	Gene Ontology	GO:0005743	4	86	0.109736	0.324101	SLC25A22|SDHB|TIMM8A|TIMM44	http://amigo.geneontology.org/amigo/term/GO:0005743
post-embryonic development	Gene Ontology	GO:0009791	3	55	0.112765	0.324101	ACO1|LHX1|ALDH5A1	http://amigo.geneontology.org/amigo/term/GO:0009791
protein kinase binding	Gene Ontology	GO:0019901	9	270	0.114888	0.324101	ITGB2|TRAF4|SPDYA|PRKCD|ATP1B1|PTPRC|CCNA2|RAC2|PTPN6	http://amigo.geneontology.org/amigo/term/GO:0019901
CENP-A containing nucleosome assembly	Gene Ontology	GO:0034080	1	5	0.115421	0.324101	NASP	http://amigo.geneontology.org/amigo/term/GO:0034080
regulation of kinase activity	Gene Ontology	GO:0043549	1	5	0.115421	0.324101	PIK3AP1	http://amigo.geneontology.org/amigo/term/GO:0043549
peptidase inhibitor activity	Gene Ontology	GO:0030414	1	5	0.115421	0.324101	ANOS1	http://amigo.geneontology.org/amigo/term/GO:0030414
leading edge membrane	Gene Ontology	GO:0031256	1	5	0.115421	0.324101	DOCK8	http://amigo.geneontology.org/amigo/term/GO:0031256
bundle of His cell-Purkinje myocyte adhesion involved in cell communication	Gene Ontology	GO:0086073	1	5	0.115421	0.324101	DSP	http://amigo.geneontology.org/amigo/term/GO:0086073
endoderm formation	Gene Ontology	GO:0001706	1	5	0.115421	0.324101	LHX1	http://amigo.geneontology.org/amigo/term/GO:0001706
receptor antagonist activity	Gene Ontology	GO:0048019	1	5	0.115421	0.324101	LRPAP1	http://amigo.geneontology.org/amigo/term/GO:0048019
negative regulation of insulin secretion involved in cellular response to glucose stimulus	Gene Ontology	GO:0061179	1	5	0.115421	0.324101	FKBP1B	http://amigo.geneontology.org/amigo/term/GO:0061179
L-aspartate transmembrane transporter activity	Gene Ontology	GO:0015183	1	5	0.115421	0.324101	SLC25A22	http://amigo.geneontology.org/amigo/term/GO:0015183
galanin receptor activity	Gene Ontology	GO:0004966	1	5	0.115421	0.324101	GAL	http://amigo.geneontology.org/amigo/term/GO:0004966
chaperone-mediated protein transport	Gene Ontology	GO:0072321	1	5	0.115421	0.324101	TIMM8A	http://amigo.geneontology.org/amigo/term/GO:0072321
positive regulation of endopeptidase activity	Gene Ontology	GO:0010950	1	5	0.115421	0.324101	PRELID1	http://amigo.geneontology.org/amigo/term/GO:0010950
cellular response to arsenic-containing substance	Gene Ontology	GO:0071243	1	5	0.115421	0.324101	ZFAND2A	http://amigo.geneontology.org/amigo/term/GO:0071243
glucose:sodium symporter activity	Gene Ontology	GO:0005412	1	5	0.115421	0.324101	SLC5A11	http://amigo.geneontology.org/amigo/term/GO:0005412
L-alanine transmembrane transporter activity	Gene Ontology	GO:0015180	1	5	0.115421	0.324101	SLC1A4	http://amigo.geneontology.org/amigo/term/GO:0015180
positive regulation of signaling receptor activity	Gene Ontology	GO:2000273	1	5	0.115421	0.324101	TAL1	http://amigo.geneontology.org/amigo/term/GO:2000273
positive regulation of luteinizing hormone secretion	Gene Ontology	GO:0033686	1	5	0.115421	0.324101	FOXL2	http://amigo.geneontology.org/amigo/term/GO:0033686
smoothened signaling pathway involved in dorsal/ventral neural tube patterning	Gene Ontology	GO:0060831	1	5	0.115421	0.324101	GLI2	http://amigo.geneontology.org/amigo/term/GO:0060831
canonical glycolysis	Gene Ontology	GO:0061621	1	5	0.115421	0.324101	PFKL	http://amigo.geneontology.org/amigo/term/GO:0061621
[heparan sulfate]-glucosamine 3-sulfotransferase 1 activity	Gene Ontology	GO:0008467	1	5	0.115421	0.324101	HS3ST1	http://amigo.geneontology.org/amigo/term/GO:0008467
response to radiation	Gene Ontology	GO:0009314	1	5	0.115421	0.324101	TXN	http://amigo.geneontology.org/amigo/term/GO:0009314
L-proline transmembrane transporter activity	Gene Ontology	GO:0015193	1	5	0.115421	0.324101	SLC1A4	http://amigo.geneontology.org/amigo/term/GO:0015193
tongue development	Gene Ontology	GO:0043586	1	5	0.115421	0.324101	GLI2	http://amigo.geneontology.org/amigo/term/GO:0043586
positive regulation of growth	Gene Ontology	GO:0045927	1	5	0.115421	0.324101	TFCP2L1	http://amigo.geneontology.org/amigo/term/GO:0045927
ovulation from ovarian follicle	Gene Ontology	GO:0001542	1	5	0.115421	0.324101	PGR	http://amigo.geneontology.org/amigo/term/GO:0001542
MutLalpha complex binding	Gene Ontology	GO:0032405	1	5	0.115421	0.324101	PCNA	http://amigo.geneontology.org/amigo/term/GO:0032405
regulation of synaptic vesicle fusion to presynaptic active zone membrane	Gene Ontology	GO:0031630	1	5	0.115421	0.324101	CPLX1	http://amigo.geneontology.org/amigo/term/GO:0031630
proline transmembrane transport	Gene Ontology	GO:0035524	1	5	0.115421	0.324101	SLC1A4	http://amigo.geneontology.org/amigo/term/GO:0035524
cellular response to glucagon stimulus	Gene Ontology	GO:0071377	1	5	0.115421	0.324101	GLP1R	http://amigo.geneontology.org/amigo/term/GO:0071377
manchette	Gene Ontology	GO:0002177	1	5	0.115421	0.324101	PPP1R42	http://amigo.geneontology.org/amigo/term/GO:0002177
hormone binding	Gene Ontology	GO:0042562	1	5	0.115421	0.324101	RXFP1	http://amigo.geneontology.org/amigo/term/GO:0042562
myelin assembly	Gene Ontology	GO:0032288	1	5	0.115421	0.324101	PMP22	http://amigo.geneontology.org/amigo/term/GO:0032288
bone trabecula formation	Gene Ontology	GO:0060346	1	5	0.115421	0.324101	MMP2	http://amigo.geneontology.org/amigo/term/GO:0060346
glycogen binding	Gene Ontology	GO:2001069	1	5	0.115421	0.324101	PPP1R3C	http://amigo.geneontology.org/amigo/term/GO:2001069
generation of precursor metabolites and energy	Gene Ontology	GO:0006091	1	5	0.115421	0.324101	GNPDA1	http://amigo.geneontology.org/amigo/term/GO:0006091
laminin-1 binding	Gene Ontology	GO:0043237	1	5	0.115421	0.324101	SLIT2	http://amigo.geneontology.org/amigo/term/GO:0043237
neural crest cell migration involved in autonomic nervous system development	Gene Ontology	GO:1901166	1	5	0.115421	0.324101	PHOX2B	http://amigo.geneontology.org/amigo/term/GO:1901166
peripheral nervous system myelin maintenance	Gene Ontology	GO:0032287	1	5	0.115421	0.324101	SOD1	http://amigo.geneontology.org/amigo/term/GO:0032287
chordate embryonic development	Gene Ontology	GO:0043009	1	5	0.115421	0.324101	CENPU	http://amigo.geneontology.org/amigo/term/GO:0043009
ADP-ribose diphosphatase activity	Gene Ontology	GO:0047631	1	5	0.115421	0.324101	NUDT9	http://amigo.geneontology.org/amigo/term/GO:0047631
negative regulation of epithelial cell proliferation involved in prostate gland development	Gene Ontology	GO:0060770	1	5	0.115421	0.324101	WDR77	http://amigo.geneontology.org/amigo/term/GO:0060770
positive regulation of gastrulation	Gene Ontology	GO:2000543	1	5	0.115421	0.324101	LHX1	http://amigo.geneontology.org/amigo/term/GO:2000543
TIM23 mitochondrial import inner membrane translocase complex	Gene Ontology	GO:0005744	1	5	0.115421	0.324101	ROMO1	http://amigo.geneontology.org/amigo/term/GO:0005744
behavioral response to nicotine	Gene Ontology	GO:0035095	1	5	0.115421	0.324101	CHRNA3	http://amigo.geneontology.org/amigo/term/GO:0035095
citrate metabolic process	Gene Ontology	GO:0006101	1	5	0.115421	0.324101	ACO1	http://amigo.geneontology.org/amigo/term/GO:0006101
negative regulation of small GTPase mediated signal transduction	Gene Ontology	GO:0051058	1	5	0.115421	0.324101	SLIT2	http://amigo.geneontology.org/amigo/term/GO:0051058
iron-sulfur cluster binding	Gene Ontology	GO:0051536	1	5	0.115421	0.324101	DPYD	http://amigo.geneontology.org/amigo/term/GO:0051536
regulation of ryanodine-sensitive calcium-release channel activity	Gene Ontology	GO:0060314	1	5	0.115421	0.324101	FKBP1B	http://amigo.geneontology.org/amigo/term/GO:0060314
negative regulation of amyloid-beta clearance	Gene Ontology	GO:1900222	1	5	0.115421	0.324101	LRPAP1	http://amigo.geneontology.org/amigo/term/GO:1900222
bone marrow development	Gene Ontology	GO:0048539	1	5	0.115421	0.324101	PTPRC	http://amigo.geneontology.org/amigo/term/GO:0048539
negative regulation of mitochondrial outer membrane permeabilization involved in apoptotic signaling pathway	Gene Ontology	GO:1901029	1	5	0.115421	0.324101	ACAA2	http://amigo.geneontology.org/amigo/term/GO:1901029
blood coagulation, fibrin clot formation	Gene Ontology	GO:0072378	1	5	0.115421	0.324101	FGG	http://amigo.geneontology.org/amigo/term/GO:0072378
regulation of systemic arterial blood pressure	Gene Ontology	GO:0003073	1	5	0.115421	0.324101	NCALD	http://amigo.geneontology.org/amigo/term/GO:0003073
primitive streak formation	Gene Ontology	GO:0090009	1	5	0.115421	0.324101	LHX1	http://amigo.geneontology.org/amigo/term/GO:0090009
iron ion transmembrane transport	Gene Ontology	GO:0034755	1	5	0.115421	0.324101	SCARA5	http://amigo.geneontology.org/amigo/term/GO:0034755
nucleolus organization	Gene Ontology	GO:0007000	1	5	0.115421	0.324101	PES1	http://amigo.geneontology.org/amigo/term/GO:0007000
cuprous ion binding	Gene Ontology	GO:1903136	1	5	0.115421	0.324101	SNCA	http://amigo.geneontology.org/amigo/term/GO:1903136
transferase complex	Gene Ontology	GO:1990234	1	5	0.115421	0.324101	PDSS1	http://amigo.geneontology.org/amigo/term/GO:1990234
intracellular distribution of mitochondria	Gene Ontology	GO:0048312	1	5	0.115421	0.324101	CLUH	http://amigo.geneontology.org/amigo/term/GO:0048312
ion homeostasis	Gene Ontology	GO:0050801	1	5	0.115421	0.324101	STK39	http://amigo.geneontology.org/amigo/term/GO:0050801
maturation of 5.8S rRNA from tricistronic rRNA transcript (SSU-rRNA, 5.8S rRNA, LSU-rRNA)	Gene Ontology	GO:0000466	1	5	0.115421	0.324101	PES1	http://amigo.geneontology.org/amigo/term/GO:0000466
extrinsic component of endoplasmic reticulum membrane	Gene Ontology	GO:0042406	1	5	0.115421	0.324101	GBA2	http://amigo.geneontology.org/amigo/term/GO:0042406
somite rostral/caudal axis specification	Gene Ontology	GO:0032525	1	5	0.115421	0.324101	LHX1	http://amigo.geneontology.org/amigo/term/GO:0032525
stem cell development	Gene Ontology	GO:0048864	1	5	0.115421	0.324101	PTPRC	http://amigo.geneontology.org/amigo/term/GO:0048864
glutathione biosynthetic process	Gene Ontology	GO:0006750	1	5	0.115421	0.324101	MGST2	http://amigo.geneontology.org/amigo/term/GO:0006750
meiotic telomere clustering	Gene Ontology	GO:0045141	1	5	0.115421	0.324101	SPO11	http://amigo.geneontology.org/amigo/term/GO:0045141
mitochondrial ATP synthesis coupled electron transport	Gene Ontology	GO:0042775	1	5	0.115421	0.324101	SNCA	http://amigo.geneontology.org/amigo/term/GO:0042775
mature ribosome assembly	Gene Ontology	GO:0042256	1	5	0.115421	0.324101	NSUN4	http://amigo.geneontology.org/amigo/term/GO:0042256
self proteolysis	Gene Ontology	GO:0097264	1	5	0.115421	0.324101	LGMN	http://amigo.geneontology.org/amigo/term/GO:0097264
cellular protein metabolic process	Gene Ontology	GO:0044267	1	5	0.115421	0.324101	L2HGDH	http://amigo.geneontology.org/amigo/term/GO:0044267
positive regulation of gamma-delta T cell differentiation	Gene Ontology	GO:0045588	1	5	0.115421	0.324101	PTPRC	http://amigo.geneontology.org/amigo/term/GO:0045588
L-ascorbic acid biosynthetic process	Gene Ontology	GO:0019853	1	5	0.115421	0.324101	AKR1A1	http://amigo.geneontology.org/amigo/term/GO:0019853
substrate-dependent cell migration	Gene Ontology	GO:0006929	1	5	0.115421	0.324101	FMNL1	http://amigo.geneontology.org/amigo/term/GO:0006929
regulation of cellular response to oxidative stress	Gene Ontology	GO:1900407	1	5	0.115421	0.324101	FUT8	http://amigo.geneontology.org/amigo/term/GO:1900407
positive regulation of T cell migration	Gene Ontology	GO:2000406	1	5	0.115421	0.324101	DOCK8	http://amigo.geneontology.org/amigo/term/GO:2000406
neuron fate determination	Gene Ontology	GO:0048664	1	5	0.115421	0.324101	PRRX1	http://amigo.geneontology.org/amigo/term/GO:0048664
UV protection	Gene Ontology	GO:0009650	1	5	0.115421	0.324101	CAT	http://amigo.geneontology.org/amigo/term/GO:0009650
toll-like receptor 2 signaling pathway	Gene Ontology	GO:0034134	1	5	0.115421	0.324101	PIK3AP1	http://amigo.geneontology.org/amigo/term/GO:0034134
positive regulation of blood vessel diameter	Gene Ontology	GO:0097755	1	5	0.115421	0.324101	VIP	http://amigo.geneontology.org/amigo/term/GO:0097755
intramembranous ossification	Gene Ontology	GO:0001957	1	5	0.115421	0.324101	MMP2	http://amigo.geneontology.org/amigo/term/GO:0001957
-	Gene Ontology	GO:0090197	1	5	0.115421	0.324101	CSF1R	http://amigo.geneontology.org/amigo/term/GO:0090197
sodium ion binding	Gene Ontology	GO:0031402	1	5	0.115421	0.324101	ATP1B1	http://amigo.geneontology.org/amigo/term/GO:0031402
glycoside catabolic process	Gene Ontology	GO:0016139	1	5	0.115421	0.324101	GBA2	http://amigo.geneontology.org/amigo/term/GO:0016139
fatty acid oxidation	Gene Ontology	GO:0019395	1	5	0.115421	0.324101	HAO2	http://amigo.geneontology.org/amigo/term/GO:0019395
positive regulation of lamellipodium morphogenesis	Gene Ontology	GO:2000394	1	5	0.115421	0.324101	ENPP2	http://amigo.geneontology.org/amigo/term/GO:2000394
central nervous system neuron differentiation	Gene Ontology	GO:0021953	1	5	0.115421	0.324101	SPOCK1	http://amigo.geneontology.org/amigo/term/GO:0021953
L-alanine transport	Gene Ontology	GO:0015808	1	5	0.115421	0.324101	SLC1A4	http://amigo.geneontology.org/amigo/term/GO:0015808
cellular response to interleukin-6	Gene Ontology	GO:0071354	1	5	0.115421	0.324101	PID1	http://amigo.geneontology.org/amigo/term/GO:0071354
translation factor activity, RNA binding	Gene Ontology	GO:0008135	1	5	0.115421	0.324101	CPEB1	http://amigo.geneontology.org/amigo/term/GO:0008135
inositol metabolic process	Gene Ontology	GO:0006020	1	5	0.115421	0.324101	IMPA2	http://amigo.geneontology.org/amigo/term/GO:0006020
morphogenesis of a branching structure	Gene Ontology	GO:0001763	1	5	0.115421	0.324101	COL13A1	http://amigo.geneontology.org/amigo/term/GO:0001763
regulation of removal of superoxide radicals	Gene Ontology	GO:2000121	1	5	0.115421	0.324101	DHFR	http://amigo.geneontology.org/amigo/term/GO:2000121
long-chain fatty-acyl-CoA metabolic process	Gene Ontology	GO:0035336	1	5	0.115421	0.324101	FAR1	http://amigo.geneontology.org/amigo/term/GO:0035336
proton transmembrane transporter activity	Gene Ontology	GO:0015078	1	5	0.115421	0.324101	ATP5F1	http://amigo.geneontology.org/amigo/term/GO:0015078
response to amyloid-beta	Gene Ontology	GO:1904645	1	5	0.115421	0.324101	MMP2	http://amigo.geneontology.org/amigo/term/GO:1904645
somatostatin receptor activity	Gene Ontology	GO:0004994	1	5	0.115421	0.324101	SSTR4	http://amigo.geneontology.org/amigo/term/GO:0004994
neutral amino acid transmembrane transporter activity	Gene Ontology	GO:0015175	1	5	0.115421	0.324101	SLC43A2	http://amigo.geneontology.org/amigo/term/GO:0015175
clustering of voltage-gated sodium channels	Gene Ontology	GO:0045162	1	5	0.115421	0.324101	GLDN	http://amigo.geneontology.org/amigo/term/GO:0045162
negative regulation of SMAD protein complex assembly	Gene Ontology	GO:0010991	1	5	0.115421	0.324101	PMEPA1	http://amigo.geneontology.org/amigo/term/GO:0010991
CIA complex	Gene Ontology	GO:0097361	1	5	0.115421	0.324101	NARFL	http://amigo.geneontology.org/amigo/term/GO:0097361
cornified envelope	Gene Ontology	GO:0001533	1	5	0.115421	0.324101	DSP	http://amigo.geneontology.org/amigo/term/GO:0001533
collagen type IX trimer	Gene Ontology	GO:0005594	1	5	0.115421	0.324101	COL9A1	http://amigo.geneontology.org/amigo/term/GO:0005594
acyl-CoA dehydrogenase activity	Gene Ontology	GO:0003995	1	5	0.115421	0.324101	ACADL	http://amigo.geneontology.org/amigo/term/GO:0003995
somatostatin signaling pathway	Gene Ontology	GO:0038170	1	5	0.115421	0.324101	SSTR4	http://amigo.geneontology.org/amigo/term/GO:0038170
cellular response to hydroperoxide	Gene Ontology	GO:0071447	1	5	0.115421	0.324101	PRKCD	http://amigo.geneontology.org/amigo/term/GO:0071447
amyloid-beta clearance by transcytosis	Gene Ontology	GO:0150093	1	5	0.115421	0.324101	LRPAP1	http://amigo.geneontology.org/amigo/term/GO:0150093
plasma membrane signaling receptor complex	Gene Ontology	GO:0098802	1	5	0.115421	0.324101	TRAF4	http://amigo.geneontology.org/amigo/term/GO:0098802
negative regulation of peptidyl-cysteine S-nitrosylation	Gene Ontology	GO:1902083	1	5	0.115421	0.324101	SNTA1	http://amigo.geneontology.org/amigo/term/GO:1902083
negative regulation of ATPase activity	Gene Ontology	GO:0032780	1	5	0.115421	0.324101	TF	http://amigo.geneontology.org/amigo/term/GO:0032780
negative regulation of chromatin silencing	Gene Ontology	GO:0031936	1	5	0.115421	0.324101	ATAD2	http://amigo.geneontology.org/amigo/term/GO:0031936
mitochondrial membrane organization	Gene Ontology	GO:0007006	1	5	0.115421	0.324101	SNCA	http://amigo.geneontology.org/amigo/term/GO:0007006
cellular response to steroid hormone stimulus	Gene Ontology	GO:0071383	1	5	0.115421	0.324101	ATP1A1	http://amigo.geneontology.org/amigo/term/GO:0071383
cell cycle phase transition	Gene Ontology	GO:0044770	1	5	0.115421	0.324101	PTPRC	http://amigo.geneontology.org/amigo/term/GO:0044770
phosphatidic acid transfer activity	Gene Ontology	GO:1990050	1	5	0.115421	0.324101	PRELID1	http://amigo.geneontology.org/amigo/term/GO:1990050
nephric duct morphogenesis	Gene Ontology	GO:0072178	1	5	0.115421	0.324101	LHX1	http://amigo.geneontology.org/amigo/term/GO:0072178
embryonic neurocranium morphogenesis	Gene Ontology	GO:0048702	1	5	0.115421	0.324101	GLI2	http://amigo.geneontology.org/amigo/term/GO:0048702
cellular response to gonadotropin stimulus	Gene Ontology	GO:0071371	1	5	0.115421	0.324101	LHCGR	http://amigo.geneontology.org/amigo/term/GO:0071371
arginine catabolic process	Gene Ontology	GO:0006527	1	5	0.115421	0.324101	FAH	http://amigo.geneontology.org/amigo/term/GO:0006527
neuron apoptotic process	Gene Ontology	GO:0051402	2	27	0.116053	0.324101	GAPDH|DIABLO	http://amigo.geneontology.org/amigo/term/GO:0051402
symporter activity	Gene Ontology	GO:0015293	2	27	0.116053	0.324101	SLC5A8|SLC1A4	http://amigo.geneontology.org/amigo/term/GO:0015293
response to ionizing radiation	Gene Ontology	GO:0010212	2	27	0.116053	0.324101	INIP|NABP1	http://amigo.geneontology.org/amigo/term/GO:0010212
response to retinoic acid	Gene Ontology	GO:0032526	2	27	0.116053	0.324101	LHX1|FKBP1B	http://amigo.geneontology.org/amigo/term/GO:0032526
positive regulation of protein-containing complex assembly	Gene Ontology	GO:0031334	2	27	0.116053	0.324101	VEGFA|TAL1	http://amigo.geneontology.org/amigo/term/GO:0031334
B cell receptor signaling pathway	Gene Ontology	GO:0050853	2	27	0.116053	0.324101	PTPRC|PTPN6	http://amigo.geneontology.org/amigo/term/GO:0050853
copper ion binding	Gene Ontology	GO:0005507	2	27	0.116053	0.324101	CP|SOD1	http://amigo.geneontology.org/amigo/term/GO:0005507
protein targeting to membrane	Gene Ontology	GO:0006612	2	27	0.116053	0.324101	NCF1|ZDHHC2	http://amigo.geneontology.org/amigo/term/GO:0006612
bicellular tight junction	Gene Ontology	GO:0005923	3	56	0.117121	0.324101	CLDN10|CLDN2|CLDN14	http://amigo.geneontology.org/amigo/term/GO:0005923
carbohydrate binding	Gene Ontology	GO:0030246	3	56	0.117121	0.324101	CLEC3B|GALM|LGALS2	http://amigo.geneontology.org/amigo/term/GO:0030246
postsynapse	Gene Ontology	GO:0098794	3	56	0.117121	0.324101	CPLX1|WASF3|SNCA	http://amigo.geneontology.org/amigo/term/GO:0098794
negative regulation of apoptotic process	Gene Ontology	GO:0043066	7	196	0.1191	0.324101	LRP2|ATAD3A|CSF1R|GAPDH|CAT|GLI2|VIP	http://amigo.geneontology.org/amigo/term/GO:0043066
activation of MAPK activity	Gene Ontology	GO:0000187	3	57	0.121539	0.324101	STK39|PTPRC|SOD1	http://amigo.geneontology.org/amigo/term/GO:0000187
positive regulation of peptidyl-serine phosphorylation	Gene Ontology	GO:0033138	3	57	0.121539	0.324101	TXN|NTRK2|SNCA	http://amigo.geneontology.org/amigo/term/GO:0033138
endosome membrane	Gene Ontology	GO:0010008	3	57	0.121539	0.324101	DCSTAMP|NTRK2|NCF4	http://amigo.geneontology.org/amigo/term/GO:0010008
neurogenesis	Gene Ontology	GO:0022008	2	28	0.122751	0.324101	FABP7|SPOCK1	http://amigo.geneontology.org/amigo/term/GO:0022008
positive regulation of B cell proliferation	Gene Ontology	GO:0030890	2	28	0.122751	0.324101	PTPRC|SASH3	http://amigo.geneontology.org/amigo/term/GO:0030890
regulation of cell growth	Gene Ontology	GO:0001558	2	28	0.122751	0.324101	EPB41L3|ATAD3A	http://amigo.geneontology.org/amigo/term/GO:0001558
embryonic hindlimb morphogenesis	Gene Ontology	GO:0035116	2	28	0.122751	0.324101	RSPO2|AFF3	http://amigo.geneontology.org/amigo/term/GO:0035116
protein localization to plasma membrane	Gene Ontology	GO:0072659	4	90	0.123286	0.324101	SLC9A3R2|ANK1|ZFYVE27|ATP1B1	http://amigo.geneontology.org/amigo/term/GO:0072659
positive regulation of apoptotic process	Gene Ontology	GO:0043065	5	125	0.124301	0.324101	FOXL2|MELK|BMF|SLIT2|SCIN	http://amigo.geneontology.org/amigo/term/GO:0043065
beta-catenin binding	Gene Ontology	GO:0008013	3	58	0.126017	0.324101	GLI2|SLC9A3R2|DACT1	http://amigo.geneontology.org/amigo/term/GO:0008013
hormone activity	Gene Ontology	GO:0005179	3	58	0.126017	0.324101	INHBB|GAL|FAM132A	http://amigo.geneontology.org/amigo/term/GO:0005179
keratinocyte differentiation	Gene Ontology	GO:0030216	2	29	0.129539	0.324101	UGCG|DSP	http://amigo.geneontology.org/amigo/term/GO:0030216
protein kinase C binding	Gene Ontology	GO:0005080	2	29	0.129539	0.324101	SDPR|DSP	http://amigo.geneontology.org/amigo/term/GO:0005080
lateral plasma membrane	Gene Ontology	GO:0016328	2	29	0.129539	0.324101	ATP1A1|ATP1B1	http://amigo.geneontology.org/amigo/term/GO:0016328
myelination	Gene Ontology	GO:0042552	2	29	0.129539	0.324101	PMP22|MAL	http://amigo.geneontology.org/amigo/term/GO:0042552
negative regulation of gene expression	Gene Ontology	GO:0010629	4	92	0.130316	0.324101	CCDC3|PGR|LGMN|XDH	http://amigo.geneontology.org/amigo/term/GO:0010629
locomotory behavior	Gene Ontology	GO:0007626	3	59	0.130554	0.324101	TAL1|RELN|SOD1	http://amigo.geneontology.org/amigo/term/GO:0007626
cellular response to tumor necrosis factor	Gene Ontology	GO:0071356	3	59	0.130554	0.324101	PID1|ADAMTS7|DCSTAMP	http://amigo.geneontology.org/amigo/term/GO:0071356
anoikis	Gene Ontology	GO:0043276	1	6	0.133322	0.324101	BMF	http://amigo.geneontology.org/amigo/term/GO:0043276
monosaccharide binding	Gene Ontology	GO:0048029	1	6	0.133322	0.324101	PFKL	http://amigo.geneontology.org/amigo/term/GO:0048029
collateral sprouting	Gene Ontology	GO:0048668	1	6	0.133322	0.324101	NTRK2	http://amigo.geneontology.org/amigo/term/GO:0048668
'de novo' IMP biosynthetic process	Gene Ontology	GO:0006189	1	6	0.133322	0.324101	ADSL	http://amigo.geneontology.org/amigo/term/GO:0006189
maintenance of DNA methylation	Gene Ontology	GO:0010216	1	6	0.133322	0.324101	UHRF1	http://amigo.geneontology.org/amigo/term/GO:0010216
regulation of locomotion	Gene Ontology	GO:0040012	1	6	0.133322	0.324101	SNCA	http://amigo.geneontology.org/amigo/term/GO:0040012
DNA damage induced protein phosphorylation	Gene Ontology	GO:0006975	1	6	0.133322	0.324101	CHEK1	http://amigo.geneontology.org/amigo/term/GO:0006975
fibrinogen complex	Gene Ontology	GO:0005577	1	6	0.133322	0.324101	FGG	http://amigo.geneontology.org/amigo/term/GO:0005577
GPI-linked ephrin receptor activity	Gene Ontology	GO:0005004	1	6	0.133322	0.324101	NTRK2	http://amigo.geneontology.org/amigo/term/GO:0005004
regulation of macrophage activation	Gene Ontology	GO:0043030	1	6	0.133322	0.324101	SNCA	http://amigo.geneontology.org/amigo/term/GO:0043030
positive regulation of RIG-I signaling pathway	Gene Ontology	GO:1900246	1	6	0.133322	0.324101	DDX60	http://amigo.geneontology.org/amigo/term/GO:1900246
negative regulation of hydrogen peroxide-induced cell death	Gene Ontology	GO:1903206	1	6	0.133322	0.324101	TXN	http://amigo.geneontology.org/amigo/term/GO:1903206
retrograde axonal transport	Gene Ontology	GO:0008090	1	6	0.133322	0.324101	SOD1	http://amigo.geneontology.org/amigo/term/GO:0008090
regulation of B cell differentiation	Gene Ontology	GO:0045577	1	6	0.133322	0.324101	PTPN6	http://amigo.geneontology.org/amigo/term/GO:0045577
phosphatidylinositol metabolic process	Gene Ontology	GO:0046488	1	6	0.133322	0.324101	CSF1R	http://amigo.geneontology.org/amigo/term/GO:0046488
female pronucleus	Gene Ontology	GO:0001939	1	6	0.133322	0.324101	CCNA2	http://amigo.geneontology.org/amigo/term/GO:0001939
positive regulation of extracellular matrix disassembly	Gene Ontology	GO:0090091	1	6	0.133322	0.324101	PDPN	http://amigo.geneontology.org/amigo/term/GO:0090091
DNA replication-dependent nucleosome assembly	Gene Ontology	GO:0006335	1	6	0.133322	0.324101	NASP	http://amigo.geneontology.org/amigo/term/GO:0006335
regulation of respiratory gaseous exchange by nervous system process	Gene Ontology	GO:0002087	1	6	0.133322	0.324101	PHOX2B	http://amigo.geneontology.org/amigo/term/GO:0002087
nitric-oxide synthase binding	Gene Ontology	GO:0050998	1	6	0.133322	0.324101	SNTA1	http://amigo.geneontology.org/amigo/term/GO:0050998
fibrinolysis	Gene Ontology	GO:0042730	1	6	0.133322	0.324101	FGG	http://amigo.geneontology.org/amigo/term/GO:0042730
myeloid cell homeostasis	Gene Ontology	GO:0002262	1	6	0.133322	0.324101	SOD1	http://amigo.geneontology.org/amigo/term/GO:0002262
protein insertion into mitochondrial inner membrane	Gene Ontology	GO:0045039	1	6	0.133322	0.324101	ROMO1	http://amigo.geneontology.org/amigo/term/GO:0045039
positive regulation of T cell cytokine production	Gene Ontology	GO:0002726	1	6	0.133322	0.324101	SASH3	http://amigo.geneontology.org/amigo/term/GO:0002726
fatty acid homeostasis	Gene Ontology	GO:0055089	1	6	0.133322	0.324101	GPAM	http://amigo.geneontology.org/amigo/term/GO:0055089
calcium channel inhibitor activity	Gene Ontology	GO:0019855	1	6	0.133322	0.324101	FKBP1B	http://amigo.geneontology.org/amigo/term/GO:0019855
negative regulation of platelet aggregation	Gene Ontology	GO:0090331	1	6	0.133322	0.324101	PRKCD	http://amigo.geneontology.org/amigo/term/GO:0090331
invadopodium	Gene Ontology	GO:0071437	1	6	0.133322	0.324101	PDPN	http://amigo.geneontology.org/amigo/term/GO:0071437
retina homeostasis	Gene Ontology	GO:0001895	1	6	0.133322	0.324101	SOD1	http://amigo.geneontology.org/amigo/term/GO:0001895
mannose metabolic process	Gene Ontology	GO:0006013	1	6	0.133322	0.324101	PMM1	http://amigo.geneontology.org/amigo/term/GO:0006013
negative regulation of vascular permeability	Gene Ontology	GO:0043116	1	6	0.133322	0.324101	SLIT2	http://amigo.geneontology.org/amigo/term/GO:0043116
regulation of heart contraction	Gene Ontology	GO:0008016	1	6	0.133322	0.324101	GLP1R	http://amigo.geneontology.org/amigo/term/GO:0008016
long-chain fatty acyl-CoA binding	Gene Ontology	GO:0036042	1	6	0.133322	0.324101	DBI	http://amigo.geneontology.org/amigo/term/GO:0036042
lactate transmembrane transporter activity	Gene Ontology	GO:0015129	1	6	0.133322	0.324101	SLC5A8	http://amigo.geneontology.org/amigo/term/GO:0015129
heparan sulfate proteoglycan binding	Gene Ontology	GO:0043395	1	6	0.133322	0.324101	PTPRC	http://amigo.geneontology.org/amigo/term/GO:0043395
low-density lipoprotein particle remodeling	Gene Ontology	GO:0034374	1	6	0.133322	0.324101	LIPC	http://amigo.geneontology.org/amigo/term/GO:0034374
activation of cysteine-type endopeptidase activity	Gene Ontology	GO:0097202	1	6	0.133322	0.324101	LGMN	http://amigo.geneontology.org/amigo/term/GO:0097202
female meiosis I	Gene Ontology	GO:0007144	1	6	0.133322	0.324101	MEIOB	http://amigo.geneontology.org/amigo/term/GO:0007144
T cell receptor complex	Gene Ontology	GO:0042101	1	6	0.133322	0.324101	APBB1IP	http://amigo.geneontology.org/amigo/term/GO:0042101
negative regulation of vascular endothelial growth factor signaling pathway	Gene Ontology	GO:1900747	1	6	0.133322	0.324101	XDH	http://amigo.geneontology.org/amigo/term/GO:1900747
nuclear pericentric heterochromatin	Gene Ontology	GO:0031618	1	6	0.133322	0.324101	ESCO2	http://amigo.geneontology.org/amigo/term/GO:0031618
alditol:NADP+ 1-oxidoreductase activity	Gene Ontology	GO:0004032	1	6	0.133322	0.324101	AKR1A1	http://amigo.geneontology.org/amigo/term/GO:0004032
notochord development	Gene Ontology	GO:0030903	1	6	0.133322	0.324101	COL13A1	http://amigo.geneontology.org/amigo/term/GO:0030903
positive regulation of T cell chemotaxis	Gene Ontology	GO:0010820	1	6	0.133322	0.324101	STK39	http://amigo.geneontology.org/amigo/term/GO:0010820
sphingomyelin phosphodiesterase activity	Gene Ontology	GO:0004767	1	6	0.133322	0.324101	SMPDL3A	http://amigo.geneontology.org/amigo/term/GO:0004767
cAMP-dependent protein kinase complex	Gene Ontology	GO:0005952	1	6	0.133322	0.324101	PRKAR2B	http://amigo.geneontology.org/amigo/term/GO:0005952
positive regulation of synapse maturation	Gene Ontology	GO:0090129	1	6	0.133322	0.324101	RELN	http://amigo.geneontology.org/amigo/term/GO:0090129
lactate transmembrane transport	Gene Ontology	GO:0035873	1	6	0.133322	0.324101	SLC5A8	http://amigo.geneontology.org/amigo/term/GO:0035873
Cdc42 protein signal transduction	Gene Ontology	GO:0032488	1	6	0.133322	0.324101	RHOJ	http://amigo.geneontology.org/amigo/term/GO:0032488
CDP-diacylglycerol biosynthetic process	Gene Ontology	GO:0016024	1	6	0.133322	0.324101	GPAM	http://amigo.geneontology.org/amigo/term/GO:0016024
kinetochore binding	Gene Ontology	GO:0043515	1	6	0.133322	0.324101	TTK	http://amigo.geneontology.org/amigo/term/GO:0043515
protein localization to cell-cell junction	Gene Ontology	GO:0150105	1	6	0.133322	0.324101	DSP	http://amigo.geneontology.org/amigo/term/GO:0150105
very-low-density lipoprotein particle remodeling	Gene Ontology	GO:0034372	1	6	0.133322	0.324101	LIPC	http://amigo.geneontology.org/amigo/term/GO:0034372
sphingosine N-acyltransferase activity	Gene Ontology	GO:0050291	1	6	0.133322	0.324101	CERS3	http://amigo.geneontology.org/amigo/term/GO:0050291
aspartic-type endopeptidase inhibitor activity	Gene Ontology	GO:0019828	1	6	0.133322	0.324101	GAPDH	http://amigo.geneontology.org/amigo/term/GO:0019828
calcium-dependent protein serine/threonine kinase activity	Gene Ontology	GO:0009931	1	6	0.133322	0.324101	MKNK1	http://amigo.geneontology.org/amigo/term/GO:0009931
protein lipoylation	Gene Ontology	GO:0009249	1	6	0.133322	0.324101	GCSH	http://amigo.geneontology.org/amigo/term/GO:0009249
regulation of cAMP-mediated signaling	Gene Ontology	GO:0043949	1	6	0.133322	0.324101	PRKAR2B	http://amigo.geneontology.org/amigo/term/GO:0043949
regulation of receptor signaling pathway via JAK-STAT	Gene Ontology	GO:0046425	1	6	0.133322	0.324101	PTPRC	http://amigo.geneontology.org/amigo/term/GO:0046425
malate metabolic process	Gene Ontology	GO:0006108	1	6	0.133322	0.324101	MDH2	http://amigo.geneontology.org/amigo/term/GO:0006108
pyruvate metabolic process	Gene Ontology	GO:0006090	1	6	0.133322	0.324101	LDHB	http://amigo.geneontology.org/amigo/term/GO:0006090
protein phosphatase type 1 complex	Gene Ontology	GO:0000164	1	6	0.133322	0.324101	PPP1R3C	http://amigo.geneontology.org/amigo/term/GO:0000164
pre-replicative complex assembly involved in nuclear cell cycle DNA replication	Gene Ontology	GO:0006267	1	6	0.133322	0.324101	MCM5	http://amigo.geneontology.org/amigo/term/GO:0006267
negative regulation of chemokine-mediated signaling pathway	Gene Ontology	GO:0070100	1	6	0.133322	0.324101	SLIT2	http://amigo.geneontology.org/amigo/term/GO:0070100
dopamine biosynthetic process	Gene Ontology	GO:0042416	1	6	0.133322	0.324101	SNCA	http://amigo.geneontology.org/amigo/term/GO:0042416
mitochondrial respiratory chain complex IV	Gene Ontology	GO:0005751	1	6	0.133322	0.324101	NDUFA4	http://amigo.geneontology.org/amigo/term/GO:0005751
positive regulation of alpha-beta T cell proliferation	Gene Ontology	GO:0046641	1	6	0.133322	0.324101	PTPRC	http://amigo.geneontology.org/amigo/term/GO:0046641
cAMP-mediated signaling	Gene Ontology	GO:0019933	1	6	0.133322	0.324101	GAL	http://amigo.geneontology.org/amigo/term/GO:0019933
lipid glycosylation	Gene Ontology	GO:0030259	1	6	0.133322	0.324101	GBA2	http://amigo.geneontology.org/amigo/term/GO:0030259
drug metabolic process	Gene Ontology	GO:0017144	1	6	0.133322	0.324101	XDH	http://amigo.geneontology.org/amigo/term/GO:0017144
ureter morphogenesis	Gene Ontology	GO:0072197	1	6	0.133322	0.324101	LHX1	http://amigo.geneontology.org/amigo/term/GO:0072197
antibacterial humoral response	Gene Ontology	GO:0019731	1	6	0.133322	0.324101	TF	http://amigo.geneontology.org/amigo/term/GO:0019731
UMP salvage	Gene Ontology	GO:0044206	1	6	0.133322	0.324101	UPP1	http://amigo.geneontology.org/amigo/term/GO:0044206
cellular copper ion homeostasis	Gene Ontology	GO:0006878	1	6	0.133322	0.324101	ATOX1	http://amigo.geneontology.org/amigo/term/GO:0006878
regulation of behavior	Gene Ontology	GO:0050795	1	6	0.133322	0.324101	RELN	http://amigo.geneontology.org/amigo/term/GO:0050795
somatodendritic compartment	Gene Ontology	GO:0036477	1	6	0.133322	0.324101	JAM2	http://amigo.geneontology.org/amigo/term/GO:0036477
receptor localization to synapse	Gene Ontology	GO:0097120	1	6	0.133322	0.324101	RELN	http://amigo.geneontology.org/amigo/term/GO:0097120
bile acid transmembrane transporter activity	Gene Ontology	GO:0015125	1	6	0.133322	0.324101	SLCO1A2	http://amigo.geneontology.org/amigo/term/GO:0015125
cellular response to UV-B	Gene Ontology	GO:0071493	1	6	0.133322	0.324101	CRIP1	http://amigo.geneontology.org/amigo/term/GO:0071493
tissue regeneration	Gene Ontology	GO:0042246	1	6	0.133322	0.324101	MUSTN1	http://amigo.geneontology.org/amigo/term/GO:0042246
lymphoid progenitor cell differentiation	Gene Ontology	GO:0002320	1	6	0.133322	0.324101	SPI1	http://amigo.geneontology.org/amigo/term/GO:0002320
chromosome separation	Gene Ontology	GO:0051304	1	6	0.133322	0.324101	TTK	http://amigo.geneontology.org/amigo/term/GO:0051304
glycerol transport	Gene Ontology	GO:0015793	1	6	0.133322	0.324101	AQP1	http://amigo.geneontology.org/amigo/term/GO:0015793
UDP-N-acetylglucosamine biosynthetic process	Gene Ontology	GO:0006048	1	6	0.133322	0.324101	GNPDA1	http://amigo.geneontology.org/amigo/term/GO:0006048
negative regulation of cilium assembly	Gene Ontology	GO:1902018	1	6	0.133322	0.324101	ODF2L	http://amigo.geneontology.org/amigo/term/GO:1902018
response to interferon-gamma	Gene Ontology	GO:0034341	1	6	0.133322	0.324101	KYNU	http://amigo.geneontology.org/amigo/term/GO:0034341
embryonic retina morphogenesis in camera-type eye	Gene Ontology	GO:0060059	1	6	0.133322	0.324101	LHX1	http://amigo.geneontology.org/amigo/term/GO:0060059
protein targeting to ER	Gene Ontology	GO:0045047	1	6	0.133322	0.324101	PMM1	http://amigo.geneontology.org/amigo/term/GO:0045047
super elongation complex	Gene Ontology	GO:0032783	1	6	0.133322	0.324101	AFF3	http://amigo.geneontology.org/amigo/term/GO:0032783
positive regulation of dendritic spine morphogenesis	Gene Ontology	GO:0061003	1	6	0.133322	0.324101	RELN	http://amigo.geneontology.org/amigo/term/GO:0061003
regulation of T cell proliferation	Gene Ontology	GO:0042129	1	6	0.133322	0.324101	RAC2	http://amigo.geneontology.org/amigo/term/GO:0042129
positive regulation of cellular senescence	Gene Ontology	GO:2000774	1	6	0.133322	0.324101	ARG2	http://amigo.geneontology.org/amigo/term/GO:2000774
CD40 receptor complex	Gene Ontology	GO:0035631	1	6	0.133322	0.324101	DIABLO	http://amigo.geneontology.org/amigo/term/GO:0035631
regulation of sensory perception of pain	Gene Ontology	GO:0051930	1	6	0.133322	0.324101	VIP	http://amigo.geneontology.org/amigo/term/GO:0051930
pulmonary artery morphogenesis	Gene Ontology	GO:0061156	1	6	0.133322	0.324101	LRP2	http://amigo.geneontology.org/amigo/term/GO:0061156
phospholipase A1 activity	Gene Ontology	GO:0008970	1	6	0.133322	0.324101	LIPG	http://amigo.geneontology.org/amigo/term/GO:0008970
alcohol dehydrogenase (NADP+) activity	Gene Ontology	GO:0008106	1	6	0.133322	0.324101	AKR1A1	http://amigo.geneontology.org/amigo/term/GO:0008106
vocalization behavior	Gene Ontology	GO:0071625	1	6	0.133322	0.324101	GLI2	http://amigo.geneontology.org/amigo/term/GO:0071625
sodium channel inhibitor activity	Gene Ontology	GO:0019871	1	6	0.133322	0.324101	PCSK9	http://amigo.geneontology.org/amigo/term/GO:0019871
positive regulation of execution phase of apoptosis	Gene Ontology	GO:1900119	1	6	0.133322	0.324101	FAP	http://amigo.geneontology.org/amigo/term/GO:1900119
phospholipid biosynthetic process	Gene Ontology	GO:0008654	1	6	0.133322	0.324101	GPAM	http://amigo.geneontology.org/amigo/term/GO:0008654
microvillus membrane	Gene Ontology	GO:0031528	1	6	0.133322	0.324101	MYO1F	http://amigo.geneontology.org/amigo/term/GO:0031528
netrin-activated signaling pathway	Gene Ontology	GO:0038007	1	6	0.133322	0.324101	UNC5D	http://amigo.geneontology.org/amigo/term/GO:0038007
negative regulation of mitotic nuclear division	Gene Ontology	GO:0045839	1	6	0.133322	0.324101	CHEK1	http://amigo.geneontology.org/amigo/term/GO:0045839
growth factor activity	Gene Ontology	GO:0008083	4	93	0.133893	0.325069	PGF|INHBB|OSGIN1|VEGFA	http://amigo.geneontology.org/amigo/term/GO:0008083
cellular response to UV	Gene Ontology	GO:0034644	2	30	0.136412	0.328225	PCNA|BMF	http://amigo.geneontology.org/amigo/term/GO:0034644
branching involved in ureteric bud morphogenesis	Gene Ontology	GO:0001658	2	30	0.136412	0.328225	GLI2|LHX1	http://amigo.geneontology.org/amigo/term/GO:0001658
cytokine binding	Gene Ontology	GO:0019955	2	30	0.136412	0.328225	CSF1R|CSF3R	http://amigo.geneontology.org/amigo/term/GO:0019955
protein secretion	Gene Ontology	GO:0009306	2	30	0.136412	0.328225	CBLN4|FGG	http://amigo.geneontology.org/amigo/term/GO:0009306
dorsal/ventral pattern formation	Gene Ontology	GO:0009953	2	30	0.136412	0.328225	GLI2|LHX1	http://amigo.geneontology.org/amigo/term/GO:0009953
phosphotyrosine residue binding	Gene Ontology	GO:0001784	2	30	0.136412	0.328225	PTPN6|SH3BP2	http://amigo.geneontology.org/amigo/term/GO:0001784
defense response to virus	Gene Ontology	GO:0051607	3	61	0.139795	0.331863	GPAM|PTPRC|DDX60	http://amigo.geneontology.org/amigo/term/GO:0051607
regulation of protein localization	Gene Ontology	GO:0032880	2	31	0.143364	0.331863	VIP|SLC26A4	http://amigo.geneontology.org/amigo/term/GO:0032880
peptide hormone binding	Gene Ontology	GO:0017046	2	31	0.143364	0.331863	PTH1R|GLP1R	http://amigo.geneontology.org/amigo/term/GO:0017046
hormone-mediated signaling pathway	Gene Ontology	GO:0009755	2	31	0.143364	0.331863	RXFP1|LHCGR	http://amigo.geneontology.org/amigo/term/GO:0009755
oxidoreductase activity	Gene Ontology	GO:0016491	4	97	0.148588	0.331863	CP|COQ6|AKR1A1|AKR7A2	http://amigo.geneontology.org/amigo/term/GO:0016491
actin filament	Gene Ontology	GO:0005884	3	63	0.14925	0.331863	RAC2|LCP1|TMOD1	http://amigo.geneontology.org/amigo/term/GO:0005884
intermembrane lipid transfer	Gene Ontology	GO:0120009	2	32	0.150388	0.331863	PRELID1|STAR	http://amigo.geneontology.org/amigo/term/GO:0120009
promoter-specific chromatin binding	Gene Ontology	GO:1990841	2	32	0.150388	0.331863	GLI2|HNF4A	http://amigo.geneontology.org/amigo/term/GO:1990841
neurofilament cytoskeleton organization	Gene Ontology	GO:0060052	1	7	0.150861	0.331863	SOD1	http://amigo.geneontology.org/amigo/term/GO:0060052
ether lipid biosynthetic process	Gene Ontology	GO:0008611	1	7	0.150861	0.331863	FAR1	http://amigo.geneontology.org/amigo/term/GO:0008611
extrinsic component of endosome membrane	Gene Ontology	GO:0031313	1	7	0.150861	0.331863	SNX5	http://amigo.geneontology.org/amigo/term/GO:0031313
mannose binding	Gene Ontology	GO:0005537	1	7	0.150861	0.331863	COLEC10	http://amigo.geneontology.org/amigo/term/GO:0005537
negative regulation of interferon-beta production	Gene Ontology	GO:0032688	1	7	0.150861	0.331863	TRAIP	http://amigo.geneontology.org/amigo/term/GO:0032688
positive regulation of toll-like receptor 4 signaling pathway	Gene Ontology	GO:0034145	1	7	0.150861	0.331863	TF	http://amigo.geneontology.org/amigo/term/GO:0034145
peripheral nervous system neuron development	Gene Ontology	GO:0048935	1	7	0.150861	0.331863	NTRK2	http://amigo.geneontology.org/amigo/term/GO:0048935
response to organic substance	Gene Ontology	GO:0010033	1	7	0.150861	0.331863	FKBP1B	http://amigo.geneontology.org/amigo/term/GO:0010033
response to redox state	Gene Ontology	GO:0051775	1	7	0.150861	0.331863	FKBP1B	http://amigo.geneontology.org/amigo/term/GO:0051775
innate immune response in mucosa	Gene Ontology	GO:0002227	1	7	0.150861	0.331863	TF	http://amigo.geneontology.org/amigo/term/GO:0002227
axon extension involved in axon guidance	Gene Ontology	GO:0048846	1	7	0.150861	0.331863	SLIT2	http://amigo.geneontology.org/amigo/term/GO:0048846
positive regulation of response to DNA damage stimulus	Gene Ontology	GO:2001022	1	7	0.150861	0.331863	PRKCD	http://amigo.geneontology.org/amigo/term/GO:2001022
positive regulation of embryonic development	Gene Ontology	GO:0040019	1	7	0.150861	0.331863	LHX1	http://amigo.geneontology.org/amigo/term/GO:0040019
pseudopodium	Gene Ontology	GO:0031143	1	7	0.150861	0.331863	RAB25	http://amigo.geneontology.org/amigo/term/GO:0031143
regulation of gastrulation	Gene Ontology	GO:0010470	1	7	0.150861	0.331863	HNF4A	http://amigo.geneontology.org/amigo/term/GO:0010470
chromocenter	Gene Ontology	GO:0010369	1	7	0.150861	0.331863	ESCO2	http://amigo.geneontology.org/amigo/term/GO:0010369
erythrocyte homeostasis	Gene Ontology	GO:0034101	1	7	0.150861	0.331863	PRDX1	http://amigo.geneontology.org/amigo/term/GO:0034101
aldehyde dehydrogenase (NAD+) activity	Gene Ontology	GO:0004029	1	7	0.150861	0.331863	ALDH9A1	http://amigo.geneontology.org/amigo/term/GO:0004029
positive regulation of megakaryocyte differentiation	Gene Ontology	GO:0045654	1	7	0.150861	0.331863	SCIN	http://amigo.geneontology.org/amigo/term/GO:0045654
Golgi-associated vesicle membrane	Gene Ontology	GO:0030660	1	7	0.150861	0.331863	GPR89B	http://amigo.geneontology.org/amigo/term/GO:0030660
sphingomyelin catabolic process	Gene Ontology	GO:0006685	1	7	0.150861	0.331863	SMPDL3A	http://amigo.geneontology.org/amigo/term/GO:0006685
positive regulation of T cell mediated cytotoxicity	Gene Ontology	GO:0001916	1	7	0.150861	0.331863	PTPRC	http://amigo.geneontology.org/amigo/term/GO:0001916
profilin binding	Gene Ontology	GO:0005522	1	7	0.150861	0.331863	FMNL1	http://amigo.geneontology.org/amigo/term/GO:0005522
sodium ion homeostasis	Gene Ontology	GO:0055078	1	7	0.150861	0.331863	SLC12A1	http://amigo.geneontology.org/amigo/term/GO:0055078
anatomical structure formation involved in morphogenesis	Gene Ontology	GO:0048646	1	7	0.150861	0.331863	LHX1	http://amigo.geneontology.org/amigo/term/GO:0048646
tetrahydrobiopterin biosynthetic process	Gene Ontology	GO:0006729	1	7	0.150861	0.331863	DHFR	http://amigo.geneontology.org/amigo/term/GO:0006729
synaptonemal complex assembly	Gene Ontology	GO:0007130	1	7	0.150861	0.331863	SPO11	http://amigo.geneontology.org/amigo/term/GO:0007130
phospholipase binding	Gene Ontology	GO:0043274	1	7	0.150861	0.331863	LMNB1	http://amigo.geneontology.org/amigo/term/GO:0043274
regulation of microtubule polymerization	Gene Ontology	GO:0031113	1	7	0.150861	0.331863	GBA2	http://amigo.geneontology.org/amigo/term/GO:0031113
locomotory exploration behavior	Gene Ontology	GO:0035641	1	7	0.150861	0.331863	GAD1	http://amigo.geneontology.org/amigo/term/GO:0035641
bile acid metabolic process	Gene Ontology	GO:0008206	1	7	0.150861	0.331863	GBA2	http://amigo.geneontology.org/amigo/term/GO:0008206
lens fiber cell development	Gene Ontology	GO:0070307	1	7	0.150861	0.331863	TMOD1	http://amigo.geneontology.org/amigo/term/GO:0070307
oxaloacetate metabolic process	Gene Ontology	GO:0006107	1	7	0.150861	0.331863	NIT2	http://amigo.geneontology.org/amigo/term/GO:0006107
neutral amino acid transport	Gene Ontology	GO:0015804	1	7	0.150861	0.331863	SLC43A2	http://amigo.geneontology.org/amigo/term/GO:0015804
L-glutamate transmembrane transporter activity	Gene Ontology	GO:0005313	1	7	0.150861	0.331863	SLC25A22	http://amigo.geneontology.org/amigo/term/GO:0005313
response to axon injury	Gene Ontology	GO:0048678	1	7	0.150861	0.331863	SOD1	http://amigo.geneontology.org/amigo/term/GO:0048678
negative regulation of cytoplasmic translation	Gene Ontology	GO:2000766	1	7	0.150861	0.331863	CPEB1	http://amigo.geneontology.org/amigo/term/GO:2000766
negative regulation of glucose import	Gene Ontology	GO:0046325	1	7	0.150861	0.331863	PID1	http://amigo.geneontology.org/amigo/term/GO:0046325
protein localization to kinetochore	Gene Ontology	GO:0034501	1	7	0.150861	0.331863	TTK	http://amigo.geneontology.org/amigo/term/GO:0034501
forebrain dorsal/ventral pattern formation	Gene Ontology	GO:0021798	1	7	0.150861	0.331863	GLI2	http://amigo.geneontology.org/amigo/term/GO:0021798
cholesterol transport	Gene Ontology	GO:0030301	1	7	0.150861	0.331863	LIPC	http://amigo.geneontology.org/amigo/term/GO:0030301
neurotrophin TRK receptor signaling pathway	Gene Ontology	GO:0048011	1	7	0.150861	0.331863	ZFYVE27	http://amigo.geneontology.org/amigo/term/GO:0048011
ferroxidase activity	Gene Ontology	GO:0004322	1	7	0.150861	0.331863	CP	http://amigo.geneontology.org/amigo/term/GO:0004322
microtubule anchoring at centrosome	Gene Ontology	GO:0034454	1	7	0.150861	0.331863	CEP19	http://amigo.geneontology.org/amigo/term/GO:0034454
methylosome	Gene Ontology	GO:0034709	1	7	0.150861	0.331863	WDR77	http://amigo.geneontology.org/amigo/term/GO:0034709
negative regulation of cardiac muscle hypertrophy	Gene Ontology	GO:0010614	1	7	0.150861	0.331863	RGS2	http://amigo.geneontology.org/amigo/term/GO:0010614
protein kinase B binding	Gene Ontology	GO:0043422	1	7	0.150861	0.331863	PDE3B	http://amigo.geneontology.org/amigo/term/GO:0043422
negative regulation of myelination	Gene Ontology	GO:0031642	1	7	0.150861	0.331863	JAM2	http://amigo.geneontology.org/amigo/term/GO:0031642
pointed-end actin filament capping	Gene Ontology	GO:0051694	1	7	0.150861	0.331863	TMOD1	http://amigo.geneontology.org/amigo/term/GO:0051694
retinal rod cell development	Gene Ontology	GO:0046548	1	7	0.150861	0.331863	NTRK2	http://amigo.geneontology.org/amigo/term/GO:0046548
regulation of NMDA receptor activity	Gene Ontology	GO:2000310	1	7	0.150861	0.331863	RELN	http://amigo.geneontology.org/amigo/term/GO:2000310
quinone binding	Gene Ontology	GO:0048038	1	7	0.150861	0.331863	NDUFS7	http://amigo.geneontology.org/amigo/term/GO:0048038
glutathione binding	Gene Ontology	GO:0043295	1	7	0.150861	0.331863	MGST2	http://amigo.geneontology.org/amigo/term/GO:0043295
hydrolase activity, acting on ester bonds	Gene Ontology	GO:0016788	1	7	0.150861	0.331863	PTER	http://amigo.geneontology.org/amigo/term/GO:0016788
L-lysine transmembrane transport	Gene Ontology	GO:1903401	1	7	0.150861	0.331863	SLC25A29	http://amigo.geneontology.org/amigo/term/GO:1903401
myeloid cell differentiation	Gene Ontology	GO:0030099	1	7	0.150861	0.331863	IRF8	http://amigo.geneontology.org/amigo/term/GO:0030099
carboxylic acid metabolic process	Gene Ontology	GO:0019752	1	7	0.150861	0.331863	GAD1	http://amigo.geneontology.org/amigo/term/GO:0019752
head development	Gene Ontology	GO:0060322	1	7	0.150861	0.331863	LHX1	http://amigo.geneontology.org/amigo/term/GO:0060322
positive regulation of peptide hormone secretion	Gene Ontology	GO:0090277	1	7	0.150861	0.331863	FGG	http://amigo.geneontology.org/amigo/term/GO:0090277
embryonic eye morphogenesis	Gene Ontology	GO:0048048	1	7	0.150861	0.331863	FOXL2	http://amigo.geneontology.org/amigo/term/GO:0048048
thioesterase binding	Gene Ontology	GO:0031996	1	7	0.150861	0.331863	TRAF4	http://amigo.geneontology.org/amigo/term/GO:0031996
potassium:chloride symporter activity	Gene Ontology	GO:0015379	1	7	0.150861	0.331863	SLC12A1	http://amigo.geneontology.org/amigo/term/GO:0015379
multicellular organism development	Gene Ontology	GO:0007275	6	172	0.153336	0.331863	TAL1|CSF1R|NTRK2|GLI2|CPZ|PPDPF	http://amigo.geneontology.org/amigo/term/GO:0007275
vesicle	Gene Ontology	GO:0031982	3	64	0.154053	0.331863	MYO1F|RAC2|MYO5B	http://amigo.geneontology.org/amigo/term/GO:0031982
cell morphogenesis	Gene Ontology	GO:0000902	3	64	0.154053	0.331863	TFCP2L1|PDPN|FAM84A	http://amigo.geneontology.org/amigo/term/GO:0000902
ion transmembrane transport	Gene Ontology	GO:0034220	3	64	0.154053	0.331863	GPR89B|NTRK2|CHRNA3	http://amigo.geneontology.org/amigo/term/GO:0034220
positive regulation of protein serine/threonine kinase activity	Gene Ontology	GO:0071902	2	33	0.157479	0.331863	TF|CSF1R	http://amigo.geneontology.org/amigo/term/GO:0071902
response to bacterium	Gene Ontology	GO:0009617	3	65	0.158903	0.331863	HMCN1|CCBL1|FAM46A	http://amigo.geneontology.org/amigo/term/GO:0009617
double-strand break repair via homologous recombination	Gene Ontology	GO:0000724	3	66	0.1638	0.331863	MEIOB|CHEK1|NABP1	http://amigo.geneontology.org/amigo/term/GO:0000724
kinase activity	Gene Ontology	GO:0016301	2	34	0.164632	0.331863	TPK1|NMRK2	http://amigo.geneontology.org/amigo/term/GO:0016301
double-stranded DNA binding	Gene Ontology	GO:0003690	2	34	0.164632	0.331863	AFF3|DDX60	http://amigo.geneontology.org/amigo/term/GO:0003690
DNA-binding transcription factor activity	Gene Ontology	GO:0003700	7	216	0.167564	0.331863	LHX1|E2F5|HNF4A|TFCP2L1|GLI2|FOXL2|PGR	http://amigo.geneontology.org/amigo/term/GO:0003700
sequence-specific DNA binding	Gene Ontology	GO:0043565	6	177	0.167615	0.331863	CHCHD2|E2F5|TFCP2L1|GLI2|PGR|FOXI3	http://amigo.geneontology.org/amigo/term/GO:0043565
iron ion binding	Gene Ontology	GO:0005506	4	102	0.167777	0.331863	TF|TMLHE|XDH|BBOX1	http://amigo.geneontology.org/amigo/term/GO:0005506
positive regulation of actin filament bundle assembly	Gene Ontology	GO:0032233	1	8	0.168045	0.331863	SYNPO2	http://amigo.geneontology.org/amigo/term/GO:0032233
positive regulation of alpha-beta T cell differentiation	Gene Ontology	GO:0046638	1	8	0.168045	0.331863	GLI2	http://amigo.geneontology.org/amigo/term/GO:0046638
positive regulation of stem cell proliferation	Gene Ontology	GO:2000648	1	8	0.168045	0.331863	PTPRC	http://amigo.geneontology.org/amigo/term/GO:2000648
positive regulation of synaptic transmission, glutamatergic	Gene Ontology	GO:0051968	1	8	0.168045	0.331863	RELN	http://amigo.geneontology.org/amigo/term/GO:0051968
plasminogen activation	Gene Ontology	GO:0031639	1	8	0.168045	0.331863	FGG	http://amigo.geneontology.org/amigo/term/GO:0031639
inhibitory synapse assembly	Gene Ontology	GO:1904862	1	8	0.168045	0.331863	CBLN4	http://amigo.geneontology.org/amigo/term/GO:1904862
positive regulation of isotype switching to IgG isotypes	Gene Ontology	GO:0048304	1	8	0.168045	0.331863	PTPRC	http://amigo.geneontology.org/amigo/term/GO:0048304
regulation of ventricular cardiac muscle cell action potential	Gene Ontology	GO:0098911	1	8	0.168045	0.331863	DSP	http://amigo.geneontology.org/amigo/term/GO:0098911
ATP-dependent microtubule motor activity, minus-end-directed	Gene Ontology	GO:0008569	1	8	0.168045	0.331863	DNAH8	http://amigo.geneontology.org/amigo/term/GO:0008569
nuclear replication fork	Gene Ontology	GO:0043596	1	8	0.168045	0.331863	PCNA	http://amigo.geneontology.org/amigo/term/GO:0043596
oocyte development	Gene Ontology	GO:0048599	1	8	0.168045	0.331863	INHBB	http://amigo.geneontology.org/amigo/term/GO:0048599
progesterone receptor signaling pathway	Gene Ontology	GO:0050847	1	8	0.168045	0.331863	PGR	http://amigo.geneontology.org/amigo/term/GO:0050847
growth cone membrane	Gene Ontology	GO:0032584	1	8	0.168045	0.331863	ZFYVE27	http://amigo.geneontology.org/amigo/term/GO:0032584
SNARE complex assembly	Gene Ontology	GO:0035493	1	8	0.168045	0.331863	SNCA	http://amigo.geneontology.org/amigo/term/GO:0035493
positive regulation of transcription by RNA polymerase I	Gene Ontology	GO:0045943	1	8	0.168045	0.331863	WDR77	http://amigo.geneontology.org/amigo/term/GO:0045943
positive regulation of sodium ion transport	Gene Ontology	GO:0010765	1	8	0.168045	0.331863	AHCYL1	http://amigo.geneontology.org/amigo/term/GO:0010765
epithelial cell proliferation	Gene Ontology	GO:0050673	1	8	0.168045	0.331863	COL8A1	http://amigo.geneontology.org/amigo/term/GO:0050673
coronary artery morphogenesis	Gene Ontology	GO:0060982	1	8	0.168045	0.331863	LRP2	http://amigo.geneontology.org/amigo/term/GO:0060982
natural killer cell differentiation	Gene Ontology	GO:0001779	1	8	0.168045	0.331863	PTPRC	http://amigo.geneontology.org/amigo/term/GO:0001779
regulation of cell-cell adhesion	Gene Ontology	GO:0022407	1	8	0.168045	0.331863	ZDHHC2	http://amigo.geneontology.org/amigo/term/GO:0022407
hepatocyte differentiation	Gene Ontology	GO:0070365	1	8	0.168045	0.331863	HNF4A	http://amigo.geneontology.org/amigo/term/GO:0070365
defense response to protozoan	Gene Ontology	GO:0042832	1	8	0.168045	0.331863	IRF8	http://amigo.geneontology.org/amigo/term/GO:0042832
positive regulation of blood pressure	Gene Ontology	GO:0045777	1	8	0.168045	0.331863	GLP1R	http://amigo.geneontology.org/amigo/term/GO:0045777
lateral ventricle development	Gene Ontology	GO:0021670	1	8	0.168045	0.331863	AQP1	http://amigo.geneontology.org/amigo/term/GO:0021670
amino acid transport	Gene Ontology	GO:0006865	1	8	0.168045	0.331863	SLC25A29	http://amigo.geneontology.org/amigo/term/GO:0006865
regulation of mast cell degranulation	Gene Ontology	GO:0043304	1	8	0.168045	0.331863	RAC2	http://amigo.geneontology.org/amigo/term/GO:0043304
proteasome complex	Gene Ontology	GO:0000502	1	8	0.168045	0.331863	ZFAND2A	http://amigo.geneontology.org/amigo/term/GO:0000502
protein lipidation	Gene Ontology	GO:0006497	1	8	0.168045	0.331863	UGCG	http://amigo.geneontology.org/amigo/term/GO:0006497
chloride ion homeostasis	Gene Ontology	GO:0055064	1	8	0.168045	0.331863	SLC12A1	http://amigo.geneontology.org/amigo/term/GO:0055064
positive regulation of lipopolysaccharide-mediated signaling pathway	Gene Ontology	GO:0031666	1	8	0.168045	0.331863	LY86	http://amigo.geneontology.org/amigo/term/GO:0031666
cellular response to nerve growth factor stimulus	Gene Ontology	GO:1990090	1	8	0.168045	0.331863	NTRK2	http://amigo.geneontology.org/amigo/term/GO:1990090
actin filament bundle	Gene Ontology	GO:0032432	1	8	0.168045	0.331863	LCP1	http://amigo.geneontology.org/amigo/term/GO:0032432
mitotic cell cycle arrest	Gene Ontology	GO:0071850	1	8	0.168045	0.331863	FAP	http://amigo.geneontology.org/amigo/term/GO:0071850
DNA catabolic process, endonucleolytic	Gene Ontology	GO:0000737	1	8	0.168045	0.331863	SPO11	http://amigo.geneontology.org/amigo/term/GO:0000737
catalytic complex	Gene Ontology	GO:1902494	1	8	0.168045	0.331863	DECR1	http://amigo.geneontology.org/amigo/term/GO:1902494
positive regulation of CREB transcription factor activity	Gene Ontology	GO:0032793	1	8	0.168045	0.331863	RELN	http://amigo.geneontology.org/amigo/term/GO:0032793
sympathetic ganglion development	Gene Ontology	GO:0061549	1	8	0.168045	0.331863	PHOX2B	http://amigo.geneontology.org/amigo/term/GO:0061549
ruffle organization	Gene Ontology	GO:0031529	1	8	0.168045	0.331863	CSF1R	http://amigo.geneontology.org/amigo/term/GO:0031529
insulin receptor substrate binding	Gene Ontology	GO:0043560	1	8	0.168045	0.331863	PRKCD	http://amigo.geneontology.org/amigo/term/GO:0043560
beta-catenin destruction complex	Gene Ontology	GO:0030877	1	8	0.168045	0.331863	DACT1	http://amigo.geneontology.org/amigo/term/GO:0030877
double-strand break repair via break-induced replication	Gene Ontology	GO:0000727	1	8	0.168045	0.331863	MCM5	http://amigo.geneontology.org/amigo/term/GO:0000727
embryonic viscerocranium morphogenesis	Gene Ontology	GO:0048703	1	8	0.168045	0.331863	LHX1	http://amigo.geneontology.org/amigo/term/GO:0048703
O-acyltransferase activity	Gene Ontology	GO:0008374	1	8	0.168045	0.331863	MOGAT2	http://amigo.geneontology.org/amigo/term/GO:0008374
negative regulation of receptor internalization	Gene Ontology	GO:0002091	1	8	0.168045	0.331863	LRPAP1	http://amigo.geneontology.org/amigo/term/GO:0002091
lipoprotein metabolic process	Gene Ontology	GO:0042157	1	8	0.168045	0.331863	PCSK9	http://amigo.geneontology.org/amigo/term/GO:0042157
specific granule	Gene Ontology	GO:0042581	1	8	0.168045	0.331863	TF	http://amigo.geneontology.org/amigo/term/GO:0042581
negative regulation of pathway-restricted SMAD protein phosphorylation	Gene Ontology	GO:0060394	1	8	0.168045	0.331863	PMEPA1	http://amigo.geneontology.org/amigo/term/GO:0060394
inclusion body	Gene Ontology	GO:0016234	1	8	0.168045	0.331863	SNCA	http://amigo.geneontology.org/amigo/term/GO:0016234
phosphatidylinositol 3-kinase regulatory subunit binding	Gene Ontology	GO:0036312	1	8	0.168045	0.331863	PIK3AP1	http://amigo.geneontology.org/amigo/term/GO:0036312
telencephalon development	Gene Ontology	GO:0021537	1	8	0.168045	0.331863	LHX1	http://amigo.geneontology.org/amigo/term/GO:0021537
renal system process	Gene Ontology	GO:0003014	1	8	0.168045	0.331863	LGMN	http://amigo.geneontology.org/amigo/term/GO:0003014
L-glutamate transmembrane transport	Gene Ontology	GO:0015813	1	8	0.168045	0.331863	SLC25A22	http://amigo.geneontology.org/amigo/term/GO:0015813
cAMP-dependent protein kinase inhibitor activity	Gene Ontology	GO:0004862	1	8	0.168045	0.331863	PRKAR2B	http://amigo.geneontology.org/amigo/term/GO:0004862
fructose 1,6-bisphosphate metabolic process	Gene Ontology	GO:0030388	1	8	0.168045	0.331863	PFKL	http://amigo.geneontology.org/amigo/term/GO:0030388
node of Ranvier	Gene Ontology	GO:0033268	1	8	0.168045	0.331863	SPOCK1	http://amigo.geneontology.org/amigo/term/GO:0033268
structural constituent of myelin sheath	Gene Ontology	GO:0019911	1	8	0.168045	0.331863	MAL	http://amigo.geneontology.org/amigo/term/GO:0019911
positive regulation of myelination	Gene Ontology	GO:0031643	1	8	0.168045	0.331863	WASF3	http://amigo.geneontology.org/amigo/term/GO:0031643
I band	Gene Ontology	GO:0031674	1	8	0.168045	0.331863	SMTNL2	http://amigo.geneontology.org/amigo/term/GO:0031674
lysosomal transport	Gene Ontology	GO:0007041	1	8	0.168045	0.331863	PCSK9	http://amigo.geneontology.org/amigo/term/GO:0007041
interleukin-6-mediated signaling pathway	Gene Ontology	GO:0070102	1	8	0.168045	0.331863	SPI1	http://amigo.geneontology.org/amigo/term/GO:0070102
glomerulus development	Gene Ontology	GO:0032835	1	8	0.168045	0.331863	ENPEP	http://amigo.geneontology.org/amigo/term/GO:0032835
positive regulation of heterotypic cell-cell adhesion	Gene Ontology	GO:0034116	1	8	0.168045	0.331863	FGG	http://amigo.geneontology.org/amigo/term/GO:0034116
messenger ribonucleoprotein complex	Gene Ontology	GO:1990124	1	8	0.168045	0.331863	CPEB1	http://amigo.geneontology.org/amigo/term/GO:1990124
negative regulation of protein autophosphorylation	Gene Ontology	GO:0031953	1	8	0.168045	0.331863	PTPRC	http://amigo.geneontology.org/amigo/term/GO:0031953
regulation of chondrocyte differentiation	Gene Ontology	GO:0032330	1	8	0.168045	0.331863	SCIN	http://amigo.geneontology.org/amigo/term/GO:0032330
translesion synthesis	Gene Ontology	GO:0019985	1	8	0.168045	0.331863	PCNA	http://amigo.geneontology.org/amigo/term/GO:0019985
sequestering of actin monomers	Gene Ontology	GO:0042989	1	8	0.168045	0.331863	SCIN	http://amigo.geneontology.org/amigo/term/GO:0042989
long-chain fatty-acyl-CoA biosynthetic process	Gene Ontology	GO:0035338	1	8	0.168045	0.331863	ELOVL7	http://amigo.geneontology.org/amigo/term/GO:0035338
granulocyte differentiation	Gene Ontology	GO:0030851	1	8	0.168045	0.331863	SPI1	http://amigo.geneontology.org/amigo/term/GO:0030851
regulation of cytokine secretion	Gene Ontology	GO:0050707	1	8	0.168045	0.331863	GPAM	http://amigo.geneontology.org/amigo/term/GO:0050707
negative regulation of gene expression, epigenetic	Gene Ontology	GO:0045814	1	8	0.168045	0.331863	SPI1	http://amigo.geneontology.org/amigo/term/GO:0045814
cellular response to glucocorticoid stimulus	Gene Ontology	GO:0071385	1	8	0.168045	0.331863	SSTR4	http://amigo.geneontology.org/amigo/term/GO:0071385
cellular response to stress	Gene Ontology	GO:0033554	1	8	0.168045	0.331863	PRDX1	http://amigo.geneontology.org/amigo/term/GO:0033554
embryonic heart tube development	Gene Ontology	GO:0035050	1	8	0.168045	0.331863	FKBP1B	http://amigo.geneontology.org/amigo/term/GO:0035050
response to muscle activity	Gene Ontology	GO:0014850	1	8	0.168045	0.331863	FNDC5	http://amigo.geneontology.org/amigo/term/GO:0014850
positive regulation of excitatory postsynaptic potential	Gene Ontology	GO:2000463	1	8	0.168045	0.331863	RELN	http://amigo.geneontology.org/amigo/term/GO:2000463
regulation of synaptic transmission, GABAergic	Gene Ontology	GO:0032228	1	8	0.168045	0.331863	PHF24	http://amigo.geneontology.org/amigo/term/GO:0032228
dynactin binding	Gene Ontology	GO:0034452	1	8	0.168045	0.331863	SNX5	http://amigo.geneontology.org/amigo/term/GO:0034452
tetrahydrofolate interconversion	Gene Ontology	GO:0035999	1	8	0.168045	0.331863	MTHFD1	http://amigo.geneontology.org/amigo/term/GO:0035999
cellular protein catabolic process	Gene Ontology	GO:0044257	1	8	0.168045	0.331863	DENND3	http://amigo.geneontology.org/amigo/term/GO:0044257
peptide disulfide oxidoreductase activity	Gene Ontology	GO:0015037	1	8	0.168045	0.331863	TXN	http://amigo.geneontology.org/amigo/term/GO:0015037
neural precursor cell proliferation	Gene Ontology	GO:0061351	1	8	0.168045	0.331863	MELK	http://amigo.geneontology.org/amigo/term/GO:0061351
signal transduction involved in G2 DNA damage checkpoint	Gene Ontology	GO:0072425	1	8	0.168045	0.331863	CHEK1	http://amigo.geneontology.org/amigo/term/GO:0072425
peptide hormone receptor binding	Gene Ontology	GO:0051428	1	8	0.168045	0.331863	VIP	http://amigo.geneontology.org/amigo/term/GO:0051428
lipid binding	Gene Ontology	GO:0008289	3	67	0.168742	0.332541	DBI|FABP7|ATP5G1	http://amigo.geneontology.org/amigo/term/GO:0008289
cell-cell adhesion	Gene Ontology	GO:0098609	3	67	0.168742	0.332541	COL13A1|DSP|PDPN	http://amigo.geneontology.org/amigo/term/GO:0098609
neuronal cell body	Gene Ontology	GO:0043025	5	140	0.171351	0.335245	PMM1|FABP7|SOD1|GAL|SNCA	http://amigo.geneontology.org/amigo/term/GO:0043025
ATPase activity	Gene Ontology	GO:0016887	5	140	0.171351	0.335245	ABCB11|HSPA9|ATP1B1|ABCD4|ATAD2	http://amigo.geneontology.org/amigo/term/GO:0016887
RNA splicing	Gene Ontology	GO:0008380	2	35	0.17184	0.335245	RBM38|RBFOX1	http://amigo.geneontology.org/amigo/term/GO:0008380
ATPase-coupled transmembrane transporter activity	Gene Ontology	GO:0042626	2	35	0.17184	0.335245	ABCB11|ABCD4	http://amigo.geneontology.org/amigo/term/GO:0042626
negative regulation of NF-kappaB transcription factor activity	Gene Ontology	GO:0032088	2	35	0.17184	0.335245	TRAIP|CAT	http://amigo.geneontology.org/amigo/term/GO:0032088
heat shock protein binding	Gene Ontology	GO:0031072	2	35	0.17184	0.335245	HSPA9|ITGB2	http://amigo.geneontology.org/amigo/term/GO:0031072
caveola	Gene Ontology	GO:0005901	2	35	0.17184	0.335245	SDPR|AQP1	http://amigo.geneontology.org/amigo/term/GO:0005901
ion channel binding	Gene Ontology	GO:0044325	3	68	0.173726	0.335245	ANK1|SNTA1|FKBP1B	http://amigo.geneontology.org/amigo/term/GO:0044325
lysosome	Gene Ontology	GO:0005764	5	142	0.17809	0.335245	PCSK9|CTSK|CTSS|TINAG|LGMN	http://amigo.geneontology.org/amigo/term/GO:0005764
dendritic spine	Gene Ontology	GO:0043197	3	69	0.178751	0.335245	PDLIM4|PRKAR2B|NTRK2	http://amigo.geneontology.org/amigo/term/GO:0043197
carbohydrate metabolic process	Gene Ontology	GO:0005975	3	69	0.178751	0.335245	GNPDA1|MDH2|LDHB	http://amigo.geneontology.org/amigo/term/GO:0005975
regulation of circadian rhythm	Gene Ontology	GO:0042752	2	36	0.179099	0.335245	NOCT|HNF4A	http://amigo.geneontology.org/amigo/term/GO:0042752
collagen fibril organization	Gene Ontology	GO:0030199	2	36	0.179099	0.335245	COL5A2|COL13A1	http://amigo.geneontology.org/amigo/term/GO:0030199
positive regulation of transcription, DNA-templated	Gene Ontology	GO:0045893	7	222	0.183586	0.335245	LHX1|NCF1|CCNA2|SNX5|GLI2|FOXL2|SPP1	http://amigo.geneontology.org/amigo/term/GO:0045893
very long-chain fatty acid metabolic process	Gene Ontology	GO:0000038	1	9	0.184883	0.335245	ACOX2	http://amigo.geneontology.org/amigo/term/GO:0000038
urogenital system development	Gene Ontology	GO:0001655	1	9	0.184883	0.335245	LHX1	http://amigo.geneontology.org/amigo/term/GO:0001655
extrinsic component of mitochondrial inner membrane	Gene Ontology	GO:0031314	1	9	0.184883	0.335245	COQ6	http://amigo.geneontology.org/amigo/term/GO:0031314
acetylcholine receptor activity	Gene Ontology	GO:0015464	1	9	0.184883	0.335245	CHRNA3	http://amigo.geneontology.org/amigo/term/GO:0015464
protein serine/threonine/tyrosine kinase activity	Gene Ontology	GO:0004712	1	9	0.184883	0.335245	TTK	http://amigo.geneontology.org/amigo/term/GO:0004712
negative regulation of multicellular organism growth	Gene Ontology	GO:0040015	1	9	0.184883	0.335245	LGMN	http://amigo.geneontology.org/amigo/term/GO:0040015
glomerular filtration	Gene Ontology	GO:0003094	1	9	0.184883	0.335245	AQP1	http://amigo.geneontology.org/amigo/term/GO:0003094
water channel activity	Gene Ontology	GO:0015250	1	9	0.184883	0.335245	AQP1	http://amigo.geneontology.org/amigo/term/GO:0015250
positive regulation of activated T cell proliferation	Gene Ontology	GO:0042104	1	9	0.184883	0.335245	GPAM	http://amigo.geneontology.org/amigo/term/GO:0042104
positive regulation of Arp2/3 complex-mediated actin nucleation	Gene Ontology	GO:2000601	1	9	0.184883	0.335245	WASF3	http://amigo.geneontology.org/amigo/term/GO:2000601
phosphoric diester hydrolase activity	Gene Ontology	GO:0008081	1	9	0.184883	0.335245	SMPDL3A	http://amigo.geneontology.org/amigo/term/GO:0008081
apoptotic DNA fragmentation	Gene Ontology	GO:0006309	1	9	0.184883	0.335245	FOXL2	http://amigo.geneontology.org/amigo/term/GO:0006309
type B pancreatic cell development	Gene Ontology	GO:0003323	1	9	0.184883	0.335245	HNF4A	http://amigo.geneontology.org/amigo/term/GO:0003323
defense response to fungus	Gene Ontology	GO:0050832	1	9	0.184883	0.335245	GAPDH	http://amigo.geneontology.org/amigo/term/GO:0050832
chondrocyte proliferation	Gene Ontology	GO:0035988	1	9	0.184883	0.335245	MUSTN1	http://amigo.geneontology.org/amigo/term/GO:0035988
regulation of epithelial cell proliferation	Gene Ontology	GO:0050678	1	9	0.184883	0.335245	PGR	http://amigo.geneontology.org/amigo/term/GO:0050678
hematopoietic stem cell differentiation	Gene Ontology	GO:0060218	1	9	0.184883	0.335245	TAL1	http://amigo.geneontology.org/amigo/term/GO:0060218
negative regulation of necroptotic process	Gene Ontology	GO:0060546	1	9	0.184883	0.335245	MUTYH	http://amigo.geneontology.org/amigo/term/GO:0060546
positive regulation of lipid biosynthetic process	Gene Ontology	GO:0046889	1	9	0.184883	0.335245	CCDC3	http://amigo.geneontology.org/amigo/term/GO:0046889
T cell activation involved in immune response	Gene Ontology	GO:0002286	1	9	0.184883	0.335245	LCP1	http://amigo.geneontology.org/amigo/term/GO:0002286
secondary heart field specification	Gene Ontology	GO:0003139	1	9	0.184883	0.335245	LRP2	http://amigo.geneontology.org/amigo/term/GO:0003139
deadenylation-dependent decapping of nuclear-transcribed mRNA	Gene Ontology	GO:0000290	1	9	0.184883	0.335245	NOCT	http://amigo.geneontology.org/amigo/term/GO:0000290
GTPase activating protein binding	Gene Ontology	GO:0032794	1	9	0.184883	0.335245	FMNL1	http://amigo.geneontology.org/amigo/term/GO:0032794
heart contraction	Gene Ontology	GO:0060047	1	9	0.184883	0.335245	SOD1	http://amigo.geneontology.org/amigo/term/GO:0060047
positive regulation of extrinsic apoptotic signaling pathway via death domain receptors	Gene Ontology	GO:1902043	1	9	0.184883	0.335245	MAL	http://amigo.geneontology.org/amigo/term/GO:1902043
inner dynein arm assembly	Gene Ontology	GO:0036159	1	9	0.184883	0.335245	PIH1D3	http://amigo.geneontology.org/amigo/term/GO:0036159
artery morphogenesis	Gene Ontology	GO:0048844	1	9	0.184883	0.335245	PRRX1	http://amigo.geneontology.org/amigo/term/GO:0048844
metalloendopeptidase inhibitor activity	Gene Ontology	GO:0008191	1	9	0.184883	0.335245	SPOCK1	http://amigo.geneontology.org/amigo/term/GO:0008191
SCAR complex	Gene Ontology	GO:0031209	1	9	0.184883	0.335245	WASF3	http://amigo.geneontology.org/amigo/term/GO:0031209
negative regulation of protein tyrosine kinase activity	Gene Ontology	GO:0061099	1	9	0.184883	0.335245	PTPRC	http://amigo.geneontology.org/amigo/term/GO:0061099
cellular response to extracellular stimulus	Gene Ontology	GO:0031668	1	9	0.184883	0.335245	PTPRC	http://amigo.geneontology.org/amigo/term/GO:0031668
toll-like receptor 4 signaling pathway	Gene Ontology	GO:0034142	1	9	0.184883	0.335245	PIK3AP1	http://amigo.geneontology.org/amigo/term/GO:0034142
inhibitory synapse	Gene Ontology	GO:0060077	1	9	0.184883	0.335245	GAD1	http://amigo.geneontology.org/amigo/term/GO:0060077
regulation of neuron migration	Gene Ontology	GO:2001222	1	9	0.184883	0.335245	UNC5D	http://amigo.geneontology.org/amigo/term/GO:2001222
regulation of actin cytoskeleton reorganization	Gene Ontology	GO:2000249	1	9	0.184883	0.335245	CSF1R	http://amigo.geneontology.org/amigo/term/GO:2000249
chromatin-mediated maintenance of transcription	Gene Ontology	GO:0048096	1	9	0.184883	0.335245	CHEK1	http://amigo.geneontology.org/amigo/term/GO:0048096
2-oxoglutarate metabolic process	Gene Ontology	GO:0006103	1	9	0.184883	0.335245	IDH1	http://amigo.geneontology.org/amigo/term/GO:0006103
calcium-dependent protein kinase C activity	Gene Ontology	GO:0004698	1	9	0.184883	0.335245	PRKCD	http://amigo.geneontology.org/amigo/term/GO:0004698
MCM complex	Gene Ontology	GO:0042555	1	9	0.184883	0.335245	MCM5	http://amigo.geneontology.org/amigo/term/GO:0042555
water transport	Gene Ontology	GO:0006833	1	9	0.184883	0.335245	AQP1	http://amigo.geneontology.org/amigo/term/GO:0006833
regulation of cardiac muscle contraction by regulation of the release of sequestered calcium ion	Gene Ontology	GO:0010881	1	9	0.184883	0.335245	FKBP1B	http://amigo.geneontology.org/amigo/term/GO:0010881
peroxisome organization	Gene Ontology	GO:0007031	1	9	0.184883	0.335245	ABCD4	http://amigo.geneontology.org/amigo/term/GO:0007031
cytoskeletal anchor activity	Gene Ontology	GO:0008093	1	9	0.184883	0.335245	ANK1	http://amigo.geneontology.org/amigo/term/GO:0008093
response to pain	Gene Ontology	GO:0048265	1	9	0.184883	0.335245	RELN	http://amigo.geneontology.org/amigo/term/GO:0048265
regulation of protein catabolic process	Gene Ontology	GO:0042176	1	9	0.184883	0.335245	ZDHHC2	http://amigo.geneontology.org/amigo/term/GO:0042176
positive thymic T cell selection	Gene Ontology	GO:0045059	1	9	0.184883	0.335245	PTPRC	http://amigo.geneontology.org/amigo/term/GO:0045059
response to ethanol	Gene Ontology	GO:0045471	1	9	0.184883	0.335245	SOD1	http://amigo.geneontology.org/amigo/term/GO:0045471
O-methyltransferase activity	Gene Ontology	GO:0008171	1	9	0.184883	0.335245	COMTD1	http://amigo.geneontology.org/amigo/term/GO:0008171
long-chain fatty acid transporter activity	Gene Ontology	GO:0005324	1	9	0.184883	0.335245	ABCD4	http://amigo.geneontology.org/amigo/term/GO:0005324
receptor catabolic process	Gene Ontology	GO:0032801	1	9	0.184883	0.335245	LGMN	http://amigo.geneontology.org/amigo/term/GO:0032801
positive regulation of cell adhesion mediated by integrin	Gene Ontology	GO:0033630	1	9	0.184883	0.335245	PTPN6	http://amigo.geneontology.org/amigo/term/GO:0033630
RNA methyltransferase activity	Gene Ontology	GO:0008173	1	9	0.184883	0.335245	DHRS11	http://amigo.geneontology.org/amigo/term/GO:0008173
positive regulation of DNA-directed DNA polymerase activity	Gene Ontology	GO:1900264	1	9	0.184883	0.335245	PCNA	http://amigo.geneontology.org/amigo/term/GO:1900264
regulation of cell morphogenesis	Gene Ontology	GO:0022604	1	9	0.184883	0.335245	SPARC	http://amigo.geneontology.org/amigo/term/GO:0022604
positive regulation of osteoblast proliferation	Gene Ontology	GO:0033690	1	9	0.184883	0.335245	TF	http://amigo.geneontology.org/amigo/term/GO:0033690
kidney morphogenesis	Gene Ontology	GO:0060993	1	9	0.184883	0.335245	LHX1	http://amigo.geneontology.org/amigo/term/GO:0060993
purine nucleotide biosynthetic process	Gene Ontology	GO:0006164	1	9	0.184883	0.335245	MTHFD1	http://amigo.geneontology.org/amigo/term/GO:0006164
protein polymerization	Gene Ontology	GO:0051258	1	9	0.184883	0.335245	FGG	http://amigo.geneontology.org/amigo/term/GO:0051258
positive regulation of myoblast fusion	Gene Ontology	GO:1901741	1	9	0.184883	0.335245	FAM65B	http://amigo.geneontology.org/amigo/term/GO:1901741
reverse cholesterol transport	Gene Ontology	GO:0043691	1	9	0.184883	0.335245	LIPG	http://amigo.geneontology.org/amigo/term/GO:0043691
thyroid hormone generation	Gene Ontology	GO:0006590	1	9	0.184883	0.335245	CTSK	http://amigo.geneontology.org/amigo/term/GO:0006590
synaptic vesicle maturation	Gene Ontology	GO:0016188	1	9	0.184883	0.335245	ZDHHC2	http://amigo.geneontology.org/amigo/term/GO:0016188
myosin V binding	Gene Ontology	GO:0031489	1	9	0.184883	0.335245	RAB25	http://amigo.geneontology.org/amigo/term/GO:0031489
negative regulation of cAMP-dependent protein kinase activity	Gene Ontology	GO:2000480	1	9	0.184883	0.335245	PRKAR2B	http://amigo.geneontology.org/amigo/term/GO:2000480
striated muscle thin filament	Gene Ontology	GO:0005865	1	9	0.184883	0.335245	TMOD1	http://amigo.geneontology.org/amigo/term/GO:0005865
positive regulation of collateral sprouting	Gene Ontology	GO:0048672	1	9	0.184883	0.335245	NTRK2	http://amigo.geneontology.org/amigo/term/GO:0048672
prepulse inhibition	Gene Ontology	GO:0060134	1	9	0.184883	0.335245	FABP7	http://amigo.geneontology.org/amigo/term/GO:0060134
tubulin binding	Gene Ontology	GO:0015631	2	37	0.186404	0.336062	PPP1R42|NCALD	http://amigo.geneontology.org/amigo/term/GO:0015631
positive regulation of synapse assembly	Gene Ontology	GO:0051965	2	37	0.186404	0.336062	SYNDIG1|NTRK2	http://amigo.geneontology.org/amigo/term/GO:0051965
spermatid development	Gene Ontology	GO:0007286	2	37	0.186404	0.336062	SPO11|JAM2	http://amigo.geneontology.org/amigo/term/GO:0007286
intracellular anatomical structure	Gene Ontology	GO:0005622	2	37	0.186404	0.336062	SNTA1|CAMK1G	http://amigo.geneontology.org/amigo/term/GO:0005622
axon cytoplasm	Gene Ontology	GO:1904115	2	37	0.186404	0.336062	MGARP|SOD1	http://amigo.geneontology.org/amigo/term/GO:1904115
translation	Gene Ontology	GO:0006412	4	107	0.187785	0.337545	MRPS6|MRPS5|CPEB1|MRPS18A	http://amigo.geneontology.org/amigo/term/GO:0006412
negative regulation of cell population proliferation	Gene Ontology	GO:0008285	6	184	0.188496	0.337545	PTH1R|HNF4A|CSF1R|GLI2|PHOX2B|SCIN	http://amigo.geneontology.org/amigo/term/GO:0008285
positive regulation of NF-kappaB transcription factor activity	Gene Ontology	GO:0051092	3	71	0.188918	0.337545	TF|CTH|CAT	http://amigo.geneontology.org/amigo/term/GO:0051092
endomembrane system	Gene Ontology	GO:0012505	3	71	0.188918	0.337545	LRPAP1|SLC9A3R2|CAMK1G	http://amigo.geneontology.org/amigo/term/GO:0012505
perinuclear region of cytoplasm	Gene Ontology	GO:0048471	9	307	0.192723	0.337545	PDLIM4|PCSK9|LGMN|SNX5|PRKCD|NTRK2|INHBB|NOCT|LCP1	http://amigo.geneontology.org/amigo/term/GO:0048471
cellular response to oxidative stress	Gene Ontology	GO:0034599	2	38	0.19375	0.337545	GSR|SNCA	http://amigo.geneontology.org/amigo/term/GO:0034599
epithelial cell differentiation	Gene Ontology	GO:0030855	2	38	0.19375	0.337545	PCNA|PTER	http://amigo.geneontology.org/amigo/term/GO:0030855
cytokine receptor activity	Gene Ontology	GO:0004896	2	38	0.19375	0.337545	CD44|CSF3R	http://amigo.geneontology.org/amigo/term/GO:0004896
thymus development	Gene Ontology	GO:0048538	2	38	0.19375	0.337545	CCNB2|SLC46A2	http://amigo.geneontology.org/amigo/term/GO:0048538
regulation of GTPase activity	Gene Ontology	GO:0043087	2	39	0.201132	0.337545	NTRK2|SOD1	http://amigo.geneontology.org/amigo/term/GO:0043087
wound healing	Gene Ontology	GO:0042060	2	39	0.201132	0.337545	DSP|AQP1	http://amigo.geneontology.org/amigo/term/GO:0042060
cartilage development	Gene Ontology	GO:0051216	2	39	0.201132	0.337545	PRRX1|MGP	http://amigo.geneontology.org/amigo/term/GO:0051216
anatomical structure development	Gene Ontology	GO:0048856	2	39	0.201132	0.337545	SPARC|HNF4A	http://amigo.geneontology.org/amigo/term/GO:0048856
adult locomotory behavior	Gene Ontology	GO:0008344	2	39	0.201132	0.337545	TMOD1|SNCA	http://amigo.geneontology.org/amigo/term/GO:0008344
negative regulation of cell-substrate adhesion	Gene Ontology	GO:0010812	1	10	0.201381	0.337545	SPOCK1	http://amigo.geneontology.org/amigo/term/GO:0010812
cell proliferation in forebrain	Gene Ontology	GO:0021846	1	10	0.201381	0.337545	FABP7	http://amigo.geneontology.org/amigo/term/GO:0021846
glutamate metabolic process	Gene Ontology	GO:0006536	1	10	0.201381	0.337545	ALDH5A1	http://amigo.geneontology.org/amigo/term/GO:0006536
nucleus organization	Gene Ontology	GO:0006997	1	10	0.201381	0.337545	GOLM1	http://amigo.geneontology.org/amigo/term/GO:0006997
iron ion transport	Gene Ontology	GO:0006826	1	10	0.201381	0.337545	CP	http://amigo.geneontology.org/amigo/term/GO:0006826
activation of NF-kappaB-inducing kinase activity	Gene Ontology	GO:0007250	1	10	0.201381	0.337545	TRAF4	http://amigo.geneontology.org/amigo/term/GO:0007250
neutrophil activation	Gene Ontology	GO:0042119	1	10	0.201381	0.337545	PRKCD	http://amigo.geneontology.org/amigo/term/GO:0042119
guanyl-nucleotide exchange factor complex	Gene Ontology	GO:0032045	1	10	0.201381	0.337545	PDE3B	http://amigo.geneontology.org/amigo/term/GO:0032045
positive regulation of monocyte chemotaxis	Gene Ontology	GO:0090026	1	10	0.201381	0.337545	LGMN	http://amigo.geneontology.org/amigo/term/GO:0090026
negative regulation of smooth muscle cell proliferation	Gene Ontology	GO:0048662	1	10	0.201381	0.337545	VIP	http://amigo.geneontology.org/amigo/term/GO:0048662
regulation of G1/S transition of mitotic cell cycle	Gene Ontology	GO:2000045	1	10	0.201381	0.337545	PTPN6	http://amigo.geneontology.org/amigo/term/GO:2000045
phosphate ion transmembrane transport	Gene Ontology	GO:0035435	1	10	0.201381	0.337545	SLC20A1	http://amigo.geneontology.org/amigo/term/GO:0035435
synaptic vesicle transport	Gene Ontology	GO:0048489	1	10	0.201381	0.337545	SNCA	http://amigo.geneontology.org/amigo/term/GO:0048489
regulation of protein kinase A signaling	Gene Ontology	GO:0010738	1	10	0.201381	0.337545	PRKAR2B	http://amigo.geneontology.org/amigo/term/GO:0010738
basal part of cell	Gene Ontology	GO:0045178	1	10	0.201381	0.337545	FAP	http://amigo.geneontology.org/amigo/term/GO:0045178
negative regulation of focal adhesion assembly	Gene Ontology	GO:0051895	1	10	0.201381	0.337545	MMP2	http://amigo.geneontology.org/amigo/term/GO:0051895
intracellular cholesterol transport	Gene Ontology	GO:0032367	1	10	0.201381	0.337545	STAR	http://amigo.geneontology.org/amigo/term/GO:0032367
costamere	Gene Ontology	GO:0043034	1	10	0.201381	0.337545	TMOD1	http://amigo.geneontology.org/amigo/term/GO:0043034
macrophage differentiation	Gene Ontology	GO:0030225	1	10	0.201381	0.337545	SPI1	http://amigo.geneontology.org/amigo/term/GO:0030225
dystrophin-associated glycoprotein complex	Gene Ontology	GO:0016010	1	10	0.201381	0.337545	SNTA1	http://amigo.geneontology.org/amigo/term/GO:0016010
negative regulation of T cell receptor signaling pathway	Gene Ontology	GO:0050860	1	10	0.201381	0.337545	PTPN6	http://amigo.geneontology.org/amigo/term/GO:0050860
heart trabecula formation	Gene Ontology	GO:0060347	1	10	0.201381	0.337545	ADGRG6	http://amigo.geneontology.org/amigo/term/GO:0060347
positive regulation of nitric-oxide synthase activity	Gene Ontology	GO:0051000	1	10	0.201381	0.337545	DHFR	http://amigo.geneontology.org/amigo/term/GO:0051000
immune system process	Gene Ontology	GO:0002376	1	10	0.201381	0.337545	IRF8	http://amigo.geneontology.org/amigo/term/GO:0002376
synaptic vesicle exocytosis	Gene Ontology	GO:0016079	1	10	0.201381	0.337545	CPLX1	http://amigo.geneontology.org/amigo/term/GO:0016079
regulation of phosphorylation	Gene Ontology	GO:0042325	1	10	0.201381	0.337545	PIK3AP1	http://amigo.geneontology.org/amigo/term/GO:0042325
COPI vesicle coat	Gene Ontology	GO:0030126	1	10	0.201381	0.337545	TMED3	http://amigo.geneontology.org/amigo/term/GO:0030126
epithelial cell-cell adhesion	Gene Ontology	GO:0090136	1	10	0.201381	0.337545	DSP	http://amigo.geneontology.org/amigo/term/GO:0090136
platelet alpha granule	Gene Ontology	GO:0031091	1	10	0.201381	0.337545	FGG	http://amigo.geneontology.org/amigo/term/GO:0031091
receptor ligand activity	Gene Ontology	GO:0048018	1	10	0.201381	0.337545	LRPAP1	http://amigo.geneontology.org/amigo/term/GO:0048018
sequence-specific double-stranded DNA binding	Gene Ontology	GO:1990837	1	10	0.201381	0.337545	LMNB1	http://amigo.geneontology.org/amigo/term/GO:1990837
1-acylglycerol-3-phosphate O-acyltransferase activity	Gene Ontology	GO:0003841	1	10	0.201381	0.337545	AGPAT2	http://amigo.geneontology.org/amigo/term/GO:0003841
positive regulation of cell death	Gene Ontology	GO:0010942	1	10	0.201381	0.337545	ACOX2	http://amigo.geneontology.org/amigo/term/GO:0010942
steroid hormone receptor activity	Gene Ontology	GO:0003707	1	10	0.201381	0.337545	PGR	http://amigo.geneontology.org/amigo/term/GO:0003707
seminiferous tubule development	Gene Ontology	GO:0072520	1	10	0.201381	0.337545	LHCGR	http://amigo.geneontology.org/amigo/term/GO:0072520
regulation of protein kinase B signaling	Gene Ontology	GO:0051896	1	10	0.201381	0.337545	NTRK2	http://amigo.geneontology.org/amigo/term/GO:0051896
regulation of protein kinase activity	Gene Ontology	GO:0045859	1	10	0.201381	0.337545	RAC2	http://amigo.geneontology.org/amigo/term/GO:0045859
AMP binding	Gene Ontology	GO:0016208	1	10	0.201381	0.337545	PFKL	http://amigo.geneontology.org/amigo/term/GO:0016208
oxalate transmembrane transporter activity	Gene Ontology	GO:0019531	1	10	0.201381	0.337545	SLC26A4	http://amigo.geneontology.org/amigo/term/GO:0019531
Arp2/3 complex binding	Gene Ontology	GO:0071933	1	10	0.201381	0.337545	WASF3	http://amigo.geneontology.org/amigo/term/GO:0071933
positive regulation of exocytosis	Gene Ontology	GO:0045921	1	10	0.201381	0.337545	FGG	http://amigo.geneontology.org/amigo/term/GO:0045921
cell-cell contact zone	Gene Ontology	GO:0044291	1	10	0.201381	0.337545	JAM2	http://amigo.geneontology.org/amigo/term/GO:0044291
leukocyte tethering or rolling	Gene Ontology	GO:0050901	1	10	0.201381	0.337545	JAM2	http://amigo.geneontology.org/amigo/term/GO:0050901
protein localization to chromatin	Gene Ontology	GO:0071168	1	10	0.201381	0.337545	ESCO2	http://amigo.geneontology.org/amigo/term/GO:0071168
negative regulation of anoikis	Gene Ontology	GO:2000811	1	10	0.201381	0.337545	NTRK2	http://amigo.geneontology.org/amigo/term/GO:2000811
ventricular cardiac muscle cell action potential	Gene Ontology	GO:0086005	1	10	0.201381	0.337545	SNTA1	http://amigo.geneontology.org/amigo/term/GO:0086005
methyl-CpG binding	Gene Ontology	GO:0008327	1	10	0.201381	0.337545	WDR77	http://amigo.geneontology.org/amigo/term/GO:0008327
potassium ion homeostasis	Gene Ontology	GO:0055075	1	10	0.201381	0.337545	SLC12A1	http://amigo.geneontology.org/amigo/term/GO:0055075
regulation of release of sequestered calcium ion into cytosol	Gene Ontology	GO:0051279	1	10	0.201381	0.337545	PTPN6	http://amigo.geneontology.org/amigo/term/GO:0051279
transmission of nerve impulse	Gene Ontology	GO:0019226	1	10	0.201381	0.337545	SOD1	http://amigo.geneontology.org/amigo/term/GO:0019226
N-acyltransferase activity	Gene Ontology	GO:0016410	1	10	0.201381	0.337545	CERS3	http://amigo.geneontology.org/amigo/term/GO:0016410
sodium-independent organic anion transmembrane transporter activity	Gene Ontology	GO:0015347	1	10	0.201381	0.337545	SLCO1A2	http://amigo.geneontology.org/amigo/term/GO:0015347
3',5'-cyclic-AMP phosphodiesterase activity	Gene Ontology	GO:0004115	1	10	0.201381	0.337545	PDE3B	http://amigo.geneontology.org/amigo/term/GO:0004115
sodium-independent organic anion transport	Gene Ontology	GO:0043252	1	10	0.201381	0.337545	SLCO1A2	http://amigo.geneontology.org/amigo/term/GO:0043252
positive regulation of interleukin-4 production	Gene Ontology	GO:0032753	1	10	0.201381	0.337545	SASH3	http://amigo.geneontology.org/amigo/term/GO:0032753
phosphatidic acid biosynthetic process	Gene Ontology	GO:0006654	1	10	0.201381	0.337545	AGPAT2	http://amigo.geneontology.org/amigo/term/GO:0006654
protein kinase A catalytic subunit binding	Gene Ontology	GO:0034236	1	10	0.201381	0.337545	PRKAR2B	http://amigo.geneontology.org/amigo/term/GO:0034236
filamin binding	Gene Ontology	GO:0031005	1	10	0.201381	0.337545	SYNPO2	http://amigo.geneontology.org/amigo/term/GO:0031005
regulation of peptidyl-tyrosine phosphorylation	Gene Ontology	GO:0050730	1	10	0.201381	0.337545	ITGB2	http://amigo.geneontology.org/amigo/term/GO:0050730
protein refolding	Gene Ontology	GO:0042026	1	10	0.201381	0.337545	HSPA9	http://amigo.geneontology.org/amigo/term/GO:0042026
oxalate transport	Gene Ontology	GO:0019532	1	10	0.201381	0.337545	SLC26A4	http://amigo.geneontology.org/amigo/term/GO:0019532
calcineurin-NFAT signaling cascade	Gene Ontology	GO:0033173	1	10	0.201381	0.337545	RCAN1	http://amigo.geneontology.org/amigo/term/GO:0033173
nuclear chromatin	Gene Ontology	GO:0000790	5	149	0.202426	0.338997	PGR|NASP|SPI1|TAL1|PHOX2B	http://amigo.geneontology.org/amigo/term/GO:0000790
receptor complex	Gene Ontology	GO:0043235	5	150	0.205992	0.344661	LRP2|CSF1R|PGR|CSF3R|NTRK2	http://amigo.geneontology.org/amigo/term/GO:0043235
Rac GTPase binding	Gene Ontology	GO:0048365	2	40	0.208546	0.347699	FMNL1|SOD1	http://amigo.geneontology.org/amigo/term/GO:0048365
chloride channel activity	Gene Ontology	GO:0005254	2	40	0.208546	0.347699	SLC1A4|CLIC2	http://amigo.geneontology.org/amigo/term/GO:0005254
collagen binding	Gene Ontology	GO:0005518	2	40	0.208546	0.347699	SPARC|CTSK	http://amigo.geneontology.org/amigo/term/GO:0005518
sensory perception of sound	Gene Ontology	GO:0007605	3	75	0.20967	0.348812	LRP2|FAM65B|SOD1	http://amigo.geneontology.org/amigo/term/GO:0007605
single-stranded DNA binding	Gene Ontology	GO:0003697	3	75	0.20967	0.348812	MEIOB|MCM5|NABP1	http://amigo.geneontology.org/amigo/term/GO:0003697
chemotaxis	Gene Ontology	GO:0006935	2	41	0.215987	0.348812	ENPP2|FAM65B	http://amigo.geneontology.org/amigo/term/GO:0006935
nucleic acid phosphodiester bond hydrolysis	Gene Ontology	GO:0090305	2	41	0.215987	0.348812	MEIOB|ENPP2	http://amigo.geneontology.org/amigo/term/GO:0090305
cellular response to interferon-gamma	Gene Ontology	GO:0071346	2	41	0.215987	0.348812	IRF8|GAPDH	http://amigo.geneontology.org/amigo/term/GO:0071346
cell-cell signaling	Gene Ontology	GO:0007267	2	41	0.215987	0.348812	LHX1|STAB1	http://amigo.geneontology.org/amigo/term/GO:0007267
neuron projection	Gene Ontology	GO:0043005	6	193	0.216717	0.348812	CPEB1|ANK1|VIP|SSTR4|CHRNA3|RELN	http://amigo.geneontology.org/amigo/term/GO:0043005
protein localization to organelle	Gene Ontology	GO:0033365	1	11	0.217545	0.348812	PES1	http://amigo.geneontology.org/amigo/term/GO:0033365
synaptic transmission, dopaminergic	Gene Ontology	GO:0001963	1	11	0.217545	0.348812	SNCA	http://amigo.geneontology.org/amigo/term/GO:0001963
HMG box domain binding	Gene Ontology	GO:0071837	1	11	0.217545	0.348812	PRRX1	http://amigo.geneontology.org/amigo/term/GO:0071837
positive regulation of interleukin-10 production	Gene Ontology	GO:0032733	1	11	0.217545	0.348812	SASH3	http://amigo.geneontology.org/amigo/term/GO:0032733
response to unfolded protein	Gene Ontology	GO:0006986	1	11	0.217545	0.348812	HSPA9	http://amigo.geneontology.org/amigo/term/GO:0006986
cell migration involved in sprouting angiogenesis	Gene Ontology	GO:0002042	1	11	0.217545	0.348812	SLIT2	http://amigo.geneontology.org/amigo/term/GO:0002042
retinol dehydrogenase activity	Gene Ontology	GO:0004745	1	11	0.217545	0.348812	AKR1A1	http://amigo.geneontology.org/amigo/term/GO:0004745
lysophospholipase activity	Gene Ontology	GO:0004622	1	11	0.217545	0.348812	ENPP2	http://amigo.geneontology.org/amigo/term/GO:0004622
calcium-mediated signaling using intracellular calcium source	Gene Ontology	GO:0035584	1	11	0.217545	0.348812	PTPRC	http://amigo.geneontology.org/amigo/term/GO:0035584
regulation of neurotransmitter secretion	Gene Ontology	GO:0046928	1	11	0.217545	0.348812	CPLX1	http://amigo.geneontology.org/amigo/term/GO:0046928
response to zinc ion	Gene Ontology	GO:0010043	1	11	0.217545	0.348812	CRIP1	http://amigo.geneontology.org/amigo/term/GO:0010043
positive regulation of protein dephosphorylation	Gene Ontology	GO:0035307	1	11	0.217545	0.348812	PRKCD	http://amigo.geneontology.org/amigo/term/GO:0035307
ion transport	Gene Ontology	GO:0006811	1	11	0.217545	0.348812	TF	http://amigo.geneontology.org/amigo/term/GO:0006811
negative regulation of gluconeogenesis	Gene Ontology	GO:0045721	1	11	0.217545	0.348812	FAM132A	http://amigo.geneontology.org/amigo/term/GO:0045721
positive regulation of interleukin-2 production	Gene Ontology	GO:0032743	1	11	0.217545	0.348812	SASH3	http://amigo.geneontology.org/amigo/term/GO:0032743
alternative mRNA splicing, via spliceosome	Gene Ontology	GO:0000380	1	11	0.217545	0.348812	CELF2	http://amigo.geneontology.org/amigo/term/GO:0000380
lipid biosynthetic process	Gene Ontology	GO:0008610	1	11	0.217545	0.348812	ACSS2	http://amigo.geneontology.org/amigo/term/GO:0008610
cellular response to unfolded protein	Gene Ontology	GO:0034620	1	11	0.217545	0.348812	HSPA9	http://amigo.geneontology.org/amigo/term/GO:0034620
positive regulation of organ growth	Gene Ontology	GO:0046622	1	11	0.217545	0.348812	SASH3	http://amigo.geneontology.org/amigo/term/GO:0046622
glutamine metabolic process	Gene Ontology	GO:0006541	1	11	0.217545	0.348812	NIT2	http://amigo.geneontology.org/amigo/term/GO:0006541
protein kinase regulator activity	Gene Ontology	GO:0019887	1	11	0.217545	0.348812	RAC2	http://amigo.geneontology.org/amigo/term/GO:0019887
male meiotic nuclear division	Gene Ontology	GO:0007140	1	11	0.217545	0.348812	SPDYA	http://amigo.geneontology.org/amigo/term/GO:0007140
intermediate filament organization	Gene Ontology	GO:0045109	1	11	0.217545	0.348812	DSP	http://amigo.geneontology.org/amigo/term/GO:0045109
secondary active sulfate transmembrane transporter activity	Gene Ontology	GO:0008271	1	11	0.217545	0.348812	SLC26A4	http://amigo.geneontology.org/amigo/term/GO:0008271
regulation of stem cell population maintenance	Gene Ontology	GO:2000036	1	11	0.217545	0.348812	TAL1	http://amigo.geneontology.org/amigo/term/GO:2000036
M band	Gene Ontology	GO:0031430	1	11	0.217545	0.348812	SMTNL2	http://amigo.geneontology.org/amigo/term/GO:0031430
cellular response to hormone stimulus	Gene Ontology	GO:0032870	1	11	0.217545	0.348812	SLIT2	http://amigo.geneontology.org/amigo/term/GO:0032870
regulation of neuron death	Gene Ontology	GO:1901214	1	11	0.217545	0.348812	SNCA	http://amigo.geneontology.org/amigo/term/GO:1901214
regulation of protein localization to plasma membrane	Gene Ontology	GO:1903076	1	11	0.217545	0.348812	ZDHHC2	http://amigo.geneontology.org/amigo/term/GO:1903076
dendritic shaft	Gene Ontology	GO:0043198	1	11	0.217545	0.348812	PRKAR2B	http://amigo.geneontology.org/amigo/term/GO:0043198
serine-type peptidase activity	Gene Ontology	GO:0008236	1	11	0.217545	0.348812	RELN	http://amigo.geneontology.org/amigo/term/GO:0008236
neural retina development	Gene Ontology	GO:0003407	1	11	0.217545	0.348812	FABP7	http://amigo.geneontology.org/amigo/term/GO:0003407
NADPH binding	Gene Ontology	GO:0070402	1	11	0.217545	0.348812	DECR1	http://amigo.geneontology.org/amigo/term/GO:0070402
negative regulation of interferon-gamma production	Gene Ontology	GO:0032689	1	11	0.217545	0.348812	PGLYRP2	http://amigo.geneontology.org/amigo/term/GO:0032689
acetylcholine-gated channel complex	Gene Ontology	GO:0005892	1	11	0.217545	0.348812	CHRNA3	http://amigo.geneontology.org/amigo/term/GO:0005892
desmosome	Gene Ontology	GO:0030057	1	11	0.217545	0.348812	DSP	http://amigo.geneontology.org/amigo/term/GO:0030057
cerebellar Purkinje cell differentiation	Gene Ontology	GO:0021702	1	11	0.217545	0.348812	LHX1	http://amigo.geneontology.org/amigo/term/GO:0021702
histone monoubiquitination	Gene Ontology	GO:0010390	1	11	0.217545	0.348812	UHRF1	http://amigo.geneontology.org/amigo/term/GO:0010390
regulation of cell cycle	Gene Ontology	GO:0051726	3	77	0.220228	0.352815	PES1|E2F5|PTPRC	http://amigo.geneontology.org/amigo/term/GO:0051726
Golgi apparatus	Gene Ontology	GO:0005794	14	534	0.222849	0.356463	LRP2|DBI|PCSK9|TMED3|LIPG|ESCO2|FAM198B|ZDHHC2|SPP1|GOLM1|COLEC10|ACO1|COQ6|WDR77	http://amigo.geneontology.org/amigo/term/GO:0005794
activation of protein kinase activity	Gene Ontology	GO:0032147	2	42	0.223452	0.356463	SPDYA|PRKCD	http://amigo.geneontology.org/amigo/term/GO:0032147
endoplasmic reticulum-Golgi intermediate compartment	Gene Ontology	GO:0005793	2	42	0.223452	0.356463	LRPAP1|TMED3	http://amigo.geneontology.org/amigo/term/GO:0005793
negative regulation of protein binding	Gene Ontology	GO:0032091	2	42	0.223452	0.356463	LRPAP1|DACT1	http://amigo.geneontology.org/amigo/term/GO:0032091
excitatory postsynaptic potential	Gene Ontology	GO:0060079	2	42	0.223452	0.356463	CHRNA3|SNCA	http://amigo.geneontology.org/amigo/term/GO:0060079
RNA polymerase II transcription regulatory region sequence-specific DNA binding	Gene Ontology	GO:0000977	6	197	0.229699	0.357183	LHX1|TAL1|HNF4A|TFCP2L1|GLI2|PHOX2B	http://amigo.geneontology.org/amigo/term/GO:0000977
histone deacetylase binding	Gene Ontology	GO:0042826	3	79	0.230892	0.357183	GLI2|DACT1|TAL1	http://amigo.geneontology.org/amigo/term/GO:0042826
positive regulation of JNK cascade	Gene Ontology	GO:0046330	2	43	0.230936	0.357183	NCF1|TRAF4	http://amigo.geneontology.org/amigo/term/GO:0046330
negative regulation of translation	Gene Ontology	GO:0017148	2	43	0.230936	0.357183	CELF2|GAPDH	http://amigo.geneontology.org/amigo/term/GO:0017148
protein homotrimerization	Gene Ontology	GO:0070207	1	12	0.233383	0.357183	SCARA5	http://amigo.geneontology.org/amigo/term/GO:0070207
response to tumor necrosis factor	Gene Ontology	GO:0034612	1	12	0.233383	0.357183	AFF3	http://amigo.geneontology.org/amigo/term/GO:0034612
core promoter sequence-specific DNA binding	Gene Ontology	GO:0001046	1	12	0.233383	0.357183	HNF4A	http://amigo.geneontology.org/amigo/term/GO:0001046
dynein complex binding	Gene Ontology	GO:0070840	1	12	0.233383	0.357183	PPP1R42	http://amigo.geneontology.org/amigo/term/GO:0070840
regulation of cytoskeleton organization	Gene Ontology	GO:0051493	1	12	0.233383	0.357183	AFAP1	http://amigo.geneontology.org/amigo/term/GO:0051493
cytochrome-c oxidase activity	Gene Ontology	GO:0004129	1	12	0.233383	0.357183	NDUFA4	http://amigo.geneontology.org/amigo/term/GO:0004129
definitive hemopoiesis	Gene Ontology	GO:0060216	1	12	0.233383	0.357183	TAL1	http://amigo.geneontology.org/amigo/term/GO:0060216
osteoblast development	Gene Ontology	GO:0002076	1	12	0.233383	0.357183	PTH1R	http://amigo.geneontology.org/amigo/term/GO:0002076
regulation of long-term neuronal synaptic plasticity	Gene Ontology	GO:0048169	1	12	0.233383	0.357183	SNCA	http://amigo.geneontology.org/amigo/term/GO:0048169
oxidoreductase activity, acting on paired donors, with incorporation or reduction of molecular oxygen, NAD(P)H as one donor, and incorporation of one atom of oxygen	Gene Ontology	GO:0016709	1	12	0.233383	0.357183	COQ6	http://amigo.geneontology.org/amigo/term/GO:0016709
cellular response to hepatocyte growth factor stimulus	Gene Ontology	GO:0035729	1	12	0.233383	0.357183	LGMN	http://amigo.geneontology.org/amigo/term/GO:0035729
gamete generation	Gene Ontology	GO:0007276	1	12	0.233383	0.357183	SPATA22	http://amigo.geneontology.org/amigo/term/GO:0007276
protein kinase A binding	Gene Ontology	GO:0051018	1	12	0.233383	0.357183	DACT1	http://amigo.geneontology.org/amigo/term/GO:0051018
epithelial tube branching involved in lung morphogenesis	Gene Ontology	GO:0060441	1	12	0.233383	0.357183	RSPO2	http://amigo.geneontology.org/amigo/term/GO:0060441
establishment of skin barrier	Gene Ontology	GO:0061436	1	12	0.233383	0.357183	UGCG	http://amigo.geneontology.org/amigo/term/GO:0061436
positive regulation of cellular protein catabolic process	Gene Ontology	GO:1903364	1	12	0.233383	0.357183	DACT1	http://amigo.geneontology.org/amigo/term/GO:1903364
fibronectin binding	Gene Ontology	GO:0001968	1	12	0.233383	0.357183	CTSK	http://amigo.geneontology.org/amigo/term/GO:0001968
cellular response to dexamethasone stimulus	Gene Ontology	GO:0071549	1	12	0.233383	0.357183	FBXO32	http://amigo.geneontology.org/amigo/term/GO:0071549
P-body assembly	Gene Ontology	GO:0033962	1	12	0.233383	0.357183	NOCT	http://amigo.geneontology.org/amigo/term/GO:0033962
positive regulation of brown fat cell differentiation	Gene Ontology	GO:0090336	1	12	0.233383	0.357183	FNDC5	http://amigo.geneontology.org/amigo/term/GO:0090336
protein autoprocessing	Gene Ontology	GO:0016540	1	12	0.233383	0.357183	PCSK9	http://amigo.geneontology.org/amigo/term/GO:0016540
poly(A)-specific ribonuclease activity	Gene Ontology	GO:0004535	1	12	0.233383	0.357183	NOCT	http://amigo.geneontology.org/amigo/term/GO:0004535
negative regulation of protein localization to plasma membrane	Gene Ontology	GO:1903077	1	12	0.233383	0.357183	PID1	http://amigo.geneontology.org/amigo/term/GO:1903077
peptide catabolic process	Gene Ontology	GO:0043171	1	12	0.233383	0.357183	ENPEP	http://amigo.geneontology.org/amigo/term/GO:0043171
muscle cell cellular homeostasis	Gene Ontology	GO:0046716	1	12	0.233383	0.357183	SOD1	http://amigo.geneontology.org/amigo/term/GO:0046716
somite development	Gene Ontology	GO:0061053	1	12	0.233383	0.357183	MTHFD1	http://amigo.geneontology.org/amigo/term/GO:0061053
myofibril assembly	Gene Ontology	GO:0030239	1	12	0.233383	0.357183	TMOD1	http://amigo.geneontology.org/amigo/term/GO:0030239
endoplasmic reticulum tubular network	Gene Ontology	GO:0071782	1	12	0.233383	0.357183	ZFYVE27	http://amigo.geneontology.org/amigo/term/GO:0071782
negative regulation of endothelial cell migration	Gene Ontology	GO:0010596	1	12	0.233383	0.357183	SLIT2	http://amigo.geneontology.org/amigo/term/GO:0010596
positive regulation of interleukin-12 production	Gene Ontology	GO:0032735	1	12	0.233383	0.357183	IRF8	http://amigo.geneontology.org/amigo/term/GO:0032735
actin filament network formation	Gene Ontology	GO:0051639	1	12	0.233383	0.357183	LCP1	http://amigo.geneontology.org/amigo/term/GO:0051639
mRNA splice site selection	Gene Ontology	GO:0006376	1	12	0.233383	0.357183	CELF2	http://amigo.geneontology.org/amigo/term/GO:0006376
cilium movement	Gene Ontology	GO:0003341	1	12	0.233383	0.357183	ARMC4	http://amigo.geneontology.org/amigo/term/GO:0003341
integral component of peroxisomal membrane	Gene Ontology	GO:0005779	1	12	0.233383	0.357183	FAR1	http://amigo.geneontology.org/amigo/term/GO:0005779
positive regulation of branching involved in ureteric bud morphogenesis	Gene Ontology	GO:0090190	1	12	0.233383	0.357183	LHX1	http://amigo.geneontology.org/amigo/term/GO:0090190
positive regulation of epidermal growth factor-activated receptor activity	Gene Ontology	GO:0045741	1	12	0.233383	0.357183	NCF1	http://amigo.geneontology.org/amigo/term/GO:0045741
cell volume homeostasis	Gene Ontology	GO:0006884	1	12	0.233383	0.357183	SLC12A1	http://amigo.geneontology.org/amigo/term/GO:0006884
epithelial cell morphogenesis	Gene Ontology	GO:0003382	1	12	0.233383	0.357183	RAB25	http://amigo.geneontology.org/amigo/term/GO:0003382
enteric nervous system development	Gene Ontology	GO:0048484	1	12	0.233383	0.357183	PHOX2B	http://amigo.geneontology.org/amigo/term/GO:0048484
rRNA methylation	Gene Ontology	GO:0031167	1	12	0.233383	0.357183	NSUN4	http://amigo.geneontology.org/amigo/term/GO:0031167
phagocytic cup	Gene Ontology	GO:0001891	1	12	0.233383	0.357183	LCP1	http://amigo.geneontology.org/amigo/term/GO:0001891
peptide cross-linking	Gene Ontology	GO:0018149	1	12	0.233383	0.357183	DSP	http://amigo.geneontology.org/amigo/term/GO:0018149
glycogen biosynthetic process	Gene Ontology	GO:0005978	1	12	0.233383	0.357183	PPP1R3C	http://amigo.geneontology.org/amigo/term/GO:0005978
resolution of meiotic recombination intermediates	Gene Ontology	GO:0000712	1	12	0.233383	0.357183	MEIOB	http://amigo.geneontology.org/amigo/term/GO:0000712
cAMP binding	Gene Ontology	GO:0030552	1	12	0.233383	0.357183	PRKAR2B	http://amigo.geneontology.org/amigo/term/GO:0030552
kidney development	Gene Ontology	GO:0001822	2	44	0.238436	0.364325	LHX1|PCSK9	http://amigo.geneontology.org/amigo/term/GO:0001822
adenylate cyclase-modulating G protein-coupled receptor signaling pathway	Gene Ontology	GO:0007188	2	44	0.238436	0.364325	PTH1R|GLP1R	http://amigo.geneontology.org/amigo/term/GO:0007188
transmembrane transporter activity	Gene Ontology	GO:0022857	3	81	0.241648	0.368365	SLC46A2|SLC22A18|SLC35F2	http://amigo.geneontology.org/amigo/term/GO:0022857
positive regulation of osteoblast differentiation	Gene Ontology	GO:0045669	2	45	0.245948	0.368365	GLI2|TF	http://amigo.geneontology.org/amigo/term/GO:0045669
negative regulation of neuron differentiation	Gene Ontology	GO:0045665	2	45	0.245948	0.368365	GLI2|PHOX2B	http://amigo.geneontology.org/amigo/term/GO:0045665
WW domain binding	Gene Ontology	GO:0050699	1	13	0.2489	0.368365	TRAF4	http://amigo.geneontology.org/amigo/term/GO:0050699
FMN binding	Gene Ontology	GO:0010181	1	13	0.2489	0.368365	HAO2	http://amigo.geneontology.org/amigo/term/GO:0010181
sarcoplasmic reticulum membrane	Gene Ontology	GO:0033017	1	13	0.2489	0.368365	FKBP1B	http://amigo.geneontology.org/amigo/term/GO:0033017
negative regulation of apoptotic signaling pathway	Gene Ontology	GO:2001234	1	13	0.2489	0.368365	CTH	http://amigo.geneontology.org/amigo/term/GO:2001234
DNA-dependent DNA replication	Gene Ontology	GO:0006261	1	13	0.2489	0.368365	POLN	http://amigo.geneontology.org/amigo/term/GO:0006261
monocarboxylic acid transmembrane transporter activity	Gene Ontology	GO:0008028	1	13	0.2489	0.368365	SLC16A6	http://amigo.geneontology.org/amigo/term/GO:0008028
protein complex oligomerization	Gene Ontology	GO:0051259	1	13	0.2489	0.368365	SNCA	http://amigo.geneontology.org/amigo/term/GO:0051259
regulation of bone mineralization	Gene Ontology	GO:0030500	1	13	0.2489	0.368365	BGLAP	http://amigo.geneontology.org/amigo/term/GO:0030500
smooth muscle contraction	Gene Ontology	GO:0006939	1	13	0.2489	0.368365	FKBP1B	http://amigo.geneontology.org/amigo/term/GO:0006939
gastrulation with mouth forming second	Gene Ontology	GO:0001702	1	13	0.2489	0.368365	LHX1	http://amigo.geneontology.org/amigo/term/GO:0001702
monocarboxylic acid transport	Gene Ontology	GO:0015718	1	13	0.2489	0.368365	SLC16A6	http://amigo.geneontology.org/amigo/term/GO:0015718
steroid binding	Gene Ontology	GO:0005496	1	13	0.2489	0.368365	PGR	http://amigo.geneontology.org/amigo/term/GO:0005496
oligodendrocyte development	Gene Ontology	GO:0014003	1	13	0.2489	0.368365	WASF3	http://amigo.geneontology.org/amigo/term/GO:0014003
negative regulation of interleukin-6 production	Gene Ontology	GO:0032715	1	13	0.2489	0.368365	PTPN6	http://amigo.geneontology.org/amigo/term/GO:0032715
signal transduction involved in regulation of gene expression	Gene Ontology	GO:0023019	1	13	0.2489	0.368365	HNF4A	http://amigo.geneontology.org/amigo/term/GO:0023019
pattern specification process	Gene Ontology	GO:0007389	1	13	0.2489	0.368365	LHX1	http://amigo.geneontology.org/amigo/term/GO:0007389
sister chromatid cohesion	Gene Ontology	GO:0007062	1	13	0.2489	0.368365	ESCO2	http://amigo.geneontology.org/amigo/term/GO:0007062
negative regulation of signal transduction	Gene Ontology	GO:0009968	1	13	0.2489	0.368365	RGS9BP	http://amigo.geneontology.org/amigo/term/GO:0009968
regulation of ERK1 and ERK2 cascade	Gene Ontology	GO:0070372	1	13	0.2489	0.368365	PTPN6	http://amigo.geneontology.org/amigo/term/GO:0070372
middle ear morphogenesis	Gene Ontology	GO:0042474	1	13	0.2489	0.368365	PRRX1	http://amigo.geneontology.org/amigo/term/GO:0042474
mitochondrial electron transport, NADH to ubiquinone	Gene Ontology	GO:0006120	1	13	0.2489	0.368365	NDUFB9	http://amigo.geneontology.org/amigo/term/GO:0006120
negative regulation of JNK cascade	Gene Ontology	GO:0046329	1	13	0.2489	0.368365	DACT1	http://amigo.geneontology.org/amigo/term/GO:0046329
embryonic digestive tract morphogenesis	Gene Ontology	GO:0048557	1	13	0.2489	0.368365	GLI2	http://amigo.geneontology.org/amigo/term/GO:0048557
negative regulation of release of cytochrome c from mitochondria	Gene Ontology	GO:0090201	1	13	0.2489	0.368365	PRELID1	http://amigo.geneontology.org/amigo/term/GO:0090201
ventricular system development	Gene Ontology	GO:0021591	1	13	0.2489	0.368365	ARMC4	http://amigo.geneontology.org/amigo/term/GO:0021591
positive regulation of cytokine secretion	Gene Ontology	GO:0050715	1	13	0.2489	0.368365	GAPDH	http://amigo.geneontology.org/amigo/term/GO:0050715
14-3-3 protein binding	Gene Ontology	GO:0071889	1	13	0.2489	0.368365	FAM65B	http://amigo.geneontology.org/amigo/term/GO:0071889
steroid biosynthetic process	Gene Ontology	GO:0006694	1	13	0.2489	0.368365	STAR	http://amigo.geneontology.org/amigo/term/GO:0006694
cellular response to cadmium ion	Gene Ontology	GO:0071276	1	13	0.2489	0.368365	NCF1	http://amigo.geneontology.org/amigo/term/GO:0071276
cellular senescence	Gene Ontology	GO:0090398	1	13	0.2489	0.368365	PRKCD	http://amigo.geneontology.org/amigo/term/GO:0090398
glucose transmembrane transport	Gene Ontology	GO:1904659	1	13	0.2489	0.368365	SLC5A11	http://amigo.geneontology.org/amigo/term/GO:1904659
acyl-CoA metabolic process	Gene Ontology	GO:0006637	1	13	0.2489	0.368365	GPAM	http://amigo.geneontology.org/amigo/term/GO:0006637
cellular lipid metabolic process	Gene Ontology	GO:0044255	1	13	0.2489	0.368365	STAR	http://amigo.geneontology.org/amigo/term/GO:0044255
integral component of mitochondrial outer membrane	Gene Ontology	GO:0031307	1	13	0.2489	0.368365	MGARP	http://amigo.geneontology.org/amigo/term/GO:0031307
receptor clustering	Gene Ontology	GO:0043113	1	13	0.2489	0.368365	ITGB2	http://amigo.geneontology.org/amigo/term/GO:0043113
enzyme binding	Gene Ontology	GO:0019899	4	122	0.251698	0.372213	PCNA|DDC|PGR|CAT	http://amigo.geneontology.org/amigo/term/GO:0019899
cell cycle	Gene Ontology	GO:0007049	2	47	0.260993	0.376664	PRKCD|CHEK1	http://amigo.geneontology.org/amigo/term/GO:0007049
serine-type endopeptidase inhibitor activity	Gene Ontology	GO:0004867	2	47	0.260993	0.376664	ITIH2|ANOS1	http://amigo.geneontology.org/amigo/term/GO:0004867
positive regulation of protein binding	Gene Ontology	GO:0032092	2	47	0.260993	0.376664	KRIT1|DACT1	http://amigo.geneontology.org/amigo/term/GO:0032092
structural constituent of muscle	Gene Ontology	GO:0008307	1	14	0.264105	0.376664	PDLIM3	http://amigo.geneontology.org/amigo/term/GO:0008307
biosynthetic process	Gene Ontology	GO:0009058	1	14	0.264105	0.376664	CCBL1	http://amigo.geneontology.org/amigo/term/GO:0009058
ATP metabolic process	Gene Ontology	GO:0046034	1	14	0.264105	0.376664	ATP1B1	http://amigo.geneontology.org/amigo/term/GO:0046034
nuclear heterochromatin	Gene Ontology	GO:0005720	1	14	0.264105	0.376664	UHRF1	http://amigo.geneontology.org/amigo/term/GO:0005720
Rac protein signal transduction	Gene Ontology	GO:0016601	1	14	0.264105	0.376664	RAC2	http://amigo.geneontology.org/amigo/term/GO:0016601
engulfment of apoptotic cell	Gene Ontology	GO:0043652	1	14	0.264105	0.376664	RAC2	http://amigo.geneontology.org/amigo/term/GO:0043652
positive regulation of DNA replication	Gene Ontology	GO:0045740	1	14	0.264105	0.376664	PCNA	http://amigo.geneontology.org/amigo/term/GO:0045740
Flemming body	Gene Ontology	GO:0090543	1	14	0.264105	0.376664	CAPG	http://amigo.geneontology.org/amigo/term/GO:0090543
bicarbonate transmembrane transporter activity	Gene Ontology	GO:0015106	1	14	0.264105	0.376664	SLC26A4	http://amigo.geneontology.org/amigo/term/GO:0015106
respiratory electron transport chain	Gene Ontology	GO:0022904	1	14	0.264105	0.376664	SDHB	http://amigo.geneontology.org/amigo/term/GO:0022904
transferase activity, transferring acyl groups	Gene Ontology	GO:0016746	1	14	0.264105	0.376664	MBOAT1	http://amigo.geneontology.org/amigo/term/GO:0016746
regulation of embryonic development	Gene Ontology	GO:0045995	1	14	0.264105	0.376664	NOCT	http://amigo.geneontology.org/amigo/term/GO:0045995
Cul4-RING E3 ubiquitin ligase complex	Gene Ontology	GO:0080008	1	14	0.264105	0.376664	DCAF13	http://amigo.geneontology.org/amigo/term/GO:0080008
3'-5' DNA helicase activity	Gene Ontology	GO:0043138	1	14	0.264105	0.376664	MCM5	http://amigo.geneontology.org/amigo/term/GO:0043138
anion:anion antiporter activity	Gene Ontology	GO:0015301	1	14	0.264105	0.376664	SLC26A4	http://amigo.geneontology.org/amigo/term/GO:0015301
determination of adult lifespan	Gene Ontology	GO:0008340	1	14	0.264105	0.376664	TFCP2L1	http://amigo.geneontology.org/amigo/term/GO:0008340
activin receptor signaling pathway	Gene Ontology	GO:0032924	1	14	0.264105	0.376664	INHBB	http://amigo.geneontology.org/amigo/term/GO:0032924
protein localization to membrane	Gene Ontology	GO:0072657	1	14	0.264105	0.376664	SH3PXD2B	http://amigo.geneontology.org/amigo/term/GO:0072657
cholesterol transfer activity	Gene Ontology	GO:0120020	1	14	0.264105	0.376664	STAR	http://amigo.geneontology.org/amigo/term/GO:0120020
laminin binding	Gene Ontology	GO:0043236	1	14	0.264105	0.376664	ADGRG6	http://amigo.geneontology.org/amigo/term/GO:0043236
regulation of angiogenesis	Gene Ontology	GO:0045765	1	14	0.264105	0.376664	ENPP2	http://amigo.geneontology.org/amigo/term/GO:0045765
response to progesterone	Gene Ontology	GO:0032570	1	14	0.264105	0.376664	PGR	http://amigo.geneontology.org/amigo/term/GO:0032570
anterior/posterior axis specification	Gene Ontology	GO:0009948	1	14	0.264105	0.376664	LHX1	http://amigo.geneontology.org/amigo/term/GO:0009948
steroid hormone mediated signaling pathway	Gene Ontology	GO:0043401	1	14	0.264105	0.376664	PGR	http://amigo.geneontology.org/amigo/term/GO:0043401
positive regulation of mitochondrial translation	Gene Ontology	GO:0070131	1	14	0.264105	0.376664	NSUN4	http://amigo.geneontology.org/amigo/term/GO:0070131
positive regulation of lamellipodium assembly	Gene Ontology	GO:0010592	1	14	0.264105	0.376664	RAC2	http://amigo.geneontology.org/amigo/term/GO:0010592
Rac guanyl-nucleotide exchange factor activity	Gene Ontology	GO:0030676	1	14	0.264105	0.376664	PREX1	http://amigo.geneontology.org/amigo/term/GO:0030676
positive regulation of receptor internalization	Gene Ontology	GO:0002092	1	14	0.264105	0.376664	PCSK9	http://amigo.geneontology.org/amigo/term/GO:0002092
calcium channel complex	Gene Ontology	GO:0034704	1	14	0.264105	0.376664	FKBP1B	http://amigo.geneontology.org/amigo/term/GO:0034704
branching morphogenesis of an epithelial tube	Gene Ontology	GO:0048754	1	14	0.264105	0.376664	SLIT2	http://amigo.geneontology.org/amigo/term/GO:0048754
alpha-actinin binding	Gene Ontology	GO:0051393	1	14	0.264105	0.376664	SYNPO2	http://amigo.geneontology.org/amigo/term/GO:0051393
integrin complex	Gene Ontology	GO:0008305	1	14	0.264105	0.376664	ITGB2	http://amigo.geneontology.org/amigo/term/GO:0008305
long-chain fatty acid metabolic process	Gene Ontology	GO:0001676	1	14	0.264105	0.376664	ACAD9	http://amigo.geneontology.org/amigo/term/GO:0001676
negative regulation of myoblast differentiation	Gene Ontology	GO:0045662	1	14	0.264105	0.376664	NMRK2	http://amigo.geneontology.org/amigo/term/GO:0045662
regulation of double-strand break repair via homologous recombination	Gene Ontology	GO:0010569	1	14	0.264105	0.376664	CHEK1	http://amigo.geneontology.org/amigo/term/GO:0010569
oogenesis	Gene Ontology	GO:0048477	1	14	0.264105	0.376664	SPO11	http://amigo.geneontology.org/amigo/term/GO:0048477
inward rectifier potassium channel activity	Gene Ontology	GO:0005242	1	14	0.264105	0.376664	KCNJ16	http://amigo.geneontology.org/amigo/term/GO:0005242
dynein complex	Gene Ontology	GO:0030286	1	14	0.264105	0.376664	DNAH8	http://amigo.geneontology.org/amigo/term/GO:0030286
N-glycan processing	Gene Ontology	GO:0006491	1	14	0.264105	0.376664	FUT8	http://amigo.geneontology.org/amigo/term/GO:0006491
maturation of LSU-rRNA from tricistronic rRNA transcript (SSU-rRNA, 5.8S rRNA, LSU-rRNA)	Gene Ontology	GO:0000463	1	14	0.264105	0.376664	PES1	http://amigo.geneontology.org/amigo/term/GO:0000463
precatalytic spliceosome	Gene Ontology	GO:0071011	1	14	0.264105	0.376664	PHF5A	http://amigo.geneontology.org/amigo/term/GO:0071011
aorta development	Gene Ontology	GO:0035904	1	14	0.264105	0.376664	LRP2	http://amigo.geneontology.org/amigo/term/GO:0035904
cytoplasmic vesicle	Gene Ontology	GO:0031410	4	125	0.265012	0.377672	ENPEP|RAC2|ARRDC2|SOD1	http://amigo.geneontology.org/amigo/term/GO:0031410
positive regulation of protein catabolic process	Gene Ontology	GO:0045732	2	48	0.268519	0.382092	VIP|ASB9	http://amigo.geneontology.org/amigo/term/GO:0045732
lipid droplet	Gene Ontology	GO:0005811	2	48	0.268519	0.382092	GAPDH|SDR16C5	http://amigo.geneontology.org/amigo/term/GO:0005811
dendrite	Gene Ontology	GO:0030425	5	168	0.273219	0.383678	LRP2|ACAD9|ZFYVE27|RELN|NTRK2	http://amigo.geneontology.org/amigo/term/GO:0030425
calmodulin binding	Gene Ontology	GO:0005516	3	87	0.27435	0.383678	ENKUR|MKNK1|CAMK1G	http://amigo.geneontology.org/amigo/term/GO:0005516
phospholipid binding	Gene Ontology	GO:0005543	2	49	0.276045	0.383678	SPTBN5|PREX1	http://amigo.geneontology.org/amigo/term/GO:0005543
roof of mouth development	Gene Ontology	GO:0060021	2	49	0.276045	0.383678	GLI2|PRRX1	http://amigo.geneontology.org/amigo/term/GO:0060021
mRNA 3'-UTR binding	Gene Ontology	GO:0003730	2	49	0.276045	0.383678	CPEB1|RBFOX1	http://amigo.geneontology.org/amigo/term/GO:0003730
protease binding	Gene Ontology	GO:0002020	2	49	0.276045	0.383678	FAP|SH3PXD2A	http://amigo.geneontology.org/amigo/term/GO:0002020
DNA biosynthetic process	Gene Ontology	GO:0071897	1	15	0.279002	0.383678	POLN	http://amigo.geneontology.org/amigo/term/GO:0071897
endothelial cell migration	Gene Ontology	GO:0043542	1	15	0.279002	0.383678	FAP	http://amigo.geneontology.org/amigo/term/GO:0043542
sulfate transmembrane transporter activity	Gene Ontology	GO:0015116	1	15	0.279002	0.383678	SLC26A4	http://amigo.geneontology.org/amigo/term/GO:0015116
DNA polymerase binding	Gene Ontology	GO:0070182	1	15	0.279002	0.383678	PCNA	http://amigo.geneontology.org/amigo/term/GO:0070182
sodium channel regulator activity	Gene Ontology	GO:0017080	1	15	0.279002	0.383678	SNTA1	http://amigo.geneontology.org/amigo/term/GO:0017080
cerebellum development	Gene Ontology	GO:0021549	1	15	0.279002	0.383678	LHX1	http://amigo.geneontology.org/amigo/term/GO:0021549
DNA-directed DNA polymerase activity	Gene Ontology	GO:0003887	1	15	0.279002	0.383678	POLN	http://amigo.geneontology.org/amigo/term/GO:0003887
cellular response to interleukin-4	Gene Ontology	GO:0071353	1	15	0.279002	0.383678	DCSTAMP	http://amigo.geneontology.org/amigo/term/GO:0071353
synaptic transmission, cholinergic	Gene Ontology	GO:0007271	1	15	0.279002	0.383678	CHRNA3	http://amigo.geneontology.org/amigo/term/GO:0007271
transcription elongation factor complex	Gene Ontology	GO:0008023	1	15	0.279002	0.383678	AFF3	http://amigo.geneontology.org/amigo/term/GO:0008023
nuclear chromosome	Gene Ontology	GO:0000228	1	15	0.279002	0.383678	SPO11	http://amigo.geneontology.org/amigo/term/GO:0000228
biological_process	Gene Ontology	GO:0008150	1	15	0.279002	0.383678	MUSTN1	http://amigo.geneontology.org/amigo/term/GO:0008150
DNA replication initiation	Gene Ontology	GO:0006270	1	15	0.279002	0.383678	MCM5	http://amigo.geneontology.org/amigo/term/GO:0006270
dendrite cytoplasm	Gene Ontology	GO:0032839	1	15	0.279002	0.383678	SOD1	http://amigo.geneontology.org/amigo/term/GO:0032839
positive regulation of mesenchymal cell proliferation	Gene Ontology	GO:0002053	1	15	0.279002	0.383678	PRRX1	http://amigo.geneontology.org/amigo/term/GO:0002053
melanocyte differentiation	Gene Ontology	GO:0030318	1	15	0.279002	0.383678	GLI2	http://amigo.geneontology.org/amigo/term/GO:0030318
hydro-lyase activity	Gene Ontology	GO:0016836	1	15	0.279002	0.383678	L3HYPDH	http://amigo.geneontology.org/amigo/term/GO:0016836
cortical cytoskeleton	Gene Ontology	GO:0030863	1	15	0.279002	0.383678	TMOD1	http://amigo.geneontology.org/amigo/term/GO:0030863
disordered domain specific binding	Gene Ontology	GO:0097718	1	15	0.279002	0.383678	GAPDH	http://amigo.geneontology.org/amigo/term/GO:0097718
TOR signaling	Gene Ontology	GO:0031929	1	15	0.279002	0.383678	PIK3AP1	http://amigo.geneontology.org/amigo/term/GO:0031929
cell adhesion mediated by integrin	Gene Ontology	GO:0033627	1	15	0.279002	0.383678	ITGB2	http://amigo.geneontology.org/amigo/term/GO:0033627
protein N-linked glycosylation via asparagine	Gene Ontology	GO:0018279	1	15	0.279002	0.383678	FUT8	http://amigo.geneontology.org/amigo/term/GO:0018279
positive regulation of cell migration involved in sprouting angiogenesis	Gene Ontology	GO:0090050	1	15	0.279002	0.383678	RHOJ	http://amigo.geneontology.org/amigo/term/GO:0090050
metanephros development	Gene Ontology	GO:0001656	1	15	0.279002	0.383678	GLI2	http://amigo.geneontology.org/amigo/term/GO:0001656
inositol phosphate dephosphorylation	Gene Ontology	GO:0046855	1	15	0.279002	0.383678	IMPA2	http://amigo.geneontology.org/amigo/term/GO:0046855
positive regulation of neuron apoptotic process	Gene Ontology	GO:0043525	1	15	0.279002	0.383678	PCSK9	http://amigo.geneontology.org/amigo/term/GO:0043525
single-stranded DNA helicase activity	Gene Ontology	GO:0017116	1	15	0.279002	0.383678	MCM5	http://amigo.geneontology.org/amigo/term/GO:0017116
long-term memory	Gene Ontology	GO:0007616	1	15	0.279002	0.383678	RELN	http://amigo.geneontology.org/amigo/term/GO:0007616
misfolded protein binding	Gene Ontology	GO:0051787	1	15	0.279002	0.383678	HSPA9	http://amigo.geneontology.org/amigo/term/GO:0051787
G-protein alpha-subunit binding	Gene Ontology	GO:0001965	1	15	0.279002	0.383678	RGS2	http://amigo.geneontology.org/amigo/term/GO:0001965
regulation of ventricular cardiac muscle cell membrane repolarization	Gene Ontology	GO:0060307	1	15	0.279002	0.383678	SNTA1	http://amigo.geneontology.org/amigo/term/GO:0060307
chloride transmembrane transporter activity	Gene Ontology	GO:0015108	1	15	0.279002	0.383678	SLC26A4	http://amigo.geneontology.org/amigo/term/GO:0015108
regulation of glucose metabolic process	Gene Ontology	GO:0010906	1	15	0.279002	0.383678	FAM132A	http://amigo.geneontology.org/amigo/term/GO:0010906
olfactory bulb development	Gene Ontology	GO:0021772	1	15	0.279002	0.383678	CSF1R	http://amigo.geneontology.org/amigo/term/GO:0021772
acetylcholine-gated cation-selective channel activity	Gene Ontology	GO:0022848	1	15	0.279002	0.383678	CHRNA3	http://amigo.geneontology.org/amigo/term/GO:0022848
feeding behavior	Gene Ontology	GO:0007631	1	15	0.279002	0.383678	NTRK2	http://amigo.geneontology.org/amigo/term/GO:0007631
carboxylic ester hydrolase activity	Gene Ontology	GO:0052689	1	15	0.279002	0.383678	ESD	http://amigo.geneontology.org/amigo/term/GO:0052689
transmembrane receptor protein tyrosine kinase activity	Gene Ontology	GO:0004714	2	50	0.283565	0.389102	CSF1R|NTRK2	http://amigo.geneontology.org/amigo/term/GO:0004714
neuromuscular junction	Gene Ontology	GO:0031594	2	50	0.283565	0.389102	SNTA1|SPOCK1	http://amigo.geneontology.org/amigo/term/GO:0031594
lipid catabolic process	Gene Ontology	GO:0016042	2	50	0.283565	0.389102	LIPC|LIPG	http://amigo.geneontology.org/amigo/term/GO:0016042
negative regulation of transcription by RNA polymerase II	Gene Ontology	GO:0000122	13	520	0.284995	0.390779	PCNA|NFIC|E2F5|SPI1|TAL1|TXN|IRF8|TFCP2L1|GLI2|FOXL2|PRRX1|DACT1|UHRF1	http://amigo.geneontology.org/amigo/term/GO:0000122
brain development	Gene Ontology	GO:0007420	3	89	0.285357	0.390991	FABP7|FKBP1B|RELN	http://amigo.geneontology.org/amigo/term/GO:0007420
axoneme	Gene Ontology	GO:0005930	2	51	0.291079	0.393973	GLI2|ARMC4	http://amigo.geneontology.org/amigo/term/GO:0005930
response to antibiotic	Gene Ontology	GO:0046677	1	16	0.293598	0.393973	ALPL	http://amigo.geneontology.org/amigo/term/GO:0046677
positive regulation of DNA binding	Gene Ontology	GO:0043388	1	16	0.293598	0.393973	TXN	http://amigo.geneontology.org/amigo/term/GO:0043388
U2 snRNP	Gene Ontology	GO:0005686	1	16	0.293598	0.393973	PHF5A	http://amigo.geneontology.org/amigo/term/GO:0005686
chaperone-mediated protein folding	Gene Ontology	GO:0061077	1	16	0.293598	0.393973	FKBP1B	http://amigo.geneontology.org/amigo/term/GO:0061077
mitochondrion morphogenesis	Gene Ontology	GO:0070584	1	16	0.293598	0.393973	PID1	http://amigo.geneontology.org/amigo/term/GO:0070584
mitotic cell cycle checkpoint	Gene Ontology	GO:0007093	1	16	0.293598	0.393973	NABP1	http://amigo.geneontology.org/amigo/term/GO:0007093
intermediate filament cytoskeleton organization	Gene Ontology	GO:0045104	1	16	0.293598	0.393973	DSP	http://amigo.geneontology.org/amigo/term/GO:0045104
mitotic spindle assembly checkpoint	Gene Ontology	GO:0007094	1	16	0.293598	0.393973	TTK	http://amigo.geneontology.org/amigo/term/GO:0007094
retinal ganglion cell axon guidance	Gene Ontology	GO:0031290	1	16	0.293598	0.393973	SLIT2	http://amigo.geneontology.org/amigo/term/GO:0031290
tumor necrosis factor receptor binding	Gene Ontology	GO:0005164	1	16	0.293598	0.393973	TRAF4	http://amigo.geneontology.org/amigo/term/GO:0005164
chloride channel complex	Gene Ontology	GO:0034707	1	16	0.293598	0.393973	CLIC2	http://amigo.geneontology.org/amigo/term/GO:0034707
peptidyl-L-cysteine S-palmitoylation	Gene Ontology	GO:0018230	1	16	0.293598	0.393973	ZDHHC2	http://amigo.geneontology.org/amigo/term/GO:0018230
retromer complex	Gene Ontology	GO:0030904	1	16	0.293598	0.393973	SNX5	http://amigo.geneontology.org/amigo/term/GO:0030904
regulation of I-kappaB kinase/NF-kappaB signaling	Gene Ontology	GO:0043122	1	16	0.293598	0.393973	TRAF4	http://amigo.geneontology.org/amigo/term/GO:0043122
spinal cord motor neuron differentiation	Gene Ontology	GO:0021522	1	16	0.293598	0.393973	LHX1	http://amigo.geneontology.org/amigo/term/GO:0021522
protein kinase activator activity	Gene Ontology	GO:0030295	1	16	0.293598	0.393973	SPDYA	http://amigo.geneontology.org/amigo/term/GO:0030295
negative regulation of smoothened signaling pathway	Gene Ontology	GO:0045879	1	16	0.293598	0.393973	GLI2	http://amigo.geneontology.org/amigo/term/GO:0045879
cellular response to amyloid-beta	Gene Ontology	GO:1904646	1	16	0.293598	0.393973	LGMN	http://amigo.geneontology.org/amigo/term/GO:1904646
sulfate transmembrane transport	Gene Ontology	GO:1902358	1	16	0.293598	0.393973	SLC26A4	http://amigo.geneontology.org/amigo/term/GO:1902358
reciprocal meiotic recombination	Gene Ontology	GO:0007131	1	16	0.293598	0.393973	SPO11	http://amigo.geneontology.org/amigo/term/GO:0007131
calcium channel regulator activity	Gene Ontology	GO:0005246	1	16	0.293598	0.393973	TSPAN13	http://amigo.geneontology.org/amigo/term/GO:0005246
myofibril	Gene Ontology	GO:0030016	1	16	0.293598	0.393973	TMOD1	http://amigo.geneontology.org/amigo/term/GO:0030016
ATPase activator activity	Gene Ontology	GO:0001671	1	16	0.293598	0.393973	ATP1B1	http://amigo.geneontology.org/amigo/term/GO:0001671
ferrous iron binding	Gene Ontology	GO:0008198	1	16	0.293598	0.393973	CDO1	http://amigo.geneontology.org/amigo/term/GO:0008198
R-SMAD binding	Gene Ontology	GO:0070412	1	16	0.293598	0.393973	PMEPA1	http://amigo.geneontology.org/amigo/term/GO:0070412
positive regulation of focal adhesion assembly	Gene Ontology	GO:0051894	1	16	0.293598	0.393973	VEGFA	http://amigo.geneontology.org/amigo/term/GO:0051894
cardiac epithelial to mesenchymal transition	Gene Ontology	GO:0060317	1	16	0.293598	0.393973	CCNB2	http://amigo.geneontology.org/amigo/term/GO:0060317
transcription by RNA polymerase II	Gene Ontology	GO:0006366	2	52	0.298582	0.399523	LHX1|TAL1	http://amigo.geneontology.org/amigo/term/GO:0006366
cellular response to starvation	Gene Ontology	GO:0009267	2	52	0.298582	0.399523	INHBB|PCSK9	http://amigo.geneontology.org/amigo/term/GO:0009267
positive regulation of protein kinase B signaling	Gene Ontology	GO:0051897	2	52	0.298582	0.399523	LRP2|FAM132A	http://amigo.geneontology.org/amigo/term/GO:0051897
integrin-mediated signaling pathway	Gene Ontology	GO:0007229	2	52	0.298582	0.399523	ITGB2|FUT8	http://amigo.geneontology.org/amigo/term/GO:0007229
male gonad development	Gene Ontology	GO:0008584	2	53	0.306072	0.40452	LRP2|LHCGR	http://amigo.geneontology.org/amigo/term/GO:0008584
negative regulation of inflammatory response	Gene Ontology	GO:0050728	2	53	0.306072	0.40452	FAM132A|SOD1	http://amigo.geneontology.org/amigo/term/GO:0050728
neural tube closure	Gene Ontology	GO:0001843	2	53	0.306072	0.40452	LRP2|MTHFD1	http://amigo.geneontology.org/amigo/term/GO:0001843
positive regulation of cytosolic calcium ion concentration	Gene Ontology	GO:0007204	2	53	0.306072	0.40452	FKBP1B|GLP1R	http://amigo.geneontology.org/amigo/term/GO:0007204
protein folding chaperone	Gene Ontology	GO:0044183	1	17	0.307899	0.40452	HSPA9	http://amigo.geneontology.org/amigo/term/GO:0044183
glycosaminoglycan binding	Gene Ontology	GO:0005539	1	17	0.307899	0.40452	CRISPLD2	http://amigo.geneontology.org/amigo/term/GO:0005539
fertilization	Gene Ontology	GO:0009566	1	17	0.307899	0.40452	MEIOB	http://amigo.geneontology.org/amigo/term/GO:0009566
positive regulation of vascular associated smooth muscle cell proliferation	Gene Ontology	GO:1904707	1	17	0.307899	0.40452	MMP2	http://amigo.geneontology.org/amigo/term/GO:1904707
positive regulation of filopodium assembly	Gene Ontology	GO:0051491	1	17	0.307899	0.40452	FAM65B	http://amigo.geneontology.org/amigo/term/GO:0051491
embryo development ending in birth or egg hatching	Gene Ontology	GO:0009792	1	17	0.307899	0.40452	FKBP1B	http://amigo.geneontology.org/amigo/term/GO:0009792
negative regulation of chondrocyte differentiation	Gene Ontology	GO:0032331	1	17	0.307899	0.40452	ADAMTS7	http://amigo.geneontology.org/amigo/term/GO:0032331
gamma-aminobutyric acid signaling pathway	Gene Ontology	GO:0007214	1	17	0.307899	0.40452	PHF24	http://amigo.geneontology.org/amigo/term/GO:0007214
positive regulation of neuroblast proliferation	Gene Ontology	GO:0002052	1	17	0.307899	0.40452	GLI2	http://amigo.geneontology.org/amigo/term/GO:0002052
positive regulation of extrinsic apoptotic signaling pathway	Gene Ontology	GO:2001238	1	17	0.307899	0.40452	PTPRC	http://amigo.geneontology.org/amigo/term/GO:2001238
NADH dehydrogenase (ubiquinone) activity	Gene Ontology	GO:0008137	1	17	0.307899	0.40452	NDUFS7	http://amigo.geneontology.org/amigo/term/GO:0008137
positive regulation of cell cycle arrest	Gene Ontology	GO:0071158	1	17	0.307899	0.40452	FAP	http://amigo.geneontology.org/amigo/term/GO:0071158
negative regulation of Rho protein signal transduction	Gene Ontology	GO:0035024	1	17	0.307899	0.40452	FAM65B	http://amigo.geneontology.org/amigo/term/GO:0035024
cardiac muscle contraction	Gene Ontology	GO:0060048	1	17	0.307899	0.40452	ATP1B1	http://amigo.geneontology.org/amigo/term/GO:0060048
cortical cytoskeleton organization	Gene Ontology	GO:0030865	1	17	0.307899	0.40452	RAC2	http://amigo.geneontology.org/amigo/term/GO:0030865
embryonic pattern specification	Gene Ontology	GO:0009880	1	17	0.307899	0.40452	LHX1	http://amigo.geneontology.org/amigo/term/GO:0009880
positive regulation of axon extension	Gene Ontology	GO:0045773	1	17	0.307899	0.40452	ZFYVE27	http://amigo.geneontology.org/amigo/term/GO:0045773
negative regulation of viral genome replication	Gene Ontology	GO:0045071	1	17	0.307899	0.40452	TF	http://amigo.geneontology.org/amigo/term/GO:0045071
chemokine binding	Gene Ontology	GO:0019956	1	17	0.307899	0.40452	PDPN	http://amigo.geneontology.org/amigo/term/GO:0019956
response to ischemia	Gene Ontology	GO:0002931	1	17	0.307899	0.40452	CSF1R	http://amigo.geneontology.org/amigo/term/GO:0002931
protein transport	Gene Ontology	GO:0015031	3	94	0.313006	0.410943	GPR89B|LRP2|ARRDC2	http://amigo.geneontology.org/amigo/term/GO:0015031
transmembrane signaling receptor activity	Gene Ontology	GO:0004888	2	54	0.313547	0.411081	CD44|HMCN1	http://amigo.geneontology.org/amigo/term/GO:0004888
skeletal system development	Gene Ontology	GO:0001501	2	54	0.313547	0.411081	COL5A2|COL13A1	http://amigo.geneontology.org/amigo/term/GO:0001501
smoothened signaling pathway	Gene Ontology	GO:0007224	2	55	0.321005	0.414263	GLI2|BOC	http://amigo.geneontology.org/amigo/term/GO:0007224
regulation of alternative mRNA splicing, via spliceosome	Gene Ontology	GO:0000381	2	55	0.321005	0.414263	CELF2|RBFOX1	http://amigo.geneontology.org/amigo/term/GO:0000381
SMAD protein signal transduction	Gene Ontology	GO:0060395	2	55	0.321005	0.414263	INHBB|HNF4A	http://amigo.geneontology.org/amigo/term/GO:0060395
developmental growth	Gene Ontology	GO:0048589	1	18	0.321912	0.414263	GLI2	http://amigo.geneontology.org/amigo/term/GO:0048589
single fertilization	Gene Ontology	GO:0007338	1	18	0.321912	0.414263	FOXL2	http://amigo.geneontology.org/amigo/term/GO:0007338
cell motility	Gene Ontology	GO:0048870	1	18	0.321912	0.414263	FAM84A	http://amigo.geneontology.org/amigo/term/GO:0048870
neural tube development	Gene Ontology	GO:0021915	1	18	0.321912	0.414263	DACT1	http://amigo.geneontology.org/amigo/term/GO:0021915
membrane fusion	Gene Ontology	GO:0061025	1	18	0.321912	0.414263	DCSTAMP	http://amigo.geneontology.org/amigo/term/GO:0061025
protein disulfide oxidoreductase activity	Gene Ontology	GO:0015035	1	18	0.321912	0.414263	TXN	http://amigo.geneontology.org/amigo/term/GO:0015035
synaptic membrane adhesion	Gene Ontology	GO:0099560	1	18	0.321912	0.414263	NCAM1	http://amigo.geneontology.org/amigo/term/GO:0099560
chaperone cofactor-dependent protein refolding	Gene Ontology	GO:0051085	1	18	0.321912	0.414263	HSPA9	http://amigo.geneontology.org/amigo/term/GO:0051085
ephrin receptor binding	Gene Ontology	GO:0046875	1	18	0.321912	0.414263	AQP1	http://amigo.geneontology.org/amigo/term/GO:0046875
dynein light intermediate chain binding	Gene Ontology	GO:0051959	1	18	0.321912	0.414263	DNAH8	http://amigo.geneontology.org/amigo/term/GO:0051959
neuropeptide binding	Gene Ontology	GO:0042923	1	18	0.321912	0.414263	SSTR4	http://amigo.geneontology.org/amigo/term/GO:0042923
methylation	Gene Ontology	GO:0032259	1	18	0.321912	0.414263	HNMT	http://amigo.geneontology.org/amigo/term/GO:0032259
DNA replication origin binding	Gene Ontology	GO:0003688	1	18	0.321912	0.414263	MCM5	http://amigo.geneontology.org/amigo/term/GO:0003688
lipid homeostasis	Gene Ontology	GO:0055088	1	18	0.321912	0.414263	ACOX2	http://amigo.geneontology.org/amigo/term/GO:0055088
pigmentation	Gene Ontology	GO:0043473	1	18	0.321912	0.414263	SPARC	http://amigo.geneontology.org/amigo/term/GO:0043473
embryonic cranial skeleton morphogenesis	Gene Ontology	GO:0048701	1	18	0.321912	0.414263	PRRX1	http://amigo.geneontology.org/amigo/term/GO:0048701
enzyme regulator activity	Gene Ontology	GO:0030234	1	18	0.321912	0.414263	SLN	http://amigo.geneontology.org/amigo/term/GO:0030234
protein-membrane adaptor activity	Gene Ontology	GO:0043495	1	18	0.321912	0.414263	SLC9A3R2	http://amigo.geneontology.org/amigo/term/GO:0043495
condensed nuclear chromosome	Gene Ontology	GO:0000794	1	18	0.321912	0.414263	CHEK1	http://amigo.geneontology.org/amigo/term/GO:0000794
syntaxin-1 binding	Gene Ontology	GO:0017075	1	18	0.321912	0.414263	CPLX1	http://amigo.geneontology.org/amigo/term/GO:0017075
positive regulation of protein kinase activity	Gene Ontology	GO:0045860	1	18	0.321912	0.414263	RELN	http://amigo.geneontology.org/amigo/term/GO:0045860
presynaptic active zone	Gene Ontology	GO:0048786	1	18	0.321912	0.414263	GAD1	http://amigo.geneontology.org/amigo/term/GO:0048786
positive regulation of DNA repair	Gene Ontology	GO:0045739	1	18	0.321912	0.414263	PCNA	http://amigo.geneontology.org/amigo/term/GO:0045739
inorganic anion transport	Gene Ontology	GO:0015698	1	18	0.321912	0.414263	GPR89B	http://amigo.geneontology.org/amigo/term/GO:0015698
mRNA processing	Gene Ontology	GO:0006397	2	56	0.328442	0.422378	RBM38|RBFOX1	http://amigo.geneontology.org/amigo/term/GO:0006397
histone binding	Gene Ontology	GO:0042393	3	98	0.335177	0.427248	NASP|ATAD2|SNCA	http://amigo.geneontology.org/amigo/term/GO:0042393
positive regulation of erythrocyte differentiation	Gene Ontology	GO:0045648	1	19	0.335641	0.427248	TAL1	http://amigo.geneontology.org/amigo/term/GO:0045648
positive regulation of cysteine-type endopeptidase activity involved in apoptotic process	Gene Ontology	GO:0043280	1	19	0.335641	0.427248	FOXL2	http://amigo.geneontology.org/amigo/term/GO:0043280
neuronal stem cell population maintenance	Gene Ontology	GO:0097150	1	19	0.335641	0.427248	PRRX1	http://amigo.geneontology.org/amigo/term/GO:0097150
bone morphogenesis	Gene Ontology	GO:0060349	1	19	0.335641	0.427248	TF	http://amigo.geneontology.org/amigo/term/GO:0060349
phospholipid transport	Gene Ontology	GO:0015914	1	19	0.335641	0.427248	PRELID1	http://amigo.geneontology.org/amigo/term/GO:0015914
skeletal muscle fiber development	Gene Ontology	GO:0048741	1	19	0.335641	0.427248	FAM65B	http://amigo.geneontology.org/amigo/term/GO:0048741
adipose tissue development	Gene Ontology	GO:0060612	1	19	0.335641	0.427248	SH3PXD2B	http://amigo.geneontology.org/amigo/term/GO:0060612
outflow tract septum morphogenesis	Gene Ontology	GO:0003148	1	19	0.335641	0.427248	LRP2	http://amigo.geneontology.org/amigo/term/GO:0003148
reactive oxygen species metabolic process	Gene Ontology	GO:0072593	1	19	0.335641	0.427248	PREX1	http://amigo.geneontology.org/amigo/term/GO:0072593
sensory perception of pain	Gene Ontology	GO:0019233	1	19	0.335641	0.427248	AQP1	http://amigo.geneontology.org/amigo/term/GO:0019233
regulation of G protein-coupled receptor signaling pathway	Gene Ontology	GO:0008277	1	19	0.335641	0.427248	PHF24	http://amigo.geneontology.org/amigo/term/GO:0008277
condensed chromosome	Gene Ontology	GO:0000793	1	19	0.335641	0.427248	PES1	http://amigo.geneontology.org/amigo/term/GO:0000793
stem cell differentiation	Gene Ontology	GO:0048863	1	19	0.335641	0.427248	PHF5A	http://amigo.geneontology.org/amigo/term/GO:0048863
gamma-tubulin binding	Gene Ontology	GO:0043015	1	19	0.335641	0.427248	CEP57L1	http://amigo.geneontology.org/amigo/term/GO:0043015
microtubule-based movement	Gene Ontology	GO:0007018	2	57	0.335857	0.427248	DYNLRB2|DNAH8	http://amigo.geneontology.org/amigo/term/GO:0007018
positive regulation of protein phosphorylation	Gene Ontology	GO:0001934	2	58	0.343247	0.436354	PGF|VEGFA	http://amigo.geneontology.org/amigo/term/GO:0001934
positive regulation of GTPase activity	Gene Ontology	GO:0043547	5	187	0.34824	0.439339	ELMOD1|DOCK8|TAGAP|RGS2|PREX1	http://amigo.geneontology.org/amigo/term/GO:0043547
protein serine/threonine kinase activator activity	Gene Ontology	GO:0043539	1	20	0.349093	0.439339	TF	http://amigo.geneontology.org/amigo/term/GO:0043539
adherens junction organization	Gene Ontology	GO:0034332	1	20	0.349093	0.439339	DSP	http://amigo.geneontology.org/amigo/term/GO:0034332
embryonic skeletal system development	Gene Ontology	GO:0048706	1	20	0.349093	0.439339	HSD17B7	http://amigo.geneontology.org/amigo/term/GO:0048706
response to estrogen	Gene Ontology	GO:0043627	1	20	0.349093	0.439339	PGR	http://amigo.geneontology.org/amigo/term/GO:0043627
negative regulation of G1/S transition of mitotic cell cycle	Gene Ontology	GO:2000134	1	20	0.349093	0.439339	DACT1	http://amigo.geneontology.org/amigo/term/GO:2000134
retina layer formation	Gene Ontology	GO:0010842	1	20	0.349093	0.439339	LHX1	http://amigo.geneontology.org/amigo/term/GO:0010842
regulation of dopamine secretion	Gene Ontology	GO:0014059	1	20	0.349093	0.439339	SNCA	http://amigo.geneontology.org/amigo/term/GO:0014059
nuclear inner membrane	Gene Ontology	GO:0005637	1	20	0.349093	0.439339	LMNB1	http://amigo.geneontology.org/amigo/term/GO:0005637
stereocilium	Gene Ontology	GO:0032420	1	20	0.349093	0.439339	FAM65B	http://amigo.geneontology.org/amigo/term/GO:0032420
GTPase binding	Gene Ontology	GO:0051020	1	20	0.349093	0.439339	LCP1	http://amigo.geneontology.org/amigo/term/GO:0051020
negative regulation of endothelial cell apoptotic process	Gene Ontology	GO:2000352	1	20	0.349093	0.439339	FGG	http://amigo.geneontology.org/amigo/term/GO:2000352
regulation of growth	Gene Ontology	GO:0040008	1	20	0.349093	0.439339	CCNB2	http://amigo.geneontology.org/amigo/term/GO:0040008
potassium channel regulator activity	Gene Ontology	GO:0015459	1	20	0.349093	0.439339	SGK1	http://amigo.geneontology.org/amigo/term/GO:0015459
cellular calcium ion homeostasis	Gene Ontology	GO:0006874	2	59	0.350611	0.440661	PTH1R|ATP1B1	http://amigo.geneontology.org/amigo/term/GO:0006874
positive regulation of kinase activity	Gene Ontology	GO:0033674	2	59	0.350611	0.440661	CSF1R|NTRK2	http://amigo.geneontology.org/amigo/term/GO:0033674
serine-type endopeptidase activity	Gene Ontology	GO:0004252	3	101	0.351786	0.441843	FAP|PCSK9|DPP4	http://amigo.geneontology.org/amigo/term/GO:0004252
cellular response to organic cyclic compound	Gene Ontology	GO:0071407	1	21	0.362273	0.450212	ALPL	http://amigo.geneontology.org/amigo/term/GO:0071407
negative regulation of extrinsic apoptotic signaling pathway via death domain receptors	Gene Ontology	GO:1902042	1	21	0.362273	0.450212	FGG	http://amigo.geneontology.org/amigo/term/GO:1902042
cytoplasmic dynein complex	Gene Ontology	GO:0005868	1	21	0.362273	0.450212	DYNLRB2	http://amigo.geneontology.org/amigo/term/GO:0005868
replication fork	Gene Ontology	GO:0005657	1	21	0.362273	0.450212	UHRF1	http://amigo.geneontology.org/amigo/term/GO:0005657
replication fork processing	Gene Ontology	GO:0031297	1	21	0.362273	0.450212	PCNA	http://amigo.geneontology.org/amigo/term/GO:0031297
preribosome, large subunit precursor	Gene Ontology	GO:0030687	1	21	0.362273	0.450212	PES1	http://amigo.geneontology.org/amigo/term/GO:0030687
cis-regulatory region sequence-specific DNA binding	Gene Ontology	GO:0000987	1	21	0.362273	0.450212	LHX1	http://amigo.geneontology.org/amigo/term/GO:0000987
positive regulation of ATPase activity	Gene Ontology	GO:0032781	1	21	0.362273	0.450212	ATP1B1	http://amigo.geneontology.org/amigo/term/GO:0032781
COP9 signalosome	Gene Ontology	GO:0008180	1	21	0.362273	0.450212	TMOD1	http://amigo.geneontology.org/amigo/term/GO:0008180
positive regulation of phagocytosis	Gene Ontology	GO:0050766	1	21	0.362273	0.450212	SOD1	http://amigo.geneontology.org/amigo/term/GO:0050766
methyltransferase activity	Gene Ontology	GO:0008168	1	21	0.362273	0.450212	NSUN4	http://amigo.geneontology.org/amigo/term/GO:0008168
ventricular septum development	Gene Ontology	GO:0003281	1	21	0.362273	0.450212	LRP2	http://amigo.geneontology.org/amigo/term/GO:0003281
maturation of SSU-rRNA from tricistronic rRNA transcript (SSU-rRNA, 5.8S rRNA, LSU-rRNA)	Gene Ontology	GO:0000462	1	21	0.362273	0.450212	DCAF13	http://amigo.geneontology.org/amigo/term/GO:0000462
glycolytic process	Gene Ontology	GO:0006096	1	21	0.362273	0.450212	GAPDH	http://amigo.geneontology.org/amigo/term/GO:0006096
regulation of multicellular organism growth	Gene Ontology	GO:0040014	1	21	0.362273	0.450212	SOD1	http://amigo.geneontology.org/amigo/term/GO:0040014
regulation of actin filament polymerization	Gene Ontology	GO:0030833	1	21	0.362273	0.450212	GBA2	http://amigo.geneontology.org/amigo/term/GO:0030833
apoptotic process	Gene Ontology	GO:0006915	3	104	0.368346	0.457458	PRELID1|PRKCD|SGK1	http://amigo.geneontology.org/amigo/term/GO:0006915
intracellular membrane-bounded organelle	Gene Ontology	GO:0043231	6	237	0.369079	0.458067	RAC2|SNX5|AHCYL1|FKBP1B|FAR1|SYNDIG1	http://amigo.geneontology.org/amigo/term/GO:0043231
regulation of ion transmembrane transport	Gene Ontology	GO:0034765	2	62	0.372523	0.458994	GPR89B|KCNJ16	http://amigo.geneontology.org/amigo/term/GO:0034765
DNA damage checkpoint	Gene Ontology	GO:0000077	1	22	0.375186	0.458994	CHEK1	http://amigo.geneontology.org/amigo/term/GO:0000077
chromosome, centromeric region	Gene Ontology	GO:0000775	1	22	0.375186	0.458994	CENPU	http://amigo.geneontology.org/amigo/term/GO:0000775
estrogen receptor binding	Gene Ontology	GO:0030331	1	22	0.375186	0.458994	FOXL2	http://amigo.geneontology.org/amigo/term/GO:0030331
transport vesicle	Gene Ontology	GO:0030133	1	22	0.375186	0.458994	CRISPLD2	http://amigo.geneontology.org/amigo/term/GO:0030133
lipopolysaccharide binding	Gene Ontology	GO:0001530	1	22	0.375186	0.458994	TF	http://amigo.geneontology.org/amigo/term/GO:0001530
actin filament polymerization	Gene Ontology	GO:0030041	1	22	0.375186	0.458994	MSRB1	http://amigo.geneontology.org/amigo/term/GO:0030041
establishment of protein localization	Gene Ontology	GO:0045184	1	22	0.375186	0.458994	FAM65B	http://amigo.geneontology.org/amigo/term/GO:0045184
basal plasma membrane	Gene Ontology	GO:0009925	1	22	0.375186	0.458994	AQP1	http://amigo.geneontology.org/amigo/term/GO:0009925
3'-5'-exoribonuclease activity	Gene Ontology	GO:0000175	1	22	0.375186	0.458994	NOCT	http://amigo.geneontology.org/amigo/term/GO:0000175
positive regulation of axonogenesis	Gene Ontology	GO:0050772	1	22	0.375186	0.458994	NTRK2	http://amigo.geneontology.org/amigo/term/GO:0050772
mRNA polyadenylation	Gene Ontology	GO:0006378	1	22	0.375186	0.458994	AHCYL1	http://amigo.geneontology.org/amigo/term/GO:0006378
social behavior	Gene Ontology	GO:0035176	1	22	0.375186	0.458994	GAD1	http://amigo.geneontology.org/amigo/term/GO:0035176
osteoclast differentiation	Gene Ontology	GO:0030316	1	22	0.375186	0.458994	CSF1R	http://amigo.geneontology.org/amigo/term/GO:0030316
protein kinase A regulatory subunit binding	Gene Ontology	GO:0034237	1	22	0.375186	0.458994	WASF3	http://amigo.geneontology.org/amigo/term/GO:0034237
positive regulation of cyclin-dependent protein serine/threonine kinase activity	Gene Ontology	GO:0045737	1	22	0.375186	0.458994	SPDYA	http://amigo.geneontology.org/amigo/term/GO:0045737
molecular_function	Gene Ontology	GO:0003674	1	22	0.375186	0.458994	MUSTN1	http://amigo.geneontology.org/amigo/term/GO:0003674
response to wounding	Gene Ontology	GO:0009611	1	22	0.375186	0.458994	INHBB	http://amigo.geneontology.org/amigo/term/GO:0009611
phosphatidylinositol-3,5-bisphosphate binding	Gene Ontology	GO:0080025	1	22	0.375186	0.458994	SH3PXD2B	http://amigo.geneontology.org/amigo/term/GO:0080025
embryonic organ development	Gene Ontology	GO:0048568	1	22	0.375186	0.458994	GLI2	http://amigo.geneontology.org/amigo/term/GO:0048568
positive regulation of cell adhesion	Gene Ontology	GO:0045785	1	22	0.375186	0.458994	APBB1IP	http://amigo.geneontology.org/amigo/term/GO:0045785
U12-type spliceosomal complex	Gene Ontology	GO:0005689	1	22	0.375186	0.458994	PHF5A	http://amigo.geneontology.org/amigo/term/GO:0005689
protein C-terminus binding	Gene Ontology	GO:0008022	3	106	0.379346	0.463782	PCNA|SLC9A3R2|ATP1B1	http://amigo.geneontology.org/amigo/term/GO:0008022
DNA repair	Gene Ontology	GO:0006281	3	107	0.384831	0.46869	PCNA|MUTYH|INIP	http://amigo.geneontology.org/amigo/term/GO:0006281
regulation of cytosolic calcium ion concentration	Gene Ontology	GO:0051480	1	23	0.387839	0.46869	FKBP1B	http://amigo.geneontology.org/amigo/term/GO:0051480
proximal/distal pattern formation	Gene Ontology	GO:0009954	1	23	0.387839	0.46869	GLI2	http://amigo.geneontology.org/amigo/term/GO:0009954
ribonucleoprotein complex binding	Gene Ontology	GO:0043021	1	23	0.387839	0.46869	PES1	http://amigo.geneontology.org/amigo/term/GO:0043021
negative regulation of phosphoprotein phosphatase activity	Gene Ontology	GO:0032515	1	23	0.387839	0.46869	FKBP1B	http://amigo.geneontology.org/amigo/term/GO:0032515
regulation of insulin secretion	Gene Ontology	GO:0050796	1	23	0.387839	0.46869	HNF4A	http://amigo.geneontology.org/amigo/term/GO:0050796
negative regulation of neuron projection development	Gene Ontology	GO:0010977	1	23	0.387839	0.46869	SPOCK1	http://amigo.geneontology.org/amigo/term/GO:0010977
Hsp70 protein binding	Gene Ontology	GO:0030544	1	23	0.387839	0.46869	PGR	http://amigo.geneontology.org/amigo/term/GO:0030544
response to heat	Gene Ontology	GO:0009408	1	23	0.387839	0.46869	SOD1	http://amigo.geneontology.org/amigo/term/GO:0009408
negative regulation of tumor necrosis factor production	Gene Ontology	GO:0032720	1	23	0.387839	0.46869	PTPN6	http://amigo.geneontology.org/amigo/term/GO:0032720
lamellipodium assembly	Gene Ontology	GO:0030032	1	23	0.387839	0.46869	WASF3	http://amigo.geneontology.org/amigo/term/GO:0030032
oxidoreductase activity, acting on the CH-OH group of donors, NAD or NADP as acceptor	Gene Ontology	GO:0016616	1	23	0.387839	0.46869	SDR16C5	http://amigo.geneontology.org/amigo/term/GO:0016616
protein-cysteine S-palmitoyltransferase activity	Gene Ontology	GO:0019706	1	23	0.387839	0.46869	ZDHHC2	http://amigo.geneontology.org/amigo/term/GO:0019706
actomyosin structure organization	Gene Ontology	GO:0031032	1	23	0.387839	0.46869	EPB41L3	http://amigo.geneontology.org/amigo/term/GO:0031032
T cell differentiation	Gene Ontology	GO:0030217	1	23	0.387839	0.46869	PREX1	http://amigo.geneontology.org/amigo/term/GO:0030217
positive regulation of TOR signaling	Gene Ontology	GO:0032008	1	23	0.387839	0.46869	RELN	http://amigo.geneontology.org/amigo/term/GO:0032008
phosphatidylinositol binding	Gene Ontology	GO:0035091	2	65	0.394132	0.475991	SNX30|SNX5	http://amigo.geneontology.org/amigo/term/GO:0035091
dendrite development	Gene Ontology	GO:0016358	1	24	0.400236	0.480283	RELN	http://amigo.geneontology.org/amigo/term/GO:0016358
synaptic vesicle endocytosis	Gene Ontology	GO:0048488	1	24	0.400236	0.480283	SNCA	http://amigo.geneontology.org/amigo/term/GO:0048488
glucose metabolic process	Gene Ontology	GO:0006006	1	24	0.400236	0.480283	GALM	http://amigo.geneontology.org/amigo/term/GO:0006006
regulation of RNA splicing	Gene Ontology	GO:0043484	1	24	0.400236	0.480283	RBM38	http://amigo.geneontology.org/amigo/term/GO:0043484
amino acid transmembrane transport	Gene Ontology	GO:0003333	1	24	0.400236	0.480283	SLC7A13	http://amigo.geneontology.org/amigo/term/GO:0003333
homeostasis of number of cells within a tissue	Gene Ontology	GO:0048873	1	24	0.400236	0.480283	SASH3	http://amigo.geneontology.org/amigo/term/GO:0048873
base-excision repair	Gene Ontology	GO:0006284	1	24	0.400236	0.480283	MUTYH	http://amigo.geneontology.org/amigo/term/GO:0006284
negative regulation of autophagy	Gene Ontology	GO:0010507	1	24	0.400236	0.480283	BMF	http://amigo.geneontology.org/amigo/term/GO:0010507
positive regulation of substrate adhesion-dependent cell spreading	Gene Ontology	GO:1900026	1	24	0.400236	0.480283	PREX1	http://amigo.geneontology.org/amigo/term/GO:1900026
centriolar satellite	Gene Ontology	GO:0034451	2	66	0.401261	0.480594	CENPU|ODF2L	http://amigo.geneontology.org/amigo/term/GO:0034451
intermediate filament	Gene Ontology	GO:0005882	3	111	0.406648	0.486738	SLC1A4|LMNB1|DSP	http://amigo.geneontology.org/amigo/term/GO:0005882
bicarbonate transport	Gene Ontology	GO:0015701	1	25	0.412382	0.488634	SLC26A4	http://amigo.geneontology.org/amigo/term/GO:0015701
negative regulation of T cell proliferation	Gene Ontology	GO:0042130	1	25	0.412382	0.488634	PTPN6	http://amigo.geneontology.org/amigo/term/GO:0042130
cellular response to heat	Gene Ontology	GO:0034605	1	25	0.412382	0.488634	SCARA5	http://amigo.geneontology.org/amigo/term/GO:0034605
forebrain development	Gene Ontology	GO:0030900	1	25	0.412382	0.488634	LRP2	http://amigo.geneontology.org/amigo/term/GO:0030900
tumor necrosis factor-mediated signaling pathway	Gene Ontology	GO:0033209	1	25	0.412382	0.488634	TRAF4	http://amigo.geneontology.org/amigo/term/GO:0033209
histone H3 acetylation	Gene Ontology	GO:0043966	1	25	0.412382	0.488634	SPI1	http://amigo.geneontology.org/amigo/term/GO:0043966
gluconeogenesis	Gene Ontology	GO:0006094	1	25	0.412382	0.488634	GAPDH	http://amigo.geneontology.org/amigo/term/GO:0006094
integral component of mitochondrial inner membrane	Gene Ontology	GO:0031305	1	25	0.412382	0.488634	MPC2	http://amigo.geneontology.org/amigo/term/GO:0031305
skeletal system morphogenesis	Gene Ontology	GO:0048705	1	25	0.412382	0.488634	SH3PXD2B	http://amigo.geneontology.org/amigo/term/GO:0048705
ubiquitin conjugating enzyme binding	Gene Ontology	GO:0031624	1	25	0.412382	0.488634	FOXL2	http://amigo.geneontology.org/amigo/term/GO:0031624
intermediate filament cytoskeleton	Gene Ontology	GO:0045111	1	25	0.412382	0.488634	DDX60	http://amigo.geneontology.org/amigo/term/GO:0045111
positive regulation of protein secretion	Gene Ontology	GO:0050714	1	25	0.412382	0.488634	FGG	http://amigo.geneontology.org/amigo/term/GO:0050714
somatic stem cell population maintenance	Gene Ontology	GO:0035019	1	25	0.412382	0.488634	SPI1	http://amigo.geneontology.org/amigo/term/GO:0035019
eye development	Gene Ontology	GO:0001654	1	25	0.412382	0.488634	SH3PXD2B	http://amigo.geneontology.org/amigo/term/GO:0001654
phosphatase binding	Gene Ontology	GO:0019902	1	25	0.412382	0.488634	SLC9A3R2	http://amigo.geneontology.org/amigo/term/GO:0019902
synapse organization	Gene Ontology	GO:0050808	1	25	0.412382	0.488634	SNCA	http://amigo.geneontology.org/amigo/term/GO:0050808
cytokine-mediated signaling pathway	Gene Ontology	GO:0019221	2	68	0.415396	0.491587	CD44|CSF3R	http://amigo.geneontology.org/amigo/term/GO:0019221
proton transmembrane transport	Gene Ontology	GO:1902600	2	68	0.415396	0.491587	NDUFA4|ATP1A1	http://amigo.geneontology.org/amigo/term/GO:1902600
nucleus	Gene Ontology	GO:0005634	53	2478	0.416323	0.492375	PDLIM4|GAMT|NUAK2|MKNK1|CPEB1|CELF2|PRDX1|MUTYH|RBKS|NOCT|NASP|CLIC2|TRAF4|FOXI3|PANK1|LHX1|SPI1|CCNA2|CERS3|TTK|AFF3|GLI2|PGR|INIP|FHL5|RBM38|CHEK1|PCNA|CHCHD2|TAL1|RGS2|SOD1|MSRB1|SYNPO2|TFCP2L1|GAPDH|MCM5|FOXL2|CENPU|PHOX2B|SASH3|NFIC|CCNB2|E2F5|RBFOX1|SGK1|ACAD9|MUSTN1|IRF8|HNF4A|ATAD2|MELK|SNCA	http://amigo.geneontology.org/amigo/term/GO:0005634
inner ear development	Gene Ontology	GO:0048839	1	26	0.424283	0.496799	PHOX2B	http://amigo.geneontology.org/amigo/term/GO:0048839
protein-DNA complex	Gene Ontology	GO:0032993	1	26	0.424283	0.496799	PGR	http://amigo.geneontology.org/amigo/term/GO:0032993
positive regulation of T cell proliferation	Gene Ontology	GO:0042102	1	26	0.424283	0.496799	SASH3	http://amigo.geneontology.org/amigo/term/GO:0042102
RNA processing	Gene Ontology	GO:0006396	1	26	0.424283	0.496799	DHRS11	http://amigo.geneontology.org/amigo/term/GO:0006396
cellular response to mechanical stimulus	Gene Ontology	GO:0071260	1	26	0.424283	0.496799	FAM65B	http://amigo.geneontology.org/amigo/term/GO:0071260
ceramide biosynthetic process	Gene Ontology	GO:0046513	1	26	0.424283	0.496799	CERS3	http://amigo.geneontology.org/amigo/term/GO:0046513
chromosome, telomeric region	Gene Ontology	GO:0000781	1	26	0.424283	0.496799	SPO11	http://amigo.geneontology.org/amigo/term/GO:0000781
cell maturation	Gene Ontology	GO:0048469	1	26	0.424283	0.496799	PTH1R	http://amigo.geneontology.org/amigo/term/GO:0048469
regulation of phosphoprotein phosphatase activity	Gene Ontology	GO:0043666	1	26	0.424283	0.496799	RCAN1	http://amigo.geneontology.org/amigo/term/GO:0043666
protein K63-linked ubiquitination	Gene Ontology	GO:0070534	1	26	0.424283	0.496799	TRAF4	http://amigo.geneontology.org/amigo/term/GO:0070534
positive regulation of smoothened signaling pathway	Gene Ontology	GO:0045880	1	26	0.424283	0.496799	PRRX1	http://amigo.geneontology.org/amigo/term/GO:0045880
negative regulation of cell death	Gene Ontology	GO:0060548	1	26	0.424283	0.496799	LRPAP1	http://amigo.geneontology.org/amigo/term/GO:0060548
embryonic forelimb morphogenesis	Gene Ontology	GO:0035115	1	26	0.424283	0.496799	RSPO2	http://amigo.geneontology.org/amigo/term/GO:0035115
Rab guanyl-nucleotide exchange factor activity	Gene Ontology	GO:0017112	1	26	0.424283	0.496799	DENND3	http://amigo.geneontology.org/amigo/term/GO:0017112
actin filament bundle assembly	Gene Ontology	GO:0051017	1	26	0.424283	0.496799	LCP1	http://amigo.geneontology.org/amigo/term/GO:0051017
positive regulation of glucose import	Gene Ontology	GO:0046326	1	26	0.424283	0.496799	FAM132A	http://amigo.geneontology.org/amigo/term/GO:0046326
postsynaptic density	Gene Ontology	GO:0014069	3	115	0.428231	0.50111	SYNDIG1|NTRK2|ATP1A1	http://amigo.geneontology.org/amigo/term/GO:0014069
endosome	Gene Ontology	GO:0005768	4	161	0.429068	0.501189	LRP2|LRPAP1|RAB25|SNX5	http://amigo.geneontology.org/amigo/term/GO:0005768
positive regulation of angiogenesis	Gene Ontology	GO:0045766	2	70	0.429363	0.501189	PGF|VEGFA	http://amigo.geneontology.org/amigo/term/GO:0045766
positive regulation of canonical Wnt signaling pathway	Gene Ontology	GO:0090263	2	70	0.429363	0.501189	RSPO2|DACT1	http://amigo.geneontology.org/amigo/term/GO:0090263
positive regulation of gene expression	Gene Ontology	GO:0010628	4	162	0.433577	0.504574	SH3PXD2B|MUSTN1|HNF4A|NTRK2	http://amigo.geneontology.org/amigo/term/GO:0010628
regulation of transcription by RNA polymerase II	Gene Ontology	GO:0006357	9	396	0.43493	0.504574	LHX1|SPI1|TAL1|HNF4A|TFCP2L1|GLI2|FOXL2|FOXI3|WDR77	http://amigo.geneontology.org/amigo/term/GO:0006357
anchored component of membrane	Gene Ontology	GO:0031225	1	27	0.435943	0.504574	ALPL	http://amigo.geneontology.org/amigo/term/GO:0031225
RNA phosphodiester bond hydrolysis, exonucleolytic	Gene Ontology	GO:0090503	1	27	0.435943	0.504574	NOCT	http://amigo.geneontology.org/amigo/term/GO:0090503
acrosomal vesicle	Gene Ontology	GO:0001669	1	27	0.435943	0.504574	ENKUR	http://amigo.geneontology.org/amigo/term/GO:0001669
lipid transport	Gene Ontology	GO:0006869	1	27	0.435943	0.504574	PRELID1	http://amigo.geneontology.org/amigo/term/GO:0006869
clathrin-coated pit	Gene Ontology	GO:0005905	1	27	0.435943	0.504574	LRP2	http://amigo.geneontology.org/amigo/term/GO:0005905
cellular response to hydrogen peroxide	Gene Ontology	GO:0070301	1	27	0.435943	0.504574	PRKCD	http://amigo.geneontology.org/amigo/term/GO:0070301
ephrin receptor signaling pathway	Gene Ontology	GO:0048013	1	27	0.435943	0.504574	NTRK2	http://amigo.geneontology.org/amigo/term/GO:0048013
establishment or maintenance of cell polarity	Gene Ontology	GO:0007163	1	27	0.435943	0.504574	RAC2	http://amigo.geneontology.org/amigo/term/GO:0007163
histone deacetylase complex	Gene Ontology	GO:0000118	1	27	0.435943	0.504574	TAL1	http://amigo.geneontology.org/amigo/term/GO:0000118
oxidoreductase activity, acting on paired donors, with incorporation or reduction of molecular oxygen, reduced flavin or flavoprotein as one donor, and incorporation of one atom of oxygen	Gene Ontology	GO:0016712	1	27	0.435943	0.504574	COQ6	http://amigo.geneontology.org/amigo/term/GO:0016712
negative regulation of osteoblast differentiation	Gene Ontology	GO:0045668	1	27	0.435943	0.504574	NOCT	http://amigo.geneontology.org/amigo/term/GO:0045668
endoplasmic reticulum to Golgi vesicle-mediated transport	Gene Ontology	GO:0006888	2	71	0.436279	0.504574	ANK1|TMED3	http://amigo.geneontology.org/amigo/term/GO:0006888
chromatin	Gene Ontology	GO:0000785	2	71	0.436279	0.504574	PCNA|CHEK1	http://amigo.geneontology.org/amigo/term/GO:0000785
axon	Gene Ontology	GO:0030424	4	163	0.438076	0.50634	LRP2|ZFYVE27|NTRK2|AQP1	http://amigo.geneontology.org/amigo/term/GO:0030424
endoplasmic reticulum membrane	Gene Ontology	GO:0005789	6	257	0.440992	0.509398	ZDHHC2|RTN1|DCSTAMP|MOGAT2|ABCD4|REEP6	http://amigo.geneontology.org/amigo/term/GO:0005789
cell-cell adhesion via plasma-membrane adhesion molecules	Gene Ontology	GO:0098742	1	28	0.447368	0.513928	UNC5D	http://amigo.geneontology.org/amigo/term/GO:0098742
positive regulation of epithelial to mesenchymal transition	Gene Ontology	GO:0010718	1	28	0.447368	0.513928	PDPN	http://amigo.geneontology.org/amigo/term/GO:0010718
phosphatase activity	Gene Ontology	GO:0016791	1	28	0.447368	0.513928	ATP1A1	http://amigo.geneontology.org/amigo/term/GO:0016791
cellular response to transforming growth factor beta stimulus	Gene Ontology	GO:0071560	1	28	0.447368	0.513928	CLEC3B	http://amigo.geneontology.org/amigo/term/GO:0071560
regulation of heart rate by cardiac conduction	Gene Ontology	GO:0086091	1	28	0.447368	0.513928	DSP	http://amigo.geneontology.org/amigo/term/GO:0086091
positive regulation of tyrosine phosphorylation of STAT protein	Gene Ontology	GO:0042531	1	28	0.447368	0.513928	CSF1R	http://amigo.geneontology.org/amigo/term/GO:0042531
regulation of translation	Gene Ontology	GO:0006417	1	28	0.447368	0.513928	ACO1	http://amigo.geneontology.org/amigo/term/GO:0006417
positive regulation of endothelial cell migration	Gene Ontology	GO:0010595	1	28	0.447368	0.513928	SPARC	http://amigo.geneontology.org/amigo/term/GO:0010595
neuron development	Gene Ontology	GO:0048666	1	28	0.447368	0.513928	UGCG	http://amigo.geneontology.org/amigo/term/GO:0048666
late endosome	Gene Ontology	GO:0005770	2	73	0.449975	0.516608	PCSK9|LGMN	http://amigo.geneontology.org/amigo/term/GO:0005770
positive regulation of pri-miRNA transcription by RNA polymerase II	Gene Ontology	GO:1902895	1	29	0.458562	0.524548	SPI1	http://amigo.geneontology.org/amigo/term/GO:1902895
intrinsic apoptotic signaling pathway in response to DNA damage	Gene Ontology	GO:0008630	1	29	0.458562	0.524548	CRIP1	http://amigo.geneontology.org/amigo/term/GO:0008630
nuclear receptor transcription coactivator activity	Gene Ontology	GO:0030374	1	29	0.458562	0.524548	WDR77	http://amigo.geneontology.org/amigo/term/GO:0030374
Rho protein signal transduction	Gene Ontology	GO:0007266	1	29	0.458562	0.524548	PDPN	http://amigo.geneontology.org/amigo/term/GO:0007266
muscle contraction	Gene Ontology	GO:0006936	1	29	0.458562	0.524548	TMOD1	http://amigo.geneontology.org/amigo/term/GO:0006936
cytoskeletal protein binding	Gene Ontology	GO:0008092	1	29	0.458562	0.524548	ANK1	http://amigo.geneontology.org/amigo/term/GO:0008092
ribonucleoprotein complex	Gene Ontology	GO:1990904	2	75	0.463481	0.529211	CELF2|GAPDH	http://amigo.geneontology.org/amigo/term/GO:1990904
centriole	Gene Ontology	GO:0005814	2	75	0.463481	0.529211	CAPG|CEP19	http://amigo.geneontology.org/amigo/term/GO:0005814
positive regulation of I-kappaB kinase/NF-kappaB signaling	Gene Ontology	GO:0043123	2	75	0.463481	0.529211	TF|CTH	http://amigo.geneontology.org/amigo/term/GO:0043123
amyloid-beta binding	Gene Ontology	GO:0001540	1	30	0.469529	0.53353	ITGB2	http://amigo.geneontology.org/amigo/term/GO:0001540
Hsp90 protein binding	Gene Ontology	GO:0051879	1	30	0.469529	0.53353	PGR	http://amigo.geneontology.org/amigo/term/GO:0051879
motor activity	Gene Ontology	GO:0003774	1	30	0.469529	0.53353	DYNLRB2	http://amigo.geneontology.org/amigo/term/GO:0003774
embryonic limb morphogenesis	Gene Ontology	GO:0030326	1	30	0.469529	0.53353	PRRX1	http://amigo.geneontology.org/amigo/term/GO:0030326
G2/M transition of mitotic cell cycle	Gene Ontology	GO:0000086	1	30	0.469529	0.53353	CCNA2	http://amigo.geneontology.org/amigo/term/GO:0000086
small-subunit processome	Gene Ontology	GO:0032040	1	30	0.469529	0.53353	DCAF13	http://amigo.geneontology.org/amigo/term/GO:0032040
cis-Golgi network	Gene Ontology	GO:0005801	1	30	0.469529	0.53353	LRPAP1	http://amigo.geneontology.org/amigo/term/GO:0005801
endosome to lysosome transport	Gene Ontology	GO:0008333	1	30	0.469529	0.53353	DENND3	http://amigo.geneontology.org/amigo/term/GO:0008333
postsynaptic membrane	Gene Ontology	GO:0045211	2	76	0.47016	0.533925	PDLIM4|CHRNA3	http://amigo.geneontology.org/amigo/term/GO:0045211
cellular response to DNA damage stimulus	Gene Ontology	GO:0006974	3	123	0.4705	0.533989	SPDYA|INIP|CHEK1	http://amigo.geneontology.org/amigo/term/GO:0006974
positive regulation of cell migration	Gene Ontology	GO:0030335	3	124	0.475686	0.53955	CSF1R|PDPN|AQP1	http://amigo.geneontology.org/amigo/term/GO:0030335
motile cilium	Gene Ontology	GO:0031514	1	31	0.480275	0.542469	SORD	http://amigo.geneontology.org/amigo/term/GO:0031514
single-stranded RNA binding	Gene Ontology	GO:0003727	1	31	0.480275	0.542469	DDX60	http://amigo.geneontology.org/amigo/term/GO:0003727
protein-macromolecule adaptor activity	Gene Ontology	GO:0030674	1	31	0.480275	0.542469	ANK1	http://amigo.geneontology.org/amigo/term/GO:0030674
cellular response to growth factor stimulus	Gene Ontology	GO:0071363	1	31	0.480275	0.542469	SPARC	http://amigo.geneontology.org/amigo/term/GO:0071363
clathrin binding	Gene Ontology	GO:0030276	1	31	0.480275	0.542469	NCALD	http://amigo.geneontology.org/amigo/term/GO:0030276
negative regulation of protein kinase B signaling	Gene Ontology	GO:0051898	1	31	0.480275	0.542469	XDH	http://amigo.geneontology.org/amigo/term/GO:0051898
spermatogenesis	Gene Ontology	GO:0007283	3	125	0.480849	0.542792	LHCGR|RGS2|SOD1	http://amigo.geneontology.org/amigo/term/GO:0007283
anterior/posterior pattern specification	Gene Ontology	GO:0009952	2	78	0.483368	0.545308	GLI2|LHX1	http://amigo.geneontology.org/amigo/term/GO:0009952
circadian rhythm	Gene Ontology	GO:0007623	1	32	0.490803	0.551714	NTRK2	http://amigo.geneontology.org/amigo/term/GO:0007623
neuron projection morphogenesis	Gene Ontology	GO:0048812	1	32	0.490803	0.551714	SGK1	http://amigo.geneontology.org/amigo/term/GO:0048812
Ras protein signal transduction	Gene Ontology	GO:0007265	1	32	0.490803	0.551714	CCNA2	http://amigo.geneontology.org/amigo/term/GO:0007265
phosphatidylinositol-mediated signaling	Gene Ontology	GO:0048015	1	32	0.490803	0.551714	CSF1R	http://amigo.geneontology.org/amigo/term/GO:0048015
negative regulation of cold-induced thermogenesis	Gene Ontology	GO:0120163	1	32	0.490803	0.551714	ACOT13	http://amigo.geneontology.org/amigo/term/GO:0120163
neuromuscular process controlling balance	Gene Ontology	GO:0050885	1	32	0.490803	0.551714	RBFOX1	http://amigo.geneontology.org/amigo/term/GO:0050885
GTPase activator activity	Gene Ontology	GO:0005096	4	175	0.491135	0.551758	ELMOD1|TAGAP|RGS2|GMIP	http://amigo.geneontology.org/amigo/term/GO:0005096
adherens junction	Gene Ontology	GO:0005912	2	80	0.49637	0.557307	PDLIM4|PDLIM3	http://amigo.geneontology.org/amigo/term/GO:0005912
peptidyl-prolyl cis-trans isomerase activity	Gene Ontology	GO:0003755	1	33	0.501119	0.559637	FKBP1B	http://amigo.geneontology.org/amigo/term/GO:0003755
scaffold protein binding	Gene Ontology	GO:0097110	1	33	0.501119	0.559637	DSP	http://amigo.geneontology.org/amigo/term/GO:0097110
protein peptidyl-prolyl isomerization	Gene Ontology	GO:0000413	1	33	0.501119	0.559637	FKBP1B	http://amigo.geneontology.org/amigo/term/GO:0000413
damaged DNA binding	Gene Ontology	GO:0003684	1	33	0.501119	0.559637	PCNA	http://amigo.geneontology.org/amigo/term/GO:0003684
catalytic activity	Gene Ontology	GO:0003824	1	33	0.501119	0.559637	ECI2	http://amigo.geneontology.org/amigo/term/GO:0003824
transcription repressor complex	Gene Ontology	GO:0017053	1	33	0.501119	0.559637	GLI2	http://amigo.geneontology.org/amigo/term/GO:0017053
receptor-mediated endocytosis	Gene Ontology	GO:0006898	1	33	0.501119	0.559637	LRP2	http://amigo.geneontology.org/amigo/term/GO:0006898
G1/S transition of mitotic cell cycle	Gene Ontology	GO:0000082	1	33	0.501119	0.559637	SPDYA	http://amigo.geneontology.org/amigo/term/GO:0000082
microtubule organizing center	Gene Ontology	GO:0005815	1	33	0.501119	0.559637	SMTNL2	http://amigo.geneontology.org/amigo/term/GO:0005815
neuropeptide signaling pathway	Gene Ontology	GO:0007218	2	81	0.502792	0.561173	GAL|SSTR4	http://amigo.geneontology.org/amigo/term/GO:0007218
cellular response to glucose starvation	Gene Ontology	GO:0042149	1	34	0.511226	0.568901	NUAK2	http://amigo.geneontology.org/amigo/term/GO:0042149
secretory granule	Gene Ontology	GO:0030141	1	34	0.511226	0.568901	CHGB	http://amigo.geneontology.org/amigo/term/GO:0030141
cholesterol binding	Gene Ontology	GO:0015485	1	34	0.511226	0.568901	STAR	http://amigo.geneontology.org/amigo/term/GO:0015485
non-membrane spanning protein tyrosine kinase activity	Gene Ontology	GO:0004715	1	34	0.511226	0.568901	MELK	http://amigo.geneontology.org/amigo/term/GO:0004715
mitochondrial nucleoid	Gene Ontology	GO:0042645	1	34	0.511226	0.568901	HSPA9	http://amigo.geneontology.org/amigo/term/GO:0042645
cell division	Gene Ontology	GO:0051301	2	83	0.515477	0.573294	CCNB2|CCNA2	http://amigo.geneontology.org/amigo/term/GO:0051301
SMAD binding	Gene Ontology	GO:0046332	1	35	0.521129	0.576852	COL5A2	http://amigo.geneontology.org/amigo/term/GO:0046332
extrinsic component of membrane	Gene Ontology	GO:0019898	1	35	0.521129	0.576852	NCF1	http://amigo.geneontology.org/amigo/term/GO:0019898
determination of left/right symmetry	Gene Ontology	GO:0007368	1	35	0.521129	0.576852	ARMC4	http://amigo.geneontology.org/amigo/term/GO:0007368
chromatin organization	Gene Ontology	GO:0006325	1	35	0.521129	0.576852	ATAD2	http://amigo.geneontology.org/amigo/term/GO:0006325
blood coagulation	Gene Ontology	GO:0007596	1	35	0.521129	0.576852	HNF4A	http://amigo.geneontology.org/amigo/term/GO:0007596
double-strand break repair	Gene Ontology	GO:0006302	1	35	0.521129	0.576852	ESCO2	http://amigo.geneontology.org/amigo/term/GO:0006302
metalloendopeptidase activity	Gene Ontology	GO:0004222	2	84	0.521739	0.576852	ADAMTS7|MMP2	http://amigo.geneontology.org/amigo/term/GO:0004222
potassium ion transmembrane transport	Gene Ontology	GO:0071805	2	84	0.521739	0.576852	ATP1A1|AQP1	http://amigo.geneontology.org/amigo/term/GO:0071805
peptidyl-tyrosine dephosphorylation	Gene Ontology	GO:0035335	2	85	0.527946	0.583373	PTPRC|PTPN6	http://amigo.geneontology.org/amigo/term/GO:0035335
nuclear receptor activity	Gene Ontology	GO:0004879	1	36	0.530831	0.584504	PGR	http://amigo.geneontology.org/amigo/term/GO:0004879
positive regulation of pathway-restricted SMAD protein phosphorylation	Gene Ontology	GO:0010862	1	36	0.530831	0.584504	INHBB	http://amigo.geneontology.org/amigo/term/GO:0010862
receptor tyrosine kinase binding	Gene Ontology	GO:0030971	1	36	0.530831	0.584504	PCNA	http://amigo.geneontology.org/amigo/term/GO:0030971
U2-type precatalytic spliceosome	Gene Ontology	GO:0071005	1	36	0.530831	0.584504	PHF5A	http://amigo.geneontology.org/amigo/term/GO:0071005
positive regulation of stress fiber assembly	Gene Ontology	GO:0051496	1	36	0.530831	0.584504	SH3PXD2B	http://amigo.geneontology.org/amigo/term/GO:0051496
cellular response to interleukin-1	Gene Ontology	GO:0071347	1	36	0.530831	0.584504	ADAMTS7	http://amigo.geneontology.org/amigo/term/GO:0071347
chromosome segregation	Gene Ontology	GO:0007059	1	37	0.540337	0.593237	TTK	http://amigo.geneontology.org/amigo/term/GO:0007059
xenobiotic metabolic process	Gene Ontology	GO:0006805	1	37	0.540337	0.593237	HNF4A	http://amigo.geneontology.org/amigo/term/GO:0006805
perikaryon	Gene Ontology	GO:0043204	1	37	0.540337	0.593237	VIP	http://amigo.geneontology.org/amigo/term/GO:0043204
B cell differentiation	Gene Ontology	GO:0030183	1	37	0.540337	0.593237	PTPRC	http://amigo.geneontology.org/amigo/term/GO:0030183
synaptic vesicle membrane	Gene Ontology	GO:0030672	1	37	0.540337	0.593237	SNCA	http://amigo.geneontology.org/amigo/term/GO:0030672
positive regulation of transcription by RNA polymerase II	Gene Ontology	GO:0045944	16	779	0.544401	0.597351	NFIC|LHX1|E2F5|TAL1|IRF8|HNF4A|ATAD2|GLI2|PRRX1|GAL|FOXL2|FHL5|PID1|PGR|PHOX2B|CHCHD2	http://amigo.geneontology.org/amigo/term/GO:0045944
cytokine activity	Gene Ontology	GO:0005125	2	88	0.546238	0.599018	INHBB|SPP1	http://amigo.geneontology.org/amigo/term/GO:0005125
DNA replication	Gene Ontology	GO:0006260	1	38	0.549651	0.600663	NFIC	http://amigo.geneontology.org/amigo/term/GO:0006260
negative regulation of ERK1 and ERK2 cascade	Gene Ontology	GO:0070373	1	38	0.549651	0.600663	PTPRC	http://amigo.geneontology.org/amigo/term/GO:0070373
endocytic vesicle	Gene Ontology	GO:0030139	1	38	0.549651	0.600663	LRP2	http://amigo.geneontology.org/amigo/term/GO:0030139
E-box binding	Gene Ontology	GO:0070888	1	38	0.549651	0.600663	TAL1	http://amigo.geneontology.org/amigo/term/GO:0070888
activation of cysteine-type endopeptidase activity involved in apoptotic process	Gene Ontology	GO:0006919	1	38	0.549651	0.600663	XDH	http://amigo.geneontology.org/amigo/term/GO:0006919
transmembrane receptor protein tyrosine kinase signaling pathway	Gene Ontology	GO:0007169	2	89	0.552225	0.603125	CSF1R|NTRK2	http://amigo.geneontology.org/amigo/term/GO:0007169
ubiquitin protein ligase binding	Gene Ontology	GO:0031625	4	190	0.554319	0.604712	HSPA9|PRKAR2B|TRAF4|SLC22A18	http://amigo.geneontology.org/amigo/term/GO:0031625
skeletal muscle cell differentiation	Gene Ontology	GO:0035914	1	39	0.558777	0.607464	PHOX2B	http://amigo.geneontology.org/amigo/term/GO:0035914
liver development	Gene Ontology	GO:0001889	1	39	0.558777	0.607464	PCSK9	http://amigo.geneontology.org/amigo/term/GO:0001889
memory	Gene Ontology	GO:0007613	1	39	0.558777	0.607464	LGMN	http://amigo.geneontology.org/amigo/term/GO:0007613
nervous system process	Gene Ontology	GO:0050877	1	39	0.558777	0.607464	CHRNA3	http://amigo.geneontology.org/amigo/term/GO:0050877
negative regulation of transforming growth factor beta receptor signaling pathway	Gene Ontology	GO:0030512	1	39	0.558777	0.607464	PMEPA1	http://amigo.geneontology.org/amigo/term/GO:0030512
microvillus	Gene Ontology	GO:0005902	1	40	0.567718	0.614702	MYO1F	http://amigo.geneontology.org/amigo/term/GO:0005902
repressing transcription factor binding	Gene Ontology	GO:0070491	1	40	0.567718	0.614702	PGR	http://amigo.geneontology.org/amigo/term/GO:0070491
methylated histone binding	Gene Ontology	GO:0035064	1	40	0.567718	0.614702	UHRF1	http://amigo.geneontology.org/amigo/term/GO:0035064
actin cytoskeleton reorganization	Gene Ontology	GO:0031532	1	40	0.567718	0.614702	PDLIM4	http://amigo.geneontology.org/amigo/term/GO:0031532
site of double-strand break	Gene Ontology	GO:0035861	1	40	0.567718	0.614702	ESCO2	http://amigo.geneontology.org/amigo/term/GO:0035861
inner ear morphogenesis	Gene Ontology	GO:0042472	1	40	0.567718	0.614702	PRRX1	http://amigo.geneontology.org/amigo/term/GO:0042472
protein ubiquitination	Gene Ontology	GO:0016567	5	244	0.568839	0.615562	DCAF13|ASB9|TRAIP|FBXO32|UHRF1	http://amigo.geneontology.org/amigo/term/GO:0016567
SNARE complex	Gene Ontology	GO:0031201	1	41	0.576478	0.62133	CPLX1	http://amigo.geneontology.org/amigo/term/GO:0031201
regulation of actin cytoskeleton organization	Gene Ontology	GO:0032956	1	41	0.576478	0.62133	RAC2	http://amigo.geneontology.org/amigo/term/GO:0032956
photoreceptor outer segment	Gene Ontology	GO:0001750	1	41	0.576478	0.62133	RGS9BP	http://amigo.geneontology.org/amigo/term/GO:0001750
intercellular bridge	Gene Ontology	GO:0045171	1	41	0.576478	0.62133	FOXL2	http://amigo.geneontology.org/amigo/term/GO:0045171
embryonic digit morphogenesis	Gene Ontology	GO:0042733	1	41	0.576478	0.62133	GLI2	http://amigo.geneontology.org/amigo/term/GO:0042733
negative regulation of BMP signaling pathway	Gene Ontology	GO:0030514	1	41	0.576478	0.62133	LRP2	http://amigo.geneontology.org/amigo/term/GO:0030514
RNA polymerase II transcription regulator complex	Gene Ontology	GO:0090575	1	41	0.576478	0.62133	E2F5	http://amigo.geneontology.org/amigo/term/GO:0090575
nucleic acid binding	Gene Ontology	GO:0003676	3	145	0.578466	0.623116	RCAN1|ENPP2|CELF2	http://amigo.geneontology.org/amigo/term/GO:0003676
early endosome	Gene Ontology	GO:0005769	3	146	0.583037	0.627681	PCSK9|NTRK2|LIPG	http://amigo.geneontology.org/amigo/term/GO:0005769
ribosome binding	Gene Ontology	GO:0043022	1	42	0.585062	0.629142	CPEB1	http://amigo.geneontology.org/amigo/term/GO:0043022
chromatin DNA binding	Gene Ontology	GO:0031490	1	42	0.585062	0.629142	PGR	http://amigo.geneontology.org/amigo/term/GO:0031490
DNA binding	Gene Ontology	GO:0003677	8	403	0.593362	0.636369	NFIC|LHX1|E2F5|CERS3|SPO11|FOXL2|POLN|NABP1	http://amigo.geneontology.org/amigo/term/GO:0003677
negative regulation of protein kinase activity	Gene Ontology	GO:0006469	1	43	0.593471	0.636369	PTPRC	http://amigo.geneontology.org/amigo/term/GO:0006469
cellular response to hypoxia	Gene Ontology	GO:0071456	1	43	0.593471	0.636369	ACAA2	http://amigo.geneontology.org/amigo/term/GO:0071456
GABA-ergic synapse	Gene Ontology	GO:0098982	1	43	0.593471	0.636369	CBLN4	http://amigo.geneontology.org/amigo/term/GO:0098982
regulation of cell population proliferation	Gene Ontology	GO:0042127	2	97	0.59809	0.640592	TAL1|SQLE	http://amigo.geneontology.org/amigo/term/GO:0042127
negative regulation of canonical Wnt signaling pathway	Gene Ontology	GO:0090090	2	97	0.59809	0.640592	GLI2|DACT1	http://amigo.geneontology.org/amigo/term/GO:0090090
modulation of chemical synaptic transmission	Gene Ontology	GO:0050804	1	44	0.601711	0.643008	PRKAR2B	http://amigo.geneontology.org/amigo/term/GO:0050804
vasculogenesis	Gene Ontology	GO:0001570	1	44	0.601711	0.643008	NTRK2	http://amigo.geneontology.org/amigo/term/GO:0001570
spindle	Gene Ontology	GO:0005819	1	44	0.601711	0.643008	TTK	http://amigo.geneontology.org/amigo/term/GO:0005819
ciliary basal body	Gene Ontology	GO:0036064	2	99	0.608991	0.648325	CEP19|ODF2L	http://amigo.geneontology.org/amigo/term/GO:0036064
RNA polymerase II cis-regulatory region sequence-specific DNA binding	Gene Ontology	GO:0000978	8	409	0.609666	0.648325	SPI1|IRF8|HNF4A|GLI2|FOXL2|PRRX1|PGR|PHOX2B	http://amigo.geneontology.org/amigo/term/GO:0000978
positive regulation of neuron projection development	Gene Ontology	GO:0010976	1	45	0.609783	0.648325	NTRK2	http://amigo.geneontology.org/amigo/term/GO:0010976
Schaffer collateral - CA1 synapse	Gene Ontology	GO:0098685	1	45	0.609783	0.648325	CPLX1	http://amigo.geneontology.org/amigo/term/GO:0098685
kinase binding	Gene Ontology	GO:0019900	1	45	0.609783	0.648325	PFKL	http://amigo.geneontology.org/amigo/term/GO:0019900
extrinsic component of cytoplasmic side of plasma membrane	Gene Ontology	GO:0031234	1	45	0.609783	0.648325	SNX5	http://amigo.geneontology.org/amigo/term/GO:0031234
phagocytic vesicle	Gene Ontology	GO:0045335	1	45	0.609783	0.648325	FMNL1	http://amigo.geneontology.org/amigo/term/GO:0045335
cell chemotaxis	Gene Ontology	GO:0060326	1	45	0.609783	0.648325	PRKCD	http://amigo.geneontology.org/amigo/term/GO:0060326
regulation of catalytic activity	Gene Ontology	GO:0050790	1	45	0.609783	0.648325	SLN	http://amigo.geneontology.org/amigo/term/GO:0050790
regulation of protein stability	Gene Ontology	GO:0031647	1	46	0.617693	0.655255	DACT1	http://amigo.geneontology.org/amigo/term/GO:0031647
RNA polymerase II activating transcription factor binding	Gene Ontology	GO:0001102	1	46	0.617693	0.655255	HNF4A	http://amigo.geneontology.org/amigo/term/GO:0001102
cellular response to calcium ion	Gene Ontology	GO:0071277	1	46	0.617693	0.655255	LGMN	http://amigo.geneontology.org/amigo/term/GO:0071277
phosphatidylinositol phosphorylation	Gene Ontology	GO:0046854	1	46	0.617693	0.655255	IMPA2	http://amigo.geneontology.org/amigo/term/GO:0046854
magnesium ion binding	Gene Ontology	GO:0000287	3	154	0.618452	0.655692	SUCLG2|HMGCL|IDH1	http://amigo.geneontology.org/amigo/term/GO:0000287
innate immune response	Gene Ontology	GO:0045087	2	101	0.619665	0.656608	MSRB1|LY86	http://amigo.geneontology.org/amigo/term/GO:0045087
transcription factor binding	Gene Ontology	GO:0008134	3	155	0.622733	0.659488	CHCHD2|FABP7|E2F5	http://amigo.geneontology.org/amigo/term/GO:0008134
SCF ubiquitin ligase complex	Gene Ontology	GO:0019005	1	47	0.625442	0.661242	FBXO32	http://amigo.geneontology.org/amigo/term/GO:0019005
double-stranded RNA binding	Gene Ontology	GO:0003725	1	47	0.625442	0.661242	DDX60	http://amigo.geneontology.org/amigo/term/GO:0003725
calcium-mediated signaling	Gene Ontology	GO:0019722	1	47	0.625442	0.661242	NCALD	http://amigo.geneontology.org/amigo/term/GO:0019722
response to lipopolysaccharide	Gene Ontology	GO:0032496	1	48	0.633035	0.667397	NOCT	http://amigo.geneontology.org/amigo/term/GO:0032496
DNA duplex unwinding	Gene Ontology	GO:0032508	1	48	0.633035	0.667397	MCM5	http://amigo.geneontology.org/amigo/term/GO:0032508
circadian regulation of gene expression	Gene Ontology	GO:0032922	1	48	0.633035	0.667397	NOCT	http://amigo.geneontology.org/amigo/term/GO:0032922
positive regulation of proteasomal ubiquitin-dependent protein catabolic process	Gene Ontology	GO:0032436	1	48	0.633035	0.667397	ZFAND2A	http://amigo.geneontology.org/amigo/term/GO:0032436
protein autoubiquitination	Gene Ontology	GO:0051865	1	48	0.633035	0.667397	UHRF1	http://amigo.geneontology.org/amigo/term/GO:0051865
heme binding	Gene Ontology	GO:0020037	2	104	0.635254	0.669361	IDO2|CAT	http://amigo.geneontology.org/amigo/term/GO:0020037
protein stabilization	Gene Ontology	GO:0050821	2	105	0.640338	0.673731	GAPDH|ATP1B1	http://amigo.geneontology.org/amigo/term/GO:0050821
positive regulation of neuron differentiation	Gene Ontology	GO:0045666	1	49	0.640474	0.673731	PHOX2B	http://amigo.geneontology.org/amigo/term/GO:0045666
DNA-binding transcription repressor activity, RNA polymerase II-specific	Gene Ontology	GO:0001227	3	161	0.647725	0.680638	PRRX1|SPI1|IRF8	http://amigo.geneontology.org/amigo/term/GO:0001227
chemical synaptic transmission	Gene Ontology	GO:0007268	2	107	0.650338	0.682964	CHRNA3|SNCA	http://amigo.geneontology.org/amigo/term/GO:0007268
microtubule binding	Gene Ontology	GO:0008017	3	162	0.651774	0.684091	NME8|GAPDH|CEP57L1	http://amigo.geneontology.org/amigo/term/GO:0008017
retrograde transport, endosome to Golgi	Gene Ontology	GO:0042147	1	51	0.654904	0.685466	SNX5	http://amigo.geneontology.org/amigo/term/GO:0042147
SNARE binding	Gene Ontology	GO:0000149	1	51	0.654904	0.685466	CPLX1	http://amigo.geneontology.org/amigo/term/GO:0000149
ruffle	Gene Ontology	GO:0001726	1	51	0.654904	0.685466	LCP1	http://amigo.geneontology.org/amigo/term/GO:0001726
positive regulation of MAPK cascade	Gene Ontology	GO:0043410	1	51	0.654904	0.685466	NTRK2	http://amigo.geneontology.org/amigo/term/GO:0043410
fat cell differentiation	Gene Ontology	GO:0045444	1	51	0.654904	0.685466	INHBB	http://amigo.geneontology.org/amigo/term/GO:0045444
molecular adaptor activity	Gene Ontology	GO:0060090	1	52	0.6619	0.691253	SLC9A3R2	http://amigo.geneontology.org/amigo/term/GO:0060090
regulation of apoptotic process	Gene Ontology	GO:0042981	1	52	0.6619	0.691253	TRAF4	http://amigo.geneontology.org/amigo/term/GO:0042981
exocytosis	Gene Ontology	GO:0006887	1	52	0.6619	0.691253	RAB25	http://amigo.geneontology.org/amigo/term/GO:0006887
transforming growth factor beta receptor signaling pathway	Gene Ontology	GO:0007179	1	52	0.6619	0.691253	FUT8	http://amigo.geneontology.org/amigo/term/GO:0007179
transcription regulator complex	Gene Ontology	GO:0005667	3	165	0.663722	0.692771	LHX1|SPI1|TAL1	http://amigo.geneontology.org/amigo/term/GO:0005667
protein dimerization activity	Gene Ontology	GO:0046983	2	111	0.669674	0.698597	E2F5|TAL1	http://amigo.geneontology.org/amigo/term/GO:0046983
rRNA processing	Gene Ontology	GO:0006364	1	54	0.675472	0.703088	WDR77	http://amigo.geneontology.org/amigo/term/GO:0006364
T cell receptor signaling pathway	Gene Ontology	GO:0050852	1	54	0.675472	0.703088	PTPRC	http://amigo.geneontology.org/amigo/term/GO:0050852
P-body	Gene Ontology	GO:0000932	1	54	0.675472	0.703088	NOCT	http://amigo.geneontology.org/amigo/term/GO:0000932
nuclear chromosome, telomeric region	Gene Ontology	GO:0000784	1	54	0.675472	0.703088	NABP1	http://amigo.geneontology.org/amigo/term/GO:0000784
spindle pole	Gene Ontology	GO:0000922	1	57	0.694816	0.722824	CEP19	http://amigo.geneontology.org/amigo/term/GO:0000922
Wnt signaling pathway	Gene Ontology	GO:0016055	1	58	0.701005	0.728056	CPZ	http://amigo.geneontology.org/amigo/term/GO:0016055
kinetochore	Gene Ontology	GO:0000776	1	58	0.701005	0.728056	TTK	http://amigo.geneontology.org/amigo/term/GO:0000776
mitochondrial outer membrane	Gene Ontology	GO:0005741	1	58	0.701005	0.728056	GPAM	http://amigo.geneontology.org/amigo/term/GO:0005741
synapse	Gene Ontology	GO:0045202	4	232	0.705986	0.732421	SNTA1|AKR1A1|CPEB1|CHRNA3	http://amigo.geneontology.org/amigo/term/GO:0045202
nuclear membrane	Gene Ontology	GO:0031965	2	120	0.710014	0.73579	NUDT9|GAPDH	http://amigo.geneontology.org/amigo/term/GO:0031965
protein domain specific binding	Gene Ontology	GO:0019904	2	120	0.710014	0.73579	CAPG|CCNA2	http://amigo.geneontology.org/amigo/term/GO:0019904
nuclear body	Gene Ontology	GO:0016604	3	178	0.712036	0.737273	PCNA|NUDT9|AFF3	http://amigo.geneontology.org/amigo/term/GO:0016604
mitotic spindle	Gene Ontology	GO:0072686	1	60	0.71301	0.737273	CAPG	http://amigo.geneontology.org/amigo/term/GO:0072686
cellular response to lipopolysaccharide	Gene Ontology	GO:0071222	1	60	0.71301	0.737273	IRF8	http://amigo.geneontology.org/amigo/term/GO:0071222
neurotransmitter receptor activity	Gene Ontology	GO:0030594	1	60	0.71301	0.737273	CHRNA3	http://amigo.geneontology.org/amigo/term/GO:0030594
inflammatory response	Gene Ontology	GO:0006954	2	122	0.718399	0.741811	CD44|LY86	http://amigo.geneontology.org/amigo/term/GO:0006954
guanyl-nucleotide exchange factor activity	Gene Ontology	GO:0005085	1	61	0.718831	0.741811	DOCK8	http://amigo.geneontology.org/amigo/term/GO:0005085
microtubule cytoskeleton	Gene Ontology	GO:0015630	1	61	0.718831	0.741811	GAPDH	http://amigo.geneontology.org/amigo/term/GO:0015630
small GTPase mediated signal transduction	Gene Ontology	GO:0007264	1	62	0.724534	0.747138	DOCK8	http://amigo.geneontology.org/amigo/term/GO:0007264
neuron projection development	Gene Ontology	GO:0031175	1	63	0.730121	0.752077	ZFYVE27	http://amigo.geneontology.org/amigo/term/GO:0031175
recycling endosome	Gene Ontology	GO:0055037	1	65	0.740959	0.762823	RAB25	http://amigo.geneontology.org/amigo/term/GO:0055037
chromatin binding	Gene Ontology	GO:0003682	5	300	0.741638	0.763105	GLI2|PCNA|MEIOB|TAL1|ATAD2	http://amigo.geneontology.org/amigo/term/GO:0003682
unfolded protein binding	Gene Ontology	GO:0051082	1	66	0.746214	0.766976	HSPA9	http://amigo.geneontology.org/amigo/term/GO:0051082
animal organ morphogenesis	Gene Ontology	GO:0009887	1	67	0.751362	0.7718	E2F5	http://amigo.geneontology.org/amigo/term/GO:0009887
Golgi membrane	Gene Ontology	GO:0000139	3	190	0.751727	0.7718	UGCG|RTN1|PMEPA1	http://amigo.geneontology.org/amigo/term/GO:0000139
regulation of membrane potential	Gene Ontology	GO:0042391	1	69	0.761349	0.781253	CHRNA3	http://amigo.geneontology.org/amigo/term/GO:0042391
RNA binding	Gene Ontology	GO:0003723	6	365	0.764079	0.783628	RBM43|DHRS11|MRPS5|CELF2|PHF5A|NABP1	http://amigo.geneontology.org/amigo/term/GO:0003723
activation of GTPase activity	Gene Ontology	GO:0090630	1	70	0.766191	0.78494	GMIP	http://amigo.geneontology.org/amigo/term/GO:0090630
transcription coregulator activity	Gene Ontology	GO:0003712	1	70	0.766191	0.78494	FHL5	http://amigo.geneontology.org/amigo/term/GO:0003712
Golgi organization	Gene Ontology	GO:0007030	1	71	0.770935	0.788942	TMED3	http://amigo.geneontology.org/amigo/term/GO:0007030
glutamatergic synapse	Gene Ontology	GO:0098978	3	199	0.778522	0.796273	PRKAR2B|CPLX1|WASF3	http://amigo.geneontology.org/amigo/term/GO:0098978
glucose homeostasis	Gene Ontology	GO:0042593	1	73	0.780137	0.79706	HNF4A	http://amigo.geneontology.org/amigo/term/GO:0042593
sodium ion transmembrane transport	Gene Ontology	GO:0035725	1	73	0.780137	0.79706	SLC12A1	http://amigo.geneontology.org/amigo/term/GO:0035725
transcription coactivator activity	Gene Ontology	GO:0003713	2	140	0.785017	0.801611	PRRX1|FHL5	http://amigo.geneontology.org/amigo/term/GO:0003713
GTP binding	Gene Ontology	GO:0005525	4	261	0.786531	0.802673	SUCLG2|RHOJ|RAC2|RAB25	http://amigo.geneontology.org/amigo/term/GO:0005525
intracellular protein transport	Gene Ontology	GO:0006886	3	204	0.792354	0.807789	TMED3|SYNDIG1|SNX5	http://amigo.geneontology.org/amigo/term/GO:0006886
protein homooligomerization	Gene Ontology	GO:0051260	1	76	0.793253	0.808268	FAM65B	http://amigo.geneontology.org/amigo/term/GO:0051260
cilium	Gene Ontology	GO:0005929	1	77	0.797449	0.812104	GLI2	http://amigo.geneontology.org/amigo/term/GO:0005929
negative regulation of transcription, DNA-templated	Gene Ontology	GO:0045892	3	209	0.80546	0.819819	GLI2|LHX1|HNF4A	http://amigo.geneontology.org/amigo/term/GO:0045892
protein dephosphorylation	Gene Ontology	GO:0006470	1	82	0.817188	0.831308	PTPRC	http://amigo.geneontology.org/amigo/term/GO:0006470
protein tyrosine phosphatase activity	Gene Ontology	GO:0004725	1	86	0.831587	0.845043	PTPRC	http://amigo.geneontology.org/amigo/term/GO:0004725
microtubule cytoskeleton organization	Gene Ontology	GO:0000226	1	86	0.831587	0.845043	GAPDH	http://amigo.geneontology.org/amigo/term/GO:0000226
mRNA splicing, via spliceosome	Gene Ontology	GO:0000398	1	87	0.835007	0.847147	PHF5A	http://amigo.geneontology.org/amigo/term/GO:0000398
fibrillar center	Gene Ontology	GO:0001650	1	87	0.835007	0.847147	E2F5	http://amigo.geneontology.org/amigo/term/GO:0001650
GTPase activity	Gene Ontology	GO:0003924	3	223	0.838499	0.850233	RHOJ|RAC2|RAB25	http://amigo.geneontology.org/amigo/term/GO:0003924
membrane raft	Gene Ontology	GO:0045121	1	90	0.844855	0.855358	PTPRC	http://amigo.geneontology.org/amigo/term/GO:0045121
lysosomal membrane	Gene Ontology	GO:0005765	1	90	0.844855	0.855358	LAPTM5	http://amigo.geneontology.org/amigo/term/GO:0005765
protein phosphorylation	Gene Ontology	GO:0006468	3	226	0.844916	0.855358	MELK|NUAK2|CHEK1	http://amigo.geneontology.org/amigo/term/GO:0006468
nuclear speck	Gene Ontology	GO:0016607	3	235	0.862855	0.872581	GLI2|PHF5A|NUAK2	http://amigo.geneontology.org/amigo/term/GO:0016607
vesicle-mediated transport	Gene Ontology	GO:0016192	1	97	0.865612	0.874431	ZFYVE27	http://amigo.geneontology.org/amigo/term/GO:0016192
protein-containing complex binding	Gene Ontology	GO:0044877	1	97	0.865612	0.874431	NDUFA4	http://amigo.geneontology.org/amigo/term/GO:0044877
homophilic cell adhesion via plasma membrane adhesion molecules	Gene Ontology	GO:0007156	1	100	0.873637	0.882064	NCAM1	http://amigo.geneontology.org/amigo/term/GO:0007156
G protein-coupled receptor activity	Gene Ontology	GO:0004930	3	244	0.878947	0.886951	ADGRG6|SSTR4|ADGRG2	http://amigo.geneontology.org/amigo/term/GO:0004930
DNA-binding transcription activator activity, RNA polymerase II-specific	Gene Ontology	GO:0001228	4	319	0.894511	0.901691	PGR|SPI1|FOXL2|PHOX2B	http://amigo.geneontology.org/amigo/term/GO:0001228
ubiquitin protein ligase activity	Gene Ontology	GO:0061630	2	187	0.897917	0.904639	TRAIP|UHRF1	http://amigo.geneontology.org/amigo/term/GO:0061630
trans-Golgi network	Gene Ontology	GO:0005802	1	125	0.924375	0.929804	PIH1D3	http://amigo.geneontology.org/amigo/term/GO:0005802
cilium assembly	Gene Ontology	GO:0060271	1	127	0.92742	0.932368	NME8	http://amigo.geneontology.org/amigo/term/GO:0060271
microtubule	Gene Ontology	GO:0005874	1	129	0.930342	0.934808	DYNLRB2	http://amigo.geneontology.org/amigo/term/GO:0005874
nucleolus	Gene Ontology	GO:0005730	5	446	0.952184	0.95421	DCAF13|CAPG|PTPN6|WDR77|TRAIP	http://amigo.geneontology.org/amigo/term/GO:0005730
G protein-coupled receptor signaling pathway	Gene Ontology	GO:0007186	2	249	0.964073	0.965098	RAC2|PREX1	http://amigo.geneontology.org/amigo/term/GO:0007186
protein heterodimerization activity	Gene Ontology	GO:0046982	1	181	0.9761	0.976618	PDSS1	http://amigo.geneontology.org/amigo/term/GO:0046982
regulation of transcription, DNA-templated	Gene Ontology	GO:0006355	1	226	0.990547	0.990547	PGR	http://amigo.geneontology.org/amigo/term/GO:0006355

## Sheet: GE22_GP1_Specific
KEGG enrichment results of goose-specific DEGs btween GE22 vs. GP1
#Term	Database	ID	Input number	Background number	P-Value	Corrected P-Value	Input	Hyperlink
Cytokine-cytokine receptor interaction	KEGG PATHWAY	gga04060	15	202	3.22597e-09	1.93397e-06	IL7R|IL2RA|CD40LG|IL10RA|EDA2R|IL2RG|IL18R1|CSF1|CD4|CCR4|IFNGR2|CCR7|CD40|IL1B|TNFRSF18	http://www.genome.jp/kegg-bin/show_pathway?gga04060/gga:395199%09red/gga:428315%09red/gga:100499189%09red/gga:422166%09red/gga:395485%09red/gga:395385%09red/gga:418717%09red/gga:419424%09red/gga:395196%09red/gga:395294%09red/gga:419771%09red/gga:426054%09red/gga:418502%09red/gga:428457%09red/gga:395362%09red
Cell adhesion molecules (CAMs)	KEGG PATHWAY	gga04514	11	122	6.80756e-08	1.63245e-05	ITGA8|CTLA4|CD40LG|CD34|SELPLG|CD40|CD4|PTPRC|CD2|MADCAM1|CLDN16	http://www.genome.jp/kegg-bin/show_pathway?gga04514/gga:395362%09red/gga:768858%09red/gga:772212%09red/gga:395485%09red/gga:395385%09red/gga:419856%09red/gga:429147%09red/gga:386580%09red/gga:424106%09red/gga:396225%09red/gga:100858236%09red
Apoptosis	KEGG PATHWAY	gga04210	9	127	6.90745e-06	0.000581299	TRAF2|CTSK|GADD45B|NFKBIA|BIRC2|CTSZ|PRF1|CTSS|CTSB	http://www.genome.jp/kegg-bin/show_pathway?gga04210/gga:101750363%09red/gga:396329%09red/gga:419311%09red/gga:396093%09red/gga:417287%09red/gga:374012%09red/gga:100859853%09red/gga:395818%09red/gga:425657%09red
Metabolic pathways	KEGG PATHWAY	gga01100	30	1290	1.07484e-05	0.000758078	SAT1|SPHK1|ST6GAL2|ATP6V1D|NAMPT|DHTKD1|GLUL|GPLD1|ABAT|SMPD2|AOX1|PTGDS|ETNPPL|CTH|RGN|XDH|GCK|ALOX5|APRT|ALDH6A1|ALDH4A1|PIPOX|CKMT2|ACSL1|G6PC|KL|TCIRG1|GPX3|ANPEP|HAO1	http://www.genome.jp/kegg-bin/show_pathway?gga01100/gga:424716%09red/gga:419467%09red/gga:422547%09red/gga:100857298%09red/gga:416642%09red/gga:100857155%09red/gga:416728%09red/gga:396025%09red/gga:374110%09red/gga:428743%09red/gga:420819%09red/gga:418909%09red/gga:423280%09red/gga:426076%09red/gga:395472%09red/gga:427638%09red/gga:770663%09red/gga:423769%09red/gga:374006%09red/gga:427803%09red/g…
NOD-like receptor signaling pathway	KEGG PATHWAY	gga04621	8	124	4.24203e-05	0.002422	TRAF2|CTSB|NFKBIA|BIRC2|TNFAIP3|NAMPT|CARD9|IL1B	http://www.genome.jp/kegg-bin/show_pathway?gga04621/gga:417707%09red/gga:396329%09red/gga:395196%09red/gga:396093%09red/gga:417287%09red/gga:374012%09red/gga:427756%09red/gga:421684%09red
Adipocytokine signaling pathway	KEGG PATHWAY	gga04920	6	64	5.76532e-05	0.0031421	TRAF2|NFKBIA|ACSL1|G6PC|NFKBIE|PRKCQ	http://www.genome.jp/kegg-bin/show_pathway?gga04920/gga:422547%09red/gga:100857298%09red/gga:396093%09red/gga:417287%09red/gga:421438%09red/gga:776459%09red
Phagosome	KEGG PATHWAY	gga04145	8	132	6.44172e-05	0.00335809	ATP6V1D|NCF1|TAP2|NCF2|TUBB6|TCIRG1|CTSS|SEC61A2	http://www.genome.jp/kegg-bin/show_pathway?gga04145/gga:417485%09red/gga:424445%09red/gga:423280%09red/gga:426369%09red/gga:395472%09red/gga:427728%09red/gga:421037%09red/gga:425657%09red
Lysosome	KEGG PATHWAY	gga04142	7	110	0.000139214	0.00538443	CTSK|CTSB|GM2A|TCIRG1|LAPTM5|CTSZ|CTSS	http://www.genome.jp/kegg-bin/show_pathway?gga04142/gga:419552%09red/gga:396329%09red/gga:395472%09red/gga:419311%09red/gga:100857973%09red/gga:395818%09red/gga:425657%09red
Herpes simplex virus 1 infection	KEGG PATHWAY	gga05168	8	150	0.000149793	0.00561256	CD74|TRAF2|TAP2|NFKBIA|BIRC2|CARD9|IFNGR2|IL1B	http://www.genome.jp/kegg-bin/show_pathway?gga05168/gga:414741%09red/gga:396093%09red/gga:395196%09red/gga:427728%09red/gga:417287%09red/gga:374012%09red/gga:418502%09red/gga:427756%09red
Peroxisome	KEGG PATHWAY	gga04146	5	79	0.00130318	0.0291312	HAO1|ECI2|ACSL1|XDH|PIPOX	http://www.genome.jp/kegg-bin/show_pathway?gga04146/gga:396025%09red/gga:416728%09red/gga:771808%09red/gga:420878%09red/gga:422547%09red
Apelin signaling pathway	KEGG PATHWAY	gga04371	6	119	0.00133248	0.0291312	SPHK1|EGR1|PIK3R5|PIK3R6|CTGF|KLF2	http://www.genome.jp/kegg-bin/show_pathway?gga04371/gga:417319%09red/gga:374135%09red/gga:769202%09red/gga:427803%09red/gga:420148%09red/gga:373931%09red
Toll-like receptor signaling pathway	KEGG PATHWAY	gga04620	5	84	0.00168571	0.0342571	LY96|IL1B|NFKBIA|CD40|CTSK	http://www.genome.jp/kegg-bin/show_pathway?gga04620/gga:395385%09red/gga:396093%09red/gga:420189%09red/gga:395818%09red/gga:395196%09red
C-type lectin receptor signaling pathway	KEGG PATHWAY	gga04625	5	87	0.00195145	0.0359967	LSP1|NFKB2|NFKBIA|IL1B|CARD9	http://www.genome.jp/kegg-bin/show_pathway?gga04625/gga:427756%09red/gga:374254%09red/gga:396093%09red/gga:395196%09red/gga:386574%09red
Necroptosis	KEGG PATHWAY	gga04217	6	131	0.00212351	0.0385772	TRAF2|BIRC2|TNFAIP3|GLUL|IFNGR2|IL1B	http://www.genome.jp/kegg-bin/show_pathway?gga04217/gga:396489%09red/gga:395196%09red/gga:417287%09red/gga:374012%09red/gga:418502%09red/gga:421684%09red
MAPK signaling pathway	KEGG PATHWAY	gga04010	8	261	0.00462199	0.0566098	TRAF2|MECOM|GADD45B|CSF1|IL1B|NFKB2|ANGPT1|MYC	http://www.genome.jp/kegg-bin/show_pathway?gga04010/gga:100499189%09red/gga:386574%09red/gga:395196%09red/gga:424997%09red/gga:417287%09red/gga:420332%09red/gga:395129%09red/gga:100859853%09red
Alanine, aspartate and glutamate metabolism	KEGG PATHWAY	gga00250	3	34	0.00533728	0.0609467	GLUL|ALDH4A1|ABAT	http://www.genome.jp/kegg-bin/show_pathway?gga00250/gga:419467%09red/gga:396489%09red/gga:416642%09red
Ferroptosis	KEGG PATHWAY	gga04216	3	34	0.00533728	0.0609467	SAT1|CP|ACSL1	http://www.genome.jp/kegg-bin/show_pathway?gga04216/gga:771940%09red/gga:374006%09red/gga:422547%09red
Salmonella infection	KEGG PATHWAY	gga05132	4	70	0.0056375	0.0614222	ARPC1B|IL1B|RHOG|IFNGR2	http://www.genome.jp/kegg-bin/show_pathway?gga05132/gga:100859599%09red/gga:416490%09red/gga:395196%09red/gga:418502%09red
Intestinal immune network for IgA production	KEGG PATHWAY	gga04672	3	36	0.00619012	0.0645388	CD40LG|CD40|MADCAM1	http://www.genome.jp/kegg-bin/show_pathway?gga04672/gga:395385%09red/gga:100858236%09red/gga:395485%09red
Arginine and proline metabolism	KEGG PATHWAY	gga00330	3	42	0.0092156	0.082459	CKMT2|SAT1|ALDH4A1	http://www.genome.jp/kegg-bin/show_pathway?gga00330/gga:396508%09red/gga:419467%09red/gga:374006%09red
Valine, leucine and isoleucine degradation	KEGG PATHWAY	gga00280	3	44	0.0103844	0.0895752	AOX1|ALDH6A1|ABAT	http://www.genome.jp/kegg-bin/show_pathway?gga00280/gga:423345%09red/gga:416642%09red/gga:424071%09red
Arachidonic acid metabolism	KEGG PATHWAY	gga00590	3	49	0.0136678	0.104334	PTGDS|ALOX5|GPX3	http://www.genome.jp/kegg-bin/show_pathway?gga00590/gga:374110%09red/gga:423769%09red/gga:427638%09red
Carbon metabolism	KEGG PATHWAY	gga01200	4	102	0.0192206	0.133211	HAO1|ALDH6A1|GCK|RGN	http://www.genome.jp/kegg-bin/show_pathway?gga01200/gga:423345%09red/gga:430370%09red/gga:395480%09red/gga:416728%09red
Other types of O-glycan biosynthesis	KEGG PATHWAY	gga00514	2	22	0.0220503	0.14688	LFNG|ST6GAL2	http://www.genome.jp/kegg-bin/show_pathway?gga00514/gga:395790%09red/gga:403122%09red
FoxO signaling pathway	KEGG PATHWAY	gga04068	4	123	0.0342959	0.20341	IL7R|GADD45B|G6PC|KLF2	http://www.genome.jp/kegg-bin/show_pathway?gga04068/gga:100859853%09red/gga:100857298%09red/gga:420148%09red/gga:426054%09red
beta-Alanine metabolism	KEGG PATHWAY	gga00410	2	29	0.0355618	0.20341	ALDH6A1|ABAT	http://www.genome.jp/kegg-bin/show_pathway?gga00410/gga:423345%09red/gga:416642%09red
Nicotinate and nicotinamide metabolism	KEGG PATHWAY	gga00760	2	31	0.0398807	0.20341	AOX1|NAMPT	http://www.genome.jp/kegg-bin/show_pathway?gga00760/gga:417707%09red/gga:424071%09red
Glyoxylate and dicarboxylate metabolism	KEGG PATHWAY	gga00630	2	31	0.0398807	0.20341	HAO1|GLUL	http://www.genome.jp/kegg-bin/show_pathway?gga00630/gga:396489%09red/gga:416728%09red
Propanoate metabolism	KEGG PATHWAY	gga00640	2	32	0.0421109	0.20341	ALDH6A1|ABAT	http://www.genome.jp/kegg-bin/show_pathway?gga00640/gga:423345%09red/gga:416642%09red
Fatty acid degradation	KEGG PATHWAY	gga00071	2	33	0.0443867	0.20341	ECI2|ACSL1	http://www.genome.jp/kegg-bin/show_pathway?gga00071/gga:420878%09red/gga:422547%09red
Starch and sucrose metabolism	KEGG PATHWAY	gga00500	2	33	0.0443867	0.20341	GCK|G6PC	http://www.genome.jp/kegg-bin/show_pathway?gga00500/gga:430370%09red/gga:100857298%09red
Influenza A	KEGG PATHWAY	gga05164	4	135	0.0452925	0.20341	CIITA|IL1B|NFKBIA|IFNGR2	http://www.genome.jp/kegg-bin/show_pathway?gga05164/gga:416633%09red/gga:396093%09red/gga:395196%09red/gga:418502%09red
Galactose metabolism	KEGG PATHWAY	gga00052	2	35	0.0490712	0.20341	GCK|G6PC	http://www.genome.jp/kegg-bin/show_pathway?gga00052/gga:430370%09red/gga:100857298%09red
Wnt signaling pathway	KEGG PATHWAY	gga04310	4	141	0.0514471	0.20341	MMP7|MYC|SERPINF1|WNT5A	http://www.genome.jp/kegg-bin/show_pathway?gga04310/gga:418983%09red/gga:417561%09red/gga:395703%09red/gga:420332%09red
Glycine, serine and threonine metabolism	KEGG PATHWAY	gga00260	2	37	0.0539256	0.20341	CTH|PIPOX	http://www.genome.jp/kegg-bin/show_pathway?gga00260/gga:424716%09red/gga:771808%09red
Caffeine metabolism	KEGG PATHWAY	gga00232	1	5	0.0562511	0.20341	XDH	http://www.genome.jp/kegg-bin/show_pathway?gga00232/gga:396025%09red
Neomycin, kanamycin and gentamicin biosynthesis	KEGG PATHWAY	gga00524	1	5	0.0562511	0.20341	GCK	http://www.genome.jp/kegg-bin/show_pathway?gga00524/gga:430370%09red
Tryptophan metabolism	KEGG PATHWAY	gga00380	2	39	0.058942	0.20341	DHTKD1|AOX1	http://www.genome.jp/kegg-bin/show_pathway?gga00380/gga:426076%09red/gga:424071%09red
AGE-RAGE signaling pathway in diabetic complications	KEGG PATHWAY	gga04933	3	90	0.0604785	0.20341	COL3A1|IL1B|EGR1	http://www.genome.jp/kegg-bin/show_pathway?gga04933/gga:396340%09red/gga:395196%09red/gga:373931%09red
ABC transporters	KEGG PATHWAY	gga02010	2	40	0.0615084	0.20341	TAP2|ABCB5	http://www.genome.jp/kegg-bin/show_pathway?gga02010/gga:420606%09red/gga:427728%09red
Cytosolic DNA-sensing pathway	KEGG PATHWAY	gga04623	2	44	0.0721398	0.206815	IL1B|NFKBIA	http://www.genome.jp/kegg-bin/show_pathway?gga04623/gga:396093%09red/gga:395196%09red
Vitamin B6 metabolism	KEGG PATHWAY	gga00750	1	7	0.0742923	0.206815	AOX1	http://www.genome.jp/kegg-bin/show_pathway?gga00750/gga:424071%09red
Sphingolipid metabolism	KEGG PATHWAY	gga00600	2	45	0.0748845	0.206815	SPHK1|SMPD2	http://www.genome.jp/kegg-bin/show_pathway?gga00600/gga:770663%09red/gga:427803%09red
Glutathione metabolism	KEGG PATHWAY	gga00480	2	47	0.0804718	0.206815	GPX3|ANPEP	http://www.genome.jp/kegg-bin/show_pathway?gga00480/gga:395667%09red/gga:427638%09red
Glycolysis / Gluconeogenesis	KEGG PATHWAY	gga00010	2	53	0.0979551	0.212755	GCK|G6PC	http://www.genome.jp/kegg-bin/show_pathway?gga00010/gga:430370%09red/gga:100857298%09red
Ascorbate and aldarate metabolism	KEGG PATHWAY	gga00053	1	10	0.100712	0.212755	RGN	http://www.genome.jp/kegg-bin/show_pathway?gga00053/gga:395480%09red
Lysine degradation	KEGG PATHWAY	gga00310	2	54	0.100966	0.212755	DHTKD1|PIPOX	http://www.genome.jp/kegg-bin/show_pathway?gga00310/gga:426076%09red/gga:771808%09red
Vascular smooth muscle contraction	KEGG PATHWAY	gga04270	3	117	0.109007	0.221099	PRKCQ|ADM|AVPR1A	http://www.genome.jp/kegg-bin/show_pathway?gga04270/gga:423042%09red/gga:771773%09red/gga:776459%09red
Neuroactive ligand-receptor interaction	KEGG PATHWAY	gga04080	6	333	0.10932	0.221099	PTH1R|AVPR1A|PTGER2|VIPR2|EDNRB|ADM	http://www.genome.jp/kegg-bin/show_pathway?gga04080/gga:408082%09red/gga:420453%09red/gga:420401%09red/gga:100034745%09red/gga:423042%09red/gga:771773%09red
RIG-I-like receptor signaling pathway	KEGG PATHWAY	gga04622	2	57	0.110147	0.22196	TRAF2|NFKBIA	http://www.genome.jp/kegg-bin/show_pathway?gga04622/gga:396093%09red/gga:417287%09red
Biosynthesis of amino acids	KEGG PATHWAY	gga01230	2	60	0.119537	0.228225	GLUL|CTH	http://www.genome.jp/kegg-bin/show_pathway?gga01230/gga:424716%09red/gga:396489%09red
Adrenergic signaling in cardiomyocytes	KEGG PATHWAY	gga04261	3	128	0.132018	0.23625	PIK3R6|PIK3R5|PPP2R2C	http://www.genome.jp/kegg-bin/show_pathway?gga04261/gga:417319%09red/gga:769202%09red/gga:422858%09red
Selenocompound metabolism	KEGG PATHWAY	gga00450	1	15	0.143087	0.241297	CTH	http://www.genome.jp/kegg-bin/show_pathway?gga00450/gga:424716%09red
Arginine biosynthesis	KEGG PATHWAY	gga00220	1	17	0.159475	0.254948	GLUL	http://www.genome.jp/kegg-bin/show_pathway?gga00220/gga:396489%09red
Nitrogen metabolism	KEGG PATHWAY	gga00910	1	17	0.159475	0.254948	GLUL	http://www.genome.jp/kegg-bin/show_pathway?gga00910/gga:396489%09red
Fatty acid biosynthesis	KEGG PATHWAY	gga00061	1	17	0.159475	0.254948	ACSL1	http://www.genome.jp/kegg-bin/show_pathway?gga00061/gga:422547%09red
Progesterone-mediated oocyte maturation	KEGG PATHWAY	gga04914	2	78	0.179258	0.274146	SPDYA|CPEB2	http://www.genome.jp/kegg-bin/show_pathway?gga04914/gga:101748777%09red/gga:422832%09red
Pentose and glucuronate interconversions	KEGG PATHWAY	gga00040	1	20	0.183474	0.274982	KL	http://www.genome.jp/kegg-bin/show_pathway?gga00040/gga:418909%09red
Endocytosis	KEGG PATHWAY	gga04144	4	228	0.184604	0.27633	CYTH1|IL2RA|ARPC1B|IL2RG	http://www.genome.jp/kegg-bin/show_pathway?gga04144/gga:395199%09red/gga:422085%09red/gga:416490%09red/gga:395294%09red
ECM-receptor interaction	KEGG PATHWAY	gga04512	2	83	0.196577	0.285883	ITGA8|COL9A1	http://www.genome.jp/kegg-bin/show_pathway?gga04512/gga:396225%09red/gga:771873%09red
Glycosylphosphatidylinositol (GPI)-anchor biosynthesis	KEGG PATHWAY	gga00563	1	22	0.199093	0.285883	GPLD1	http://www.genome.jp/kegg-bin/show_pathway?gga00563/gga:420819%09red
Phototransduction	KEGG PATHWAY	gga04744	1	23	0.20679	0.289361	SLC24A1	http://www.genome.jp/kegg-bin/show_pathway?gga04744/gga:414892%09red
Porphyrin and chlorophyll metabolism	KEGG PATHWAY	gga00860	1	23	0.20679	0.289361	CP	http://www.genome.jp/kegg-bin/show_pathway?gga00860/gga:771940%09red
Protein export	KEGG PATHWAY	gga03060	1	23	0.20679	0.289361	SEC61A2	http://www.genome.jp/kegg-bin/show_pathway?gga03060/gga:426369%09red
Butanoate metabolism	KEGG PATHWAY	gga00650	1	24	0.214414	0.293473	ABAT	http://www.genome.jp/kegg-bin/show_pathway?gga00650/gga:416642%09red
Fatty acid elongation	KEGG PATHWAY	gga00062	1	25	0.221965	0.299366	ACOT7	http://www.genome.jp/kegg-bin/show_pathway?gga00062/gga:419371%09red
Pentose phosphate pathway	KEGG PATHWAY	gga00030	1	25	0.221965	0.299366	RGN	http://www.genome.jp/kegg-bin/show_pathway?gga00030/gga:395480%09red
Melanogenesis	KEGG PATHWAY	gga04916	2	91	0.224669	0.302333	EDNRB|WNT5A	http://www.genome.jp/kegg-bin/show_pathway?gga04916/gga:395703%09red/gga:408082%09red
Oocyte meiosis	KEGG PATHWAY	gga04114	2	99	0.253038	0.321731	SPDYA|CPEB2	http://www.genome.jp/kegg-bin/show_pathway?gga04114/gga:101748777%09red/gga:422832%09red
Calcium signaling pathway	KEGG PATHWAY	gga04020	3	180	0.257353	0.325757	EDNRB|AVPR1A|SPHK1	http://www.genome.jp/kegg-bin/show_pathway?gga04020/gga:408082%09red/gga:771773%09red/gga:427803%09red
Biosynthesis of unsaturated fatty acids	KEGG PATHWAY	gga01040	1	30	0.258649	0.325757	ACOT7	http://www.genome.jp/kegg-bin/show_pathway?gga01040/gga:419371%09red
DNA replication	KEGG PATHWAY	gga03030	1	31	0.265777	0.33091	DNA2	http://www.genome.jp/kegg-bin/show_pathway?gga03030/gga:423688%09red
Focal adhesion	KEGG PATHWAY	gga04510	3	189	0.280678	0.342353	ITGA8|BIRC2|COL9A1	http://www.genome.jp/kegg-bin/show_pathway?gga04510/gga:396225%09red/gga:771873%09red/gga:374012%09red
Tyrosine metabolism	KEGG PATHWAY	gga00350	1	34	0.286752	0.34764	AOX1	http://www.genome.jp/kegg-bin/show_pathway?gga00350/gga:424071%09red
Drug metabolism - cytochrome P450	KEGG PATHWAY	gga00982	1	34	0.286752	0.34764	AOX1	http://www.genome.jp/kegg-bin/show_pathway?gga00982/gga:424071%09red
Oxidative phosphorylation	KEGG PATHWAY	gga00190	2	113	0.302775	0.362303	TCIRG1|ATP6V1D	http://www.genome.jp/kegg-bin/show_pathway?gga00190/gga:423280%09red/gga:395472%09red
Cell cycle	KEGG PATHWAY	gga04110	2	114	0.306314	0.364604	MYC|GADD45B	http://www.genome.jp/kegg-bin/show_pathway?gga04110/gga:100859853%09red/gga:420332%09red
Homologous recombination	KEGG PATHWAY	gga03440	1	38	0.313795	0.369951	SYCP3	http://www.genome.jp/kegg-bin/show_pathway?gga03440/gga:418097%09red
Autophagy - animal	KEGG PATHWAY	gga04140	2	117	0.316909	0.373256	PRKCQ|CTSB	http://www.genome.jp/kegg-bin/show_pathway?gga04140/gga:396329%09red/gga:776459%09red
Retinol metabolism	KEGG PATHWAY	gga00830	1	39	0.320394	0.375516	AOX1	http://www.genome.jp/kegg-bin/show_pathway?gga00830/gga:424071%09red
Insulin signaling pathway	KEGG PATHWAY	gga04910	2	121	0.330977	0.385861	GCK|G6PC	http://www.genome.jp/kegg-bin/show_pathway?gga04910/gga:430370%09red/gga:100857298%09red
Purine metabolism	KEGG PATHWAY	gga00230	2	125	0.344964	0.395666	APRT|XDH	http://www.genome.jp/kegg-bin/show_pathway?gga00230/gga:396025%09red/gga:100857155%09red
Cysteine and methionine metabolism	KEGG PATHWAY	gga00270	1	43	0.346166	0.395666	CTH	http://www.genome.jp/kegg-bin/show_pathway?gga00270/gga:424716%09red
Notch signaling pathway	KEGG PATHWAY	gga04330	1	44	0.352456	0.400943	LFNG	http://www.genome.jp/kegg-bin/show_pathway?gga04330/gga:395790%09red
Amino sugar and nucleotide sugar metabolism	KEGG PATHWAY	gga00520	1	48	0.377017	0.422866	GCK	http://www.genome.jp/kegg-bin/show_pathway?gga00520/gga:430370%09red
N-Glycan biosynthesis	KEGG PATHWAY	gga00510	1	49	0.383011	0.427987	ST6GAL2	http://www.genome.jp/kegg-bin/show_pathway?gga00510/gga:403122%09red
mTOR signaling pathway	KEGG PATHWAY	gga04150	2	140	0.396464	0.440148	ATP6V1D|WNT5A	http://www.genome.jp/kegg-bin/show_pathway?gga04150/gga:423280%09red/gga:395703%09red
Fatty acid metabolism	KEGG PATHWAY	gga01212	1	53	0.406418	0.447614	ACSL1	http://www.genome.jp/kegg-bin/show_pathway?gga01212/gga:422547%09red
Cellular senescence	KEGG PATHWAY	gga04218	2	143	0.406549	0.447614	MYC|GADD45B	http://www.genome.jp/kegg-bin/show_pathway?gga04218/gga:100859853%09red/gga:420332%09red
Drug metabolism - other enzymes	KEGG PATHWAY	gga00983	1	57	0.428941	0.46543	XDH	http://www.genome.jp/kegg-bin/show_pathway?gga00983/gga:396025%09red
VEGF signaling pathway	KEGG PATHWAY	gga04370	1	58	0.434437	0.469694	SPHK1	http://www.genome.jp/kegg-bin/show_pathway?gga04370/gga:427803%09red
Protein processing in endoplasmic reticulum	KEGG PATHWAY	gga04141	2	153	0.439557	0.47387	TRAF2|SEC61A2	http://www.genome.jp/kegg-bin/show_pathway?gga04141/gga:417287%09red/gga:426369%09red
Tight junction	KEGG PATHWAY	gga04530	2	156	0.449265	0.483111	CLDN16|PPP2R2C	http://www.genome.jp/kegg-bin/show_pathway?gga04530/gga:429147%09red/gga:422858%09red
PPAR signaling pathway	KEGG PATHWAY	gga03320	1	64	0.466327	0.49922	ACSL1	http://www.genome.jp/kegg-bin/show_pathway?gga03320/gga:422547%09red
p53 signaling pathway	KEGG PATHWAY	gga04115	1	66	0.476554	0.507901	GADD45B	http://www.genome.jp/kegg-bin/show_pathway?gga04115/gga:100859853%09red
mRNA surveillance pathway	KEGG PATHWAY	gga03015	1	70	0.496426	0.525808	PPP2R2C	http://www.genome.jp/kegg-bin/show_pathway?gga03015/gga:422858%09red
Inositol phosphate metabolism	KEGG PATHWAY	gga00562	1	71	0.501276	0.530476	ALDH6A1	http://www.genome.jp/kegg-bin/show_pathway?gga00562/gga:423345%09red
ErbB signaling pathway	KEGG PATHWAY	gga04012	1	78	0.533945	0.559127	MYC	http://www.genome.jp/kegg-bin/show_pathway?gga04012/gga:420332%09red
Regulation of actin cytoskeleton	KEGG PATHWAY	gga04810	2	190	0.552161	0.576189	ITGA8|ARPC1B	http://www.genome.jp/kegg-bin/show_pathway?gga04810/gga:396225%09red/gga:416490%09red
Gap junction	KEGG PATHWAY	gga04540	1	84	0.560245	0.582597	TUBB6	http://www.genome.jp/kegg-bin/show_pathway?gga04540/gga:421037%09red
GnRH signaling pathway	KEGG PATHWAY	gga04912	1	84	0.560245	0.582597	EGR1	http://www.genome.jp/kegg-bin/show_pathway?gga04912/gga:373931%09red
TGF-beta signaling pathway	KEGG PATHWAY	gga04350	1	90	0.585068	0.604217	MYC	http://www.genome.jp/kegg-bin/show_pathway?gga04350/gga:420332%09red
Glycerophospholipid metabolism	KEGG PATHWAY	gga00564	1	94	0.600836	0.618371	ETNPPL	http://www.genome.jp/kegg-bin/show_pathway?gga00564/gga:428743%09red
Ubiquitin mediated proteolysis	KEGG PATHWAY	gga04120	1	127	0.71011	0.717894	BIRC2	http://www.genome.jp/kegg-bin/show_pathway?gga04120/gga:374012%09red
GO enrichment results of goose-specific DEGs btween GE22 vs. GP1
#Term	Database	ID	Input number	Background number	P-Value	Corrected P-Value	Input	Hyperlink
external side of plasma membrane	Gene Ontology	GO:0009897	19	174	4.39949e-14	5.27498e-11	IL7R|CTLA4|CTSK|CD40LG|TMEM123|IL2RG|CTSB|SCARA5|CD34|CD40|CD4|PTPRC|ANPEP|CCR7|CCR4|FGG|CD3D|CD3E|TNFRSF18	http://amigo.geneontology.org/amigo/term/GO:0009897
T cell receptor signaling pathway	Gene Ontology	GO:0050852	9	54	8.95472e-09	3.47403e-06	FYB|CTLA4|THEMIS|THEMIS2|PTPRC|ZAP70|LCP2|CD247|CD3E	http://amigo.geneontology.org/amigo/term/GO:0050852
T cell differentiation	Gene Ontology	GO:0030217	7	23	1.15898e-08	3.47403e-06	IL7R|EGR1|LCK|TCIRG1|LFNG|CD3D|CD3E	http://amigo.geneontology.org/amigo/term/GO:0030217
extracellular matrix	Gene Ontology	GO:0031012	12	157	9.31061e-08	1.86057e-05	ADAMTSL2|GPLD1|ADAMTS1|ADAMTS2|CYR61|COL9A1|CTGF|MGP|COL24A1|COL3A1|WNT5A|MMP7	http://amigo.geneontology.org/amigo/term/GO:0031012
extracellular matrix organization	Gene Ontology	GO:0030198	10	112	2.9553e-07	4.76547e-05	ADAMTSL2|ITGA8|ADAMTS1|ADAMTS2|CYR61|COL9A1|MMP7|COL24A1|COL3A1|NFKB2	http://amigo.geneontology.org/amigo/term/GO:0030198
extracellular space	Gene Ontology	GO:0005615	24	731	3.17963e-07	4.76547e-05	MMEL1|CD40LG|NAMPT|GPLD1|COL3A1|CP|CLEC3A|FGG|CTSK|CTSB|COL9A1|CTSZ|SERPINF1|LGALS3|COL24A1|CTSS|ANGPT1|CAPG|CSF1|KL|GPX3|ANGPTL3|TINAG|WNT5A	http://amigo.geneontology.org/amigo/term/GO:0005615
cellular calcium ion homeostasis	Gene Ontology	GO:0006874	7	59	3.30625e-06	0.000440466	PTH1R|SLC37A4|CD40|CALB1|SLC24A1|TCIRG1|RGN	http://amigo.geneontology.org/amigo/term/GO:0006874
ossification	Gene Ontology	GO:0001503	6	39	4.37368e-06	0.000510241	RASSF2|CLEC3A|TCIRG1|BGLAP|CTGF|MGP	http://amigo.geneontology.org/amigo/term/GO:0001503
inflammatory response	Gene Ontology	GO:0006954	9	122	5.08532e-06	0.000510241	IL2RA|CD40LG|CIITA|CD40|PTGER2|TCIRG1|CCR4|ADAM8|CCR7	http://amigo.geneontology.org/amigo/term/GO:0006954
negative thymic T cell selection	Gene Ontology	GO:0045060	4	9	5.53222e-06	0.000510241	ZAP70|PTPRC|CD3E|CCR7	http://amigo.geneontology.org/amigo/term/GO:0045060
positive thymic T cell selection	Gene Ontology	GO:0045059	4	9	5.53222e-06	0.000510241	CD3D|PTPRC|CD3E|ZAP70	http://amigo.geneontology.org/amigo/term/GO:0045059
positive regulation of JNK cascade	Gene Ontology	GO:0046330	6	43	7.2723e-06	0.000581299	EDA2R|TRAF2|CARD9|RASSF2|NCF1|CTGF	http://amigo.geneontology.org/amigo/term/GO:0046330
positive regulation of NF-kappaB transcription factor activity	Gene Ontology	GO:0051092	7	71	1.01734e-05	0.000758078	TRAF2|CD40LG|IL18R1|ADAM8|CD40|WNT5A|CTH	http://amigo.geneontology.org/amigo/term/GO:0051092
cell-matrix adhesion	Gene Ontology	GO:0007160	6	52	1.95873e-05	0.00130473	ITGA8|CD34|CTGF|ANGPTL3|MADCAM1|FGG	http://amigo.geneontology.org/amigo/term/GO:0007160
integral component of membrane	Gene Ontology	GO:0016021	46	2565	3.4376e-05	0.00213165	IL7R|MMEL1|CD40LG|CD2|CD34|SLC7A3|LAPTM5|CD247|CCR4|IFNGR2|CCR7|SLC5A8|CLDN16|EDNRB|ST6GAL2|TCIRG1|SLC37A4|SLC9A3|CD83|ZP2|PTGER2|VIPR2|ABCB5|MADCAM1|TMEM204|KCNJ16|TMEM123|NINJ1|MFSD5|CORIN|DNER|TMEM67|IL2RG|SLC2A6|SYNGR3|G6PC|CSF1|KL|SLC23A1|ALOX5AP|PTPRC|ANPEP|SHISA2|CD3D|CD3E|SEC61A2	http://amigo.geneontology.org/amigo/term/GO:0016021
homeostasis of number of cells	Gene Ontology	GO:0048872	4	16	3.55572e-05	0.00213165	IL7R|RASSF2|CCR4|CCR7	http://amigo.geneontology.org/amigo/term/GO:0048872
positive regulation of alpha-beta T cell proliferation	Gene Ontology	GO:0046641	3	6	7.03333e-05	0.0033767	PTPRC|CD3E|ZAP70	http://amigo.geneontology.org/amigo/term/GO:0046641
immune response	Gene Ontology	GO:0006955	7	98	7.04067e-05	0.0033767	FYB|CTLA4|CTSK|CD4|CCR4|CCR7|CTSS	http://amigo.geneontology.org/amigo/term/GO:0006955
proteolysis involved in cellular protein catabolic process	Gene Ontology	GO:0051603	4	21	8.94033e-05	0.00412287	CTSZ|CTSK|CTSB|CTSS	http://amigo.geneontology.org/amigo/term/GO:0051603
respiratory burst	Gene Ontology	GO:0045730	3	7	9.97638e-05	0.00433565	NCF2|NCF1|SLC37A4	http://amigo.geneontology.org/amigo/term/GO:0045730
lysosome	Gene Ontology	GO:0005764	8	142	0.000104507	0.00433565	CTSK|NAAA|CTSB|IFI30|TCIRG1|CTSZ|TINAG|CTSS	http://amigo.geneontology.org/amigo/term/GO:0005764
immunological synapse	Gene Ontology	GO:0001772	4	22	0.000104866	0.00433565	LGALS3|LCK|CD3E|ZAP70	http://amigo.geneontology.org/amigo/term/GO:0001772
cytoplasm	Gene Ontology	GO:0005737	41	2299	0.000112373	0.00449119	NCF1|THEMIS|MYO1F|NFKBIA|CD34|BIRC2|CPEB2|GLUL|CD247|RGS18|SAMSN1|PSTPIP2|NR1D2|CTH|RGN|AEN|UBASH3A|DNA2|DEF6|ZNF703|EGR1|PIK3R5|CARD9|THEMIS2|NFKB2|PIM3|TFCP2L1|SPHK1|NAMPT|APRT|LGALS3|LCP1|CAPG|NPM3|BGLAP|ARPC1B|C1QTNF1|TNFAIP3|SLC23A1|GPLD1|ANPEP	http://amigo.geneontology.org/amigo/term/GO:0005737
plasma membrane	Gene Ontology	GO:0005886	31	1580	0.00017262	0.00611895	PTH1R|CLDN16|MYO1F|RASSF2|SLC7A3|GLUL|CD247|PTGER2|IFNGR2|PSTPIP2|FYB|SLC9A3|FMNL1|COTL1|PIK3R5|GRAP2|VIPR2|TMEM204|ANGPT1|KCNJ16|IFITM5|CORIN|LY96|CP|RAB40B|DNER|EDA2R|CD3E|TCIRG1|ANPEP|LCK	http://amigo.geneontology.org/amigo/term/GO:0005886
signal transduction	Gene Ontology	GO:0007165	12	342	0.000173515	0.00611895	CYR61|TAGAP|LSP1|CSF1|NAMPT|CD4|CTGF|ANGPTL3|ANPEP|NFKB2|ADM|SH3BP1	http://amigo.geneontology.org/amigo/term/GO:0007165
collagen-containing extracellular matrix	Gene Ontology	GO:0062023	6	82	0.000206458	0.00707265	ANGPT1|TGM4|ADAMTS2|MGP|ANGPTL3|FGG	http://amigo.geneontology.org/amigo/term/GO:0062023
integrin-mediated signaling pathway	Gene Ontology	GO:0007229	5	52	0.000217924	0.00725807	FYB|ITGA8|CTGF|CD40LG|MADCAM1	http://amigo.geneontology.org/amigo/term/GO:0007229
metalloendopeptidase activity	Gene Ontology	GO:0004222	6	84	0.000233452	0.00756509	ADAMTSL2|MMEL1|ADAMTS1|ADAMTS2|ADAM8|MMP7	http://amigo.geneontology.org/amigo/term/GO:0004222
membrane raft	Gene Ontology	GO:0045121	6	90	0.00033141	0.0104569	TRAF2|CD4|PTPRC|ZAP70|ANGPT1|LCK	http://amigo.geneontology.org/amigo/term/GO:0045121
positive regulation of interleukin-12 production	Gene Ontology	GO:0032735	3	12	0.000365069	0.0112235	CD40LG|CD40|CCR7	http://amigo.geneontology.org/amigo/term/GO:0032735
signaling receptor binding	Gene Ontology	GO:0005102	7	133	0.00041866	0.0125493	ANGPT1|SLA|ANGPTL3|ZAP70|PTPRC|FGG|LCK	http://amigo.geneontology.org/amigo/term/GO:0005102
non-membrane spanning protein tyrosine kinase activity	Gene Ontology	GO:0004715	4	34	0.000473106	0.0138355	MATK|LCK|SLA|ZAP70	http://amigo.geneontology.org/amigo/term/GO:0004715
regulation of I-kappaB kinase/NF-kappaB signaling	Gene Ontology	GO:0043122	3	16	0.000755734	0.0215744	TRAF2|ANGPT1|WNT5A	http://amigo.geneontology.org/amigo/term/GO:0043122
integrin binding	Gene Ontology	GO:0005178	5	72	0.00088045	0.0235224	ANGPTL3|CD40LG|CTGF|CYR61|LCP1	http://amigo.geneontology.org/amigo/term/GO:0005178
positive regulation of vasoconstriction	Gene Ontology	GO:0045907	3	17	0.000882824	0.0235224	AVPR1A|FGG|SMTNL2	http://amigo.geneontology.org/amigo/term/GO:0045907
collagen catabolic process	Gene Ontology	GO:0030574	3	17	0.000882824	0.0235224	MMP7|CTSB|CTSK	http://amigo.geneontology.org/amigo/term/GO:0030574
bone resorption	Gene Ontology	GO:0045453	3	18	0.0010227	0.0260896	PTH1R|TCIRG1|CTSK	http://amigo.geneontology.org/amigo/term/GO:0045453
positive regulation of protein kinase activity	Gene Ontology	GO:0045860	3	18	0.0010227	0.0260896	LCP2|RASSF2|CYR61	http://amigo.geneontology.org/amigo/term/GO:0045860
positive regulation of I-kappaB kinase/NF-kappaB signaling	Gene Ontology	GO:0043123	5	75	0.00104668	0.0261451	TRAF2|EDA2R|CARD9|CTH|CD40	http://amigo.geneontology.org/amigo/term/GO:0043123
cell surface receptor signaling pathway	Gene Ontology	GO:0007166	5	76	0.00110694	0.0270861	PTH1R|VIPR2|CD247|CD3D|CD3E	http://amigo.geneontology.org/amigo/term/GO:0007166
identical protein binding	Gene Ontology	GO:0042802	16	678	0.00115957	0.0273167	SAT1|TRAF2|ALDH4A1|RHCG|ZP2|GPX3|TNFAIP3|LCK|GLUL|CD247|NAMPT|ABAT|LCP1|CTH|CD3E|HTRA3	http://amigo.geneontology.org/amigo/term/GO:0042802
proteolysis	Gene Ontology	GO:0006508	9	258	0.00116193	0.0273167	ADAMTSL2|CTSK|ADAMTS1|ADAM8|MMEL1|TINAG|ANPEP|MMP7|HTRA3	http://amigo.geneontology.org/amigo/term/GO:0006508
extrinsic component of cytoplasmic side of plasma membrane	Gene Ontology	GO:0031234	4	45	0.00125057	0.0288352	RACGAP1|LCK|SLA|ZAP70	http://amigo.geneontology.org/amigo/term/GO:0031234
negative regulation of endothelial cell apoptotic process	Gene Ontology	GO:2000352	3	20	0.00134267	0.0291312	FGG|ANGPT1|TNFAIP3	http://amigo.geneontology.org/amigo/term/GO:2000352
actin filament binding	Gene Ontology	GO:0051015	7	164	0.00136059	0.0291312	ARPC1B|FMNL1|COTL1|MYO1F|PSTPIP2|LCP1|CAPG	http://amigo.geneontology.org/amigo/term/GO:0051015
B cell proliferation	Gene Ontology	GO:0042100	3	21	0.00152367	0.0320505	IL7R|CD40LG|PTPRC	http://amigo.geneontology.org/amigo/term/GO:0042100
cysteine-type endopeptidase activity	Gene Ontology	GO:0004197	4	49	0.00167745	0.0342571	CTSZ|CTSK|CTSB|CTSS	http://amigo.geneontology.org/amigo/term/GO:0004197
lung development	Gene Ontology	GO:0030324	4	50	0.00179817	0.0359335	SLC23A1|CTGF|WNT5A|ADAMTS2	http://amigo.geneontology.org/amigo/term/GO:0030324
-	Gene Ontology	GO:0045080	2	5	0.00186747	0.0359967	WNT5A|EGR1	http://amigo.geneontology.org/amigo/term/GO:0045080
positive regulation of interferon-gamma production	Gene Ontology	GO:0032729	3	23	0.00192982	0.0359967	WNT5A|CD3E|IL18R1	http://amigo.geneontology.org/amigo/term/GO:0032729
regulation of insulin secretion	Gene Ontology	GO:0050796	3	23	0.00192982	0.0359967	TCIRG1|ALOX5|GCK	http://amigo.geneontology.org/amigo/term/GO:0050796
response to glucose	Gene Ontology	GO:0009749	3	23	0.00192982	0.0359967	GLUL|GPLD1|EGR1	http://amigo.geneontology.org/amigo/term/GO:0009749
hematopoietic progenitor cell differentiation	Gene Ontology	GO:0002244	4	53	0.00219626	0.0393032	DHTKD1|COL24A1|NARFL|PTPRC	http://amigo.geneontology.org/amigo/term/GO:0002244
transmembrane signaling receptor activity	Gene Ontology	GO:0004888	4	54	0.00234142	0.0406383	CD247|CD3D|CD3E|CD40	http://amigo.geneontology.org/amigo/term/GO:0004888
cysteine-type peptidase activity	Gene Ontology	GO:0008234	2	6	0.00247422	0.0406383	CTSK|TINAG	http://amigo.geneontology.org/amigo/term/GO:0008234
T cell receptor complex	Gene Ontology	GO:0042101	2	6	0.00247422	0.0406383	CD247|ZAP70	http://amigo.geneontology.org/amigo/term/GO:0042101
positive regulation of T cell differentiation in thymus	Gene Ontology	GO:0033089	2	6	0.00247422	0.0406383	IL7R|ADAM8	http://amigo.geneontology.org/amigo/term/GO:0033089
regulation of T cell proliferation	Gene Ontology	GO:0042129	2	6	0.00247422	0.0406383	LGALS3|CTLA4	http://amigo.geneontology.org/amigo/term/GO:0042129
CD40 receptor complex	Gene Ontology	GO:0035631	2	6	0.00247422	0.0406383	TRAF2|CD40	http://amigo.geneontology.org/amigo/term/GO:0035631
peroxisome	Gene Ontology	GO:0005777	4	56	0.00265128	0.0424499	HAO1|ECI2|XDH|PIPOX	http://amigo.geneontology.org/amigo/term/GO:0005777
positive regulation of tumor necrosis factor production	Gene Ontology	GO:0032760	3	26	0.00265533	0.0424499	LY96|CARD9|PTPRC	http://amigo.geneontology.org/amigo/term/GO:0032760
B cell receptor signaling pathway	Gene Ontology	GO:0050853	3	27	0.00292965	0.046219	CTLA4|PTPRC|LCK	http://amigo.geneontology.org/amigo/term/GO:0050853
regulation of cell population proliferation	Gene Ontology	GO:0042127	5	97	0.00305993	0.0470938	SAT1|LCK|SLA|PTGER2|ZAP70	http://amigo.geneontology.org/amigo/term/GO:0042127
positive regulation of calcium-mediated signaling	Gene Ontology	GO:0050850	2	7	0.00316105	0.0470938	CD3E|ZAP70	http://amigo.geneontology.org/amigo/term/GO:0050850
profilin binding	Gene Ontology	GO:0005522	2	7	0.00316105	0.0470938	FMNL1|EVL	http://amigo.geneontology.org/amigo/term/GO:0005522
regulation of postsynaptic cytosolic calcium ion concentration	Gene Ontology	GO:0099566	2	7	0.00316105	0.0470938	WNT5A|CALB1	http://amigo.geneontology.org/amigo/term/GO:0099566
fatty acid metabolic process	Gene Ontology	GO:0006631	3	28	0.00322076	0.0470938	ACOT7|ANGPTL3|NAAA	http://amigo.geneontology.org/amigo/term/GO:0006631
peptidyl-tyrosine autophosphorylation	Gene Ontology	GO:0038083	3	28	0.00322076	0.0470938	LCK|SLA|ZAP70	http://amigo.geneontology.org/amigo/term/GO:0038083
basement membrane	Gene Ontology	GO:0005604	4	60	0.00335316	0.048439	COL24A1|COL9A1|TINAG|ADAMTS1	http://amigo.geneontology.org/amigo/term/GO:0005604
defense response to virus	Gene Ontology	GO:0051607	4	61	0.00354655	0.0503319	CARD9|PTPRC|CD40|AEN	http://amigo.geneontology.org/amigo/term/GO:0051607
negative regulation of apoptotic process	Gene Ontology	GO:0043066	7	196	0.00356822	0.0503319	SPHK1|CD40LG|PIM3|BIRC2|CYR61|WNT5A|TNFRSF18	http://amigo.geneontology.org/amigo/term/GO:0043066
innate immune response	Gene Ontology	GO:0045087	5	101	0.00361012	0.0503319	LY96|JCHAIN|LCK|SLA|ZAP70	http://amigo.geneontology.org/amigo/term/GO:0045087
positive regulation of bone mineralization	Gene Ontology	GO:0030501	3	30	0.00385467	0.0506207	ALOX5|CYR61|KL	http://amigo.geneontology.org/amigo/term/GO:0030501
phosphotyrosine residue binding	Gene Ontology	GO:0001784	3	30	0.00385467	0.0506207	SAMSN1|ZAP70|LCK	http://amigo.geneontology.org/amigo/term/GO:0001784
positive regulation of isotype switching to IgG isotypes	Gene Ontology	GO:0048304	2	8	0.00392637	0.0506207	PTPRC|CD40	http://amigo.geneontology.org/amigo/term/GO:0048304
superoxide-generating NADPH oxidase activator activity	Gene Ontology	GO:0016176	2	8	0.00392637	0.0506207	NCF2|NCF1	http://amigo.geneontology.org/amigo/term/GO:0016176
proteoglycan binding	Gene Ontology	GO:0043394	2	8	0.00392637	0.0506207	CTSB|CTSK	http://amigo.geneontology.org/amigo/term/GO:0043394
immunoglobulin production	Gene Ontology	GO:0002377	2	8	0.00392637	0.0506207	IL7R|TCIRG1	http://amigo.geneontology.org/amigo/term/GO:0002377
positive regulation of heterotypic cell-cell adhesion	Gene Ontology	GO:0034116	2	8	0.00392637	0.0506207	FGG|LCK	http://amigo.geneontology.org/amigo/term/GO:0034116
cytosol	Gene Ontology	GO:0005829	33	2089	0.00398816	0.0508703	SAT1|NCF1|NCF2|PPP4R4|RASSF2|NFKBIE|GLUL|SH3BP1|SAMSN1|PSTPIP2|DEF6|DENND2D|FMNL1|COTL1|XDH|PIK3R5|GRAP2|ZAP70|NFKB2|ALOX5|NABP1|TRAF2|PIM3|GCK|PPP2R2C|APRT|CALB1|ACOT7|LCP1|NPM3|LCP2|CYTIP|LCK	http://amigo.geneontology.org/amigo/term/GO:0005829
positive regulation of MAP kinase activity	Gene Ontology	GO:0043406	3	32	0.00455945	0.0566098	PIK3R6|PIK3R5|ADAM8	http://amigo.geneontology.org/amigo/term/GO:0043406
response to muramyl dipeptide	Gene Ontology	GO:0032495	2	9	0.00476863	0.0566098	CARD9|TNFAIP3	http://amigo.geneontology.org/amigo/term/GO:0032495
glucose 6-phosphate metabolic process	Gene Ontology	GO:0051156	2	9	0.00476863	0.0566098	GCK|G6PC	http://amigo.geneontology.org/amigo/term/GO:0051156
positive regulation of membrane protein ectodomain proteolysis	Gene Ontology	GO:0051044	2	9	0.00476863	0.0566098	GPLD1|ADAM8	http://amigo.geneontology.org/amigo/term/GO:0051044
thyroid hormone generation	Gene Ontology	GO:0006590	2	9	0.00476863	0.0566098	CTSB|CTSK	http://amigo.geneontology.org/amigo/term/GO:0006590
steroid metabolic process	Gene Ontology	GO:0008202	2	9	0.00476863	0.0566098	G6PC|SLC37A4	http://amigo.geneontology.org/amigo/term/GO:0008202
positive regulation of catalytic activity	Gene Ontology	GO:0043085	3	33	0.00493911	0.0580587	NCF2|ALOX5AP|SLC37A4	http://amigo.geneontology.org/amigo/term/GO:0043085
cell differentiation	Gene Ontology	GO:0030154	8	266	0.00515361	0.059992	ITGA8|BHLHE40|SLA|CTGF|MGP|ZAP70|NR1D2|LCK	http://amigo.geneontology.org/amigo/term/GO:0030154
positive regulation of angiogenesis	Gene Ontology	GO:0045766	4	70	0.0056375	0.0614222	PIK3R6|WNT5A|ANGPTL3|CD40	http://amigo.geneontology.org/amigo/term/GO:0045766
actin filament severing	Gene Ontology	GO:0051014	2	10	0.0056863	0.0614222	FMNL1|CAPG	http://amigo.geneontology.org/amigo/term/GO:0051014
immune system process	Gene Ontology	GO:0002376	2	10	0.0056863	0.0614222	CTLA4|CD3E	http://amigo.geneontology.org/amigo/term/GO:0002376
positive regulation of interleukin-4 production	Gene Ontology	GO:0032753	2	10	0.0056863	0.0614222	CD40LG|CD3E	http://amigo.geneontology.org/amigo/term/GO:0032753
NADPH oxidase complex	Gene Ontology	GO:0043020	2	10	0.0056863	0.0614222	NCF2|NCF1	http://amigo.geneontology.org/amigo/term/GO:0043020
positive regulation of ERK1 and ERK2 cascade	Gene Ontology	GO:0070374	5	114	0.00588785	0.0628944	CD4|CTGF|FGG|PTPRC|ANGPT1	http://amigo.geneontology.org/amigo/term/GO:0070374
DNA-binding transcription factor activity	Gene Ontology	GO:0003700	7	216	0.0059275	0.0628944	HOXB9|MECOM|EGR1|TFCP2L1|MAFK|WNT5A|NFKB2	http://amigo.geneontology.org/amigo/term/GO:0003700
positive regulation of stress fiber assembly	Gene Ontology	GO:0051496	3	36	0.00619012	0.0645388	CTGF|GPR65|EVL	http://amigo.geneontology.org/amigo/term/GO:0051496
cell adhesion	Gene Ontology	GO:0007155	6	166	0.00646035	0.0667228	ITGA8|CYR61|NINJ1|CTGF|TINAG|CLDN16	http://amigo.geneontology.org/amigo/term/GO:0007155
B cell differentiation	Gene Ontology	GO:0030183	3	37	0.00664524	0.0667228	TCIRG1|CD40LG|PTPRC	http://amigo.geneontology.org/amigo/term/GO:0030183
superoxide-generating NAD(P)H oxidase activity	Gene Ontology	GO:0016175	2	11	0.00667785	0.0667228	NCF2|NCF1	http://amigo.geneontology.org/amigo/term/GO:0016175
establishment of epithelial cell apical/basal polarity	Gene Ontology	GO:0045198	2	11	0.00667785	0.0667228	WNT5A|TTC8	http://amigo.geneontology.org/amigo/term/GO:0045198
positive regulation of endothelial cell apoptotic process	Gene Ontology	GO:2000353	2	11	0.00667785	0.0667228	CD40LG|CD40	http://amigo.geneontology.org/amigo/term/GO:2000353
heparin binding	Gene Ontology	GO:0008201	4	75	0.00709368	0.0694032	PTPRC|CTGF|CYR61|ADAMTS1	http://amigo.geneontology.org/amigo/term/GO:0008201
cytokine receptor activity	Gene Ontology	GO:0004896	3	38	0.00711976	0.0694032	IL7R|IFNGR2|IL2RG	http://amigo.geneontology.org/amigo/term/GO:0004896
positive regulation of peptidyl-tyrosine phosphorylation	Gene Ontology	GO:0050731	3	38	0.00711976	0.0694032	ANGPT1|PTPRC|CD3E	http://amigo.geneontology.org/amigo/term/GO:0050731
extracellular region	Gene Ontology	GO:0005576	7	226	0.00747168	0.0722463	HPX|CD34|COL9A1|BGLAP|COL3A1|ADM|HTRA3	http://amigo.geneontology.org/amigo/term/GO:0005576
positive regulation of innate immune response	Gene Ontology	GO:0045089	2	12	0.0077418	0.07367	CARD9|ADAM8	http://amigo.geneontology.org/amigo/term/GO:0045089
positive regulation of cartilage development	Gene Ontology	GO:0061036	2	12	0.0077418	0.07367	WNT5A|CYR61	http://amigo.geneontology.org/amigo/term/GO:0061036
Rac GTPase binding	Gene Ontology	GO:0048365	3	40	0.00812778	0.0767339	NCF2|FMNL1|SH3BP1	http://amigo.geneontology.org/amigo/term/GO:0048365
ankyrin binding	Gene Ontology	GO:0030506	2	13	0.00887668	0.0800236	RHCG|PTPRC	http://amigo.geneontology.org/amigo/term/GO:0030506
fatty-acyl-CoA binding	Gene Ontology	GO:0000062	2	13	0.00887668	0.0800236	ACOT7|ECI2	http://amigo.geneontology.org/amigo/term/GO:0000062
insulin-like growth factor binding	Gene Ontology	GO:0005520	2	13	0.00887668	0.0800236	CYR61|HTRA3	http://amigo.geneontology.org/amigo/term/GO:0005520
heterotypic cell-cell adhesion	Gene Ontology	GO:0034113	2	13	0.00887668	0.0800236	PTPRC|MADCAM1	http://amigo.geneontology.org/amigo/term/GO:0034113
superoxide anion generation	Gene Ontology	GO:0042554	2	13	0.00887668	0.0800236	NCF2|NCF1	http://amigo.geneontology.org/amigo/term/GO:0042554
establishment of planar polarity	Gene Ontology	GO:0001736	2	13	0.00887668	0.0800236	WNT5A|TTC8	http://amigo.geneontology.org/amigo/term/GO:0001736
glutathione peroxidase activity	Gene Ontology	GO:0004602	2	14	0.010081	0.0875882	GPX3|ALOX5AP	http://amigo.geneontology.org/amigo/term/GO:0004602
positive regulation of p38MAPK cascade	Gene Ontology	GO:1900745	2	14	0.010081	0.0875882	NCF1|XDH	http://amigo.geneontology.org/amigo/term/GO:1900745
actin polymerization or depolymerization	Gene Ontology	GO:0008154	2	14	0.010081	0.0875882	CAPG|EVL	http://amigo.geneontology.org/amigo/term/GO:0008154
negative regulation of fibroblast growth factor receptor signaling pathway	Gene Ontology	GO:0040037	2	14	0.010081	0.0875882	WNT5A|SHISA2	http://amigo.geneontology.org/amigo/term/GO:0040037
cell chemotaxis	Gene Ontology	GO:0060326	3	45	0.0109996	0.0942038	HOXB9|CCR4|CCR7	http://amigo.geneontology.org/amigo/term/GO:0060326
activation of JUN kinase activity	Gene Ontology	GO:0007257	2	15	0.0113535	0.0951944	WNT5A|CD40LG	http://amigo.geneontology.org/amigo/term/GO:0007257
1-phosphatidylinositol-3-kinase regulator activity	Gene Ontology	GO:0046935	2	15	0.0113535	0.0951944	PIK3R6|PIK3R5	http://amigo.geneontology.org/amigo/term/GO:0046935
positive regulation of cell-matrix adhesion	Gene Ontology	GO:0001954	2	15	0.0113535	0.0951944	NINJ1|CD3E	http://amigo.geneontology.org/amigo/term/GO:0001954
extracellular matrix structural constituent	Gene Ontology	GO:0005201	3	46	0.0116354	0.096881	COL3A1|COL9A1|COL24A1	http://amigo.geneontology.org/amigo/term/GO:0005201
cytokine activity	Gene Ontology	GO:0005125	4	88	0.0119836	0.0990916	WNT5A|CD40LG|CSF1|NAMPT	http://amigo.geneontology.org/amigo/term/GO:0005125
pyridoxal phosphate binding	Gene Ontology	GO:0030170	3	47	0.012292	0.100121	CTH|ABAT|ETNPPL	http://amigo.geneontology.org/amigo/term/GO:0030170
transmembrane receptor protein tyrosine kinase signaling pathway	Gene Ontology	GO:0007169	4	89	0.0124302	0.100121	LCP2|LCK|SLA|ZAP70	http://amigo.geneontology.org/amigo/term/GO:0007169
tumor necrosis factor receptor binding	Gene Ontology	GO:0005164	2	16	0.0126925	0.100121	TRAF2|CD40LG	http://amigo.geneontology.org/amigo/term/GO:0005164
C-C chemokine receptor activity	Gene Ontology	GO:0016493	2	16	0.0126925	0.100121	CCR4|CCR7	http://amigo.geneontology.org/amigo/term/GO:0016493
C-C chemokine binding	Gene Ontology	GO:0019957	2	16	0.0126925	0.100121	CCR4|CCR7	http://amigo.geneontology.org/amigo/term/GO:0019957
protein phosphatase regulator activity	Gene Ontology	GO:0019888	2	16	0.0126925	0.100121	PPP4R4|PPP2R2C	http://amigo.geneontology.org/amigo/term/GO:0019888
podosome	Gene Ontology	GO:0002102	2	16	0.0126925	0.100121	LCP1|ADAM8	http://amigo.geneontology.org/amigo/term/GO:0002102
circadian regulation of gene expression	Gene Ontology	GO:0032922	3	48	0.0129694	0.101636	BHLHE40|EGR1|NAMPT	http://amigo.geneontology.org/amigo/term/GO:0032922
actin cytoskeleton	Gene Ontology	GO:0015629	5	140	0.0131655	0.102503	FYB|MYO1F|CAPG|NPM3|CORIN	http://amigo.geneontology.org/amigo/term/GO:0015629
regulation of phosphatidylinositol 3-kinase activity	Gene Ontology	GO:0043551	2	17	0.0140969	0.104334	PIK3R6|PIK3R5	http://amigo.geneontology.org/amigo/term/GO:0043551
positive regulation of extrinsic apoptotic signaling pathway	Gene Ontology	GO:2001238	2	17	0.0140969	0.104334	TRAF2|PTPRC	http://amigo.geneontology.org/amigo/term/GO:2001238
vesicle membrane	Gene Ontology	GO:0012506	2	17	0.0140969	0.104334	TRAF2|CALB1	http://amigo.geneontology.org/amigo/term/GO:0012506
proton-transporting ATPase activity, rotational mechanism	Gene Ontology	GO:0046961	2	17	0.0140969	0.104334	TCIRG1|ATP6V1D	http://amigo.geneontology.org/amigo/term/GO:0046961
protein tyrosine kinase binding	Gene Ontology	GO:1990782	2	17	0.0140969	0.104334	CD4|CD247	http://amigo.geneontology.org/amigo/term/GO:1990782
triglyceride metabolic process	Gene Ontology	GO:0006641	2	17	0.0140969	0.104334	G6PC|SLC37A4	http://amigo.geneontology.org/amigo/term/GO:0006641
chemokine binding	Gene Ontology	GO:0019956	2	17	0.0140969	0.104334	CCR4|CCR7	http://amigo.geneontology.org/amigo/term/GO:0019956
protein phosphatase binding	Gene Ontology	GO:0019903	3	50	0.0143872	0.10583	LGALS3|TRAF2|LCK	http://amigo.geneontology.org/amigo/term/GO:0019903
zinc ion binding	Gene Ontology	GO:0008270	11	527	0.0153442	0.112181	TRAF2|ADAMTS1|ADAMTS2|EGR1|CALB1|TNFAIP3|MMP7|NR1D2|ADAM8|RGN|ANPEP	http://amigo.geneontology.org/amigo/term/GO:0008270
positive regulation of cytosolic calcium ion concentration	Gene Ontology	GO:0007204	3	53	0.0166724	0.121153	CCR4|PTGER2|CCR7	http://amigo.geneontology.org/amigo/term/GO:0007204
positive regulation of cysteine-type endopeptidase activity involved in apoptotic process	Gene Ontology	GO:0043280	2	19	0.0170959	0.122742	CARD9|CYR61	http://amigo.geneontology.org/amigo/term/GO:0043280
reactive oxygen species metabolic process	Gene Ontology	GO:0072593	2	19	0.0170959	0.122742	CTGF|CYR61	http://amigo.geneontology.org/amigo/term/GO:0072593
cholesterol homeostasis	Gene Ontology	GO:0042632	3	54	0.0174766	0.12444	G6PC|ANGPTL3|SLC37A4	http://amigo.geneontology.org/amigo/term/GO:0042632
cell migration	Gene Ontology	GO:0016477	5	151	0.0175399	0.12444	PSTPIP2|CTGF|FMNL1|LCP1|TNFAIP3	http://amigo.geneontology.org/amigo/term/GO:0016477
cell-cell junction	Gene Ontology	GO:0005911	4	100	0.0180538	0.127332	LCP2|THEMIS|CD3E|ZAP70	http://amigo.geneontology.org/amigo/term/GO:0005911
negative regulation of endothelial cell proliferation	Gene Ontology	GO:0001937	2	20	0.0186879	0.131034	ALOX5|XDH	http://amigo.geneontology.org/amigo/term/GO:0001937
SH3 domain binding	Gene Ontology	GO:0017124	3	56	0.0191491	0.133211	NCF1|EVL|CD3E	http://amigo.geneontology.org/amigo/term/GO:0017124
negative regulation of extrinsic apoptotic signaling pathway via death domain receptors	Gene Ontology	GO:1902042	2	21	0.0203398	0.140158	FGG|TNFAIP3	http://amigo.geneontology.org/amigo/term/GO:1902042
actin filament polymerization	Gene Ontology	GO:0030041	2	22	0.0220503	0.14688	PSTPIP2|COTL1	http://amigo.geneontology.org/amigo/term/GO:0030041
humoral immune response	Gene Ontology	GO:0006959	2	22	0.0220503	0.14688	ALOX5|JCHAIN	http://amigo.geneontology.org/amigo/term/GO:0006959
phosphatidylinositol 3-kinase complex	Gene Ontology	GO:0005942	2	22	0.0220503	0.14688	PIK3R6|PIK3R5	http://amigo.geneontology.org/amigo/term/GO:0005942
osteoclast differentiation	Gene Ontology	GO:0030316	2	22	0.0220503	0.14688	TCIRG1|CSF1	http://amigo.geneontology.org/amigo/term/GO:0030316
positive regulation of cell adhesion	Gene Ontology	GO:0045785	2	22	0.0220503	0.14688	ANGPT1|TNFRSF18	http://amigo.geneontology.org/amigo/term/GO:0045785
nucleoplasm	Gene Ontology	GO:0005654	23	1526	0.0252563	0.167306	RASSF2|NFKBIE|MAFK|NR1D2|UBASH3A|DNA2|DEF6|DENND2D|SPDYA|EGR1|GRAP2|NABP1|CTSK|ALOX5|APRT|ALDH6A1|ACOT7|CAPG|NPM3|ATAD2|RACGAP1|HOXB9|CYTIP	http://amigo.geneontology.org/amigo/term/GO:0005654
actin filament	Gene Ontology	GO:0005884	3	63	0.025677	0.168871	PSTPIP2|LCP1|COTL1	http://amigo.geneontology.org/amigo/term/GO:0005884
integral component of plasma membrane	Gene Ontology	GO:0005887	12	646	0.0257743	0.168871	PTH1R|EDA2R|AVPR1A|IFITM5|CTLA4|RHCG|SCARA5|ADAM8|SLC24A1|GPR65|GPR174|TNFRSF18	http://amigo.geneontology.org/amigo/term/GO:0005887
cell morphogenesis	Gene Ontology	GO:0000902	3	64	0.0266952	0.173954	IL7R|TFCP2L1|ADAM8	http://amigo.geneontology.org/amigo/term/GO:0000902
regulation of gene expression	Gene Ontology	GO:0010468	4	114	0.0271937	0.175521	TCIRG1|G6PC|NARFL|MECOM	http://amigo.geneontology.org/amigo/term/GO:0010468
tumor necrosis factor-mediated signaling pathway	Gene Ontology	GO:0033209	2	25	0.0275212	0.175521	TRAF2|TNFRSF18	http://amigo.geneontology.org/amigo/term/GO:0033209
positive regulation of blood vessel endothelial cell migration	Gene Ontology	GO:0043536	2	25	0.0275212	0.175521	ANGPT1|CD40	http://amigo.geneontology.org/amigo/term/GO:0043536
cell adhesion molecule binding	Gene Ontology	GO:0050839	2	25	0.0275212	0.175521	FGG|ADAM8	http://amigo.geneontology.org/amigo/term/GO:0050839
DNA helicase activity	Gene Ontology	GO:0003678	2	26	0.0294538	0.185869	DNA2|MCM8	http://amigo.geneontology.org/amigo/term/GO:0003678
negative regulation of cell death	Gene Ontology	GO:0060548	2	26	0.0294538	0.185869	CTGF|CYR61	http://amigo.geneontology.org/amigo/term/GO:0060548
focal adhesion	Gene Ontology	GO:0005925	4	118	0.0302298	0.189767	EVL|LCP1|PTPRC|SLA	http://amigo.geneontology.org/amigo/term/GO:0005925
cytokine-mediated signaling pathway	Gene Ontology	GO:0019221	3	68	0.0309811	0.192323	IL7R|IFNGR2|IL2RG	http://amigo.geneontology.org/amigo/term/GO:0019221
proton transmembrane transport	Gene Ontology	GO:1902600	3	68	0.0309811	0.192323	TCIRG1|ATP6V1D|SLC9A3	http://amigo.geneontology.org/amigo/term/GO:1902600
bone mineralization	Gene Ontology	GO:0030282	2	27	0.0314389	0.192323	PTH1R|IFITM5	http://amigo.geneontology.org/amigo/term/GO:0030282
SH2 domain binding	Gene Ontology	GO:0042169	2	27	0.0314389	0.192323	SYNGR3|LCK	http://amigo.geneontology.org/amigo/term/GO:0042169
symporter activity	Gene Ontology	GO:0015293	2	27	0.0314389	0.192323	SLC5A8|SLC24A1	http://amigo.geneontology.org/amigo/term/GO:0015293
dendritic spine	Gene Ontology	GO:0043197	3	69	0.0321057	0.195405	CD3E|CALB1|SLA	http://amigo.geneontology.org/amigo/term/GO:0043197
positive regulation of B cell proliferation	Gene Ontology	GO:0030890	2	28	0.0334753	0.200684	PTPRC|CD40	http://amigo.geneontology.org/amigo/term/GO:0030890
positive regulation of endothelial cell migration	Gene Ontology	GO:0010595	2	28	0.0334753	0.200684	WNT5A|GPLD1	http://amigo.geneontology.org/amigo/term/GO:0010595
positive regulation of Rho protein signal transduction	Gene Ontology	GO:0035025	2	28	0.0334753	0.200684	GPR65|GPR174	http://amigo.geneontology.org/amigo/term/GO:0035025
protein self-association	Gene Ontology	GO:0043621	2	29	0.0355618	0.20341	PTH1R|TNFAIP3	http://amigo.geneontology.org/amigo/term/GO:0043621
positive chemotaxis	Gene Ontology	GO:0050918	2	29	0.0355618	0.20341	LGALS3|ANGPT1	http://amigo.geneontology.org/amigo/term/GO:0050918
positive regulation of interleukin-6 production	Gene Ontology	GO:0032755	2	29	0.0355618	0.20341	CARD9|WNT5A	http://amigo.geneontology.org/amigo/term/GO:0032755
cellular iron ion homeostasis	Gene Ontology	GO:0006879	2	29	0.0355618	0.20341	CP|SCARA5	http://amigo.geneontology.org/amigo/term/GO:0006879
glucose homeostasis	Gene Ontology	GO:0042593	3	73	0.0368147	0.20341	ALOX5|G6PC|SLC37A4	http://amigo.geneontology.org/amigo/term/GO:0042593
angiogenesis	Gene Ontology	GO:0001525	4	126	0.0368808	0.20341	SAT1|CTGF|ANGPT1|ADAM8	http://amigo.geneontology.org/amigo/term/GO:0001525
G protein-coupled receptor signaling pathway	Gene Ontology	GO:0007186	6	249	0.0370362	0.20341	AVPR1A|RGS18|PIK3R6|PIK3R5|CCR4|CCR7	http://amigo.geneontology.org/amigo/term/GO:0007186
positive regulation of cytosolic calcium ion concentration involved in phospholipase C-activating G protein-coupled signaling pathway	Gene Ontology	GO:0051482	2	30	0.0376973	0.20341	GPR65|GPR174	http://amigo.geneontology.org/amigo/term/GO:0051482
regulation of blood pressure	Gene Ontology	GO:0008217	2	30	0.0376973	0.20341	EDNRB|ANPEP	http://amigo.geneontology.org/amigo/term/GO:0008217
adenylate cyclase-activating G protein-coupled receptor signaling pathway	Gene Ontology	GO:0007189	3	74	0.0380443	0.20341	PTH1R|GPR65|PTGER2	http://amigo.geneontology.org/amigo/term/GO:0007189
single-stranded DNA binding	Gene Ontology	GO:0003697	3	75	0.0392947	0.20341	NABP1|JCHAIN|MCM8	http://amigo.geneontology.org/amigo/term/GO:0003697
cell body	Gene Ontology	GO:0044297	2	31	0.0398807	0.20341	GLUL|CD3E	http://amigo.geneontology.org/amigo/term/GO:0044297
protein-macromolecule adaptor activity	Gene Ontology	GO:0030674	2	31	0.0398807	0.20341	TRAF2|JCHAIN	http://amigo.geneontology.org/amigo/term/GO:0030674
peptide hormone binding	Gene Ontology	GO:0017046	2	31	0.0398807	0.20341	PTH1R|VIPR2	http://amigo.geneontology.org/amigo/term/GO:0017046
mitochondrion	Gene Ontology	GO:0005739	11	617	0.040889	0.20341	HOXB9|ABAT|CKMT2|GCK|ACSL1|GLUL|DHTKD1|ECI2|ALDH6A1|BPHL|CCR7	http://amigo.geneontology.org/amigo/term/GO:0005739
regulation of cell cycle	Gene Ontology	GO:0051726	3	77	0.0418575	0.20341	ZNF703|MECOM|PTPRC	http://amigo.geneontology.org/amigo/term/GO:0051726
negative regulation of fat cell differentiation	Gene Ontology	GO:0045599	2	32	0.0421109	0.20341	WNT5A|JDP2	http://amigo.geneontology.org/amigo/term/GO:0045599
4 iron, 4 sulfur cluster binding	Gene Ontology	GO:0051539	2	32	0.0421109	0.20341	DNA2|NARFL	http://amigo.geneontology.org/amigo/term/GO:0051539
anion transmembrane transport	Gene Ontology	GO:0098656	2	32	0.0421109	0.20341	SLC24A1|SLC9A3	http://amigo.geneontology.org/amigo/term/GO:0098656
neutrophil chemotaxis	Gene Ontology	GO:0030593	2	34	0.0467072	0.20341	LGALS3|SLC37A4	http://amigo.geneontology.org/amigo/term/GO:0030593
somitogenesis	Gene Ontology	GO:0001756	2	34	0.0467072	0.20341	WNT5A|LFNG	http://amigo.geneontology.org/amigo/term/GO:0001756
collagen trimer	Gene Ontology	GO:0005581	2	34	0.0467072	0.20341	COL3A1|COL9A1	http://amigo.geneontology.org/amigo/term/GO:0005581
negative regulation of protein phosphorylation	Gene Ontology	GO:0001933	2	34	0.0467072	0.20341	ANGPT1|XDH	http://amigo.geneontology.org/amigo/term/GO:0001933
fibroblast growth factor receptor signaling pathway	Gene Ontology	GO:0008543	2	34	0.0467072	0.20341	CTGF|KL	http://amigo.geneontology.org/amigo/term/GO:0008543
extrinsic component of membrane	Gene Ontology	GO:0019898	2	35	0.0490712	0.20341	NCF1|NAAA	http://amigo.geneontology.org/amigo/term/GO:0019898
neuronal cell body	Gene Ontology	GO:0043025	4	140	0.050391	0.20341	SLC24A1|CYGB|CALB1|DNER	http://amigo.geneontology.org/amigo/term/GO:0043025
actin binding	Gene Ontology	GO:0003779	4	140	0.050391	0.20341	MYO1F|LSP1|EVL|COTL1	http://amigo.geneontology.org/amigo/term/GO:0003779
protein homotetramerization	Gene Ontology	GO:0051289	2	36	0.0514777	0.20341	CTH|EVL	http://amigo.geneontology.org/amigo/term/GO:0051289
nuclear envelope	Gene Ontology	GO:0005635	3	85	0.0529214	0.20341	ALOX5|ALOX5AP|RAB40B	http://amigo.geneontology.org/amigo/term/GO:0005635
positive regulation of protein ubiquitination	Gene Ontology	GO:0031398	2	37	0.0539256	0.20341	ANGPT1|BIRC2	http://amigo.geneontology.org/amigo/term/GO:0031398
apical plasma membrane	Gene Ontology	GO:0016324	4	144	0.0546876	0.20341	SLC23A1|RHCG|TCIRG1|SLC9A3	http://amigo.geneontology.org/amigo/term/GO:0016324
oxidation-reduction process	Gene Ontology	GO:0055114	8	421	0.0559765	0.20341	NCF2|NCF1|ALDH4A1|PIPOX|GPX3|IFI30|ALDH6A1|CP	http://amigo.geneontology.org/amigo/term/GO:0055114
regulation of cytokine production involved in inflammatory response	Gene Ontology	GO:1900015	1	5	0.0562511	0.20341	ALOX5	http://amigo.geneontology.org/amigo/term/GO:1900015
positive regulation of cell-cell adhesion mediated by cadherin	Gene Ontology	GO:2000049	1	5	0.0562511	0.20341	WNT5A	http://amigo.geneontology.org/amigo/term/GO:2000049
mitotic spindle midzone assembly	Gene Ontology	GO:0051256	1	5	0.0562511	0.20341	RACGAP1	http://amigo.geneontology.org/amigo/term/GO:0051256
negative regulation of insulin secretion involved in cellular response to glucose stimulus	Gene Ontology	GO:0061179	1	5	0.0562511	0.20341	PIM3	http://amigo.geneontology.org/amigo/term/GO:0061179
complement receptor mediated signaling pathway	Gene Ontology	GO:0002430	1	5	0.0562511	0.20341	GPLD1	http://amigo.geneontology.org/amigo/term/GO:0002430
hematopoietic stem cell homeostasis	Gene Ontology	GO:0061484	1	5	0.0562511	0.20341	TCIRG1	http://amigo.geneontology.org/amigo/term/GO:0061484
positive regulation of meiotic nuclear division	Gene Ontology	GO:0045836	1	5	0.0562511	0.20341	WNT5A	http://amigo.geneontology.org/amigo/term/GO:0045836
positive regulation of MHC class II biosynthetic process	Gene Ontology	GO:0045348	1	5	0.0562511	0.20341	CIITA	http://amigo.geneontology.org/amigo/term/GO:0045348
glucokinase activity	Gene Ontology	GO:0004340	1	5	0.0562511	0.20341	GCK	http://amigo.geneontology.org/amigo/term/GO:0004340
regulation of systemic arterial blood pressure by vasopressin	Gene Ontology	GO:0001992	1	5	0.0562511	0.20341	AVPR1A	http://amigo.geneontology.org/amigo/term/GO:0001992
CARD domain binding	Gene Ontology	GO:0050700	1	5	0.0562511	0.20341	CARD9	http://amigo.geneontology.org/amigo/term/GO:0050700
positive regulation of growth	Gene Ontology	GO:0045927	1	5	0.0562511	0.20341	TFCP2L1	http://amigo.geneontology.org/amigo/term/GO:0045927
ovulation from ovarian follicle	Gene Ontology	GO:0001542	1	5	0.0562511	0.20341	ADAMTS1	http://amigo.geneontology.org/amigo/term/GO:0001542
plasma membrane signaling receptor complex	Gene Ontology	GO:0098802	1	5	0.0562511	0.20341	TRAF2	http://amigo.geneontology.org/amigo/term/GO:0098802
DNA replication checkpoint	Gene Ontology	GO:0000076	1	5	0.0562511	0.20341	DNA2	http://amigo.geneontology.org/amigo/term/GO:0000076
female gamete generation	Gene Ontology	GO:0007292	1	5	0.0562511	0.20341	MCM8	http://amigo.geneontology.org/amigo/term/GO:0007292
NADP metabolic process	Gene Ontology	GO:0006739	1	5	0.0562511	0.20341	GCK	http://amigo.geneontology.org/amigo/term/GO:0006739
interleukin-18-mediated signaling pathway	Gene Ontology	GO:0035655	1	5	0.0562511	0.20341	IL18R1	http://amigo.geneontology.org/amigo/term/GO:0035655
ammonium transmembrane transport	Gene Ontology	GO:0072488	1	5	0.0562511	0.20341	RHCG	http://amigo.geneontology.org/amigo/term/GO:0072488
MRF binding	Gene Ontology	GO:0043426	1	5	0.0562511	0.20341	BHLHE40	http://amigo.geneontology.org/amigo/term/GO:0043426
paraxial mesoderm formation	Gene Ontology	GO:0048341	1	5	0.0562511	0.20341	WNT5A	http://amigo.geneontology.org/amigo/term/GO:0048341
bone marrow development	Gene Ontology	GO:0048539	1	5	0.0562511	0.20341	PTPRC	http://amigo.geneontology.org/amigo/term/GO:0048539
carboxypeptidase activity	Gene Ontology	GO:0004180	1	5	0.0562511	0.20341	CTSZ	http://amigo.geneontology.org/amigo/term/GO:0004180
blood coagulation, fibrin clot formation	Gene Ontology	GO:0072378	1	5	0.0562511	0.20341	FGG	http://amigo.geneontology.org/amigo/term/GO:0072378
substrate-dependent cell migration	Gene Ontology	GO:0006929	1	5	0.0562511	0.20341	FMNL1	http://amigo.geneontology.org/amigo/term/GO:0006929
primitive streak formation	Gene Ontology	GO:0090009	1	5	0.0562511	0.20341	WNT5A	http://amigo.geneontology.org/amigo/term/GO:0090009
iron ion transmembrane transport	Gene Ontology	GO:0034755	1	5	0.0562511	0.20341	SCARA5	http://amigo.geneontology.org/amigo/term/GO:0034755
positive regulation of ossification	Gene Ontology	GO:0045778	1	5	0.0562511	0.20341	WNT5A	http://amigo.geneontology.org/amigo/term/GO:0045778
mitochondrial DNA repair	Gene Ontology	GO:0043504	1	5	0.0562511	0.20341	DNA2	http://amigo.geneontology.org/amigo/term/GO:0043504
palmitoyl-CoA hydrolase activity	Gene Ontology	GO:0016290	1	5	0.0562511	0.20341	ACOT7	http://amigo.geneontology.org/amigo/term/GO:0016290
dehydroascorbic acid transmembrane transporter activity	Gene Ontology	GO:0033300	1	5	0.0562511	0.20341	SLC23A1	http://amigo.geneontology.org/amigo/term/GO:0033300
positive regulation of dendritic cell chemotaxis	Gene Ontology	GO:2000510	1	5	0.0562511	0.20341	CCR7	http://amigo.geneontology.org/amigo/term/GO:2000510
negative regulation of ruffle assembly	Gene Ontology	GO:1900028	1	5	0.0562511	0.20341	EVL	http://amigo.geneontology.org/amigo/term/GO:1900028
positive regulation of non-canonical Wnt signaling pathway	Gene Ontology	GO:2000052	1	5	0.0562511	0.20341	WNT5A	http://amigo.geneontology.org/amigo/term/GO:2000052
stem cell development	Gene Ontology	GO:0048864	1	5	0.0562511	0.20341	PTPRC	http://amigo.geneontology.org/amigo/term/GO:0048864
dehydroascorbic acid transport	Gene Ontology	GO:0070837	1	5	0.0562511	0.20341	SLC23A1	http://amigo.geneontology.org/amigo/term/GO:0070837
negative regulation of epithelial cell proliferation involved in prostate gland development	Gene Ontology	GO:0060770	1	5	0.0562511	0.20341	SERPINF1	http://amigo.geneontology.org/amigo/term/GO:0060770
regulation of cellular response to oxidative stress	Gene Ontology	GO:1900407	1	5	0.0562511	0.20341	ALOX5	http://amigo.geneontology.org/amigo/term/GO:1900407
secondary palate development	Gene Ontology	GO:0062009	1	5	0.0562511	0.20341	WNT5A	http://amigo.geneontology.org/amigo/term/GO:0062009
U3 snoRNA binding	Gene Ontology	GO:0034511	1	5	0.0562511	0.20341	AEN	http://amigo.geneontology.org/amigo/term/GO:0034511
arachidonate-CoA ligase activity	Gene Ontology	GO:0047676	1	5	0.0562511	0.20341	ACSL1	http://amigo.geneontology.org/amigo/term/GO:0047676
U1 snRNA binding	Gene Ontology	GO:0030619	1	5	0.0562511	0.20341	AEN	http://amigo.geneontology.org/amigo/term/GO:0030619
L-ornithine transmembrane transporter activity	Gene Ontology	GO:0000064	1	5	0.0562511	0.20341	SLC7A3	http://amigo.geneontology.org/amigo/term/GO:0000064
translation factor activity, RNA binding	Gene Ontology	GO:0008135	1	5	0.0562511	0.20341	CPEB2	http://amigo.geneontology.org/amigo/term/GO:0008135
lipopolysaccharide receptor complex	Gene Ontology	GO:0046696	1	5	0.0562511	0.20341	LY96	http://amigo.geneontology.org/amigo/term/GO:0046696
germinal center formation	Gene Ontology	GO:0002467	1	5	0.0562511	0.20341	NFKB2	http://amigo.geneontology.org/amigo/term/GO:0002467
exonuclease activity	Gene Ontology	GO:0004527	1	5	0.0562511	0.20341	AEN	http://amigo.geneontology.org/amigo/term/GO:0004527
programmed cell death	Gene Ontology	GO:0012501	1	5	0.0562511	0.20341	CTSB	http://amigo.geneontology.org/amigo/term/GO:0012501
negative regulation of interleukin-1 beta production	Gene Ontology	GO:0032691	1	5	0.0562511	0.20341	TNFAIP3	http://amigo.geneontology.org/amigo/term/GO:0032691
positive regulation of tumor necrosis factor-mediated signaling pathway	Gene Ontology	GO:1903265	1	5	0.0562511	0.20341	TRAF2	http://amigo.geneontology.org/amigo/term/GO:1903265
rRNA transcription	Gene Ontology	GO:0009303	1	5	0.0562511	0.20341	NPM3	http://amigo.geneontology.org/amigo/term/GO:0009303
positive regulation of gamma-delta T cell differentiation	Gene Ontology	GO:0045588	1	5	0.0562511	0.20341	PTPRC	http://amigo.geneontology.org/amigo/term/GO:0045588
medium-chain fatty acid biosynthetic process	Gene Ontology	GO:0051792	1	5	0.0562511	0.20341	ACOT7	http://amigo.geneontology.org/amigo/term/GO:0051792
CIA complex	Gene Ontology	GO:0097361	1	5	0.0562511	0.20341	NARFL	http://amigo.geneontology.org/amigo/term/GO:0097361
fructokinase activity	Gene Ontology	GO:0008865	1	5	0.0562511	0.20341	GCK	http://amigo.geneontology.org/amigo/term/GO:0008865
collagen type IX trimer	Gene Ontology	GO:0005594	1	5	0.0562511	0.20341	COL9A1	http://amigo.geneontology.org/amigo/term/GO:0005594
negative regulation of chromatin silencing	Gene Ontology	GO:0031936	1	5	0.0562511	0.20341	ATAD2	http://amigo.geneontology.org/amigo/term/GO:0031936
vasoactive intestinal polypeptide receptor activity	Gene Ontology	GO:0004999	1	5	0.0562511	0.20341	VIPR2	http://amigo.geneontology.org/amigo/term/GO:0004999
lactate metabolic process	Gene Ontology	GO:0006089	1	5	0.0562511	0.20341	SLC37A4	http://amigo.geneontology.org/amigo/term/GO:0006089
regulation of skeletal muscle satellite cell proliferation	Gene Ontology	GO:0014842	1	5	0.0562511	0.20341	ANGPT1	http://amigo.geneontology.org/amigo/term/GO:0014842
mannokinase activity	Gene Ontology	GO:0019158	1	5	0.0562511	0.20341	GCK	http://amigo.geneontology.org/amigo/term/GO:0019158
small molecule binding	Gene Ontology	GO:0036094	1	5	0.0562511	0.20341	PTGDS	http://amigo.geneontology.org/amigo/term/GO:0036094
L-ascorbic acid biosynthetic process	Gene Ontology	GO:0019853	1	5	0.0562511	0.20341	RGN	http://amigo.geneontology.org/amigo/term/GO:0019853
regulation of branching involved in mammary gland duct morphogenesis	Gene Ontology	GO:0060762	1	5	0.0562511	0.20341	WNT5A	http://amigo.geneontology.org/amigo/term/GO:0060762
positive regulation of macrophage cytokine production	Gene Ontology	GO:0060907	1	5	0.0562511	0.20341	WNT5A	http://amigo.geneontology.org/amigo/term/GO:0060907
cell cycle phase transition	Gene Ontology	GO:0044770	1	5	0.0562511	0.20341	PTPRC	http://amigo.geneontology.org/amigo/term/GO:0044770
calcium, potassium:sodium antiporter activity	Gene Ontology	GO:0008273	1	5	0.0562511	0.20341	SLC24A1	http://amigo.geneontology.org/amigo/term/GO:0008273
epithelial cell differentiation	Gene Ontology	GO:0030855	2	38	0.0564141	0.20341	LGALS3|CTSB	http://amigo.geneontology.org/amigo/term/GO:0030855
activation of cysteine-type endopeptidase activity involved in apoptotic process	Gene Ontology	GO:0006919	2	38	0.0564141	0.20341	LCK|XDH	http://amigo.geneontology.org/amigo/term/GO:0006919
G protein-coupled peptide receptor activity	Gene Ontology	GO:0008528	2	39	0.058942	0.20341	PTH1R|VIPR2	http://amigo.geneontology.org/amigo/term/GO:0008528
negative regulation of transforming growth factor beta receptor signaling pathway	Gene Ontology	GO:0030512	2	39	0.058942	0.20341	ADAMTSL2|HTRA3	http://amigo.geneontology.org/amigo/term/GO:0030512
protein localization to plasma membrane	Gene Ontology	GO:0072659	3	90	0.0604785	0.20341	FYB|TTC8|RAB40B	http://amigo.geneontology.org/amigo/term/GO:0072659
microvillus	Gene Ontology	GO:0005902	2	40	0.0615084	0.20341	MYO1F|ANGPT1	http://amigo.geneontology.org/amigo/term/GO:0005902
collagen binding	Gene Ontology	GO:0005518	2	40	0.0615084	0.20341	CTSB|CTSK	http://amigo.geneontology.org/amigo/term/GO:0005518
positive regulation of cell population proliferation	Gene Ontology	GO:0008284	5	217	0.0635034	0.20341	SPDYA|IL7R|MYC|AVPR1A|PTH1R	http://amigo.geneontology.org/amigo/term/GO:0008284
negative regulation of gene expression	Gene Ontology	GO:0010629	3	92	0.0636353	0.20341	CTGF|CD3E|XDH	http://amigo.geneontology.org/amigo/term/GO:0010629
chemotaxis	Gene Ontology	GO:0006935	2	41	0.0641123	0.20341	CCR4|CCR7	http://amigo.geneontology.org/amigo/term/GO:0006935
ATPase binding	Gene Ontology	GO:0051117	2	41	0.0641123	0.20341	TCIRG1|LCK	http://amigo.geneontology.org/amigo/term/GO:0051117
cellular response to interferon-gamma	Gene Ontology	GO:0071346	2	41	0.0641123	0.20341	WNT5A|EVL	http://amigo.geneontology.org/amigo/term/GO:0071346
negative regulation of BMP signaling pathway	Gene Ontology	GO:0030514	2	41	0.0641123	0.20341	WNT5A|HTRA3	http://amigo.geneontology.org/amigo/term/GO:0030514
insulin receptor signaling pathway	Gene Ontology	GO:0008286	2	41	0.0641123	0.20341	GPLD1|KL	http://amigo.geneontology.org/amigo/term/GO:0008286
phosphate ion binding	Gene Ontology	GO:0042301	1	6	0.0653151	0.20341	G6PC	http://amigo.geneontology.org/amigo/term/GO:0042301
fibrinogen complex	Gene Ontology	GO:0005577	1	6	0.0653151	0.20341	FGG	http://amigo.geneontology.org/amigo/term/GO:0005577
aging	Gene Ontology	GO:0007568	1	6	0.0653151	0.20341	KL	http://amigo.geneontology.org/amigo/term/GO:0007568
regulation of pH	Gene Ontology	GO:0006885	1	6	0.0653151	0.20341	RHCG	http://amigo.geneontology.org/amigo/term/GO:0006885
tumor necrosis factor-activated receptor activity	Gene Ontology	GO:0005031	1	6	0.0653151	0.20341	TNFRSF18	http://amigo.geneontology.org/amigo/term/GO:0005031
adiponectin-activated signaling pathway	Gene Ontology	GO:0033211	1	6	0.0653151	0.20341	ACSL1	http://amigo.geneontology.org/amigo/term/GO:0033211
cellular response to cholesterol	Gene Ontology	GO:0071397	1	6	0.0653151	0.20341	GPLD1	http://amigo.geneontology.org/amigo/term/GO:0071397
positive regulation of T cell activation	Gene Ontology	GO:0050870	1	6	0.0653151	0.20341	LCK	http://amigo.geneontology.org/amigo/term/GO:0050870
fibrinolysis	Gene Ontology	GO:0042730	1	6	0.0653151	0.20341	FGG	http://amigo.geneontology.org/amigo/term/GO:0042730
positive regulation of mammary gland epithelial cell proliferation	Gene Ontology	GO:0033601	1	6	0.0653151	0.20341	ZNF703	http://amigo.geneontology.org/amigo/term/GO:0033601
thiamine pyrophosphate binding	Gene Ontology	GO:0030976	1	6	0.0653151	0.20341	DHTKD1	http://amigo.geneontology.org/amigo/term/GO:0030976
ammonium transmembrane transporter activity	Gene Ontology	GO:0008519	1	6	0.0653151	0.20341	RHCG	http://amigo.geneontology.org/amigo/term/GO:0008519
positive regulation of T cell cytokine production	Gene Ontology	GO:0002726	1	6	0.0653151	0.20341	TRAF2	http://amigo.geneontology.org/amigo/term/GO:0002726
negative regulation of vascular permeability	Gene Ontology	GO:0043116	1	6	0.0653151	0.20341	ANGPT1	http://amigo.geneontology.org/amigo/term/GO:0043116
biomineral tissue development	Gene Ontology	GO:0031214	1	6	0.0653151	0.20341	BGLAP	http://amigo.geneontology.org/amigo/term/GO:0031214
long-chain fatty acyl-CoA binding	Gene Ontology	GO:0036042	1	6	0.0653151	0.20341	ACOT7	http://amigo.geneontology.org/amigo/term/GO:0036042
lactate transmembrane transporter activity	Gene Ontology	GO:0015129	1	6	0.0653151	0.20341	SLC5A8	http://amigo.geneontology.org/amigo/term/GO:0015129
heparan sulfate proteoglycan binding	Gene Ontology	GO:0043395	1	6	0.0653151	0.20341	PTPRC	http://amigo.geneontology.org/amigo/term/GO:0043395
leukotriene biosynthetic process	Gene Ontology	GO:0019370	1	6	0.0653151	0.20341	ALOX5AP	http://amigo.geneontology.org/amigo/term/GO:0019370
positive regulation of T cell chemotaxis	Gene Ontology	GO:0010820	1	6	0.0653151	0.20341	WNT5A	http://amigo.geneontology.org/amigo/term/GO:0010820
sphingomyelin phosphodiesterase activity	Gene Ontology	GO:0004767	1	6	0.0653151	0.20341	SMPD2	http://amigo.geneontology.org/amigo/term/GO:0004767
glycerol metabolic process	Gene Ontology	GO:0006071	1	6	0.0653151	0.20341	ANGPTL3	http://amigo.geneontology.org/amigo/term/GO:0006071
transsulfuration	Gene Ontology	GO:0019346	1	6	0.0653151	0.20341	CTH	http://amigo.geneontology.org/amigo/term/GO:0019346
lactate transmembrane transport	Gene Ontology	GO:0035873	1	6	0.0653151	0.20341	SLC5A8	http://amigo.geneontology.org/amigo/term/GO:0035873
negative regulation of vascular endothelial growth factor signaling pathway	Gene Ontology	GO:1900747	1	6	0.0653151	0.20341	XDH	http://amigo.geneontology.org/amigo/term/GO:1900747
5'-flap endonuclease activity	Gene Ontology	GO:0017108	1	6	0.0653151	0.20341	DNA2	http://amigo.geneontology.org/amigo/term/GO:0017108
camera-type eye photoreceptor cell differentiation	Gene Ontology	GO:0060219	1	6	0.0653151	0.20341	TTC8	http://amigo.geneontology.org/amigo/term/GO:0060219
macrophage chemotaxis	Gene Ontology	GO:0048246	1	6	0.0653151	0.20341	LGALS3	http://amigo.geneontology.org/amigo/term/GO:0048246
phagocytic vesicle membrane	Gene Ontology	GO:0030670	1	6	0.0653151	0.20341	TCIRG1	http://amigo.geneontology.org/amigo/term/GO:0030670
optic nerve development	Gene Ontology	GO:0021554	1	6	0.0653151	0.20341	TCIRG1	http://amigo.geneontology.org/amigo/term/GO:0021554
arginine transmembrane transporter activity	Gene Ontology	GO:0015181	1	6	0.0653151	0.20341	SLC7A3	http://amigo.geneontology.org/amigo/term/GO:0015181
sulfate transport	Gene Ontology	GO:0008272	1	6	0.0653151	0.20341	RACGAP1	http://amigo.geneontology.org/amigo/term/GO:0008272
negative regulation of cilium assembly	Gene Ontology	GO:1902018	1	6	0.0653151	0.20341	ODF2L	http://amigo.geneontology.org/amigo/term/GO:1902018
purine ribonucleoside salvage	Gene Ontology	GO:0006166	1	6	0.0653151	0.20341	APRT	http://amigo.geneontology.org/amigo/term/GO:0006166
phospholipid catabolic process	Gene Ontology	GO:0009395	1	6	0.0653151	0.20341	ANGPTL3	http://amigo.geneontology.org/amigo/term/GO:0009395
regulation of receptor signaling pathway via JAK-STAT	Gene Ontology	GO:0046425	1	6	0.0653151	0.20341	PTPRC	http://amigo.geneontology.org/amigo/term/GO:0046425
interleukin-1 receptor activity	Gene Ontology	GO:0004908	1	6	0.0653151	0.20341	IL18R1	http://amigo.geneontology.org/amigo/term/GO:0004908
antigen binding	Gene Ontology	GO:0003823	1	6	0.0653151	0.20341	CD40	http://amigo.geneontology.org/amigo/term/GO:0003823
long-chain fatty acid import into cell	Gene Ontology	GO:0044539	1	6	0.0653151	0.20341	ACSL1	http://amigo.geneontology.org/amigo/term/GO:0044539
regulation of fat cell differentiation	Gene Ontology	GO:0045598	1	6	0.0653151	0.20341	ALOX5	http://amigo.geneontology.org/amigo/term/GO:0045598
antibacterial humoral response	Gene Ontology	GO:0019731	1	6	0.0653151	0.20341	JCHAIN	http://amigo.geneontology.org/amigo/term/GO:0019731
SRP-dependent cotranslational protein targeting to membrane, translocation	Gene Ontology	GO:0006616	1	6	0.0653151	0.20341	SEC61A2	http://amigo.geneontology.org/amigo/term/GO:0006616
leukotriene-C4 synthase activity	Gene Ontology	GO:0004464	1	6	0.0653151	0.20341	ALOX5AP	http://amigo.geneontology.org/amigo/term/GO:0004464
L-lysine transmembrane transporter activity	Gene Ontology	GO:0015189	1	6	0.0653151	0.20341	SLC7A3	http://amigo.geneontology.org/amigo/term/GO:0015189
regulation of glycolytic process	Gene Ontology	GO:0006110	1	6	0.0653151	0.20341	SLC2A6	http://amigo.geneontology.org/amigo/term/GO:0006110
drug metabolic process	Gene Ontology	GO:0017144	1	6	0.0653151	0.20341	XDH	http://amigo.geneontology.org/amigo/term/GO:0017144
spanning component of plasma membrane	Gene Ontology	GO:0044214	1	6	0.0653151	0.20341	CD4	http://amigo.geneontology.org/amigo/term/GO:0044214
tissue regeneration	Gene Ontology	GO:0042246	1	6	0.0653151	0.20341	NINJ1	http://amigo.geneontology.org/amigo/term/GO:0042246
opioid receptor signaling pathway	Gene Ontology	GO:0038003	1	6	0.0653151	0.20341	OGFR	http://amigo.geneontology.org/amigo/term/GO:0038003
vasopressin receptor activity	Gene Ontology	GO:0005000	1	6	0.0653151	0.20341	AVPR1A	http://amigo.geneontology.org/amigo/term/GO:0005000
posttranslational protein targeting to membrane, translocation	Gene Ontology	GO:0031204	1	6	0.0653151	0.20341	SEC61A2	http://amigo.geneontology.org/amigo/term/GO:0031204
DNA catabolic process, exonucleolytic	Gene Ontology	GO:0000738	1	6	0.0653151	0.20341	AEN	http://amigo.geneontology.org/amigo/term/GO:0000738
response to interferon-gamma	Gene Ontology	GO:0034341	1	6	0.0653151	0.20341	CD40	http://amigo.geneontology.org/amigo/term/GO:0034341
regulation of attachment of spindle microtubules to kinetochore	Gene Ontology	GO:0051988	1	6	0.0653151	0.20341	RACGAP1	http://amigo.geneontology.org/amigo/term/GO:0051988
eosinophil chemotaxis	Gene Ontology	GO:0048245	1	6	0.0653151	0.20341	LGALS3	http://amigo.geneontology.org/amigo/term/GO:0048245
microvillus membrane	Gene Ontology	GO:0031528	1	6	0.0653151	0.20341	MYO1F	http://amigo.geneontology.org/amigo/term/GO:0031528
ribosome binding	Gene Ontology	GO:0043022	2	42	0.0667528	0.206815	SEC61A2|CPEB2	http://amigo.geneontology.org/amigo/term/GO:0043022
peptide binding	Gene Ontology	GO:0042277	2	43	0.069429	0.206815	AVPR1A|ANPEP	http://amigo.geneontology.org/amigo/term/GO:0042277
cellular response to hypoxia	Gene Ontology	GO:0071456	2	43	0.069429	0.206815	ADAM8|CPEB2	http://amigo.geneontology.org/amigo/term/GO:0071456
transcription regulatory region sequence-specific DNA binding	Gene Ontology	GO:0000976	3	96	0.0701721	0.206815	MAFK|EGR1|KLF2	http://amigo.geneontology.org/amigo/term/GO:0000976
adenylate cyclase-modulating G protein-coupled receptor signaling pathway	Gene Ontology	GO:0007188	2	44	0.0721398	0.206815	PTH1R|VIPR2	http://amigo.geneontology.org/amigo/term/GO:0007188
cell cortex region	Gene Ontology	GO:0099738	1	7	0.0742923	0.206815	CTSZ	http://amigo.geneontology.org/amigo/term/GO:0099738
Notch receptor processing	Gene Ontology	GO:0007220	1	7	0.0742923	0.206815	DNER	http://amigo.geneontology.org/amigo/term/GO:0007220
negative regulation of programmed cell death	Gene Ontology	GO:0043069	1	7	0.0742923	0.206815	MECOM	http://amigo.geneontology.org/amigo/term/GO:0043069
regulation of postsynaptic neurotransmitter receptor activity	Gene Ontology	GO:0098962	1	7	0.0742923	0.206815	NPTX2	http://amigo.geneontology.org/amigo/term/GO:0098962
positive regulation of macrophage activation	Gene Ontology	GO:0043032	1	7	0.0742923	0.206815	WNT5A	http://amigo.geneontology.org/amigo/term/GO:0043032
mesodermal cell differentiation	Gene Ontology	GO:0048333	1	7	0.0742923	0.206815	ITGA8	http://amigo.geneontology.org/amigo/term/GO:0048333
cellular response to thyroid hormone stimulus	Gene Ontology	GO:0097067	1	7	0.0742923	0.206815	CTSB	http://amigo.geneontology.org/amigo/term/GO:0097067
vagina development	Gene Ontology	GO:0060068	1	7	0.0742923	0.206815	WNT5A	http://amigo.geneontology.org/amigo/term/GO:0060068
positive regulation of type I interferon-mediated signaling pathway	Gene Ontology	GO:0060340	1	7	0.0742923	0.206815	WNT5A	http://amigo.geneontology.org/amigo/term/GO:0060340
nuclear envelope lumen	Gene Ontology	GO:0005641	1	7	0.0742923	0.206815	ALOX5	http://amigo.geneontology.org/amigo/term/GO:0005641
aldehyde dehydrogenase (NAD+) activity	Gene Ontology	GO:0004029	1	7	0.0742923	0.206815	ALDH4A1	http://amigo.geneontology.org/amigo/term/GO:0004029
sphingomyelin catabolic process	Gene Ontology	GO:0006685	1	7	0.0742923	0.206815	SMPD2	http://amigo.geneontology.org/amigo/term/GO:0006685
positive regulation of T cell mediated cytotoxicity	Gene Ontology	GO:0001916	1	7	0.0742923	0.206815	PTPRC	http://amigo.geneontology.org/amigo/term/GO:0001916
protein kinase A signaling	Gene Ontology	GO:0010737	1	7	0.0742923	0.206815	LCP1	http://amigo.geneontology.org/amigo/term/GO:0010737
leukocyte migration	Gene Ontology	GO:0050900	1	7	0.0742923	0.206815	CD34	http://amigo.geneontology.org/amigo/term/GO:0050900
cell-substrate adhesion	Gene Ontology	GO:0031589	1	7	0.0742923	0.206815	ANGPT1	http://amigo.geneontology.org/amigo/term/GO:0031589
5'-3' DNA helicase activity	Gene Ontology	GO:0043139	1	7	0.0742923	0.206815	DNA2	http://amigo.geneontology.org/amigo/term/GO:0043139
positive regulation of vascular associated smooth muscle cell migration	Gene Ontology	GO:1904754	1	7	0.0742923	0.206815	ADAMTS1	http://amigo.geneontology.org/amigo/term/GO:1904754
marginal zone B cell differentiation	Gene Ontology	GO:0002315	1	7	0.0742923	0.206815	LFNG	http://amigo.geneontology.org/amigo/term/GO:0002315
adherens junction assembly	Gene Ontology	GO:0034333	1	7	0.0742923	0.206815	ZNF703	http://amigo.geneontology.org/amigo/term/GO:0034333
regulation of stress fiber assembly	Gene Ontology	GO:0051492	1	7	0.0742923	0.206815	TTC8	http://amigo.geneontology.org/amigo/term/GO:0051492
phosphatidylinositol 3-kinase binding	Gene Ontology	GO:0043548	1	7	0.0742923	0.206815	LCK	http://amigo.geneontology.org/amigo/term/GO:0043548
negative regulation of cytoplasmic translation	Gene Ontology	GO:2000766	1	7	0.0742923	0.206815	CPEB2	http://amigo.geneontology.org/amigo/term/GO:2000766
protein-glutamine gamma-glutamyltransferase activity	Gene Ontology	GO:0003810	1	7	0.0742923	0.206815	TGM4	http://amigo.geneontology.org/amigo/term/GO:0003810
metanephric collecting duct development	Gene Ontology	GO:0072205	1	7	0.0742923	0.206815	CALB1	http://amigo.geneontology.org/amigo/term/GO:0072205
ferroxidase activity	Gene Ontology	GO:0004322	1	7	0.0742923	0.206815	CP	http://amigo.geneontology.org/amigo/term/GO:0004322
BBSome	Gene Ontology	GO:0034464	1	7	0.0742923	0.206815	TTC8	http://amigo.geneontology.org/amigo/term/GO:0034464
negative regulation of protein import into nucleus	Gene Ontology	GO:0042308	1	7	0.0742923	0.206815	ANGPT1	http://amigo.geneontology.org/amigo/term/GO:0042308
L-lysine transmembrane transport	Gene Ontology	GO:1903401	1	7	0.0742923	0.206815	SLC7A3	http://amigo.geneontology.org/amigo/term/GO:1903401
positive regulation of peptide hormone secretion	Gene Ontology	GO:0090277	1	7	0.0742923	0.206815	FGG	http://amigo.geneontology.org/amigo/term/GO:0090277
glucose binding	Gene Ontology	GO:0005536	1	7	0.0742923	0.206815	GCK	http://amigo.geneontology.org/amigo/term/GO:0005536
oxidoreductase activity, acting on single donors with incorporation of molecular oxygen, incorporation of two atoms of oxygen	Gene Ontology	GO:0016702	1	7	0.0742923	0.206815	ALOX5	http://amigo.geneontology.org/amigo/term/GO:0016702
thioesterase binding	Gene Ontology	GO:0031996	1	7	0.0742923	0.206815	TRAF2	http://amigo.geneontology.org/amigo/term/GO:0031996
atrioventricular valve morphogenesis	Gene Ontology	GO:0003181	1	7	0.0742923	0.206815	CYR61	http://amigo.geneontology.org/amigo/term/GO:0003181
regulation of osteoclast differentiation	Gene Ontology	GO:0045670	1	7	0.0742923	0.206815	RASSF2	http://amigo.geneontology.org/amigo/term/GO:0045670
regulation of Rac protein signal transduction	Gene Ontology	GO:0035020	1	7	0.0742923	0.206815	SH3BP1	http://amigo.geneontology.org/amigo/term/GO:0035020
phagocytic vesicle	Gene Ontology	GO:0045335	2	45	0.0748845	0.206815	FMNL1|EVL	http://amigo.geneontology.org/amigo/term/GO:0045335
regulation of catalytic activity	Gene Ontology	GO:0050790	2	45	0.0748845	0.206815	CTSB|RGN	http://amigo.geneontology.org/amigo/term/GO:0050790
DNA-binding transcription repressor activity, RNA polymerase II-specific	Gene Ontology	GO:0001227	4	161	0.0750698	0.206815	BHLHE40|NR1D2|MAFK|JDP2	http://amigo.geneontology.org/amigo/term/GO:0001227
cellular response to calcium ion	Gene Ontology	GO:0071277	2	46	0.0776621	0.206815	WNT5A|GPLD1	http://amigo.geneontology.org/amigo/term/GO:0071277
positive regulation of transcription by RNA polymerase II	Gene Ontology	GO:0045944	12	779	0.080454	0.206815	HOXB9|CYR61|WNT5A|EGR1|CD40|NR1D2|ATAD2|NAMPT|KLF2|CIITA|NFKB2|MYC	http://amigo.geneontology.org/amigo/term/GO:0045944
apical part of cell	Gene Ontology	GO:0045177	2	47	0.0804718	0.206815	ITGA8|DNER	http://amigo.geneontology.org/amigo/term/GO:0045177
positive regulation of protein binding	Gene Ontology	GO:0032092	2	47	0.0804718	0.206815	WNT5A|LFNG	http://amigo.geneontology.org/amigo/term/GO:0032092
calcium-mediated signaling	Gene Ontology	GO:0019722	2	47	0.0804718	0.206815	CCR4|CCR7	http://amigo.geneontology.org/amigo/term/GO:0019722
negative regulation of angiogenesis	Gene Ontology	GO:0016525	2	47	0.0804718	0.206815	ADAMTS1|SERPINF1	http://amigo.geneontology.org/amigo/term/GO:0016525
iron ion binding	Gene Ontology	GO:0005506	3	102	0.080518	0.206815	ALOX5|CYGB|XDH	http://amigo.geneontology.org/amigo/term/GO:0005506
positive regulation of alpha-beta T cell differentiation	Gene Ontology	GO:0046638	1	8	0.0831838	0.206815	ZAP70	http://amigo.geneontology.org/amigo/term/GO:0046638
plasminogen activation	Gene Ontology	GO:0031639	1	8	0.0831838	0.206815	FGG	http://amigo.geneontology.org/amigo/term/GO:0031639
positive regulation of histone deacetylation	Gene Ontology	GO:0031065	1	8	0.0831838	0.206815	JDP2	http://amigo.geneontology.org/amigo/term/GO:0031065
NAD biosynthetic process	Gene Ontology	GO:0009435	1	8	0.0831838	0.206815	NAMPT	http://amigo.geneontology.org/amigo/term/GO:0009435
smooth muscle cell differentiation	Gene Ontology	GO:0051145	1	8	0.0831838	0.206815	TMEM204	http://amigo.geneontology.org/amigo/term/GO:0051145
regulation of transforming growth factor beta receptor signaling pathway	Gene Ontology	GO:0017015	1	8	0.0831838	0.206815	ZNF703	http://amigo.geneontology.org/amigo/term/GO:0017015
locomotor rhythm	Gene Ontology	GO:0045475	1	8	0.0831838	0.206815	EGR1	http://amigo.geneontology.org/amigo/term/GO:0045475
natural killer cell differentiation	Gene Ontology	GO:0001779	1	8	0.0831838	0.206815	PTPRC	http://amigo.geneontology.org/amigo/term/GO:0001779
positive regulation of T cell receptor signaling pathway	Gene Ontology	GO:0050862	1	8	0.0831838	0.206815	CCR7	http://amigo.geneontology.org/amigo/term/GO:0050862
peptide hormone processing	Gene Ontology	GO:0016486	1	8	0.0831838	0.206815	CORIN	http://amigo.geneontology.org/amigo/term/GO:0016486
positive regulation of calcium ion import	Gene Ontology	GO:0090280	1	8	0.0831838	0.206815	LGALS3	http://amigo.geneontology.org/amigo/term/GO:0090280
defense response to protozoan	Gene Ontology	GO:0042832	1	8	0.0831838	0.206815	CD40	http://amigo.geneontology.org/amigo/term/GO:0042832
negative regulation of protein autophosphorylation	Gene Ontology	GO:0031953	1	8	0.0831838	0.206815	PTPRC	http://amigo.geneontology.org/amigo/term/GO:0031953
intrinsic component of plasma membrane	Gene Ontology	GO:0031226	1	8	0.0831838	0.206815	LY96	http://amigo.geneontology.org/amigo/term/GO:0031226
negative regulation of peptidyl-tyrosine phosphorylation	Gene Ontology	GO:0050732	1	8	0.0831838	0.206815	SAMSN1	http://amigo.geneontology.org/amigo/term/GO:0050732
behavioral response to cocaine	Gene Ontology	GO:0048148	1	8	0.0831838	0.206815	ABAT	http://amigo.geneontology.org/amigo/term/GO:0048148
amino acid transport	Gene Ontology	GO:0006865	1	8	0.0831838	0.206815	SLC7A3	http://amigo.geneontology.org/amigo/term/GO:0006865
oxygen carrier activity	Gene Ontology	GO:0005344	1	8	0.0831838	0.206815	CYGB	http://amigo.geneontology.org/amigo/term/GO:0005344
extracellular matrix disassembly	Gene Ontology	GO:0022617	1	8	0.0831838	0.206815	LCP1	http://amigo.geneontology.org/amigo/term/GO:0022617
positive regulation of lipopolysaccharide-mediated signaling pathway	Gene Ontology	GO:0031666	1	8	0.0831838	0.206815	LY96	http://amigo.geneontology.org/amigo/term/GO:0031666
peptidyl-serine dephosphorylation	Gene Ontology	GO:0070262	1	8	0.0831838	0.206815	PPP2R2C	http://amigo.geneontology.org/amigo/term/GO:0070262
ruffle organization	Gene Ontology	GO:0031529	1	8	0.0831838	0.206815	TCIRG1	http://amigo.geneontology.org/amigo/term/GO:0031529
specific granule	Gene Ontology	GO:0042581	1	8	0.0831838	0.206815	ADAM8	http://amigo.geneontology.org/amigo/term/GO:0042581
arachidonic acid metabolic process	Gene Ontology	GO:0019369	1	8	0.0831838	0.206815	ALOX5	http://amigo.geneontology.org/amigo/term/GO:0019369
regulation of cell-cell adhesion	Gene Ontology	GO:0022407	1	8	0.0831838	0.206815	ADAM8	http://amigo.geneontology.org/amigo/term/GO:0022407
endothelin receptor signaling pathway	Gene Ontology	GO:0086100	1	8	0.0831838	0.206815	EDNRB	http://amigo.geneontology.org/amigo/term/GO:0086100
I band	Gene Ontology	GO:0031674	1	8	0.0831838	0.206815	SMTNL2	http://amigo.geneontology.org/amigo/term/GO:0031674
protein deglycosylation	Gene Ontology	GO:0006517	1	8	0.0831838	0.206815	C1QTNF1	http://amigo.geneontology.org/amigo/term/GO:0006517
protein K11-linked deubiquitination	Gene Ontology	GO:0035871	1	8	0.0831838	0.206815	TNFAIP3	http://amigo.geneontology.org/amigo/term/GO:0035871
grooming behavior	Gene Ontology	GO:0007625	1	8	0.0831838	0.206815	APRT	http://amigo.geneontology.org/amigo/term/GO:0007625
negative regulation of innate immune response	Gene Ontology	GO:0045824	1	8	0.0831838	0.206815	TNFAIP3	http://amigo.geneontology.org/amigo/term/GO:0045824
messenger ribonucleoprotein complex	Gene Ontology	GO:1990124	1	8	0.0831838	0.206815	CPEB2	http://amigo.geneontology.org/amigo/term/GO:1990124
regulation of chondrocyte differentiation	Gene Ontology	GO:0032330	1	8	0.0831838	0.206815	CTGF	http://amigo.geneontology.org/amigo/term/GO:0032330
long-chain fatty-acyl-CoA biosynthetic process	Gene Ontology	GO:0035338	1	8	0.0831838	0.206815	ACSL1	http://amigo.geneontology.org/amigo/term/GO:0035338
positive regulation of stem cell proliferation	Gene Ontology	GO:2000648	1	8	0.0831838	0.206815	PTPRC	http://amigo.geneontology.org/amigo/term/GO:2000648
oxygen transport	Gene Ontology	GO:0015671	1	8	0.0831838	0.206815	CYGB	http://amigo.geneontology.org/amigo/term/GO:0015671
energy reserve metabolic process	Gene Ontology	GO:0006112	1	8	0.0831838	0.206815	KL	http://amigo.geneontology.org/amigo/term/GO:0006112
chondroblast differentiation	Gene Ontology	GO:0060591	1	8	0.0831838	0.206815	CYR61	http://amigo.geneontology.org/amigo/term/GO:0060591
actin filament bundle	Gene Ontology	GO:0032432	1	8	0.0831838	0.206815	LCP1	http://amigo.geneontology.org/amigo/term/GO:0032432
RNA catabolic process	Gene Ontology	GO:0006401	1	8	0.0831838	0.206815	AEN	http://amigo.geneontology.org/amigo/term/GO:0006401
cellular response to pH	Gene Ontology	GO:0071467	1	8	0.0831838	0.206815	GPLD1	http://amigo.geneontology.org/amigo/term/GO:0071467
response to lipopolysaccharide	Gene Ontology	GO:0032496	2	48	0.0833126	0.206815	PTGER2|CCR7	http://amigo.geneontology.org/amigo/term/GO:0032496
DNA duplex unwinding	Gene Ontology	GO:0032508	2	48	0.0833126	0.206815	DNA2|MCM8	http://amigo.geneontology.org/amigo/term/GO:0032508
apoptotic process	Gene Ontology	GO:0006915	3	104	0.0841057	0.208353	TCIRG1|BIRC2|CD40	http://amigo.geneontology.org/amigo/term/GO:0006915
protein C-terminus binding	Gene Ontology	GO:0008022	3	106	0.0877608	0.212162	NCF2|CTGF|LCK	http://amigo.geneontology.org/amigo/term/GO:0008022
very long-chain fatty acid metabolic process	Gene Ontology	GO:0000038	1	9	0.0919901	0.212162	ACSL1	http://amigo.geneontology.org/amigo/term/GO:0000038
positive regulation of glycogen biosynthetic process	Gene Ontology	GO:0045725	1	9	0.0919901	0.212162	GCK	http://amigo.geneontology.org/amigo/term/GO:0045725
MKS complex	Gene Ontology	GO:0036038	1	9	0.0919901	0.212162	TMEM67	http://amigo.geneontology.org/amigo/term/GO:0036038
negative regulation of interleukin-2 production	Gene Ontology	GO:0032703	1	9	0.0919901	0.212162	TNFAIP3	http://amigo.geneontology.org/amigo/term/GO:0032703
type B pancreatic cell development	Gene Ontology	GO:0003323	1	9	0.0919901	0.212162	WNT5A	http://amigo.geneontology.org/amigo/term/GO:0003323
defense response to fungus	Gene Ontology	GO:0050832	1	9	0.0919901	0.212162	COTL1	http://amigo.geneontology.org/amigo/term/GO:0050832
chondrocyte proliferation	Gene Ontology	GO:0035988	1	9	0.0919901	0.212162	CTGF	http://amigo.geneontology.org/amigo/term/GO:0035988
T cell activation involved in immune response	Gene Ontology	GO:0002286	1	9	0.0919901	0.212162	LCP1	http://amigo.geneontology.org/amigo/term/GO:0002286
secondary heart field specification	Gene Ontology	GO:0003139	1	9	0.0919901	0.212162	WNT5A	http://amigo.geneontology.org/amigo/term/GO:0003139
cellular amino acid metabolic process	Gene Ontology	GO:0006520	1	9	0.0919901	0.212162	ASPG	http://amigo.geneontology.org/amigo/term/GO:0006520
clathrin-coated endocytic vesicle	Gene Ontology	GO:0045334	1	9	0.0919901	0.212162	CTLA4	http://amigo.geneontology.org/amigo/term/GO:0045334
translation repressor activity, mRNA regulatory element binding	Gene Ontology	GO:0000900	1	9	0.0919901	0.212162	CPEB2	http://amigo.geneontology.org/amigo/term/GO:0000900
regulation of calcium-mediated signaling	Gene Ontology	GO:0050848	1	9	0.0919901	0.212162	RGN	http://amigo.geneontology.org/amigo/term/GO:0050848
GTPase activating protein binding	Gene Ontology	GO:0032794	1	9	0.0919901	0.212162	FMNL1	http://amigo.geneontology.org/amigo/term/GO:0032794
potassium:proton antiporter activity	Gene Ontology	GO:0015386	1	9	0.0919901	0.212162	SLC9A3	http://amigo.geneontology.org/amigo/term/GO:0015386
positive regulation of T cell differentiation	Gene Ontology	GO:0045582	1	9	0.0919901	0.212162	PIK3R6	http://amigo.geneontology.org/amigo/term/GO:0045582
NIK/NF-kappaB signaling	Gene Ontology	GO:0038061	1	9	0.0919901	0.212162	NFKB2	http://amigo.geneontology.org/amigo/term/GO:0038061
artery morphogenesis	Gene Ontology	GO:0048844	1	9	0.0919901	0.212162	ANGPTL3	http://amigo.geneontology.org/amigo/term/GO:0048844
negative regulation of protein tyrosine kinase activity	Gene Ontology	GO:0061099	1	9	0.0919901	0.212162	PTPRC	http://amigo.geneontology.org/amigo/term/GO:0061099
negative regulation of necroptotic process	Gene Ontology	GO:0060546	1	9	0.0919901	0.212162	BIRC2	http://amigo.geneontology.org/amigo/term/GO:0060546
cellular response to extracellular stimulus	Gene Ontology	GO:0031668	1	9	0.0919901	0.212162	PTPRC	http://amigo.geneontology.org/amigo/term/GO:0031668
toll-like receptor 4 signaling pathway	Gene Ontology	GO:0034142	1	9	0.0919901	0.212162	LY96	http://amigo.geneontology.org/amigo/term/GO:0034142
glomerular filtration	Gene Ontology	GO:0003094	1	9	0.0919901	0.212162	JCHAIN	http://amigo.geneontology.org/amigo/term/GO:0003094
MCM complex	Gene Ontology	GO:0042555	1	9	0.0919901	0.212162	MCM8	http://amigo.geneontology.org/amigo/term/GO:0042555
mitochondrial DNA replication	Gene Ontology	GO:0006264	1	9	0.0919901	0.212162	DNA2	http://amigo.geneontology.org/amigo/term/GO:0006264
coenzyme A biosynthetic process	Gene Ontology	GO:0015937	1	9	0.0919901	0.212162	ACOT7	http://amigo.geneontology.org/amigo/term/GO:0015937
activation of transmembrane receptor protein tyrosine kinase activity	Gene Ontology	GO:0007171	1	9	0.0919901	0.212162	ANGPT1	http://amigo.geneontology.org/amigo/term/GO:0007171
positive regulation of macrophage differentiation	Gene Ontology	GO:0045651	1	9	0.0919901	0.212162	CSF1	http://amigo.geneontology.org/amigo/term/GO:0045651
protein transmembrane transporter activity	Gene Ontology	GO:0008320	1	9	0.0919901	0.212162	SEC61A2	http://amigo.geneontology.org/amigo/term/GO:0008320
positive regulation of osteoblast proliferation	Gene Ontology	GO:0033690	1	9	0.0919901	0.212162	CYR61	http://amigo.geneontology.org/amigo/term/GO:0033690
protein polymerization	Gene Ontology	GO:0051258	1	9	0.0919901	0.212162	FGG	http://amigo.geneontology.org/amigo/term/GO:0051258
negative regulation of endocytosis	Gene Ontology	GO:0045806	1	9	0.0919901	0.212162	LGALS3	http://amigo.geneontology.org/amigo/term/GO:0045806
leukocyte cell-cell adhesion	Gene Ontology	GO:0007159	1	9	0.0919901	0.212162	PTPRC	http://amigo.geneontology.org/amigo/term/GO:0007159
positive regulation of phosphatidylinositol 3-kinase signaling	Gene Ontology	GO:0014068	2	51	0.0920137	0.212162	NCF1|ANGPT1	http://amigo.geneontology.org/amigo/term/GO:0014068
cellular oxidant detoxification	Gene Ontology	GO:0098869	2	51	0.0920137	0.212162	GPX3|ALOX5AP	http://amigo.geneontology.org/amigo/term/GO:0098869
GTPase activator activity	Gene Ontology	GO:0005096	4	175	0.0943391	0.212755	RACGAP1|TAGAP|SH3BP1|RGS18	http://amigo.geneontology.org/amigo/term/GO:0005096
positive regulation of protein kinase B signaling	Gene Ontology	GO:0051897	2	52	0.0949709	0.212755	ANGPT1|ADAM8	http://amigo.geneontology.org/amigo/term/GO:0051897
negative regulation of inflammatory response	Gene Ontology	GO:0050728	2	53	0.0979551	0.212755	ALOX5|NR1D2	http://amigo.geneontology.org/amigo/term/GO:0050728
wound healing, spreading of cells	Gene Ontology	GO:0044319	1	10	0.100712	0.212755	CYR61	http://amigo.geneontology.org/amigo/term/GO:0044319
synaptonemal complex	Gene Ontology	GO:0000795	1	10	0.100712	0.212755	SYCP3	http://amigo.geneontology.org/amigo/term/GO:0000795
cellular protein-containing complex assembly	Gene Ontology	GO:0034622	1	10	0.100712	0.212755	TRAF2	http://amigo.geneontology.org/amigo/term/GO:0034622
positive regulation of bone resorption	Gene Ontology	GO:0045780	1	10	0.100712	0.212755	ADAM8	http://amigo.geneontology.org/amigo/term/GO:0045780
iron ion transport	Gene Ontology	GO:0006826	1	10	0.100712	0.212755	CP	http://amigo.geneontology.org/amigo/term/GO:0006826
activation of NF-kappaB-inducing kinase activity	Gene Ontology	GO:0007250	1	10	0.100712	0.212755	TRAF2	http://amigo.geneontology.org/amigo/term/GO:0007250
heart trabecula formation	Gene Ontology	GO:0060347	1	10	0.100712	0.212755	ADAMTS1	http://amigo.geneontology.org/amigo/term/GO:0060347
actin nucleation	Gene Ontology	GO:0045010	1	10	0.100712	0.212755	EVL	http://amigo.geneontology.org/amigo/term/GO:0045010
negative regulation of smooth muscle cell proliferation	Gene Ontology	GO:0048662	1	10	0.100712	0.212755	TNFAIP3	http://amigo.geneontology.org/amigo/term/GO:0048662
vasoconstriction	Gene Ontology	GO:0042310	1	10	0.100712	0.212755	EDNRB	http://amigo.geneontology.org/amigo/term/GO:0042310
positive regulation of protein localization to cell surface	Gene Ontology	GO:2000010	1	10	0.100712	0.212755	CD247	http://amigo.geneontology.org/amigo/term/GO:2000010
sodium ion import across plasma membrane	Gene Ontology	GO:0098719	1	10	0.100712	0.212755	SLC9A3	http://amigo.geneontology.org/amigo/term/GO:0098719
auditory receptor cell stereocilium organization	Gene Ontology	GO:0060088	1	10	0.100712	0.212755	DNER	http://amigo.geneontology.org/amigo/term/GO:0060088
phosphotransferase activity, alcohol group as acceptor	Gene Ontology	GO:0016773	1	10	0.100712	0.212755	G6PC	http://amigo.geneontology.org/amigo/term/GO:0016773
positive regulation of neuron death	Gene Ontology	GO:1901216	1	10	0.100712	0.212755	WNT5A	http://amigo.geneontology.org/amigo/term/GO:1901216
planar cell polarity pathway involved in neural tube closure	Gene Ontology	GO:0090179	1	10	0.100712	0.212755	WNT5A	http://amigo.geneontology.org/amigo/term/GO:0090179
negative regulation of T cell receptor signaling pathway	Gene Ontology	GO:0050860	1	10	0.100712	0.212755	UBASH3A	http://amigo.geneontology.org/amigo/term/GO:0050860
regulation of long-term synaptic potentiation	Gene Ontology	GO:1900271	1	10	0.100712	0.212755	CALB1	http://amigo.geneontology.org/amigo/term/GO:1900271
long-term synaptic depression	Gene Ontology	GO:0060292	1	10	0.100712	0.212755	SLC24A1	http://amigo.geneontology.org/amigo/term/GO:0060292
cellular response to organic substance	Gene Ontology	GO:0071310	1	10	0.100712	0.212755	CALB1	http://amigo.geneontology.org/amigo/term/GO:0071310
platelet alpha granule	Gene Ontology	GO:0031091	1	10	0.100712	0.212755	FGG	http://amigo.geneontology.org/amigo/term/GO:0031091
vacuolar proton-transporting V-type ATPase complex	Gene Ontology	GO:0016471	1	10	0.100712	0.212755	TCIRG1	http://amigo.geneontology.org/amigo/term/GO:0016471
superoxide metabolic process	Gene Ontology	GO:0006801	1	10	0.100712	0.212755	NCF1	http://amigo.geneontology.org/amigo/term/GO:0006801
AMP binding	Gene Ontology	GO:0016208	1	10	0.100712	0.212755	APRT	http://amigo.geneontology.org/amigo/term/GO:0016208
leukocyte tethering or rolling	Gene Ontology	GO:0050901	1	10	0.100712	0.212755	MADCAM1	http://amigo.geneontology.org/amigo/term/GO:0050901
positive regulation of exocytosis	Gene Ontology	GO:0045921	1	10	0.100712	0.212755	FGG	http://amigo.geneontology.org/amigo/term/GO:0045921
phospholipid homeostasis	Gene Ontology	GO:0055091	1	10	0.100712	0.212755	ANGPTL3	http://amigo.geneontology.org/amigo/term/GO:0055091
nuclease activity	Gene Ontology	GO:0004518	1	10	0.100712	0.212755	DNA2	http://amigo.geneontology.org/amigo/term/GO:0004518
vacuolar acidification	Gene Ontology	GO:0007035	1	10	0.100712	0.212755	TCIRG1	http://amigo.geneontology.org/amigo/term/GO:0007035
lymph node development	Gene Ontology	GO:0048535	1	10	0.100712	0.212755	IL7R	http://amigo.geneontology.org/amigo/term/GO:0048535
acyl-CoA hydrolase activity	Gene Ontology	GO:0047617	1	10	0.100712	0.212755	ACOT7	http://amigo.geneontology.org/amigo/term/GO:0047617
positive regulation of endocytosis	Gene Ontology	GO:0045807	1	10	0.100712	0.212755	WNT5A	http://amigo.geneontology.org/amigo/term/GO:0045807
sodium:proton antiporter activity	Gene Ontology	GO:0015385	1	10	0.100712	0.212755	SLC9A3	http://amigo.geneontology.org/amigo/term/GO:0015385
N-acetyltransferase activity	Gene Ontology	GO:0008080	1	10	0.100712	0.212755	SAT1	http://amigo.geneontology.org/amigo/term/GO:0008080
filamin binding	Gene Ontology	GO:0031005	1	10	0.100712	0.212755	TMEM67	http://amigo.geneontology.org/amigo/term/GO:0031005
positive regulation of G protein-coupled receptor signaling pathway	Gene Ontology	GO:0045745	1	10	0.100712	0.212755	WNT5A	http://amigo.geneontology.org/amigo/term/GO:0045745
B cell activation	Gene Ontology	GO:0042113	1	10	0.100712	0.212755	CD40	http://amigo.geneontology.org/amigo/term/GO:0042113
Arp2/3 protein complex	Gene Ontology	GO:0005885	1	10	0.100712	0.212755	ARPC1B	http://amigo.geneontology.org/amigo/term/GO:0005885
positive regulation of protein autophosphorylation	Gene Ontology	GO:0031954	1	10	0.100712	0.212755	RASSF2	http://amigo.geneontology.org/amigo/term/GO:0031954
interleukin-1-mediated signaling pathway	Gene Ontology	GO:0070498	1	10	0.100712	0.212755	EGR1	http://amigo.geneontology.org/amigo/term/GO:0070498
nuclear matrix	Gene Ontology	GO:0016363	2	54	0.100966	0.212755	ZNF703|ALOX5	http://amigo.geneontology.org/amigo/term/GO:0016363
nuclear chromosome, telomeric region	Gene Ontology	GO:0000784	2	54	0.100966	0.212755	DNA2|NABP1	http://amigo.geneontology.org/amigo/term/GO:0000784
osteoblast differentiation	Gene Ontology	GO:0001649	2	54	0.100966	0.212755	BGLAP|CYR61	http://amigo.geneontology.org/amigo/term/GO:0001649
extracellular exosome	Gene Ontology	GO:0070062	2	55	0.104001	0.218768	ANPEP|SLC9A3	http://amigo.geneontology.org/amigo/term/GO:0070062
positive regulation of interleukin-10 production	Gene Ontology	GO:0032733	1	11	0.109351	0.221099	CD40LG	http://amigo.geneontology.org/amigo/term/GO:0032733
cell migration involved in sprouting angiogenesis	Gene Ontology	GO:0002042	1	11	0.109351	0.221099	GPLD1	http://amigo.geneontology.org/amigo/term/GO:0002042
bone remodeling	Gene Ontology	GO:0046849	1	11	0.109351	0.221099	RASSF2	http://amigo.geneontology.org/amigo/term/GO:0046849
calcium-mediated signaling using intracellular calcium source	Gene Ontology	GO:0035584	1	11	0.109351	0.221099	PTPRC	http://amigo.geneontology.org/amigo/term/GO:0035584
cysteine-type endopeptidase inhibitor activity involved in apoptotic process	Gene Ontology	GO:0043027	1	11	0.109351	0.221099	BIRC2	http://amigo.geneontology.org/amigo/term/GO:0043027
negative regulation of gluconeogenesis	Gene Ontology	GO:0045721	1	11	0.109351	0.221099	GCK	http://amigo.geneontology.org/amigo/term/GO:0045721
hematopoietic stem cell proliferation	Gene Ontology	GO:0071425	1	11	0.109351	0.221099	WNT5A	http://amigo.geneontology.org/amigo/term/GO:0071425
positive regulation of interleukin-2 production	Gene Ontology	GO:0032743	1	11	0.109351	0.221099	TRAF2	http://amigo.geneontology.org/amigo/term/GO:0032743
sphingosine biosynthetic process	Gene Ontology	GO:0046512	1	11	0.109351	0.221099	SPHK1	http://amigo.geneontology.org/amigo/term/GO:0046512
lipid biosynthetic process	Gene Ontology	GO:0008610	1	11	0.109351	0.221099	ACSL1	http://amigo.geneontology.org/amigo/term/GO:0008610
negative regulation of epithelial cell migration	Gene Ontology	GO:0010633	1	11	0.109351	0.221099	EVL	http://amigo.geneontology.org/amigo/term/GO:0010633
male meiotic nuclear division	Gene Ontology	GO:0007140	1	11	0.109351	0.221099	SPDYA	http://amigo.geneontology.org/amigo/term/GO:0007140
positive regulation of neutrophil chemotaxis	Gene Ontology	GO:0090023	1	11	0.109351	0.221099	CCR7	http://amigo.geneontology.org/amigo/term/GO:0090023
protein catabolic process	Gene Ontology	GO:0030163	1	11	0.109351	0.221099	TRAF2	http://amigo.geneontology.org/amigo/term/GO:0030163
M band	Gene Ontology	GO:0031430	1	11	0.109351	0.221099	SMTNL2	http://amigo.geneontology.org/amigo/term/GO:0031430
protein localization to organelle	Gene Ontology	GO:0033365	1	11	0.109351	0.221099	TCIRG1	http://amigo.geneontology.org/amigo/term/GO:0033365
regulation of neuron death	Gene Ontology	GO:1901214	1	11	0.109351	0.221099	CTSZ	http://amigo.geneontology.org/amigo/term/GO:1901214
oxygen binding	Gene Ontology	GO:0019825	1	11	0.109351	0.221099	CYGB	http://amigo.geneontology.org/amigo/term/GO:0019825
atrial septum morphogenesis	Gene Ontology	GO:0060413	1	11	0.109351	0.221099	CYR61	http://amigo.geneontology.org/amigo/term/GO:0060413
sphingolipid metabolic process	Gene Ontology	GO:0006665	1	11	0.109351	0.221099	SPHK1	http://amigo.geneontology.org/amigo/term/GO:0006665
protein palmitoylation	Gene Ontology	GO:0018345	1	11	0.109351	0.221099	GLUL	http://amigo.geneontology.org/amigo/term/GO:0018345
positive regulation of peptidyl-serine phosphorylation	Gene Ontology	GO:0033138	2	57	0.110147	0.22196	WNT5A|ANGPT1	http://amigo.geneontology.org/amigo/term/GO:0033138
positive regulation of GTPase activity	Gene Ontology	GO:0043547	4	187	0.112526	0.226165	RACGAP1|TAGAP|SH3BP1|RGS18	http://amigo.geneontology.org/amigo/term/GO:0043547
central nervous system development	Gene Ontology	GO:0007417	2	58	0.113255	0.226165	CAPG|DNER	http://amigo.geneontology.org/amigo/term/GO:0007417
protein domain specific binding	Gene Ontology	GO:0019904	3	120	0.115118	0.226165	BHLHE40|WNT5A|CAPG	http://amigo.geneontology.org/amigo/term/GO:0019904
protein homotrimerization	Gene Ontology	GO:0070207	1	12	0.117907	0.226165	SCARA5	http://amigo.geneontology.org/amigo/term/GO:0070207
calcium ion import across plasma membrane	Gene Ontology	GO:0098703	1	12	0.117907	0.226165	SLC24A1	http://amigo.geneontology.org/amigo/term/GO:0098703
negative regulation of B cell proliferation	Gene Ontology	GO:0030889	1	12	0.117907	0.226165	CTLA4	http://amigo.geneontology.org/amigo/term/GO:0030889
secretory granule membrane	Gene Ontology	GO:0030667	1	12	0.117907	0.226165	TCIRG1	http://amigo.geneontology.org/amigo/term/GO:0030667
ARF guanyl-nucleotide exchange factor activity	Gene Ontology	GO:0005086	1	12	0.117907	0.226165	CYTH1	http://amigo.geneontology.org/amigo/term/GO:0005086
osteoblast development	Gene Ontology	GO:0002076	1	12	0.117907	0.226165	PTH1R	http://amigo.geneontology.org/amigo/term/GO:0002076
gamete generation	Gene Ontology	GO:0007276	1	12	0.117907	0.226165	SPATA22	http://amigo.geneontology.org/amigo/term/GO:0007276
enteric nervous system development	Gene Ontology	GO:0048484	1	12	0.117907	0.226165	EDNRB	http://amigo.geneontology.org/amigo/term/GO:0048484
smooth muscle tissue development	Gene Ontology	GO:0048745	1	12	0.117907	0.226165	ITGA8	http://amigo.geneontology.org/amigo/term/GO:0048745
epithelial tube branching involved in lung morphogenesis	Gene Ontology	GO:0060441	1	12	0.117907	0.226165	CTSZ	http://amigo.geneontology.org/amigo/term/GO:0060441
regulation of Notch signaling pathway	Gene Ontology	GO:0008593	1	12	0.117907	0.226165	LFNG	http://amigo.geneontology.org/amigo/term/GO:0008593
fibronectin binding	Gene Ontology	GO:0001968	1	12	0.117907	0.226165	CTSK	http://amigo.geneontology.org/amigo/term/GO:0001968
positive regulation of cellular protein catabolic process	Gene Ontology	GO:1903364	1	12	0.117907	0.226165	TNFAIP3	http://amigo.geneontology.org/amigo/term/GO:1903364
response to stimulus	Gene Ontology	GO:0050896	1	12	0.117907	0.226165	SLC24A1	http://amigo.geneontology.org/amigo/term/GO:0050896
peptide catabolic process	Gene Ontology	GO:0043171	1	12	0.117907	0.226165	ANPEP	http://amigo.geneontology.org/amigo/term/GO:0043171
actin filament network formation	Gene Ontology	GO:0051639	1	12	0.117907	0.226165	LCP1	http://amigo.geneontology.org/amigo/term/GO:0051639
peptide cross-linking	Gene Ontology	GO:0018149	1	12	0.117907	0.226165	TGM4	http://amigo.geneontology.org/amigo/term/GO:0018149
cellular zinc ion homeostasis	Gene Ontology	GO:0006882	1	12	0.117907	0.226165	LCK	http://amigo.geneontology.org/amigo/term/GO:0006882
positive regulation of epidermal growth factor-activated receptor activity	Gene Ontology	GO:0045741	1	12	0.117907	0.226165	NCF1	http://amigo.geneontology.org/amigo/term/GO:0045741
cellular response to cytokine stimulus	Gene Ontology	GO:0071345	1	12	0.117907	0.226165	TCIRG1	http://amigo.geneontology.org/amigo/term/GO:0071345
positive regulation of cell differentiation	Gene Ontology	GO:0045597	1	12	0.117907	0.226165	CTGF	http://amigo.geneontology.org/amigo/term/GO:0045597
long-chain fatty acid-CoA ligase activity	Gene Ontology	GO:0004467	1	12	0.117907	0.226165	ACSL1	http://amigo.geneontology.org/amigo/term/GO:0004467
phagocytic cup	Gene Ontology	GO:0001891	1	12	0.117907	0.226165	LCP1	http://amigo.geneontology.org/amigo/term/GO:0001891
calcium ion homeostasis	Gene Ontology	GO:0055074	1	12	0.117907	0.226165	KL	http://amigo.geneontology.org/amigo/term/GO:0055074
isotype switching	Gene Ontology	GO:0045190	1	12	0.117907	0.226165	CD40LG	http://amigo.geneontology.org/amigo/term/GO:0045190
cellular response to prostaglandin E stimulus	Gene Ontology	GO:0071380	1	12	0.117907	0.226165	PTGER2	http://amigo.geneontology.org/amigo/term/GO:0071380
regulation of ARF protein signal transduction	Gene Ontology	GO:0032012	1	12	0.117907	0.226165	CYTH1	http://amigo.geneontology.org/amigo/term/GO:0032012
cell surface	Gene Ontology	GO:0009986	5	264	0.118081	0.226165	CORIN|ITGA8|WNT5A|ANGPTL3|ADAM8	http://amigo.geneontology.org/amigo/term/GO:0009986
cellular response to lipopolysaccharide	Gene Ontology	GO:0071222	2	60	0.119537	0.228225	LY96|WNT5A	http://amigo.geneontology.org/amigo/term/GO:0071222
cellular response to DNA damage stimulus	Gene Ontology	GO:0006974	3	123	0.121355	0.229593	SPDYA|CTLA4|MCM8	http://amigo.geneontology.org/amigo/term/GO:0006974
positive regulation of cell migration	Gene Ontology	GO:0030335	3	124	0.123462	0.229593	ZNF703|ANGPTL3|CYR61	http://amigo.geneontology.org/amigo/term/GO:0030335
spermatogenesis	Gene Ontology	GO:0007283	3	125	0.125581	0.229593	RACGAP1|SYCP3|ADAMTS2	http://amigo.geneontology.org/amigo/term/GO:0007283
cytoplasmic vesicle	Gene Ontology	GO:0031410	3	125	0.125581	0.229593	CTSZ|ADAMTS1|TMEM123	http://amigo.geneontology.org/amigo/term/GO:0031410
positive regulation of apoptotic process	Gene Ontology	GO:0043065	3	125	0.125581	0.229593	CTLA4|GPLD1|RASSF2	http://amigo.geneontology.org/amigo/term/GO:0043065
protein kinase binding	Gene Ontology	GO:0019901	5	270	0.126275	0.229593	SPDYA|RACGAP1|TRAF2|PTPRC|LCK	http://amigo.geneontology.org/amigo/term/GO:0019901
FMN binding	Gene Ontology	GO:0010181	1	13	0.126381	0.229593	HAO1	http://amigo.geneontology.org/amigo/term/GO:0010181
regulation of bone mineralization	Gene Ontology	GO:0030500	1	13	0.126381	0.229593	BGLAP	http://amigo.geneontology.org/amigo/term/GO:0030500
regulation of cellular protein localization	Gene Ontology	GO:1903827	1	13	0.126381	0.229593	WNT5A	http://amigo.geneontology.org/amigo/term/GO:1903827
negative regulation of apoptotic signaling pathway	Gene Ontology	GO:2001234	1	13	0.126381	0.229593	CTH	http://amigo.geneontology.org/amigo/term/GO:2001234
tropomyosin binding	Gene Ontology	GO:0005523	1	13	0.126381	0.229593	SMTNL2	http://amigo.geneontology.org/amigo/term/GO:0005523
lipid phosphorylation	Gene Ontology	GO:0046834	1	13	0.126381	0.229593	SPHK1	http://amigo.geneontology.org/amigo/term/GO:0046834
negative regulation of interleukin-6 production	Gene Ontology	GO:0032715	1	13	0.126381	0.229593	TNFAIP3	http://amigo.geneontology.org/amigo/term/GO:0032715
regulation of cell size	Gene Ontology	GO:0008361	1	13	0.126381	0.229593	IL7R	http://amigo.geneontology.org/amigo/term/GO:0008361
T cell activation	Gene Ontology	GO:0042110	1	13	0.126381	0.229593	CD4	http://amigo.geneontology.org/amigo/term/GO:0042110
coreceptor activity	Gene Ontology	GO:0015026	1	13	0.126381	0.229593	CD4	http://amigo.geneontology.org/amigo/term/GO:0015026
regulation of ERK1 and ERK2 cascade	Gene Ontology	GO:0070372	1	13	0.126381	0.229593	CYR61	http://amigo.geneontology.org/amigo/term/GO:0070372
glycogen metabolic process	Gene Ontology	GO:0005977	1	13	0.126381	0.229593	SLC37A4	http://amigo.geneontology.org/amigo/term/GO:0005977
glial cell differentiation	Gene Ontology	GO:0010001	1	13	0.126381	0.229593	DNER	http://amigo.geneontology.org/amigo/term/GO:0010001
triglyceride homeostasis	Gene Ontology	GO:0070328	1	13	0.126381	0.229593	ANGPTL3	http://amigo.geneontology.org/amigo/term/GO:0070328
associative learning	Gene Ontology	GO:0008306	1	13	0.126381	0.229593	NPTX2	http://amigo.geneontology.org/amigo/term/GO:0008306
post-anal tail morphogenesis	Gene Ontology	GO:0036342	1	13	0.126381	0.229593	WNT5A	http://amigo.geneontology.org/amigo/term/GO:0036342
regulated exocytosis	Gene Ontology	GO:0045055	1	13	0.126381	0.229593	SYNGR3	http://amigo.geneontology.org/amigo/term/GO:0045055
negative regulation of JNK cascade	Gene Ontology	GO:0046329	1	13	0.126381	0.229593	MECOM	http://amigo.geneontology.org/amigo/term/GO:0046329
negative regulation of NIK/NF-kappaB signaling	Gene Ontology	GO:1901223	1	13	0.126381	0.229593	RASSF2	http://amigo.geneontology.org/amigo/term/GO:1901223
regulation of protein binding	Gene Ontology	GO:0043393	1	13	0.126381	0.229593	ANGPT1	http://amigo.geneontology.org/amigo/term/GO:0043393
hydrogen peroxide catabolic process	Gene Ontology	GO:0042744	1	13	0.126381	0.229593	GPX3	http://amigo.geneontology.org/amigo/term/GO:0042744
[truncated: 491 more rows]

## Sheet: DE10_DE20_Specific
KEGG enrichment results of duck-specific DEGs btween DE10 vs. DE20
[truncated: 2,199 more rows]

[truncated: 1 more sheets: DE20_DP1_Specific]
