# Supplementary material for: Exploring right ovary degeneration in duck and goose embryos by histology and transcriptome dynamics analysis
Source: BMC Genomics. 2023 Jul 10;24:389. doi: 10.1186/s12864-023-09493-0 (PMC10332064; doi:10.1186/s12864-023-09493-0)
Supplement: Supplementary file 1 — Additional file 1: Supplementary Figure S1. Comparison ofthe number of primordial follicles in the left ovary of individuals withdifferent degeneration of the right ovary on the 6th and 12th, 13th days afterposting; Supplementary Figure S2. The top ten Biologicalprocesses, Cellular components, and Molecular function terms enriched by DEGsbetween DE10 vs. DE20 (A), DE20 vs. DP1 (B), GE12 vs. GE22 (C), GE22 vs. GP1(D); Supplementary Figure S3. The top ten KEGG pathways enriched by DEGsbetween DE10 vs. DE20 (A), DE20 vs. DP1 (B), GE12 vs. GE22 (C), GE22 vs. GP1(D); Supplementary Table S1. Overview of sequencing data; Supplementary Table S2. Mapping rate of RNA-Seq data to the goose reference genome; Supplementary Table S3. All DEGs list; Supplementary Table S4. GO and KEGGenrichment analysis results of DEGs. Supplementary Table S5. GO and KEGG enrichment results of duck- and goose-specific DEGs, respectively. Supplementary Table S6. GO and KEGG enrichment results of genes with different profiles in duck. Supplementary Table S7. GO and KEGG enrichment results of geneswith different profiles in goose. Supplementary Table S8. DEGs and theenrichment results of GO and KEGG during the degeneration of chicken rightovary. [file 12864_2023_9493_MOESM1_ESM.zip › Supplementary Table S6.xlsx]

## Sheet: Duck-profile0
KEGG enrichment results of duck profile 0 genes
#Term	Database	ID	Input number	Background number	P-Value	Corrected P-Value	Input	Hyperlink
Metabolic pathways	KEGG PATHWAY	gga01100	58	1290	1.19046e-13	1.66902e-10	DAO|GNMT|KMO|HYI|PROCA1|ST3GAL1|MIOX|TKFC|TST|GCAT|AGXT|ADSL|PMM1|ASS1|ST6GALNAC5|CAD|ATP6V0A4|KYNU|RDH8|PLA2G12B|DCTD|PLA2G6|GATM|MGAT5B|ETNK2|NT5C1A|AMT|DNMT3B|CA5A|GALNTL6|EHHADH|HMGCL|NAGLU|ADCY8|PLCD4|CA8|AGMAT|GALM|HGD|NAT8L|ACMSD|SHMT1|HOGA1|TRIT1|ALDH4A1|CDA|HYAL2|PMVK|GALNT18|PSAT1|ECHS1|ADH1C|ELOVL3|MGAT4C|NDST1|HAO1|HAO2|HAAO	http://www.genome.jp/kegg-bin/show_pathway?gga01100/gga:419467%09red/gga:424302%09red/gga:422893%09red/gga:418330%09red/gga:418311%09red/gga:422560%09red/gga:416728%09red/gga:427873%09red/gga:424041%09red/gga:770828%09red/gga:415908%09red/gga:424288%09red/gga:107052518%09red/gga:100858782%09red/gga:416520%09red/gga:396140%09red/gga:419678%09red/gga:426268%09red/gga:417185%09red/gga:426629%09red/g…
Glycine, serine and threonine metabolism	KEGG PATHWAY	gga00260	8	37	2.56576e-07	0.00017986	GNMT|DAO|AGXT|PSAT1|GATM|GCAT|AMT|SHMT1	http://www.genome.jp/kegg-bin/show_pathway?gga00260/gga:416520%09red/gga:395566%09red/gga:101750333%09red/gga:395504%09red/gga:770344%09red/gga:101751055%09red/gga:769542%09red/gga:427263%09red
Peroxisome	KEGG PATHWAY	gga04146	10	79	7.08365e-07	0.000331043	SOD1|HMGCL|AGXT|MPV17|DAO|PMVK|HAO1|HAO2|EHHADH|ABCD4	http://www.genome.jp/kegg-bin/show_pathway?gga04146/gga:424877%09red/gga:423349%09red/gga:418311%09red/gga:416728%09red/gga:100857465%09red/gga:101747962%09red/gga:770344%09red/gga:101751055%09red/gga:396316%09red/gga:395938%09red
Glyoxylate and dicarboxylate metabolism	KEGG PATHWAY	gga00630	7	31	1.13876e-06	0.000336375	HOGA1|HYI|AGXT|HAO1|HAO2|AMT|SHMT1	http://www.genome.jp/kegg-bin/show_pathway?gga00630/gga:416520%09red/gga:424567%09red/gga:418311%09red/gga:416728%09red/gga:395566%09red/gga:770344%09red/gga:770036%09red
Ribosome	KEGG PATHWAY	gga03010	10	120	2.18874e-05	0.00328414	RPL36A|RPS17|RPL38|RPS15|RPL36|RPL37|RPLP1|RPS28|RPL22|MRPL2	http://www.genome.jp/kegg-bin/show_pathway?gga03010/gga:374053%09red/gga:100859914%09red/gga:427186%09red/gga:771528%09red/gga:396448%09red/gga:768930%09red/gga:373937%09red/gga:373936%09red/gga:396262%09red/gga:421256%09red
Alanine, aspartate and glutamate metabolism	KEGG PATHWAY	gga00250	6	34	2.34247e-05	0.00328414	ALDH4A1|ASS1|AGXT|ADSL|NAT8L|CAD	http://www.genome.jp/kegg-bin/show_pathway?gga00250/gga:419467%09red/gga:422893%09red/gga:428659%09red/gga:417185%09red/gga:396540%09red/gga:770344%09red
Carbon metabolism	KEGG PATHWAY	gga01200	9	102	3.7183e-05	0.00434422	AGXT|TKFC|PSAT1|ECHS1|HAO1|HAO2|EHHADH|AMT|SHMT1	http://www.genome.jp/kegg-bin/show_pathway?gga01200/gga:424877%09red/gga:416520%09red/gga:418311%09red/gga:416728%09red/gga:426629%09red/gga:395566%09red/gga:770344%09red/gga:770828%09red/gga:427263%09red
Tryptophan metabolism	KEGG PATHWAY	gga00380	6	39	4.67483e-05	0.00504162	KYNU|KMO|ECHS1|HAAO|EHHADH|ACMSD	http://www.genome.jp/kegg-bin/show_pathway?gga00380/gga:424302%09red/gga:421396%09red/gga:424041%09red/gga:770828%09red/gga:424288%09red/gga:424877%09red
Arginine and proline metabolism	KEGG PATHWAY	gga00330	6	42	6.7888e-05	0.00624291	HOGA1|ALDH4A1|L3HYPDH|DAO|GATM|AGMAT	http://www.genome.jp/kegg-bin/show_pathway?gga00330/gga:419467%09red/gga:423531%09red/gga:395504%09red/gga:373942%09red/gga:101751055%09red/gga:770036%09red
DNA replication	KEGG PATHWAY	gga03030	5	31	0.000167516	0.00995984	FEN1|MCM5|MCM3|LIG1|PRIM1	http://www.genome.jp/kegg-bin/show_pathway?gga03030/gga:426646%09red/gga:418058%09red/gga:422043%09red/gga:430516%09red/gga:769677%09red
Base excision repair	KEGG PATHWAY	gga03410	4	29	0.00130789	0.0447234	MUTYH|FEN1|LIG1|OGG1	http://www.genome.jp/kegg-bin/show_pathway?gga03410/gga:771001%09red/gga:424594%09red/gga:430516%09red/gga:769677%09red
Fatty acid degradation	KEGG PATHWAY	gga00071	4	33	0.00201645	0.0601593	EHHADH|ECHS1|ECI1|ADH1C	http://www.genome.jp/kegg-bin/show_pathway?gga00071/gga:416657%09red/gga:770828%09red/gga:424877%09red/gga:771920%09red
Butanoate metabolism	KEGG PATHWAY	gga00650	3	24	0.00695964	0.107778	HMGCL|ECHS1|EHHADH	http://www.genome.jp/kegg-bin/show_pathway?gga00650/gga:770828%09red/gga:396316%09red/gga:424877%09red
alpha-Linolenic acid metabolism	KEGG PATHWAY	gga00592	3	25	0.00771162	0.111461	PLA2G6|PLA2G12B|PROCA1	http://www.genome.jp/kegg-bin/show_pathway?gga00592/gga:423705%09red/gga:100858782%09red/gga:418028%09red
Vascular smooth muscle contraction	KEGG PATHWAY	gga04270	6	117	0.00946392	0.12028	KCNMB4|PLA2G12B|ADCY8|PROCA1|PLA2G6|PRKCQ	http://www.genome.jp/kegg-bin/show_pathway?gga04270/gga:100858782%09red/gga:423705%09red/gga:417852%09red/gga:418028%09red/gga:776459%09red/gga:420328%09red
Linoleic acid metabolism	KEGG PATHWAY	gga00591	3	28	0.0102465	0.126014	PLA2G6|PLA2G12B|PROCA1	http://www.genome.jp/kegg-bin/show_pathway?gga00591/gga:423705%09red/gga:100858782%09red/gga:418028%09red
Mucin type O-glycan biosynthesis	KEGG PATHWAY	gga00512	3	28	0.0102465	0.126014	ST3GAL1|GALNTL6|GALNT18	http://www.genome.jp/kegg-bin/show_pathway?gga00512/gga:396140%09red/gga:422560%09red/gga:423034%09red
Pyrimidine metabolism	KEGG PATHWAY	gga00240	4	59	0.0135359	0.144865	DCTD|CDA|NT5C1A|CAD	http://www.genome.jp/kegg-bin/show_pathway?gga00240/gga:771849%09red/gga:428659%09red/gga:419675%09red/gga:422556%09red
Glycosphingolipid biosynthesis - ganglio series	KEGG PATHWAY	gga00604	2	14	0.0222811	0.195238	ST6GALNAC5|ST3GAL1	http://www.genome.jp/kegg-bin/show_pathway?gga00604/gga:407778%09red/gga:396140%09red
Spliceosome	KEGG PATHWAY	gga03040	5	107	0.024351	0.19924	PPIL1|ALYREF|SNRPF|SNRPG|RBM8A	http://www.genome.jp/kegg-bin/show_pathway?gga03040/gga:417916%09red/gga:769169%09red/gga:107050968%09red/gga:100859332%09red/gga:771344%09red
Cysteine and methionine metabolism	KEGG PATHWAY	gga00270	3	43	0.0295008	0.217685	PSAT1|DNMT3B|TST	http://www.genome.jp/kegg-bin/show_pathway?gga00270/gga:419287%09red/gga:427263%09red/gga:418049%09red
Cell cycle	KEGG PATHWAY	gga04110	5	114	0.03057	0.21958	MCM3|CDC26|MCM5|MAD2L1|ESPL1	http://www.genome.jp/kegg-bin/show_pathway?gga04110/gga:418058%09red/gga:417269%09red/gga:422043%09red/gga:425536%09red/gga:422675%09red
One carbon pool by folate	KEGG PATHWAY	gga00670	2	17	0.030854	0.21958	AMT|SHMT1	http://www.genome.jp/kegg-bin/show_pathway?gga00670/gga:395566%09red/gga:416520%09red
Nitrogen metabolism	KEGG PATHWAY	gga00910	2	17	0.030854	0.21958	CA5A|CA8	http://www.genome.jp/kegg-bin/show_pathway?gga00910/gga:421139%09red/gga:415833%09red
Valine, leucine and isoleucine degradation	KEGG PATHWAY	gga00280	3	44	0.0311809	0.219676	HMGCL|ECHS1|EHHADH	http://www.genome.jp/kegg-bin/show_pathway?gga00280/gga:770828%09red/gga:396316%09red/gga:424877%09red
Ether lipid metabolism	KEGG PATHWAY	gga00565	3	44	0.0311809	0.219676	PLA2G6|PLA2G12B|PROCA1	http://www.genome.jp/kegg-bin/show_pathway?gga00565/gga:423705%09red/gga:100858782%09red/gga:418028%09red
Glycosaminoglycan degradation	KEGG PATHWAY	gga00531	2	18	0.0339572	0.233373	HYAL2|NAGLU	http://www.genome.jp/kegg-bin/show_pathway?gga00531/gga:415908%09red/gga:107055308%09red
Arachidonic acid metabolism	KEGG PATHWAY	gga00590	3	49	0.0403154	0.251289	PLA2G6|PLA2G12B|PROCA1	http://www.genome.jp/kegg-bin/show_pathway?gga00590/gga:423705%09red/gga:100858782%09red/gga:418028%09red
Mismatch repair	KEGG PATHWAY	gga03430	2	20	0.0405073	0.251289	EXO1|LIG1	http://www.genome.jp/kegg-bin/show_pathway?gga03430/gga:421505%09red/gga:430516%09red
Fatty acid metabolism	KEGG PATHWAY	gga01212	3	53	0.0484871	0.283245	ECHS1|EHHADH|ELOVL3	http://www.genome.jp/kegg-bin/show_pathway?gga01212/gga:770955%09red/gga:770828%09red/gga:424877%09red
Glycosaminoglycan biosynthesis - heparan sulfate / heparin	KEGG PATHWAY	gga00534	2	24	0.0548724	0.285802	NDST1|HS3ST2	http://www.genome.jp/kegg-bin/show_pathway?gga00534/gga:416274%09red/gga:416581%09red
Glycerophospholipid metabolism	KEGG PATHWAY	gga00564	4	94	0.0555266	0.285802	PLA2G6|PLA2G12B|PROCA1|ETNK2	http://www.genome.jp/kegg-bin/show_pathway?gga00564/gga:423705%09red/gga:100858782%09red/gga:426690%09red/gga:418028%09red
Fatty acid elongation	KEGG PATHWAY	gga00062	2	25	0.0587054	0.285802	ECHS1|ELOVL3	http://www.genome.jp/kegg-bin/show_pathway?gga00062/gga:770955%09red/gga:770828%09red
Oocyte meiosis	KEGG PATHWAY	gga04114	4	99	0.0643136	0.285802	ADCY8|CDC26|MAD2L1|ESPL1	http://www.genome.jp/kegg-bin/show_pathway?gga04114/gga:417269%09red/gga:420328%09red/gga:425536%09red/gga:422675%09red
Biosynthesis of amino acids	KEGG PATHWAY	gga01230	3	60	0.0645593	0.285802	PSAT1|ASS1|SHMT1	http://www.genome.jp/kegg-bin/show_pathway?gga01230/gga:417185%09red/gga:416520%09red/gga:427263%09red
beta-Alanine metabolism	KEGG PATHWAY	gga00410	2	29	0.0748996	0.285802	ECHS1|EHHADH	http://www.genome.jp/kegg-bin/show_pathway?gga00410/gga:770828%09red/gga:424877%09red
Ribosome biogenesis in eukaryotes	KEGG PATHWAY	gga03008	3	67	0.082748	0.285802	RPP30|REXO2|RCL1	http://www.genome.jp/kegg-bin/show_pathway?gga03008/gga:427222%09red/gga:423795%09red/gga:419761%09red
Propanoate metabolism	KEGG PATHWAY	gga00640	2	32	0.0878591	0.285802	ECHS1|EHHADH	http://www.genome.jp/kegg-bin/show_pathway?gga00640/gga:770828%09red/gga:424877%09red
Tyrosine metabolism	KEGG PATHWAY	gga00350	2	34	0.0968403	0.285802	HGD|ADH1C	http://www.genome.jp/kegg-bin/show_pathway?gga00350/gga:418330%09red/gga:771920%09red
Fructose and mannose metabolism	KEGG PATHWAY	gga00051	2	35	0.101425	0.285802	PMM1|TKFC	http://www.genome.jp/kegg-bin/show_pathway?gga00051/gga:426629%09red/gga:417989%09red
Vitamin B6 metabolism	KEGG PATHWAY	gga00750	1	7	0.11101	0.285802	PSAT1	http://www.genome.jp/kegg-bin/show_pathway?gga00750/gga:427263%09red
Progesterone-mediated oocyte maturation	KEGG PATHWAY	gga04914	3	78	0.115145	0.285802	CDC26|MAD2L1|ADCY8	http://www.genome.jp/kegg-bin/show_pathway?gga04914/gga:417269%09red/gga:420328%09red/gga:422675%09red
Retinol metabolism	KEGG PATHWAY	gga00830	2	39	0.120324	0.285802	ADH1C|RDH8	http://www.genome.jp/kegg-bin/show_pathway?gga00830/gga:429086%09red/gga:771920%09red
Sulfur relay system	KEGG PATHWAY	gga04122	1	8	0.123992	0.285802	TST	http://www.genome.jp/kegg-bin/show_pathway?gga04122/gga:418049%09red
ABC transporters	KEGG PATHWAY	gga02010	2	40	0.125177	0.285802	ABCB6|ABCD4	http://www.genome.jp/kegg-bin/show_pathway?gga02010/gga:423349%09red/gga:425721%09red
ECM-receptor interaction	KEGG PATHWAY	gga04512	3	83	0.131222	0.285802	COL4A4|COL9A2|VTN	http://www.genome.jp/kegg-bin/show_pathway?gga04512/gga:396524%09red/gga:395935%09red/gga:424799%09red
Sulfur metabolism	KEGG PATHWAY	gga00920	1	9	0.136786	0.285802	TST	http://www.genome.jp/kegg-bin/show_pathway?gga00920/gga:418049%09red
RNA transport	KEGG PATHWAY	gga03013	4	132	0.138394	0.288733	RPP30|ALYREF|RBM8A|EIF4EBP2	http://www.genome.jp/kegg-bin/show_pathway?gga03013/gga:423795%09red/gga:107050968%09red/gga:769479%09red/gga:769169%09red
Synthesis and degradation of ketone bodies	KEGG PATHWAY	gga00072	1	10	0.149393	0.293757	HMGCL	http://www.genome.jp/kegg-bin/show_pathway?gga00072/gga:396316%09red
Ascorbate and aldarate metabolism	KEGG PATHWAY	gga00053	1	10	0.149393	0.293757	MIOX	http://www.genome.jp/kegg-bin/show_pathway?gga00053/gga:107052518%09red
Focal adhesion	KEGG PATHWAY	gga04510	5	189	0.155252	0.301472	PARVB|COL4A4|COL9A2|CAV3|VTN	http://www.genome.jp/kegg-bin/show_pathway?gga04510/gga:396524%09red/gga:378796%09red/gga:395935%09red/gga:418235%09red/gga:424799%09red
N-Glycan biosynthesis	KEGG PATHWAY	gga00510	2	49	0.170649	0.314068	MGAT5B|MGAT4C	http://www.genome.jp/kegg-bin/show_pathway?gga00510/gga:427873%09red/gga:427801%09red
Non-homologous end-joining	KEGG PATHWAY	gga03450	1	12	0.174059	0.314068	FEN1	http://www.genome.jp/kegg-bin/show_pathway?gga03450/gga:769677%09red
Fanconi anemia pathway	KEGG PATHWAY	gga03460	2	50	0.175863	0.316508	FANCG|RAD51	http://www.genome.jp/kegg-bin/show_pathway?gga03460/gga:396086%09red/gga:378893%09red
Glycosphingolipid biosynthesis - globo and isoglobo series	KEGG PATHWAY	gga00603	1	13	0.186123	0.322154	ST3GAL1	http://www.genome.jp/kegg-bin/show_pathway?gga00603/gga:396140%09red
Glycolysis / Gluconeogenesis	KEGG PATHWAY	gga00010	2	53	0.191645	0.325454	GALM|ADH1C	http://www.genome.jp/kegg-bin/show_pathway?gga00010/gga:426268%09red/gga:771920%09red
Lysine degradation	KEGG PATHWAY	gga00310	2	54	0.196947	0.325454	ECHS1|EHHADH	http://www.genome.jp/kegg-bin/show_pathway?gga00310/gga:770828%09red/gga:424877%09red
Tight junction	KEGG PATHWAY	gga04530	4	156	0.206495	0.337199	CLDN23|RAP2C|GATA4|TUBAL3	http://www.genome.jp/kegg-bin/show_pathway?gga04530/gga:422232%09red/gga:428756%09red/gga:396392%09red/gga:416694%09red
Glycosaminoglycan biosynthesis - keratan sulfate	KEGG PATHWAY	gga00533	1	16	0.221272	0.344692	ST3GAL1	http://www.genome.jp/kegg-bin/show_pathway?gga00533/gga:396140%09red
Arginine biosynthesis	KEGG PATHWAY	gga00220	1	17	0.232648	0.350347	ASS1	http://www.genome.jp/kegg-bin/show_pathway?gga00220/gga:417185%09red
Terpenoid backbone biosynthesis	KEGG PATHWAY	gga00900	1	19	0.254906	0.366542	PMVK	http://www.genome.jp/kegg-bin/show_pathway?gga00900/gga:101747962%09red
Calcium signaling pathway	KEGG PATHWAY	gga04020	4	180	0.282071	0.388853	ADCY8|PLCD4|HRH2|HTR7	http://www.genome.jp/kegg-bin/show_pathway?gga04020/gga:427635%09red/gga:424214%09red/gga:423794%09red/gga:420328%09red
mRNA surveillance pathway	KEGG PATHWAY	gga03015	2	70	0.28319	0.390012	RBM8A|ALYREF	http://www.genome.jp/kegg-bin/show_pathway?gga03015/gga:769169%09red/gga:107050968%09red
Purine metabolism	KEGG PATHWAY	gga00230	3	125	0.287452	0.39127	ADSL|ADCY8|NT5C1A	http://www.genome.jp/kegg-bin/show_pathway?gga00230/gga:420328%09red/gga:419675%09red/gga:396540%09red
Inositol phosphate metabolism	KEGG PATHWAY	gga00562	2	71	0.2886	0.392451	PLCD4|MIOX	http://www.genome.jp/kegg-bin/show_pathway?gga00562/gga:424214%09red/gga:107052518%09red
Apoptosis	KEGG PATHWAY	gga04210	3	127	0.295404	0.398385	BIRC5|LMNB1|TUBAL3	http://www.genome.jp/kegg-bin/show_pathway?gga04210/gga:396223%09red/gga:374078%09red/gga:416694%09red
Mannose type O-glycan biosynthesis	KEGG PATHWAY	gga00515	1	23	0.29751	0.398385	MGAT5B	http://www.genome.jp/kegg-bin/show_pathway?gga00515/gga:427801%09red
Gap junction	KEGG PATHWAY	gga04540	2	84	0.358157	0.445551	TUBAL3|ADCY8	http://www.genome.jp/kegg-bin/show_pathway?gga04540/gga:420328%09red/gga:416694%09red
Biosynthesis of unsaturated fatty acids	KEGG PATHWAY	gga01040	1	30	0.366304	0.450489	ELOVL3	http://www.genome.jp/kegg-bin/show_pathway?gga01040/gga:770955%09red
Nicotinate and nicotinamide metabolism	KEGG PATHWAY	gga00760	1	31	0.375567	0.458263	NT5C1A	http://www.genome.jp/kegg-bin/show_pathway?gga00760/gga:419675%09red
AGE-RAGE signaling pathway in diabetic complications	KEGG PATHWAY	gga04933	2	90	0.38947	0.470316	PLCD4|COL4A4	http://www.genome.jp/kegg-bin/show_pathway?gga04933/gga:424214%09red/gga:424799%09red
Drug metabolism - cytochrome P450	KEGG PATHWAY	gga00982	1	34	0.402554	0.479507	ADH1C	http://www.genome.jp/kegg-bin/show_pathway?gga00982/gga:771920%09red
Galactose metabolism	KEGG PATHWAY	gga00052	1	35	0.411288	0.487839	GALM	http://www.genome.jp/kegg-bin/show_pathway?gga00052/gga:426268%09red
Metabolism of xenobiotics by cytochrome P450	KEGG PATHWAY	gga00980	1	36	0.419896	0.495343	ADH1C	http://www.genome.jp/kegg-bin/show_pathway?gga00980/gga:771920%09red
Basal transcription factors	KEGG PATHWAY	gga03022	1	38	0.436736	0.506454	GTF2IRD1	http://www.genome.jp/kegg-bin/show_pathway?gga03022/gga:417487%09red
Homologous recombination	KEGG PATHWAY	gga03440	1	38	0.436736	0.506454	RAD51	http://www.genome.jp/kegg-bin/show_pathway?gga03440/gga:396086%09red
Nucleotide excision repair	KEGG PATHWAY	gga03420	1	38	0.436736	0.506454	LIG1	http://www.genome.jp/kegg-bin/show_pathway?gga03420/gga:430516%09red
Hedgehog signaling pathway	KEGG PATHWAY	gga04340	1	41	0.461086	0.52471	IHH	http://www.genome.jp/kegg-bin/show_pathway?gga04340/gga:395801%09red
Notch signaling pathway	KEGG PATHWAY	gga04330	1	44	0.484386	0.543723	RBPJL	http://www.genome.jp/kegg-bin/show_pathway?gga04330/gga:419185%09red
Lysosome	KEGG PATHWAY	gga04142	2	110	0.488274	0.547648	ATP6V0A4|NAGLU	http://www.genome.jp/kegg-bin/show_pathway?gga04142/gga:107055308%09red/gga:418104%09red
Amino sugar and nucleotide sugar metabolism	KEGG PATHWAY	gga00520	1	48	0.513898	0.567759	PMM1	http://www.genome.jp/kegg-bin/show_pathway?gga00520/gga:417989%09red
Apelin signaling pathway	KEGG PATHWAY	gga04371	2	119	0.529386	0.58166	APLNR|ADCY8	http://www.genome.jp/kegg-bin/show_pathway?gga04371/gga:429337%09red/gga:420328%09red
Cell adhesion molecules (CAMs)	KEGG PATHWAY	gga04514	2	122	0.542583	0.590149	CLDN23|NFASC	http://www.genome.jp/kegg-bin/show_pathway?gga04514/gga:428756%09red/gga:419824%09red
FoxO signaling pathway	KEGG PATHWAY	gga04068	2	123	0.546925	0.593745	HOMER3|SGK2	http://www.genome.jp/kegg-bin/show_pathway?gga04068/gga:419166%09red/gga:420115%09red
Neuroactive ligand-receptor interaction	KEGG PATHWAY	gga04080	5	333	0.550305	0.595315	HTR1D|GRM4|HRH2|APLNR|HTR7	http://www.genome.jp/kegg-bin/show_pathway?gga04080/gga:427635%09red/gga:419906%09red/gga:423794%09red/gga:429337%09red/gga:769107%09red
Adrenergic signaling in cardiomyocytes	KEGG PATHWAY	gga04261	2	128	0.5682	0.611371	ADCY8|FXYD2	http://www.genome.jp/kegg-bin/show_pathway?gga04261/gga:419770%09red/gga:420328%09red
RIG-I-like receptor signaling pathway	KEGG PATHWAY	gga04622	1	57	0.574287	0.615088	TKFC	http://www.genome.jp/kegg-bin/show_pathway?gga04622/gga:426629%09red
Drug metabolism - other enzymes	KEGG PATHWAY	gga00983	1	57	0.574287	0.615088	CDA	http://www.genome.jp/kegg-bin/show_pathway?gga00983/gga:771849%09red
Phagosome	KEGG PATHWAY	gga04145	2	132	0.584695	0.623379	ATP6V0A4|TUBAL3	http://www.genome.jp/kegg-bin/show_pathway?gga04145/gga:418104%09red/gga:416694%09red
Glycerolipid metabolism	KEGG PATHWAY	gga00561	1	60	0.592705	0.630002	TKFC	http://www.genome.jp/kegg-bin/show_pathway?gga00561/gga:426629%09red
Adipocytokine signaling pathway	KEGG PATHWAY	gga04920	1	64	0.616032	0.652324	PRKCQ	http://www.genome.jp/kegg-bin/show_pathway?gga04920/gga:776459%09red
PPAR signaling pathway	KEGG PATHWAY	gga03320	1	64	0.616032	0.652324	EHHADH	http://www.genome.jp/kegg-bin/show_pathway?gga03320/gga:424877%09red
Wnt signaling pathway	KEGG PATHWAY	gga04310	2	141	0.620094	0.655635	SFRP1|DKK1	http://www.genome.jp/kegg-bin/show_pathway?gga04310/gga:374156%09red/gga:395237%09red
Cardiac muscle contraction	KEGG PATHWAY	gga04260	1	66	0.627191	0.660127	FXYD2	http://www.genome.jp/kegg-bin/show_pathway?gga04260/gga:419770%09red
Cellular senescence	KEGG PATHWAY	gga04218	2	143	0.627638	0.660127	GATA4|MYBL2	http://www.genome.jp/kegg-bin/show_pathway?gga04218/gga:396392%09red/gga:396258%09red
Adherens junction	KEGG PATHWAY	gga04520	1	70	0.648549	0.679063	SNAI1	http://www.genome.jp/kegg-bin/show_pathway?gga04520/gga:396047%09red
RNA degradation	KEGG PATHWAY	gga03018	1	70	0.648549	0.679063	EXOSC1	http://www.genome.jp/kegg-bin/show_pathway?gga03018/gga:423844%09red
GnRH signaling pathway	KEGG PATHWAY	gga04912	1	84	0.714137	0.741095	ADCY8	http://www.genome.jp/kegg-bin/show_pathway?gga04912/gga:420328%09red
TGF-beta signaling pathway	KEGG PATHWAY	gga04350	1	90	0.738364	0.762288	ID1	http://www.genome.jp/kegg-bin/show_pathway?gga04350/gga:395282%09red
Phosphatidylinositol signaling system	KEGG PATHWAY	gga04070	1	91	0.742198	0.765119	PLCD4	http://www.genome.jp/kegg-bin/show_pathway?gga04070/gga:424214%09red
Melanogenesis	KEGG PATHWAY	gga04916	1	91	0.742198	0.765119	ADCY8	http://www.genome.jp/kegg-bin/show_pathway?gga04916/gga:420328%09red
Cytokine-cytokine receptor interaction	KEGG PATHWAY	gga04060	2	202	0.801028	0.816757	INHA|OSMR	http://www.genome.jp/kegg-bin/show_pathway?gga04060/gga:427446%09red/gga:424197%09red
Oxidative phosphorylation	KEGG PATHWAY	gga00190	1	113	0.813718	0.82789	ATP6V0A4	http://www.genome.jp/kegg-bin/show_pathway?gga00190/gga:418104%09red
Autophagy - animal	KEGG PATHWAY	gga04140	1	117	0.82441	0.836947	PRKCQ	http://www.genome.jp/kegg-bin/show_pathway?gga04140/gga:776459%09red
NOD-like receptor signaling pathway	KEGG PATHWAY	gga04621	1	124	0.84167	0.852001	TXN2	http://www.genome.jp/kegg-bin/show_pathway?gga04621/gga:426978%09red
Ubiquitin mediated proteolysis	KEGG PATHWAY	gga04120	1	127	0.848539	0.857715	CDC26	http://www.genome.jp/kegg-bin/show_pathway?gga04120/gga:417269%09red
Endocytosis	KEGG PATHWAY	gga04144	2	228	0.851615	0.860205	CAV3|ARF5	http://www.genome.jp/kegg-bin/show_pathway?gga04144/gga:378796%09red/gga:396265%09red
mTOR signaling pathway	KEGG PATHWAY	gga04150	1	140	0.87503	0.88195	PRR5	http://www.genome.jp/kegg-bin/show_pathway?gga04150/gga:418237%09red
Herpes simplex virus 1 infection	KEGG PATHWAY	gga05168	1	150	0.892218	0.898627	ALYREF	http://www.genome.jp/kegg-bin/show_pathway?gga05168/gga:769169%09red
MAPK signaling pathway	KEGG PATHWAY	gga04010	1	261	0.979229	0.979928	DUSP4	http://www.genome.jp/kegg-bin/show_pathway?gga04010/gga:395642%09red
GO enrichment results of duck profile 0 genes
#Term	Database	ID	Input number	Background number	P-Value	Corrected P-Value	Input	Hyperlink
plasma membrane	Gene Ontology	GO:0005886	49	1580	1.19962e-06	0.000336375	MARCKSL1|IL1RAPL1|WLS|ANO1|MYO1A|PNOC|PKP1|DBN1|SEMA4B|GPR37|SLC34A1|GLDN|EXO1|RND2|ARF5|FANCG|SLC5A10|SUSD2|ABCB6|UNC5C|SLC6A13|HOMER3|TMEM8B|RNF157|PDZK1|RPL36A|RAP2C|SOD1|CLDN23|STRA6|SLC13A3|CORIN|NFASC|NPHS2|PRTG|RHOC|SLC19A1|BACE2|PLSCR5|APLNR|SYT2|SLC2A2|DKK1|ATP6V0A4|IHH|MME|RAB3B|IFITM10|UNC13C	http://amigo.geneontology.org/amigo/term/GO:0005886
apical plasma membrane	Gene Ontology	GO:0016324	12	144	3.33097e-06	0.000778337	SLC10A2|AMN|HYAL2|ADCY8|ANO1|MYO1A|SLC2A2|ATP6V0A4|SLC12A1|SLC34A1|SLC19A1|PDZK1	http://amigo.geneontology.org/amigo/term/GO:0016324
peroxisome	Gene Ontology	GO:0005777	8	56	4.13977e-06	0.000829137	SOD1|HMGCL|AGXT|PMVK|HAO1|HAO2|EHHADH|ABCD4	http://amigo.geneontology.org/amigo/term/GO:0005777
structural constituent of ribosome	Gene Ontology	GO:0003735	11	128	6.49959e-06	0.00113905	RPL36A|RPS17|RPL38|RPS15|RPL36|RPL37|RPLP1|RPS28|RPL22|MRPL2|MRPL51	http://amigo.geneontology.org/amigo/term/GO:0003735
cytoplasm	Gene Ontology	GO:0005737	59	2299	2.84779e-05	0.00362964	MAD2L1|TNFAIP8L1|IPO13|HMGB2|BIRC5|CA5A|MYO1A|IGF2BP1|MIOX|TRPC6|HAND1|PKP1|EXOSC1|ASS1|CAD|KYNU|RBM8A|RDH8|CCNJL|GJB1|DAO|NUF2|RCC1|ARF5|FOXRED1|ESPL1|LIG1|PARVB|DUSP4|HOMER3|RNF157|TOP2A|MARCKSL1|DPYSL4|TCF3|LNX1|MPV17|PTGR1|FSCN1|TUBAL3|LRRC2|SNX30|RHOC|HGD|ACMSD|NPM3|NPM2|MORN4|ARID3C|CA8|RBFOX3|SLC2A2|PSAT1|LIX1|RND2|RAD51|EIF4EBP2|PALD1|HAAO	http://amigo.geneontology.org/amigo/term/GO:0005737
dendrite	Gene Ontology	GO:0030425	11	168	6.86756e-05	0.00624291	PNOC|HTR7|UNC5C|ADCY8|CALB1|MME|HRH2|HTR1D|DBN1|HOMER3|BRINP2	http://amigo.geneontology.org/amigo/term/GO:0030425
neuronal cell body	Gene Ontology	GO:0043025	10	140	7.43301e-05	0.00624291	KLHL14|SOD1|UNC5C|CALB1|SLC12A5|PNOC|MME|APOB|PMM1|BRINP2	http://amigo.geneontology.org/amigo/term/GO:0043025
mitochondrion	Gene Ontology	GO:0005739	23	617	7.57976e-05	0.00624291	KMO|CA5A|REXO2|FEN1|TST|ASS1|KYNU|RIDA|FANCG|GATM|LIG1|AMT|G0S2|SOD1|HMGCL|TXN2|AGMAT|GCAT|TRIT1|HIGD2A|ECI1|RAD51|DECR1	http://amigo.geneontology.org/amigo/term/GO:0005739
fatty acid beta-oxidation	Gene Ontology	GO:0006635	5	26	8.01515e-05	0.00624291	ABCD4|ECI1|EHHADH|DECR1|AGMAT	http://amigo.geneontology.org/amigo/term/GO:0006635
pyridoxal phosphate binding	Gene Ontology	GO:0030170	6	47	0.000119459	0.00881483	KYNU|AGXT|PSAT1|GCAT|THNSL2|SHMT1	http://amigo.geneontology.org/amigo/term/GO:0030170
chaperone-mediated protein transport	Gene Ontology	GO:0072321	3	5	0.000163616	0.00995984	TIMM8A|TIMM13|TIMM10	http://amigo.geneontology.org/amigo/term/GO:0072321
'de novo' NAD biosynthetic process from tryptophan	Gene Ontology	GO:0034354	3	5	0.000163616	0.00995984	KMO|KYNU|HAAO	http://amigo.geneontology.org/amigo/term/GO:0034354
cytoplasmic translation	Gene Ontology	GO:0002181	5	31	0.000167516	0.00995984	RPL36|RPLP1|RPS28|RPL38|RPL22	http://amigo.geneontology.org/amigo/term/GO:0002181
integral component of membrane	Gene Ontology	GO:0016021	61	2565	0.000170496	0.00995984	FXYD2|KMO|TMEM161A|DNAJC22|ABCD4|CNTNAP5|PDZK1IP1|IL1RAPL1|GPR37|SLC25A10|SLC10A2|AMN|GJB1|NDST1|SLC23A3|SLC5A12|CDH8|SLC5A10|OSMR|SUSD2|SYNDIG1L|UNC5C|ECEL1|TMEM8B|MPV17|ABCB6|ST3GAL1|GALNTL6|SLC22A2|CLDN23|SLC13A1|CDH22|SLC13A3|TRPM3|ANO1|CORIN|NFASC|NPHS2|PRTG|SLC34A1|APLNR|ST6GALNAC5|NAT8L|BACE2|GRIP2|ENHO|PTPRQ|SNN|HIGD2A|SYT2|SLC2A2|GALNT18|SLC12A1|ATP6V0A4|CABP7|SI|CACFD1|SHISA2|MME|IFITM1…	http://amigo.geneontology.org/amigo/term/GO:0016021
brush border	Gene Ontology	GO:0005903	5	33	0.000217772	0.0122127	MME|SLC34A1|SLC2A2|MYO1A|PDZK1	http://amigo.geneontology.org/amigo/term/GO:0005903
enoyl-CoA hydratase activity	Gene Ontology	GO:0004300	3	7	0.000343063	0.018499	ECI1|EHHADH|AGMAT	http://amigo.geneontology.org/amigo/term/GO:0004300
nucleoplasm	Gene Ontology	GO:0005654	40	1526	0.000419999	0.0218088	HOXC9|MAD2L1|HMGB2|ANO1|FEN1|HAND1|PKP1|ABCB6|MYBL2|CAD|KYNU|NUF2|SHMT1|UHRF1|LIG1|MSX1|NABP2|TOP2A|DNMT3B|MCM10|TICRR|TCF3|SOD1|GTF2IRD1|ARID3B|MCM5|MYCL|FOXL2|DUSP4|IGF2BP1|SNRPG|NPM3|NPM2|RCC1|LMNB1|SGK2|TOX2|RAD51|MCM3|DECR1	http://amigo.geneontology.org/amigo/term/GO:0005654
amino acid binding	Gene Ontology	GO:0016597	3	8	0.000466615	0.0233641	ASS1|AGXT|SHMT1	http://amigo.geneontology.org/amigo/term/GO:0016597
DNA-binding transcription factor activity, RNA polymerase II-specific	Gene Ontology	GO:0000981	13	289	0.000539676	0.0252645	HOXC9|MYF6|ARX|TFAP2E|FEV|FOXL2|HAND1|SALL3|DLX4|MSX1|GATA4|MYBL2|IRX2	http://amigo.geneontology.org/amigo/term/GO:0000981
RNA polymerase II transcription regulator complex	Gene Ontology	GO:0090575	5	41	0.000540609	0.0252645	HYAL2|GATA4|MYF6|HAND1|TCF3	http://amigo.geneontology.org/amigo/term/GO:0090575
response to drug	Gene Ontology	GO:0042493	6	65	0.000598171	0.0263278	SFRP1|SOD1|HMGB2|SLC12A5|TRPA1|GATA4	http://amigo.geneontology.org/amigo/term/GO:0042493
regulation of cytosolic calcium ion concentration	Gene Ontology	GO:0051480	4	23	0.00060092	0.0263278	ADCY8|TRPC6|CAV3|CALB1	http://amigo.geneontology.org/amigo/term/GO:0051480
cytosolic large ribosomal subunit	Gene Ontology	GO:0022625	5	43	0.000659427	0.0277622	RPL36A|RPL36|RPLP1|RPL38|RPL37	http://amigo.geneontology.org/amigo/term/GO:0022625
base-excision repair	Gene Ontology	GO:0006284	4	24	0.000693064	0.0277622	MUTYH|FEN1|HMGA2|LIG1	http://amigo.geneontology.org/amigo/term/GO:0006284
cell-cell junction assembly	Gene Ontology	GO:0007043	4	24	0.000693064	0.0277622	CDH8|CDH22|PKP1|FSCN1	http://amigo.geneontology.org/amigo/term/GO:0007043
chromatin binding	Gene Ontology	GO:0003682	13	300	0.000752121	0.0292909	RCC1|ARID3C|RBPJL|TICRR|ARX|HMGB2|EXO1|CDT1|MCM3|RAD51|NPM2|NPM3|TOP2A	http://amigo.geneontology.org/amigo/term/GO:0003682
positive regulation of smoothened signaling pathway	Gene Ontology	GO:0045880	4	26	0.00090658	0.034352	SFRP1|IHH|SCUBE1|GPC3	http://amigo.geneontology.org/amigo/term/GO:0045880
establishment or maintenance of cell polarity	Gene Ontology	GO:0007163	4	27	0.00102901	0.0378499	RHOC|PARVB|RND2|FSCN1	http://amigo.geneontology.org/amigo/term/GO:0007163
glutamatergic synapse	Gene Ontology	GO:0098978	10	199	0.00105289	0.0378499	IL1RAPL1|DLGAP3|MPP2|ADCY8|CALB1|CDH8|NETO1|DBN1|HOMER3|GRIP2	http://amigo.geneontology.org/amigo/term/GO:0098978
drug binding	Gene Ontology	GO:0008144	4	29	0.00130789	0.0447234	HMGB2|SFRP1|FSCN1|TOP2A	http://amigo.geneontology.org/amigo/term/GO:0008144
nucleolus	Gene Ontology	GO:0005730	16	446	0.00135849	0.0453475	TXN2|EXOSC1|NEPRO|NPM2|RPL36|HMGB2|RCL1|MCM10|FANCG|REXO2|FEN1|HAND1|NOL12|TOP2A|NPM3|CAD	http://amigo.geneontology.org/amigo/term/GO:0005730
middle ear morphogenesis	Gene Ontology	GO:0042474	3	13	0.00150012	0.0489108	MSX1|NAGLU|RPL38	http://amigo.geneontology.org/amigo/term/GO:0042474
RNA polymerase II cis-regulatory region sequence-specific DNA binding	Gene Ontology	GO:0000978	15	409	0.00154573	0.0492525	HOXC9|MYCL|MYF6|TCF3|ARX|ZFPM1|TFAP2E|RBPJL|ARID3B|FOXL2|HAND1|DLX4|GATA4|MYBL2|TOX2	http://amigo.geneontology.org/amigo/term/GO:0000978
carbohydrate binding	Gene Ontology	GO:0030246	5	56	0.00196348	0.0601593	GALM|SI|GALNTL6|GALNT18|CLEC19A	http://amigo.geneontology.org/amigo/term/GO:0030246
integral component of plasma membrane	Gene Ontology	GO:0005887	20	646	0.00201675	0.0601593	ADCY8|CAV3|SLC20A1|SLC19A1|HTR7|STRA6|KCNK15|ADGRD2|KCNH8|AQP9|SLC12A5|SLC6A13|TRPC6|TRPA1|HTR1D|HRH2|SEMA4B|GRM4|HOMER3|TRPM3	http://amigo.geneontology.org/amigo/term/GO:0005887
DNA polymerase binding	Gene Ontology	GO:0070182	3	15	0.00213913	0.0612053	NABP2|CDT1|RAD51	http://amigo.geneontology.org/amigo/term/GO:0070182
hydro-lyase activity	Gene Ontology	GO:0016836	3	15	0.00213913	0.0612053	L3HYPDH|CA5A|CA8	http://amigo.geneontology.org/amigo/term/GO:0016836
actin filament organization	Gene Ontology	GO:0007015	6	90	0.00285833	0.0801477	MARCKSL1|MYO1A|RND2|RHOC|DBN1|CAV3	http://amigo.geneontology.org/amigo/term/GO:0007015
extracellular matrix	Gene Ontology	GO:0031012	8	157	0.00301379	0.0828497	NCAN|COL9A2|OPTC|CHADL|IHH|COL4A4|VTN|HAPLN3	http://amigo.geneontology.org/amigo/term/GO:0031012
DNA replication	Gene Ontology	GO:0006260	4	38	0.0032277	0.0860446	FEN1|CDT1|TICRR|TOP2A	http://amigo.geneontology.org/amigo/term/GO:0006260
vesicle	Gene Ontology	GO:0031982	5	64	0.00337444	0.0860446	RHOC|SLC34A1|RND2|RAB3B|MYO1A	http://amigo.geneontology.org/amigo/term/GO:0031982
single fertilization	Gene Ontology	GO:0007338	3	18	0.0033755	0.0860446	FOXL2|TRPC6|NPM2	http://amigo.geneontology.org/amigo/term/GO:0007338
DNA replication origin binding	Gene Ontology	GO:0003688	3	18	0.0033755	0.0860446	MCM5|MCM10|MCM3	http://amigo.geneontology.org/amigo/term/GO:0003688
positive regulation of gene expression	Gene Ontology	GO:0010628	8	162	0.00361437	0.0896662	DNMT3B|APOB|ARX|HMGB2|HMGA2|DKK1|FEV|IHH	http://amigo.geneontology.org/amigo/term/GO:0010628
positive regulation of transcription by RNA polymerase II	Gene Ontology	GO:0045944	22	779	0.00364549	0.0896662	HOXC9|MYF6|HMGB2|ZFPM1|TBX1|HAND1|MYBL2|MYCL|TFAP2E|DLX4|MSX1|TOP2A|RBPJL|TCF3|FOXL2|SERPINF2|GATA4|ARID3C|ARID3B|HYAL2|IHH|TOX2	http://amigo.geneontology.org/amigo/term/GO:0045944
microvillus	Gene Ontology	GO:0005902	4	40	0.00382637	0.0903189	HYAL2|MYO1A|FSCN1|SLC10A2	http://amigo.geneontology.org/amigo/term/GO:0005902
condensed chromosome	Gene Ontology	GO:0000793	3	19	0.00386659	0.0903189	HMGB2|RAD51|TOP2A	http://amigo.geneontology.org/amigo/term/GO:0000793
RNA binding	Gene Ontology	GO:0003723	13	365	0.00394606	0.0903189	RPS15|RPL37|RPP30|ALYREF|RPL22|MRPL2|MEX3A|NOL12|EXOSC1|SNRPF|SNRPG|NPM3|NPM2	http://amigo.geneontology.org/amigo/term/GO:0003723
endoderm formation	Gene Ontology	GO:0001706	2	5	0.00425181	0.0903189	DUSP4|DKK1	http://amigo.geneontology.org/amigo/term/GO:0001706
succinate transmembrane transporter activity	Gene Ontology	GO:0015141	2	5	0.00425181	0.0903189	SLC13A3|SLC25A10	http://amigo.geneontology.org/amigo/term/GO:0015141
kinetochore organization	Gene Ontology	GO:0051383	2	5	0.00425181	0.0903189	CDT1|NUF2	http://amigo.geneontology.org/amigo/term/GO:0051383
regulation of DNA-dependent DNA replication initiation	Gene Ontology	GO:0030174	2	5	0.00425181	0.0903189	CDT1|TICRR	http://amigo.geneontology.org/amigo/term/GO:0030174
clustering of voltage-gated sodium channels	Gene Ontology	GO:0045162	2	5	0.00425181	0.0903189	NFASC|GLDN	http://amigo.geneontology.org/amigo/term/GO:0045162
succinate transmembrane transport	Gene Ontology	GO:0071422	2	5	0.00425181	0.0903189	SLC13A3|SLC25A10	http://amigo.geneontology.org/amigo/term/GO:0071422
hyaluronic acid binding	Gene Ontology	GO:0005540	3	20	0.00439895	0.0920497	HYAL2|NCAN|HAPLN3	http://amigo.geneontology.org/amigo/term/GO:0005540
nucleus	Gene Ontology	GO:0005634	53	2478	0.00462214	0.0952977	HOXC9|PPM1L|MYF6|IPO13|HMGB2|ZFPM1|MUTYH|IGF2BP1|TBX1|FEN1|HAND1|PKP1|MYBL2|TICRR|MYCL|CCNJL|ZNF385B|EXO1|CDT1|ESPL1|LIG1|DLX4|MSX1|RNF157|TOP2A|RPL36A|RBPJL|NEPRO|TCF3|SOD1|NUDT1|HMGA2|GTF2IRD1|CALB1|FEV|MCM5|FOXL2|SALL3|DUSP4|RHOC|GATA4|SNAI1|SHMT1|ARID3C|ARID3B|RBFOX3|PPIL1|ARX|TFAP2E|RAD51|MCM3|ZNF503|IRX2	http://amigo.geneontology.org/amigo/term/GO:0005634
polysomal ribosome	Gene Ontology	GO:0042788	3	21	0.00497357	0.0971802	RPL36|RPS28|RPL38	http://amigo.geneontology.org/amigo/term/GO:0042788
lamellipodium	Gene Ontology	GO:0030027	6	104	0.00557704	0.0971802	UNC5C|MYO1A|IGF2BP1|PARVB|DBN1|FSCN1	http://amigo.geneontology.org/amigo/term/GO:0030027
DNA recombination	Gene Ontology	GO:0006310	3	22	0.00559135	0.0971802	HMGB2|EXO1|LIG1	http://amigo.geneontology.org/amigo/term/GO:0006310
G protein-coupled serotonin receptor activity	Gene Ontology	GO:0004993	3	22	0.00559135	0.0971802	HTR1D|HTR7|HRH2	http://amigo.geneontology.org/amigo/term/GO:0004993
bHLH transcription factor binding	Gene Ontology	GO:0043425	3	22	0.00559135	0.0971802	MYF6|HAND1|TCF3	http://amigo.geneontology.org/amigo/term/GO:0043425
U4 snRNP	Gene Ontology	GO:0005687	2	6	0.00561455	0.0971802	SNRPF|SNRPG	http://amigo.geneontology.org/amigo/term/GO:0005687
protein insertion into mitochondrial inner membrane	Gene Ontology	GO:0045039	2	6	0.00561455	0.0971802	TIMM13|TIMM10	http://amigo.geneontology.org/amigo/term/GO:0045039
5'-flap endonuclease activity	Gene Ontology	GO:0017108	2	6	0.00561455	0.0971802	EXO1|FEN1	http://amigo.geneontology.org/amigo/term/GO:0017108
sulfate transport	Gene Ontology	GO:0008272	2	6	0.00561455	0.0971802	SLC13A1|SLC25A10	http://amigo.geneontology.org/amigo/term/GO:0008272
pre-replicative complex assembly involved in nuclear cell cycle DNA replication	Gene Ontology	GO:0006267	2	6	0.00561455	0.0971802	MCM5|MCM3	http://amigo.geneontology.org/amigo/term/GO:0006267
dopamine biosynthetic process	Gene Ontology	GO:0042416	2	6	0.00561455	0.0971802	DAO|GPR37	http://amigo.geneontology.org/amigo/term/GO:0042416
cellular response to UV-B	Gene Ontology	GO:0071493	2	6	0.00561455	0.0971802	MME|HYAL2	http://amigo.geneontology.org/amigo/term/GO:0071493
regulation of cell cycle process	Gene Ontology	GO:0010564	2	6	0.00561455	0.0971802	SFRP1|HMGA2	http://amigo.geneontology.org/amigo/term/GO:0010564
actin cytoskeleton	Gene Ontology	GO:0015629	7	140	0.00594586	0.10166	KLHL14|KLHL17|MYO1A|CORIN|NPM3|PARVB|FSCN1	http://amigo.geneontology.org/amigo/term/GO:0015629
G protein-coupled receptor signaling pathway, coupled to cyclic nucleotide second messenger	Gene Ontology	GO:0007187	3	23	0.00625311	0.104367	HTR1D|HTR7|HRH2	http://amigo.geneontology.org/amigo/term/GO:0007187
ovarian follicle development	Gene Ontology	GO:0001541	3	23	0.00625311	0.104367	FANCG|FOXL2|SOD1	http://amigo.geneontology.org/amigo/term/GO:0001541
growth cone	Gene Ontology	GO:0030426	4	47	0.00650475	0.10729	IGF2BP1|DBN1|FSCN1|UNC5C	http://amigo.geneontology.org/amigo/term/GO:0030426
protein homodimerization activity	Gene Ontology	GO:0042803	14	438	0.00701458	0.107778	HOGA1|MAD2L1|CDA|TCF3|TBX1|AGXT|KYNU|TRPC6|HAND1|TIMM10|SERPINF2|MME|SHMT1|TOP2A	http://amigo.geneontology.org/amigo/term/GO:0042803
excretion	Gene Ontology	GO:0007588	2	7	0.00714934	0.107778	ATP6V0A4|AMN	http://amigo.geneontology.org/amigo/term/GO:0007588
DNA binding, bending	Gene Ontology	GO:0008301	2	7	0.00714934	0.107778	HMGB2|TOP2A	http://amigo.geneontology.org/amigo/term/GO:0008301
positive regulation of synaptic plasticity	Gene Ontology	GO:0031915	2	7	0.00714934	0.107778	DBN1|ADCY8	http://amigo.geneontology.org/amigo/term/GO:0031915
attachment of mitotic spindle microtubules to kinetochore	Gene Ontology	GO:0051315	2	7	0.00714934	0.107778	CDT1|NUF2	http://amigo.geneontology.org/amigo/term/GO:0051315
response to axon injury	Gene Ontology	GO:0048678	2	7	0.00714934	0.107778	MORN4|SOD1	http://amigo.geneontology.org/amigo/term/GO:0048678
potassium:chloride symporter activity	Gene Ontology	GO:0015379	2	7	0.00714934	0.107778	SLC12A5|SLC12A1	http://amigo.geneontology.org/amigo/term/GO:0015379
extracellular space	Gene Ontology	GO:0005615	20	731	0.00755377	0.111461	INHA|SCUBE1|COL4A4|AMN|HMGB2|SOD1|GLDN|COL9A2|CPB1|DKK1|PLA2G6|IHH|SFRP1|SUSD2|SERPINF2|REN|SEMA4B|CHADL|HOMER3|ARTN	http://amigo.geneontology.org/amigo/term/GO:0005615
one-carbon metabolic process	Gene Ontology	GO:0006730	3	25	0.00771162	0.111461	CA5A|CA8|SHMT1	http://amigo.geneontology.org/amigo/term/GO:0006730
face morphogenesis	Gene Ontology	GO:0060325	3	25	0.00771162	0.111461	STRA6|DKK1|MSX1	http://amigo.geneontology.org/amigo/term/GO:0060325
axon guidance	Gene Ontology	GO:0007411	6	112	0.00779272	0.111484	ARX|UNC5C|NFASC|PRTG|SEMA4B|HOMER3	http://amigo.geneontology.org/amigo/term/GO:0007411
mesoderm formation	Gene Ontology	GO:0001707	3	26	0.00850972	0.117066	WLS|HAND1|DKK1	http://amigo.geneontology.org/amigo/term/GO:0001707
transmembrane transport	Gene Ontology	GO:0055085	8	189	0.00860474	0.117066	GJB1|ANO1|SLC23A3|ABCB6|SLC22A2|SLC6A13|ABCD4|SLC19A1	http://amigo.geneontology.org/amigo/term/GO:0055085
calcium activated cation channel activity	Gene Ontology	GO:0005227	2	8	0.00885091	0.117066	ANO1|TRPM3	http://amigo.geneontology.org/amigo/term/GO:0005227
inositol 1,4,5 trisphosphate binding	Gene Ontology	GO:0070679	2	8	0.00885091	0.117066	PLCL2|TRPC6	http://amigo.geneontology.org/amigo/term/GO:0070679
chloride ion homeostasis	Gene Ontology	GO:0055064	2	8	0.00885091	0.117066	SLC12A5|SLC12A1	http://amigo.geneontology.org/amigo/term/GO:0055064
double-strand break repair via break-induced replication	Gene Ontology	GO:0000727	2	8	0.00885091	0.117066	MCM5|MCM3	http://amigo.geneontology.org/amigo/term/GO:0000727
amyloid-beta metabolic process	Gene Ontology	GO:0050435	2	8	0.00885091	0.117066	MME|BACE2	http://amigo.geneontology.org/amigo/term/GO:0050435
neural precursor cell proliferation	Gene Ontology	GO:0061351	2	8	0.00885091	0.117066	DBN1|ZNF503	http://amigo.geneontology.org/amigo/term/GO:0061351
response to ionizing radiation	Gene Ontology	GO:0010212	3	27	0.00935452	0.12028	NABP2|TICRR|RAD51	http://amigo.geneontology.org/amigo/term/GO:0010212
response to retinoic acid	Gene Ontology	GO:0032526	3	27	0.00935452	0.12028	GATA4|TMEM161A|DKK1	http://amigo.geneontology.org/amigo/term/GO:0032526
male gonad development	Gene Ontology	GO:0008584	4	53	0.00960583	0.12028	HMGB2|GATA4|SFRP1|REN	http://amigo.geneontology.org/amigo/term/GO:0008584
positive regulation of cold-induced thermogenesis	Gene Ontology	GO:0120162	4	53	0.00960583	0.12028	GATM|G0S2|DECR1|ELOVL3	http://amigo.geneontology.org/amigo/term/GO:0120162
DNA-binding transcription activator activity, RNA polymerase II-specific	Gene Ontology	GO:0001228	11	319	0.00960866	0.12028	ARID3C|MYCL|MYF6|TFAP2E|ARID3B|RBPJL|TBX1|FOXL2|TOX2|MSX1|GATA4	http://amigo.geneontology.org/amigo/term/GO:0001228
apoptotic DNA fragmentation	Gene Ontology	GO:0006309	2	9	0.0107141	0.128062	FOXL2|CAD	http://amigo.geneontology.org/amigo/term/GO:0006309
condensed nuclear chromosome kinetochore	Gene Ontology	GO:0000778	2	9	0.0107141	0.128062	CENPO|NUF2	http://amigo.geneontology.org/amigo/term/GO:0000778
MCM complex	Gene Ontology	GO:0042555	2	9	0.0107141	0.128062	MCM5|MCM3	http://amigo.geneontology.org/amigo/term/GO:0042555
RNA polymerase II transcription regulatory region sequence-specific DNA binding	Gene Ontology	GO:0000977	8	197	0.0107784	0.128062	ARID3C|ARID3B|ARX|TFAP2E|TBX1|HAND1|MSX1|GATA4	http://amigo.geneontology.org/amigo/term/GO:0000977
protein-containing complex	Gene Ontology	GO:0032991	9	240	0.0112952	0.133074	RCC1|SOD1|HMGCL|HMGB2|FEN1|RAD51|STRA6|NPHS2|ADSL	http://amigo.geneontology.org/amigo/term/GO:0032991
cytoplasmic vesicle	Gene Ontology	GO:0031410	6	125	0.0126465	0.137329	SOD1|RHOC|RND2|RAB3B|GRM4|SIGMAR1	http://amigo.geneontology.org/amigo/term/GO:0031410
phosphate ion transmembrane transport	Gene Ontology	GO:0035435	2	10	0.0127338	0.137329	SLC20A1|SLC25A10	http://amigo.geneontology.org/amigo/term/GO:0035435
vasoconstriction	Gene Ontology	GO:0042310	2	10	0.0127338	0.137329	HTR1D|HTR7	http://amigo.geneontology.org/amigo/term/GO:0042310
potassium ion homeostasis	Gene Ontology	GO:0055075	2	10	0.0127338	0.137329	SLC12A5|SLC12A1	http://amigo.geneontology.org/amigo/term/GO:0055075
cellular response to fibroblast growth factor stimulus	Gene Ontology	GO:0044344	2	10	0.0127338	0.137329	HYAL2|SFRP1	http://amigo.geneontology.org/amigo/term/GO:0044344
dystrophin-associated glycoprotein complex	Gene Ontology	GO:0016010	2	10	0.0127338	0.137329	SNTG2|CAV3	http://amigo.geneontology.org/amigo/term/GO:0016010
polypeptide N-acetylgalactosaminyltransferase activity	Gene Ontology	GO:0004653	2	10	0.0127338	0.137329	GALNTL6|GALNT18	http://amigo.geneontology.org/amigo/term/GO:0004653
excitatory synapse	Gene Ontology	GO:0060076	2	10	0.0127338	0.137329	NETO1|ADCY8	http://amigo.geneontology.org/amigo/term/GO:0060076
transmission of nerve impulse	Gene Ontology	GO:0019226	2	10	0.0127338	0.137329	NFASC|SOD1	http://amigo.geneontology.org/amigo/term/GO:0019226
digestive tract morphogenesis	Gene Ontology	GO:0048546	2	10	0.0127338	0.137329	STRA6|SFRP1	http://amigo.geneontology.org/amigo/term/GO:0048546
positive regulation of long-term synaptic potentiation	Gene Ontology	GO:1900273	2	10	0.0127338	0.137329	MME|ADCY8	http://amigo.geneontology.org/amigo/term/GO:1900273
low-density lipoprotein particle receptor binding	Gene Ontology	GO:0050750	2	11	0.0149052	0.155948	APOB|DKK1	http://amigo.geneontology.org/amigo/term/GO:0050750
negative regulation of cAMP-mediated signaling	Gene Ontology	GO:0043951	2	11	0.0149052	0.155948	APLNR|RNF157	http://amigo.geneontology.org/amigo/term/GO:0043951
regulation of sodium ion transmembrane transporter activity	Gene Ontology	GO:2000649	2	11	0.0149052	0.155948	FXYD2|CAV3	http://amigo.geneontology.org/amigo/term/GO:2000649
dendrite self-avoidance	Gene Ontology	GO:0070593	2	12	0.0172233	0.17372	NFASC|PRTG	http://amigo.geneontology.org/amigo/term/GO:0070593
smooth muscle tissue development	Gene Ontology	GO:0048745	2	12	0.0172233	0.17372	STRA6|IHH	http://amigo.geneontology.org/amigo/term/GO:0048745
cell volume homeostasis	Gene Ontology	GO:0006884	2	12	0.0172233	0.17372	SLC12A5|SLC12A1	http://amigo.geneontology.org/amigo/term/GO:0006884
epithelial cell morphogenesis	Gene Ontology	GO:0003382	2	12	0.0172233	0.17372	IHH|HRH2	http://amigo.geneontology.org/amigo/term/GO:0003382
muscle cell cellular homeostasis	Gene Ontology	GO:0046716	2	12	0.0172233	0.17372	CAV3|SOD1	http://amigo.geneontology.org/amigo/term/GO:0046716
cytosol	Gene Ontology	GO:0005829	43	2089	0.0190692	0.182756	MAD2L1|WLS|DAO|HAAO|ADSL|PMM1|ASS1|PLA2G6|KYNU|APOB|CRABP1|PPM1L|RIDA|FANCG|FSCN1|SHMT1|NT5C1A|HOMER3|NABP2|DRC1|ABCB6|RAP2C|KLHL14|SOD1|NUDT1|GTF2IRD1|CALB1|SLC34A1|IGF2BP1|SNRPF|ACMSD|NPM3|MEX3A|SFRP1|CDA|HYAL2|PMVK|TKFC|PSAT1|ADH1C|GLT1D1|DECR1|PALD1	http://amigo.geneontology.org/amigo/term/GO:0005829
cytosolic small ribosomal subunit	Gene Ontology	GO:0022627	3	36	0.019129	0.182756	RPS17|RPS28|RPS15	http://amigo.geneontology.org/amigo/term/GO:0022627
cell surface	Gene Ontology	GO:0009986	9	264	0.0194294	0.182756	SFRP1|GLDN|UNC5C|CORIN|GPC3|SCUBE1|SERPINF2|TMEM8B|GPR37	http://amigo.geneontology.org/amigo/term/GO:0009986
U1 snRNP	Gene Ontology	GO:0005685	2	13	0.0196835	0.182756	SNRPF|SNRPG	http://amigo.geneontology.org/amigo/term/GO:0005685
FMN binding	Gene Ontology	GO:0010181	2	13	0.0196835	0.182756	HAO1|HAO2	http://amigo.geneontology.org/amigo/term/GO:0010181
G protein-coupled glutamate receptor signaling pathway	Gene Ontology	GO:0007216	2	13	0.0196835	0.182756	GRM4|HOMER3	http://amigo.geneontology.org/amigo/term/GO:0007216
smooth muscle contraction	Gene Ontology	GO:0006939	2	13	0.0196835	0.182756	HTR1D|HTR7	http://amigo.geneontology.org/amigo/term/GO:0006939
heterotypic cell-cell adhesion	Gene Ontology	GO:0034113	2	13	0.0196835	0.182756	NFASC|GLDN	http://amigo.geneontology.org/amigo/term/GO:0034113
carbonate dehydratase activity	Gene Ontology	GO:0004089	2	13	0.0196835	0.182756	CA5A|CA8	http://amigo.geneontology.org/amigo/term/GO:0004089
SMN-Sm protein complex	Gene Ontology	GO:0034719	2	13	0.0196835	0.182756	SNRPF|SNRPG	http://amigo.geneontology.org/amigo/term/GO:0034719
sodium ion transport	Gene Ontology	GO:0006814	2	13	0.0196835	0.182756	SLC5A12|SLC5A10	http://amigo.geneontology.org/amigo/term/GO:0006814
glucose transmembrane transport	Gene Ontology	GO:1904659	2	13	0.0196835	0.182756	SLC5A10|SLC2A2	http://amigo.geneontology.org/amigo/term/GO:1904659
filopodium	Gene Ontology	GO:0030175	3	37	0.0204613	0.187937	IGF2BP1|UNC5C|FSCN1	http://amigo.geneontology.org/amigo/term/GO:0030175
transcription coactivator activity	Gene Ontology	GO:0003713	6	140	0.0205095	0.187937	RAP2C|TCF3|HMGB2|HAND1|HYAL2|GATA4	http://amigo.geneontology.org/amigo/term/GO:0003713
negative regulation of cell growth	Gene Ontology	GO:0030308	4	68	0.0211266	0.192335	HYAL2|SFRP1|CDA|MSX1	http://amigo.geneontology.org/amigo/term/GO:0030308
ribosomal small subunit assembly	Gene Ontology	GO:0000028	2	14	0.0222811	0.195238	RPS28|RPS15	http://amigo.geneontology.org/amigo/term/GO:0000028
G protein-coupled serotonin receptor signaling pathway	Gene Ontology	GO:0098664	2	14	0.0222811	0.195238	HTR7|HRH2	http://amigo.geneontology.org/amigo/term/GO:0098664
anterior/posterior axis specification	Gene Ontology	GO:0009948	2	14	0.0222811	0.195238	WLS|GPC3	http://amigo.geneontology.org/amigo/term/GO:0009948
positive regulation of collagen biosynthetic process	Gene Ontology	GO:0032967	2	14	0.0222811	0.195238	IHH|SERPINF2	http://amigo.geneontology.org/amigo/term/GO:0032967
positive regulation of insulin secretion involved in cellular response to glucose stimulus	Gene Ontology	GO:0035774	2	14	0.0222811	0.195238	ADCY8|ANO1	http://amigo.geneontology.org/amigo/term/GO:0035774
positive regulation of canonical Wnt signaling pathway	Gene Ontology	GO:0090263	4	70	0.0231044	0.19924	SFRP1|WLS|PPM1L|GPC3	http://amigo.geneontology.org/amigo/term/GO:0090263
ossification	Gene Ontology	GO:0001503	3	39	0.0232755	0.19924	ATP6V0A4|MSX1|RPL38	http://amigo.geneontology.org/amigo/term/GO:0001503
memory	Gene Ontology	GO:0007613	3	39	0.0232755	0.19924	NETO1|HRH2|EIF4EBP2	http://amigo.geneontology.org/amigo/term/GO:0007613
protein C-terminus binding	Gene Ontology	GO:0008022	5	106	0.0235354	0.19924	HOMER3|MAD2L1|CAV3|RAD51|TOP2A	http://amigo.geneontology.org/amigo/term/GO:0008022
translation	Gene Ontology	GO:0006412	5	107	0.024351	0.19924	RPL36A|RPL37|RPS17|MRPL51|RPS15	http://amigo.geneontology.org/amigo/term/GO:0006412
chemical synaptic transmission	Gene Ontology	GO:0007268	5	107	0.024351	0.19924	HTR1D|SLC12A5|PNOC|HRH2|HTR7	http://amigo.geneontology.org/amigo/term/GO:0007268
regulation of synaptic transmission, glutamatergic	Gene Ontology	GO:0051966	2	15	0.0250116	0.19924	GRM4|DKK1	http://amigo.geneontology.org/amigo/term/GO:0051966
cell-cell adhesion mediator activity	Gene Ontology	GO:0098632	2	15	0.0250116	0.19924	NFASC|PRTG	http://amigo.geneontology.org/amigo/term/GO:0098632
response to cold	Gene Ontology	GO:0009409	2	15	0.0250116	0.19924	CDH8|TRPA1	http://amigo.geneontology.org/amigo/term/GO:0009409
nuclear chromosome	Gene Ontology	GO:0000228	2	15	0.0250116	0.19924	RAD51|TOP2A	http://amigo.geneontology.org/amigo/term/GO:0000228
dendrite cytoplasm	Gene Ontology	GO:0032839	2	15	0.0250116	0.19924	KLHL17|SOD1	http://amigo.geneontology.org/amigo/term/GO:0032839
DNA replication initiation	Gene Ontology	GO:0006270	2	15	0.0250116	0.19924	MCM5|MCM10	http://amigo.geneontology.org/amigo/term/GO:0006270
single-stranded DNA helicase activity	Gene Ontology	GO:0017116	2	15	0.0250116	0.19924	MCM5|RAD51	http://amigo.geneontology.org/amigo/term/GO:0017116
long-term memory	Gene Ontology	GO:0007616	2	15	0.0250116	0.19924	ADCY8|CALB1	http://amigo.geneontology.org/amigo/term/GO:0007616
sodium channel regulator activity	Gene Ontology	GO:0017080	2	15	0.0250116	0.19924	FXYD2|CAV3	http://amigo.geneontology.org/amigo/term/GO:0017080
synapse	Gene Ontology	GO:0045202	8	232	0.0252375	0.199904	RPS17|RPL37|CALB1|SLC12A5|HTR7|HRH2|UNC5C|HTR1D	http://amigo.geneontology.org/amigo/term/GO:0045202
regulation of actin cytoskeleton organization	Gene Ontology	GO:0032956	3	41	0.0262888	0.207061	RHOC|RND2|FSCN1	http://amigo.geneontology.org/amigo/term/GO:0032956
nuclear chromatin	Gene Ontology	GO:0000790	6	149	0.0265474	0.20793	RCC1|TCF3|HMGB2|RAD51|CAD|NPM2	http://amigo.geneontology.org/amigo/term/GO:0000790
identical protein binding	Gene Ontology	GO:0042802	17	678	0.0273957	0.209917	DCTD|SCUBE1|ALDH4A1|LNX1|DAO|SOD1|SFRP1|DECR1|UHRF1|CDH8|MCM10|PRTG|RAD51|TRPA1|ADSL|ASS1|HGD	http://amigo.geneontology.org/amigo/term/GO:0042802
phospholipase A2 activity	Gene Ontology	GO:0004623	2	16	0.0278707	0.209917	PLA2G12B|PROCA1	http://amigo.geneontology.org/amigo/term/GO:0004623
regulation of synaptic plasticity	Gene Ontology	GO:0048167	2	16	0.0278707	0.209917	HRH2|EIF4EBP2	http://amigo.geneontology.org/amigo/term/GO:0048167
negative regulation of smoothened signaling pathway	Gene Ontology	GO:0045879	2	16	0.0278707	0.209917	GPC3|SALL3	http://amigo.geneontology.org/amigo/term/GO:0045879
sulfate transmembrane transport	Gene Ontology	GO:1902358	2	16	0.0278707	0.209917	SLC13A1|SLC25A10	http://amigo.geneontology.org/amigo/term/GO:1902358
calcium channel regulator activity	Gene Ontology	GO:0005246	2	16	0.0278707	0.209917	CAV3|HPCAL4	http://amigo.geneontology.org/amigo/term/GO:0005246
arachidonic acid secretion	Gene Ontology	GO:0050482	2	16	0.0278707	0.209917	PLA2G12B|PROCA1	http://amigo.geneontology.org/amigo/term/GO:0050482
neuron projection	Gene Ontology	GO:0043005	7	193	0.027999	0.209917	KLHL14|CRABP1|CALB1|SLC12A5|RHOC|SLC6A13|HOMER3	http://amigo.geneontology.org/amigo/term/GO:0043005
sensory perception of sound	Gene Ontology	GO:0007605	4	75	0.0285276	0.211617	ATP6V0A4|MYO1A|RPL38|SOD1	http://amigo.geneontology.org/amigo/term/GO:0007605
single-stranded DNA binding	Gene Ontology	GO:0003697	4	75	0.0285276	0.211617	MCM5|MCM10|MCM3|RAD51	http://amigo.geneontology.org/amigo/term/GO:0003697
midbrain development	Gene Ontology	GO:0030901	2	17	0.030854	0.21958	MSX1|WLS	http://amigo.geneontology.org/amigo/term/GO:0030901
positive regulation of extrinsic apoptotic signaling pathway	Gene Ontology	GO:2001238	2	17	0.030854	0.21958	HYAL2|G0S2	http://amigo.geneontology.org/amigo/term/GO:2001238
cortical cytoskeleton organization	Gene Ontology	GO:0030865	2	17	0.030854	0.21958	RHOC|RND2	http://amigo.geneontology.org/amigo/term/GO:0030865
negative regulation of chondrocyte differentiation	Gene Ontology	GO:0032331	2	17	0.030854	0.21958	IHH|CHADL	http://amigo.geneontology.org/amigo/term/GO:0032331
heart development	Gene Ontology	GO:0007507	5	115	0.0315324	0.221042	ZFPM1|TBX1|APLNR|HAND1|DRC1	http://amigo.geneontology.org/amigo/term/GO:0007507
condensed nuclear chromosome	Gene Ontology	GO:0000794	2	18	0.0339572	0.233373	RCC1|RAD51	http://amigo.geneontology.org/amigo/term/GO:0000794
presynaptic active zone	Gene Ontology	GO:0048786	2	18	0.0339572	0.233373	ADCY8|UNC13C	http://amigo.geneontology.org/amigo/term/GO:0048786
spliceosomal snRNP assembly	Gene Ontology	GO:0000387	2	18	0.0339572	0.233373	SNRPF|SNRPG	http://amigo.geneontology.org/amigo/term/GO:0000387
adherens junction	Gene Ontology	GO:0005912	4	80	0.0346462	0.236946	CDH8|CDH22|PKP1|CDCA3	http://amigo.geneontology.org/amigo/term/GO:0005912
DNA-binding transcription repressor activity, RNA polymerase II-specific	Gene Ontology	GO:0001227	6	161	0.0362828	0.244701	TCF3|ARX|ZFPM1|HAND1|MSX1|IRX2	http://amigo.geneontology.org/amigo/term/GO:0001227
sensory perception of pain	Gene Ontology	GO:0019233	2	19	0.0371763	0.244701	MME|CALB1	http://amigo.geneontology.org/amigo/term/GO:0019233
hippocampal mossy fiber to CA3 synapse	Gene Ontology	GO:0098686	2	19	0.0371763	0.244701	ADCY8|CALB1	http://amigo.geneontology.org/amigo/term/GO:0098686
semaphorin receptor binding	Gene Ontology	GO:0030215	2	19	0.0371763	0.244701	SEMA4B|HOMER3	http://amigo.geneontology.org/amigo/term/GO:0030215
calcium-dependent cell-cell adhesion via plasma membrane cell adhesion molecules	Gene Ontology	GO:0016339	2	19	0.0371763	0.244701	CDH8|CDH22	http://amigo.geneontology.org/amigo/term/GO:0016339
aspartic-type endopeptidase activity	Gene Ontology	GO:0004190	2	19	0.0371763	0.244701	BACE2|REN	http://amigo.geneontology.org/amigo/term/GO:0004190
mRNA 5'-UTR binding	Gene Ontology	GO:0048027	2	19	0.0371763	0.244701	IGF2BP1|SHMT1	http://amigo.geneontology.org/amigo/term/GO:0048027
mRNA transport	Gene Ontology	GO:0051028	2	19	0.0371763	0.244701	IGF2BP1|RBM8A	http://amigo.geneontology.org/amigo/term/GO:0051028
regulation of transcription by RNA polymerase II	Gene Ontology	GO:0006357	11	396	0.0377412	0.247258	ARID3C|ARID3B|HMGB2|TFAP2E|FEV|FOXL2|HAND1|SALL3|DLX4|MSX1|IRX2	http://amigo.geneontology.org/amigo/term/GO:0006357
axon	Gene Ontology	GO:0030424	6	163	0.0381008	0.248452	CRABP1|SYT2|ADCY8|NFASC|PRTG|MME	http://amigo.geneontology.org/amigo/term/GO:0030424
PDZ domain binding	Gene Ontology	GO:0030165	3	48	0.0383915	0.249189	SNTG2|PDZK1|LNX1	http://amigo.geneontology.org/amigo/term/GO:0030165
cadherin binding	Gene Ontology	GO:0045296	3	49	0.0403154	0.251289	CDH8|CDH22|PKP1	http://amigo.geneontology.org/amigo/term/GO:0045296
adherens junction organization	Gene Ontology	GO:0034332	2	20	0.0405073	0.251289	CDH8|CDH22	http://amigo.geneontology.org/amigo/term/GO:0034332
sialylation	Gene Ontology	GO:0097503	2	20	0.0405073	0.251289	ST6GALNAC5|ST3GAL1	http://amigo.geneontology.org/amigo/term/GO:0097503
nuclear inner membrane	Gene Ontology	GO:0005637	2	20	0.0405073	0.251289	LMNB1|SIGMAR1	http://amigo.geneontology.org/amigo/term/GO:0005637
response to hydrogen peroxide	Gene Ontology	GO:0042542	2	20	0.0405073	0.251289	TRPA1|SOD1	http://amigo.geneontology.org/amigo/term/GO:0042542
retinol metabolic process	Gene Ontology	GO:0042572	2	20	0.0405073	0.251289	ADH1C|RDH8	http://amigo.geneontology.org/amigo/term/GO:0042572
mismatch repair	Gene Ontology	GO:0006298	2	20	0.0405073	0.251289	MUTYH|EXO1	http://amigo.geneontology.org/amigo/term/GO:0006298
potassium channel regulator activity	Gene Ontology	GO:0015459	2	20	0.0405073	0.251289	SGK2|KCNMB4	http://amigo.geneontology.org/amigo/term/GO:0015459
cellular response to leukemia inhibitory factor	Gene Ontology	GO:1990830	4	85	0.0414687	0.256119	PMM1|MYBL2|ABCD4|SHMT1	http://amigo.geneontology.org/amigo/term/GO:1990830
DNA binding	Gene Ontology	GO:0003677	11	403	0.0418035	0.257055	RBFOX3|EXO1|CDT1|FOXL2|LIG1|FEN1|GATA4|SNAI1|NABP2|TOP2A|CAD	http://amigo.geneontology.org/amigo/term/GO:0003677
lipid catabolic process	Gene Ontology	GO:0016042	3	50	0.0422873	0.258894	PLA2G6|PLA2G12B|PLCL2	http://amigo.geneontology.org/amigo/term/GO:0016042
mitochondrial inner membrane	Gene Ontology	GO:0005743	4	86	0.042918	0.261613	GATM|TIMM8A|TIMM13|TIMM10	http://amigo.geneontology.org/amigo/term/GO:0005743
negative regulation of axon extension involved in axon guidance	Gene Ontology	GO:0048843	2	21	0.0439462	0.264432	SEMA4B|HOMER3	http://amigo.geneontology.org/amigo/term/GO:0048843
coronary vasculature development	Gene Ontology	GO:0060976	2	21	0.0439462	0.264432	GPC3|APLNR	http://amigo.geneontology.org/amigo/term/GO:0060976
synaptic transmission, glutamatergic	Gene Ontology	GO:0035249	2	21	0.0439462	0.264432	CDH8|UNC13C	http://amigo.geneontology.org/amigo/term/GO:0035249
catalytic step 2 spliceosome	Gene Ontology	GO:0071013	3	52	0.0463735	0.277845	SNRPF|SNRPG|RBM8A	http://amigo.geneontology.org/amigo/term/GO:0071013
terminal bouton	Gene Ontology	GO:0043195	2	22	0.0474892	0.279747	UNC13C|CALB1	http://amigo.geneontology.org/amigo/term/GO:0043195
U12-type spliceosomal complex	Gene Ontology	GO:0005689	2	22	0.0474892	0.279747	SNRPF|SNRPG	http://amigo.geneontology.org/amigo/term/GO:0005689
semaphorin-plexin signaling pathway	Gene Ontology	GO:0071526	2	22	0.0474892	0.279747	SEMA4B|HOMER3	http://amigo.geneontology.org/amigo/term/GO:0071526
peroxisomal membrane	Gene Ontology	GO:0005778	2	22	0.0474892	0.279747	DAO|ABCD4	http://amigo.geneontology.org/amigo/term/GO:0005778
hematopoietic progenitor cell differentiation	Gene Ontology	GO:0002244	3	53	0.0484871	0.283245	HYAL2|PTPRQ|TOP2A	http://amigo.geneontology.org/amigo/term/GO:0002244
membrane raft	Gene Ontology	GO:0045121	4	90	0.0489974	0.285039	MME|HYAL2|ARID3C|NPHS2	http://amigo.geneontology.org/amigo/term/GO:0045121
negative regulation of transcription by RNA polymerase II	Gene Ontology	GO:0000122	13	520	0.0505207	0.285802	DNMT3B|TCF3|ARX|ZFPM1|DKK1|TBX1|FOXL2|HAND1|DLX4|MSX1|HOMER3|UHRF1|IRX2	http://amigo.geneontology.org/amigo/term/GO:0000122
skeletal system development	Gene Ontology	GO:0001501	3	54	0.0506471	0.285802	NCAN|HAPLN3|RPL38	http://amigo.geneontology.org/amigo/term/GO:0001501
nuclear chromosome, telomeric region	Gene Ontology	GO:0000784	3	54	0.0506471	0.285802	FEN1|NABP2|RAD51	http://amigo.geneontology.org/amigo/term/GO:0000784
cholesterol homeostasis	Gene Ontology	GO:0042632	3	54	0.0506471	0.285802	PLA2G12B|APOB|CAV3	http://amigo.geneontology.org/amigo/term/GO:0042632
phospholipid metabolic process	Gene Ontology	GO:0006644	2	23	0.0511325	0.285802	PLA2G12B|PROCA1	http://amigo.geneontology.org/amigo/term/GO:0006644
interstrand cross-link repair	Gene Ontology	GO:0036297	2	23	0.0511325	0.285802	FANCG|RAD51	http://amigo.geneontology.org/amigo/term/GO:0036297
nervous system development	Gene Ontology	GO:0007399	4	92	0.052206	0.285802	IGF2BP1|RBFOX3|APOB|ARX	http://amigo.geneontology.org/amigo/term/GO:0007399
extracellular exosome	Gene Ontology	GO:0070062	3	55	0.0528533	0.285802	NAGLU|SLC12A1|XPNPEP2	http://amigo.geneontology.org/amigo/term/GO:0070062
oxidation-reduction process	Gene Ontology	GO:0055114	11	421	0.0536137	0.285802	ALDH4A1|RDH8|SOD1|KMO|DAO|PTGR1|TXN2|FOXRED1|MIOX|HAAO|HGD	http://amigo.geneontology.org/amigo/term/GO:0055114
axon terminus	Gene Ontology	GO:0043679	2	24	0.0548724	0.285802	PNOC|CDH8	http://amigo.geneontology.org/amigo/term/GO:0043679
mitotic sister chromatid segregation	Gene Ontology	GO:0000070	2	24	0.0548724	0.285802	MAD2L1|ESPL1	http://amigo.geneontology.org/amigo/term/GO:0000070
catenin complex	Gene Ontology	GO:0016342	2	24	0.0548724	0.285802	CDH8|CDH22	http://amigo.geneontology.org/amigo/term/GO:0016342
learning or memory	Gene Ontology	GO:0007611	2	24	0.0548724	0.285802	MME|GATM	http://amigo.geneontology.org/amigo/term/GO:0007611
zinc ion binding	Gene Ontology	GO:0008270	13	527	0.0548989	0.285802	CA5A|CA8|CDA|SOD1|ZNF385B|DCTD|CPB1|ADH1C|CALB1|MME|GATA4|ACMSD|SHMT1	http://amigo.geneontology.org/amigo/term/GO:0008270
dephosphorylation	Gene Ontology	GO:0016311	3	56	0.055105	0.285802	DUSP4|THNSL2|NT5C1A	http://amigo.geneontology.org/amigo/term/GO:0016311
chromatin remodeling	Gene Ontology	GO:0006338	3	56	0.055105	0.285802	HMGB2|NPM3|NPM2	http://amigo.geneontology.org/amigo/term/GO:0006338
chemorepellent activity	Gene Ontology	GO:0045499	2	25	0.0587054	0.285802	SEMA4B|HOMER3	http://amigo.geneontology.org/amigo/term/GO:0045499
forebrain development	Gene Ontology	GO:0030900	2	25	0.0587054	0.285802	MSX1|DKK1	http://amigo.geneontology.org/amigo/term/GO:0030900
aggresome	Gene Ontology	GO:0016235	2	25	0.0587054	0.285802	HOXC9|KLHL14	http://amigo.geneontology.org/amigo/term/GO:0016235
central nervous system development	Gene Ontology	GO:0007417	3	58	0.0597437	0.285802	MARCKSL1|NCAN|HAPLN3	http://amigo.geneontology.org/amigo/term/GO:0007417
mitochondrial outer membrane	Gene Ontology	GO:0005741	3	58	0.0597437	0.285802	SNN|KMO|DAO	http://amigo.geneontology.org/amigo/term/GO:0005741
locomotory behavior	Gene Ontology	GO:0007626	3	59	0.0621296	0.285802	ADCY8|CALB1|SOD1	http://amigo.geneontology.org/amigo/term/GO:0007626
positive regulation of BMP signaling pathway	Gene Ontology	GO:0030513	2	26	0.062628	0.285802	MSX1|GPC3	http://amigo.geneontology.org/amigo/term/GO:0030513
cell fate specification	Gene Ontology	GO:0001708	2	26	0.062628	0.285802	IHH|TBX1	http://amigo.geneontology.org/amigo/term/GO:0001708
DNA-dependent ATPase activity	Gene Ontology	GO:0008094	2	26	0.062628	0.285802	RAD51|TOP2A	http://amigo.geneontology.org/amigo/term/GO:0008094
cell maturation	Gene Ontology	GO:0048469	2	26	0.062628	0.285802	IHH|REN	http://amigo.geneontology.org/amigo/term/GO:0048469
neurotransmitter receptor activity	Gene Ontology	GO:0030594	3	60	0.0645593	0.285802	HTR1D|HTR7|HRH2	http://amigo.geneontology.org/amigo/term/GO:0030594
mitotic spindle	Gene Ontology	GO:0072686	3	60	0.0645593	0.285802	SLC34A1|MAD2L1|ESPL1	http://amigo.geneontology.org/amigo/term/GO:0072686
homophilic cell adhesion via plasma membrane adhesion molecules	Gene Ontology	GO:0007156	4	100	0.0661533	0.285802	CDH8|NFASC|CDH22|PRTG	http://amigo.geneontology.org/amigo/term/GO:0007156
positive regulation of protein-containing complex assembly	Gene Ontology	GO:0031334	2	27	0.0666368	0.285802	RHOC|CDT1	http://amigo.geneontology.org/amigo/term/GO:0031334
Wnt-protein binding	Gene Ontology	GO:0017147	2	27	0.0666368	0.285802	SFRP1|WLS	http://amigo.geneontology.org/amigo/term/GO:0017147
cell-cell adhesion via plasma-membrane adhesion molecules	Gene Ontology	GO:0098742	2	28	0.0707284	0.285802	CDH8|CDH22	http://amigo.geneontology.org/amigo/term/GO:0098742
negative regulation of MAP kinase activity	Gene Ontology	GO:0043407	2	28	0.0707284	0.285802	HYAL2|CAV3	http://amigo.geneontology.org/amigo/term/GO:0043407
cellular response to transforming growth factor beta stimulus	Gene Ontology	GO:0071560	2	28	0.0707284	0.285802	HYAL2|SFRP1	http://amigo.geneontology.org/amigo/term/GO:0071560
embryonic hindlimb morphogenesis	Gene Ontology	GO:0035116	2	28	0.0707284	0.285802	MSX1|GPC3	http://amigo.geneontology.org/amigo/term/GO:0035116
mitotic spindle organization	Gene Ontology	GO:0007052	2	28	0.0707284	0.285802	RCC1|NUF2	http://amigo.geneontology.org/amigo/term/GO:0007052
calcium ion binding	Gene Ontology	GO:0005509	11	447	0.0743212	0.285802	SCUBE1|NCAN|HPCAL4|CABP7|PLA2G12B|SYT2|CALB1|CDH8|IHH|UNC13C|CDH22	http://amigo.geneontology.org/amigo/term/GO:0005509
mitotic cell cycle	Gene Ontology	GO:0000278	3	64	0.0747053	0.285802	MYBL2|CDT1|TUBAL3	http://amigo.geneontology.org/amigo/term/GO:0000278
cell morphogenesis	Gene Ontology	GO:0000902	3	64	0.0747053	0.285802	MSX1|CDH22|CDH8	http://amigo.geneontology.org/amigo/term/GO:0000902
negative chemotaxis	Gene Ontology	GO:0050919	2	29	0.0748996	0.285802	SEMA4B|HOMER3	http://amigo.geneontology.org/amigo/term/GO:0050919
visual learning	Gene Ontology	GO:0008542	2	29	0.0748996	0.285802	NETO1|HRH2	http://amigo.geneontology.org/amigo/term/GO:0008542
regulation of mitotic cell cycle	Gene Ontology	GO:0007346	2	29	0.0748996	0.285802	CDC26|BIRC5	http://amigo.geneontology.org/amigo/term/GO:0007346
response to bacterium	Gene Ontology	GO:0009617	3	65	0.0773458	0.285802	SLC10A2|CA5A|GPC3	http://amigo.geneontology.org/amigo/term/GO:0009617
multicellular organism growth	Gene Ontology	GO:0035264	3	65	0.0773458	0.285802	SLC12A5|IHH|ETNK2	http://amigo.geneontology.org/amigo/term/GO:0035264
FAD binding	Gene Ontology	GO:0071949	2	30	0.0791471	0.285802	KMO|DAO	http://amigo.geneontology.org/amigo/term/GO:0071949
potassium ion import across plasma membrane	Gene Ontology	GO:1990573	2	30	0.0791471	0.285802	SLC12A5|SLC12A1	http://amigo.geneontology.org/amigo/term/GO:1990573
cation transmembrane transport	Gene Ontology	GO:0098655	2	30	0.0791471	0.285802	ANO1|TRPM3	http://amigo.geneontology.org/amigo/term/GO:0098655
DNA repair	Gene Ontology	GO:0006281	4	107	0.079785	0.285802	MUTYH|NUDT1|LIG1|RAD51	http://amigo.geneontology.org/amigo/term/GO:0006281
protein N-linked glycosylation	Gene Ontology	GO:0006487	2	31	0.083468	0.285802	ST3GAL1|PMM1	http://amigo.geneontology.org/amigo/term/GO:0006487
autophagy	Gene Ontology	GO:0006914	2	31	0.083468	0.285802	LIX1|SRPX	http://amigo.geneontology.org/amigo/term/GO:0006914
paranode region of axon	Gene Ontology	GO:0033270	1	5	0.0844661	0.285802	NFASC	http://amigo.geneontology.org/amigo/term/GO:0033270
negative regulation of amyloid precursor protein biosynthetic process	Gene Ontology	GO:0042985	1	5	0.0844661	0.285802	BACE2	http://amigo.geneontology.org/amigo/term/GO:0042985
diacylglycerol binding	Gene Ontology	GO:0019992	1	5	0.0844661	0.285802	UNC13C	http://amigo.geneontology.org/amigo/term/GO:0019992
vesicle-mediated transport in synapse	Gene Ontology	GO:0099003	1	5	0.0844661	0.285802	GRIP2	http://amigo.geneontology.org/amigo/term/GO:0099003
positive regulation of luteinizing hormone secretion	Gene Ontology	GO:0033686	1	5	0.0844661	0.285802	FOXL2	http://amigo.geneontology.org/amigo/term/GO:0033686
positive regulation of meiotic nuclear division	Gene Ontology	GO:0045836	1	5	0.0844661	0.285802	NPM2	http://amigo.geneontology.org/amigo/term/GO:0045836
positive regulation of cholesterol storage	Gene Ontology	GO:0010886	1	5	0.0844661	0.285802	APOB	http://amigo.geneontology.org/amigo/term/GO:0010886
response to radiation	Gene Ontology	GO:0009314	1	5	0.0844661	0.285802	FANCG	http://amigo.geneontology.org/amigo/term/GO:0009314
intestinal epithelial cell differentiation	Gene Ontology	GO:0060575	1	5	0.0844661	0.285802	GATA4	http://amigo.geneontology.org/amigo/term/GO:0060575
DNA replication checkpoint	Gene Ontology	GO:0000076	1	5	0.0844661	0.285802	CDT1	http://amigo.geneontology.org/amigo/term/GO:0000076
telomere maintenance via telomere lengthening	Gene Ontology	GO:0010833	1	5	0.0844661	0.285802	RAD51	http://amigo.geneontology.org/amigo/term/GO:0010833
bone trabecula formation	Gene Ontology	GO:0060346	1	5	0.0844661	0.285802	SFRP1	http://amigo.geneontology.org/amigo/term/GO:0060346
site of polarized growth	Gene Ontology	GO:0030427	1	5	0.0844661	0.285802	DBN1	http://amigo.geneontology.org/amigo/term/GO:0030427
peripheral nervous system myelin maintenance	Gene Ontology	GO:0032287	1	5	0.0844661	0.285802	SOD1	http://amigo.geneontology.org/amigo/term/GO:0032287
leucine catabolic process	Gene Ontology	GO:0006552	1	5	0.0844661	0.285802	HMGCL	http://amigo.geneontology.org/amigo/term/GO:0006552
deoxyribonuclease activity	Gene Ontology	GO:0004536	1	5	0.0844661	0.285802	CAD	http://amigo.geneontology.org/amigo/term/GO:0004536
glycerol catabolic process	Gene Ontology	GO:0019563	1	5	0.0844661	0.285802	TKFC	http://amigo.geneontology.org/amigo/term/GO:0019563
aspartate metabolic process	Gene Ontology	GO:0006531	1	5	0.0844661	0.285802	ASS1	http://amigo.geneontology.org/amigo/term/GO:0006531
threonine catabolic process	Gene Ontology	GO:0006567	1	5	0.0844661	0.285802	GCAT	http://amigo.geneontology.org/amigo/term/GO:0006567
tRNA processing	Gene Ontology	GO:0008033	1	5	0.0844661	0.285802	RPP30	http://amigo.geneontology.org/amigo/term/GO:0008033
positive regulation of blood vessel endothelial cell proliferation involved in sprouting angiogenesis	Gene Ontology	GO:1903589	1	5	0.0844661	0.285802	APLNR	http://amigo.geneontology.org/amigo/term/GO:1903589
urea transmembrane transporter activity	Gene Ontology	GO:0015204	1	5	0.0844661	0.285802	AQP9	http://amigo.geneontology.org/amigo/term/GO:0015204
immunoglobulin V(D)J recombination	Gene Ontology	GO:0033152	1	5	0.0844661	0.285802	TCF3	http://amigo.geneontology.org/amigo/term/GO:0033152
CRD-mediated mRNA stability complex	Gene Ontology	GO:0070937	1	5	0.0844661	0.285802	IGF2BP1	http://amigo.geneontology.org/amigo/term/GO:0070937
presynaptic dense core vesicle exocytosis	Gene Ontology	GO:0099525	1	5	0.0844661	0.285802	UNC13C	http://amigo.geneontology.org/amigo/term/GO:0099525
homologous chromosome segregation	Gene Ontology	GO:0045143	1	5	0.0844661	0.285802	ESPL1	http://amigo.geneontology.org/amigo/term/GO:0045143
pICln-Sm protein complex	Gene Ontology	GO:0034715	1	5	0.0844661	0.285802	SNRPF	http://amigo.geneontology.org/amigo/term/GO:0034715
endonucleolytic cleavage in ITS1 to separate SSU-rRNA from 5.8S rRNA and LSU-rRNA from tricistronic rRNA transcript (SSU-rRNA, 5.8S rRNA, LSU-rRNA)	Gene Ontology	GO:0000447	1	5	0.0844661	0.285802	RCL1	http://amigo.geneontology.org/amigo/term/GO:0000447
positive regulation of non-canonical Wnt signaling pathway	Gene Ontology	GO:2000052	1	5	0.0844661	0.285802	SFRP1	http://amigo.geneontology.org/amigo/term/GO:2000052
regulation of synaptic vesicle cycle	Gene Ontology	GO:0098693	1	5	0.0844661	0.285802	RAB3B	http://amigo.geneontology.org/amigo/term/GO:0098693
patched binding	Gene Ontology	GO:0005113	1	5	0.0844661	0.285802	IHH	http://amigo.geneontology.org/amigo/term/GO:0005113
polysaccharide binding	Gene Ontology	GO:0030247	1	5	0.0844661	0.285802	VTN	http://amigo.geneontology.org/amigo/term/GO:0030247
retinol binding	Gene Ontology	GO:0019841	1	5	0.0844661	0.285802	CRABP1	http://amigo.geneontology.org/amigo/term/GO:0019841
paranodal junction assembly	Gene Ontology	GO:0030913	1	5	0.0844661	0.285802	NFASC	http://amigo.geneontology.org/amigo/term/GO:0030913
dehydroascorbic acid transport	Gene Ontology	GO:0070837	1	5	0.0844661	0.285802	SLC2A2	http://amigo.geneontology.org/amigo/term/GO:0070837
hyalurononglucosaminidase activity	Gene Ontology	GO:0004415	1	5	0.0844661	0.285802	HYAL2	http://amigo.geneontology.org/amigo/term/GO:0004415
membrane attack complex	Gene Ontology	GO:0005579	1	5	0.0844661	0.285802	C8A	http://amigo.geneontology.org/amigo/term/GO:0005579
negative regulation of growth	Gene Ontology	GO:0045926	1	5	0.0844661	0.285802	GPC3	http://amigo.geneontology.org/amigo/term/GO:0045926
dehydroascorbic acid transmembrane transporter activity	Gene Ontology	GO:0033300	1	5	0.0844661	0.285802	SLC2A2	http://amigo.geneontology.org/amigo/term/GO:0033300
fatty acid oxidation	Gene Ontology	GO:0019395	1	5	0.0844661	0.285802	HAO2	http://amigo.geneontology.org/amigo/term/GO:0019395
mitochondrial respirasome assembly	Gene Ontology	GO:0097250	1	5	0.0844661	0.285802	HIGD2A	http://amigo.geneontology.org/amigo/term/GO:0097250
regulation of protein localization to membrane	Gene Ontology	GO:1905475	1	5	0.0844661	0.285802	GPC3	http://amigo.geneontology.org/amigo/term/GO:1905475
dihydropyrimidinase activity	Gene Ontology	GO:0004157	1	5	0.0844661	0.285802	DPYSL4	http://amigo.geneontology.org/amigo/term/GO:0004157
co-SMAD binding	Gene Ontology	GO:0070410	1	5	0.0844661	0.285802	GATA4	http://amigo.geneontology.org/amigo/term/GO:0070410
replication-born double-strand break repair via sister chromatid exchange	Gene Ontology	GO:1990414	1	5	0.0844661	0.285802	RAD51	http://amigo.geneontology.org/amigo/term/GO:1990414
anchored component of synaptic vesicle membrane	Gene Ontology	GO:0098993	1	5	0.0844661	0.285802	RAB3B	http://amigo.geneontology.org/amigo/term/GO:0098993
positive regulation of superoxide anion generation	Gene Ontology	GO:0032930	1	5	0.0844661	0.285802	SOD1	http://amigo.geneontology.org/amigo/term/GO:0032930
heme transport	Gene Ontology	GO:0015886	1	5	0.0844661	0.285802	ABCB6	http://amigo.geneontology.org/amigo/term/GO:0015886
ribonuclease P RNA binding	Gene Ontology	GO:0033204	1	5	0.0844661	0.285802	RPP30	http://amigo.geneontology.org/amigo/term/GO:0033204
negative regulation of intrinsic apoptotic signaling pathway in response to DNA damage	Gene Ontology	GO:1902230	1	5	0.0844661	0.285802	TMEM161A	http://amigo.geneontology.org/amigo/term/GO:1902230
retinoic acid catabolic process	Gene Ontology	GO:0034653	1	5	0.0844661	0.285802	CRABP1	http://amigo.geneontology.org/amigo/term/GO:0034653
glucose:sodium symporter activity	Gene Ontology	GO:0005412	1	5	0.0844661	0.285802	SLC5A10	http://amigo.geneontology.org/amigo/term/GO:0005412
rRNA transcription	Gene Ontology	GO:0009303	1	5	0.0844661	0.285802	NPM3	http://amigo.geneontology.org/amigo/term/GO:0009303
retinal binding	Gene Ontology	GO:0016918	1	5	0.0844661	0.285802	CRABP1	http://amigo.geneontology.org/amigo/term/GO:0016918
pyrimidine nucleobase catabolic process	Gene Ontology	GO:0006208	1	5	0.0844661	0.285802	DPYSL4	http://amigo.geneontology.org/amigo/term/GO:0006208
receptor antagonist activity	Gene Ontology	GO:0048019	1	5	0.0844661	0.285802	DKK1	http://amigo.geneontology.org/amigo/term/GO:0048019
retinoic acid metabolic process	Gene Ontology	GO:0042573	1	5	0.0844661	0.285802	ADH1C	http://amigo.geneontology.org/amigo/term/GO:0042573
meiotic spindle organization	Gene Ontology	GO:0000212	1	5	0.0844661	0.285802	ESPL1	http://amigo.geneontology.org/amigo/term/GO:0000212
retinal pigment epithelium development	Gene Ontology	GO:0003406	1	5	0.0844661	0.285802	IHH	http://amigo.geneontology.org/amigo/term/GO:0003406
urea transmembrane transport	Gene Ontology	GO:0071918	1	5	0.0844661	0.285802	AQP9	http://amigo.geneontology.org/amigo/term/GO:0071918
regulation of microvillus assembly	Gene Ontology	GO:0032534	1	5	0.0844661	0.285802	FSCN1	http://amigo.geneontology.org/amigo/term/GO:0032534
calcium-activated potassium channel activity	Gene Ontology	GO:0015269	1	5	0.0844661	0.285802	KCNMB4	http://amigo.geneontology.org/amigo/term/GO:0015269
cerebral cortex GABAergic interneuron migration	Gene Ontology	GO:0021853	1	5	0.0844661	0.285802	ARX	http://amigo.geneontology.org/amigo/term/GO:0021853
amyloid-beta clearance by cellular catabolic process	Gene Ontology	GO:0150094	1	5	0.0844661	0.285802	MME	http://amigo.geneontology.org/amigo/term/GO:0150094
NAD(P)H oxidase H2O2-forming activity	Gene Ontology	GO:0016174	1	5	0.0844661	0.285802	KMO	http://amigo.geneontology.org/amigo/term/GO:0016174
negative regulation of fibroblast apoptotic process	Gene Ontology	GO:2000270	1	5	0.0844661	0.285802	SFRP1	http://amigo.geneontology.org/amigo/term/GO:2000270
ductus arteriosus closure	Gene Ontology	GO:0097070	1	5	0.0844661	0.285802	STRA6	http://amigo.geneontology.org/amigo/term/GO:0097070
TORC2 signaling	Gene Ontology	GO:0038203	1	5	0.0844661	0.285802	PRR5	http://amigo.geneontology.org/amigo/term/GO:0038203
regulation of branching involved in mammary gland duct morphogenesis	Gene Ontology	GO:0060762	1	5	0.0844661	0.285802	CAV3	http://amigo.geneontology.org/amigo/term/GO:0060762
cytoplasmic sequestering of protein	Gene Ontology	GO:0051220	1	5	0.0844661	0.285802	DBN1	http://amigo.geneontology.org/amigo/term/GO:0051220
regulation of cellular response to stress	Gene Ontology	GO:0080135	1	5	0.0844661	0.285802	ADCY8	http://amigo.geneontology.org/amigo/term/GO:0080135
phospholipid scramblase activity	Gene Ontology	GO:0017128	1	5	0.0844661	0.285802	PLSCR5	http://amigo.geneontology.org/amigo/term/GO:0017128
embryonic cleavage	Gene Ontology	GO:0040016	1	5	0.0844661	0.285802	TOP2A	http://amigo.geneontology.org/amigo/term/GO:0040016
circadian rhythm	Gene Ontology	GO:0007623	2	32	0.0878591	0.285802	HTR7|ASS1	http://amigo.geneontology.org/amigo/term/GO:0007623
phosphatidylinositol-mediated signaling	Gene Ontology	GO:0048015	2	32	0.0878591	0.285802	CA8|PLCL2	http://amigo.geneontology.org/amigo/term/GO:0048015
anion transmembrane transport	Gene Ontology	GO:0098656	2	32	0.0878591	0.285802	SLC13A1|SLC13A3	http://amigo.geneontology.org/amigo/term/GO:0098656
carbohydrate metabolic process	Gene Ontology	GO:0005975	3	69	0.0883077	0.285802	HYAL2|SI|GLB1L	http://amigo.geneontology.org/amigo/term/GO:0005975
cortical actin cytoskeleton	Gene Ontology	GO:0030864	2	33	0.0923175	0.285802	DBN1|MYO1A	http://amigo.geneontology.org/amigo/term/GO:0030864
double-stranded DNA binding	Gene Ontology	GO:0003690	2	34	0.0968403	0.285802	MCM10|RAD51	http://amigo.geneontology.org/amigo/term/GO:0003690
negative regulation of epithelial cell proliferation	Gene Ontology	GO:0050680	2	34	0.0968403	0.285802	SFRP1|GPC3	http://amigo.geneontology.org/amigo/term/GO:0050680
collagen trimer	Gene Ontology	GO:0005581	2	34	0.0968403	0.285802	COL4A4|COL9A2	http://amigo.geneontology.org/amigo/term/GO:0005581
defense response to Gram-positive bacterium	Gene Ontology	GO:0050830	2	34	0.0968403	0.285802	HMGB2|LYG2	http://amigo.geneontology.org/amigo/term/GO:0050830
postsynaptic density	Gene Ontology	GO:0014069	4	115	0.0969247	0.285802	DBN1|HOMER3|ADCY8|RPL38	http://amigo.geneontology.org/amigo/term/GO:0014069
gamma-aminobutyric acid transport	Gene Ontology	GO:0015812	1	6	0.0978352	0.285802	SLC6A13	http://amigo.geneontology.org/amigo/term/GO:0015812
replicative senescence	Gene Ontology	GO:0090399	1	6	0.0978352	0.285802	MME	http://amigo.geneontology.org/amigo/term/GO:0090399
'de novo' IMP biosynthetic process	Gene Ontology	GO:0006189	1	6	0.0978352	0.285802	ADSL	http://amigo.geneontology.org/amigo/term/GO:0006189
maintenance of DNA methylation	Gene Ontology	GO:0010216	1	6	0.0978352	0.285802	UHRF1	http://amigo.geneontology.org/amigo/term/GO:0010216
L-phenylalanine catabolic process	Gene Ontology	GO:0006559	1	6	0.0978352	0.285802	HGD	http://amigo.geneontology.org/amigo/term/GO:0006559
regulation of locomotion	Gene Ontology	GO:0040012	1	6	0.0978352	0.285802	HTR1D	http://amigo.geneontology.org/amigo/term/GO:0040012
negative regulation of JUN kinase activity	Gene Ontology	GO:0043508	1	6	0.0978352	0.285802	SFRP1	http://amigo.geneontology.org/amigo/term/GO:0043508
cell projection membrane	Gene Ontology	GO:0031253	1	6	0.0978352	0.285802	FSCN1	http://amigo.geneontology.org/amigo/term/GO:0031253
fibrinogen complex	Gene Ontology	GO:0005577	1	6	0.0978352	0.285802	SERPINF2	http://amigo.geneontology.org/amigo/term/GO:0005577
BORC complex	Gene Ontology	GO:0099078	1	6	0.0978352	0.285802	BORCS7	http://amigo.geneontology.org/amigo/term/GO:0099078
ribonuclease MRP complex	Gene Ontology	GO:0000172	1	6	0.0978352	0.285802	RPP30	http://amigo.geneontology.org/amigo/term/GO:0000172
negative regulation of hydrogen peroxide-induced cell death	Gene Ontology	GO:1903206	1	6	0.0978352	0.285802	GPR37	http://amigo.geneontology.org/amigo/term/GO:1903206
retrograde axonal transport	Gene Ontology	GO:0008090	1	6	0.0978352	0.285802	SOD1	http://amigo.geneontology.org/amigo/term/GO:0008090
cilium-dependent cell motility	Gene Ontology	GO:0060285	1	6	0.0978352	0.285802	DRC1	http://amigo.geneontology.org/amigo/term/GO:0060285
positive regulation of extracellular matrix disassembly	Gene Ontology	GO:0090091	1	6	0.0978352	0.285802	FSCN1	http://amigo.geneontology.org/amigo/term/GO:0090091
dense core granule	Gene Ontology	GO:0031045	1	6	0.0978352	0.285802	SYT2	http://amigo.geneontology.org/amigo/term/GO:0031045
myeloid cell homeostasis	Gene Ontology	GO:0002262	1	6	0.0978352	0.285802	SOD1	http://amigo.geneontology.org/amigo/term/GO:0002262
DNA translocase activity	Gene Ontology	GO:0015616	1	6	0.0978352	0.285802	ERCC6L	http://amigo.geneontology.org/amigo/term/GO:0015616
invadopodium	Gene Ontology	GO:0071437	1	6	0.0978352	0.285802	FSCN1	http://amigo.geneontology.org/amigo/term/GO:0071437
retina homeostasis	Gene Ontology	GO:0001895	1	6	0.0978352	0.285802	SOD1	http://amigo.geneontology.org/amigo/term/GO:0001895
mannose metabolic process	Gene Ontology	GO:0006013	1	6	0.0978352	0.285802	PMM1	http://amigo.geneontology.org/amigo/term/GO:0006013
lactate transmembrane transporter activity	Gene Ontology	GO:0015129	1	6	0.0978352	0.285802	SLC5A12	http://amigo.geneontology.org/amigo/term/GO:0015129
response to organic cyclic compound	Gene Ontology	GO:0014070	1	6	0.0978352	0.285802	TRPA1	http://amigo.geneontology.org/amigo/term/GO:0014070
cholinergic synapse	Gene Ontology	GO:0098981	1	6	0.0978352	0.285802	DLGAP3	http://amigo.geneontology.org/amigo/term/GO:0098981
artery smooth muscle contraction	Gene Ontology	GO:0014824	1	6	0.0978352	0.285802	GRIP2	http://amigo.geneontology.org/amigo/term/GO:0014824
signaling	Gene Ontology	GO:0023052	1	6	0.0978352	0.285802	DLGAP3	http://amigo.geneontology.org/amigo/term/GO:0023052
low-density lipoprotein particle remodeling	Gene Ontology	GO:0034374	1	6	0.0978352	0.285802	APOB	http://amigo.geneontology.org/amigo/term/GO:0034374
positive regulation of fibroblast apoptotic process	Gene Ontology	GO:2000271	1	6	0.0978352	0.285802	SFRP1	http://amigo.geneontology.org/amigo/term/GO:2000271
modulation of age-related behavioral decline	Gene Ontology	GO:0090647	1	6	0.0978352	0.285802	DKK1	http://amigo.geneontology.org/amigo/term/GO:0090647
transsulfuration	Gene Ontology	GO:0019346	1	6	0.0978352	0.285802	TST	http://amigo.geneontology.org/amigo/term/GO:0019346
lactate transmembrane transport	Gene Ontology	GO:0035873	1	6	0.0978352	0.285802	SLC5A12	http://amigo.geneontology.org/amigo/term/GO:0035873
regulation of stem cell proliferation	Gene Ontology	GO:0072091	1	6	0.0978352	0.285802	HMGB2	http://amigo.geneontology.org/amigo/term/GO:0072091
positive regulation of T cell differentiation in thymus	Gene Ontology	GO:0033089	1	6	0.0978352	0.285802	IHH	http://amigo.geneontology.org/amigo/term/GO:0033089
cardiolipin biosynthetic process	Gene Ontology	GO:0032049	1	6	0.0978352	0.285802	PLA2G6	http://amigo.geneontology.org/amigo/term/GO:0032049
regulation of branching involved in prostate gland morphogenesis	Gene Ontology	GO:0060687	1	6	0.0978352	0.285802	SFRP1	http://amigo.geneontology.org/amigo/term/GO:0060687
adenylate cyclase-inhibiting G protein-coupled glutamate receptor signaling pathway	Gene Ontology	GO:0007196	1	6	0.0978352	0.285802	GRM4	http://amigo.geneontology.org/amigo/term/GO:0007196
interleukin-1 receptor activity	Gene Ontology	GO:0004908	1	6	0.0978352	0.285802	IL1RAPL1	http://amigo.geneontology.org/amigo/term/GO:0004908
regulation of neuron apoptotic process	Gene Ontology	GO:0043523	1	6	0.0978352	0.285802	SIGMAR1	http://amigo.geneontology.org/amigo/term/GO:0043523
regulation of calcium ion import	Gene Ontology	GO:0090279	1	6	0.0978352	0.285802	CAV3	http://amigo.geneontology.org/amigo/term/GO:0090279
ferric iron binding	Gene Ontology	GO:0008199	1	6	0.0978352	0.285802	MIOX	http://amigo.geneontology.org/amigo/term/GO:0008199
antibacterial humoral response	Gene Ontology	GO:0019731	1	6	0.0978352	0.285802	PLA2G6	http://amigo.geneontology.org/amigo/term/GO:0019731
biomineral tissue development	Gene Ontology	GO:0031214	1	6	0.0978352	0.285802	SLC20A1	http://amigo.geneontology.org/amigo/term/GO:0031214
transcytosis	Gene Ontology	GO:0045056	1	6	0.0978352	0.285802	MYO1A	http://amigo.geneontology.org/amigo/term/GO:0045056
efflux transmembrane transporter activity	Gene Ontology	GO:0015562	1	6	0.0978352	0.285802	ABCB6	http://amigo.geneontology.org/amigo/term/GO:0015562
regulation of behavior	Gene Ontology	GO:0050795	1	6	0.0978352	0.285802	HTR1D	http://amigo.geneontology.org/amigo/term/GO:0050795
negative regulation of transcription regulatory region DNA binding	Gene Ontology	GO:2000678	1	6	0.0978352	0.285802	MSX1	http://amigo.geneontology.org/amigo/term/GO:2000678
receptor localization to synapse	Gene Ontology	GO:0097120	1	6	0.0978352	0.285802	NETO1	http://amigo.geneontology.org/amigo/term/GO:0097120
cAMP-mediated signaling	Gene Ontology	GO:0019933	1	6	0.0978352	0.285802	EIF4EBP2	http://amigo.geneontology.org/amigo/term/GO:0019933
postsynaptic actin cytoskeleton organization	Gene Ontology	GO:0098974	1	6	0.0978352	0.285802	DBN1	http://amigo.geneontology.org/amigo/term/GO:0098974
cellular phosphate ion homeostasis	Gene Ontology	GO:0030643	1	6	0.0978352	0.285802	SLC34A1	http://amigo.geneontology.org/amigo/term/GO:0030643
neurotransmitter transport	Gene Ontology	GO:0006836	1	6	0.0978352	0.285802	SLC6A13	http://amigo.geneontology.org/amigo/term/GO:0006836
female meiotic nuclear division	Gene Ontology	GO:0007143	1	6	0.0978352	0.285802	TOP2A	http://amigo.geneontology.org/amigo/term/GO:0007143
regulation of store-operated calcium entry	Gene Ontology	GO:2001256	1	6	0.0978352	0.285802	HOMER3	http://amigo.geneontology.org/amigo/term/GO:2001256
glycerol transport	Gene Ontology	GO:0015793	1	6	0.0978352	0.285802	AQP9	http://amigo.geneontology.org/amigo/term/GO:0015793
pulmonary artery morphogenesis	Gene Ontology	GO:0061156	1	6	0.0978352	0.285802	STRA6	http://amigo.geneontology.org/amigo/term/GO:0061156
peptidyl-tyrosine dephosphorylation involved in inactivation of protein kinase activity	Gene Ontology	GO:1990264	1	6	0.0978352	0.285802	PTPRQ	http://amigo.geneontology.org/amigo/term/GO:1990264
response to reactive oxygen species	Gene Ontology	GO:0000302	1	6	0.0978352	0.285802	HYAL2	http://amigo.geneontology.org/amigo/term/GO:0000302
mitochondrial transmembrane transport	Gene Ontology	GO:1990542	1	6	0.0978352	0.285802	SFXN2	http://amigo.geneontology.org/amigo/term/GO:1990542
negative regulation of cell size	Gene Ontology	GO:0045792	1	6	0.0978352	0.285802	CAV3	http://amigo.geneontology.org/amigo/term/GO:0045792
response to interferon-gamma	Gene Ontology	GO:0034341	1	6	0.0978352	0.285802	KYNU	http://amigo.geneontology.org/amigo/term/GO:0034341
low-density lipoprotein particle clearance	Gene Ontology	GO:0034383	1	6	0.0978352	0.285802	APOB	http://amigo.geneontology.org/amigo/term/GO:0034383
U7 snRNP	Gene Ontology	GO:0005683	1	6	0.0978352	0.285802	SNRPF	http://amigo.geneontology.org/amigo/term/GO:0005683
adenosine metabolic process	Gene Ontology	GO:0046085	1	6	0.0978352	0.285802	NT5C1A	http://amigo.geneontology.org/amigo/term/GO:0046085
DNA ligation involved in DNA repair	Gene Ontology	GO:0051103	1	6	0.0978352	0.285802	LIG1	http://amigo.geneontology.org/amigo/term/GO:0051103
histamine receptor activity	Gene Ontology	GO:0004969	1	6	0.0978352	0.285802	HRH2	http://amigo.geneontology.org/amigo/term/GO:0004969
cardiac muscle tissue morphogenesis	Gene Ontology	GO:0055008	1	6	0.0978352	0.285802	ZFPM1	http://amigo.geneontology.org/amigo/term/GO:0055008
protein targeting to ER	Gene Ontology	GO:0045047	1	6	0.0978352	0.285802	PMM1	http://amigo.geneontology.org/amigo/term/GO:0045047
positive regulation of dendritic spine morphogenesis	Gene Ontology	GO:0061003	1	6	0.0978352	0.285802	DBN1	http://amigo.geneontology.org/amigo/term/GO:0061003
regulation of exit from mitosis	Gene Ontology	GO:0007096	1	6	0.0978352	0.285802	NPM2	http://amigo.geneontology.org/amigo/term/GO:0007096
positive regulation of Wnt signaling pathway, planar cell polarity pathway	Gene Ontology	GO:2000096	1	6	0.0978352	0.285802	GPC3	http://amigo.geneontology.org/amigo/term/GO:2000096
beta-galactoside (CMP) alpha-2,3-sialyltransferase activity	Gene Ontology	GO:0003836	1	6	0.0978352	0.285802	ST3GAL1	http://amigo.geneontology.org/amigo/term/GO:0003836
regulation of RNA metabolic process	Gene Ontology	GO:0051252	1	6	0.0978352	0.285802	IGF2BP1	http://amigo.geneontology.org/amigo/term/GO:0051252
eukaryotic initiation factor 4E binding	Gene Ontology	GO:0008190	1	6	0.0978352	0.285802	EIF4EBP2	http://amigo.geneontology.org/amigo/term/GO:0008190
apical junction assembly	Gene Ontology	GO:0043297	1	6	0.0978352	0.285802	RHOC	http://amigo.geneontology.org/amigo/term/GO:0043297
inner ear receptor cell development	Gene Ontology	GO:0060119	1	6	0.0978352	0.285802	NAGLU	http://amigo.geneontology.org/amigo/term/GO:0060119
alpha-N-acetylgalactosaminide alpha-2,6-sialyltransferase activity	Gene Ontology	GO:0001665	1	6	0.0978352	0.285802	ST6GALNAC5	http://amigo.geneontology.org/amigo/term/GO:0001665
netrin-activated signaling pathway	Gene Ontology	GO:0038007	1	6	0.0978352	0.285802	UNC5C	http://amigo.geneontology.org/amigo/term/GO:0038007
neurotransmitter receptor transport, endosome to postsynaptic membrane	Gene Ontology	GO:0098887	1	6	0.0978352	0.285802	GRIP2	http://amigo.geneontology.org/amigo/term/GO:0098887
sodium ion transmembrane transport	Gene Ontology	GO:0035725	3	73	0.0998802	0.285802	SLC6A13|SLC34A1|SLC12A1	http://amigo.geneontology.org/amigo/term/GO:0035725
ATPase-coupled transmembrane transporter activity	Gene Ontology	GO:0042626	2	35	0.101425	0.285802	ABCB6|ABCD4	http://amigo.geneontology.org/amigo/term/GO:0042626
actin filament binding	Gene Ontology	GO:0051015	5	164	0.102294	0.285802	MARCKSL1|DBN1|MYO1A|FSCN1|KLHL17	http://amigo.geneontology.org/amigo/term/GO:0051015
chloride transmembrane transport	Gene Ontology	GO:1902476	3	74	0.102864	0.285802	SLC12A5|SLC12A1|ANO1	http://amigo.geneontology.org/amigo/term/GO:1902476
ribonucleoprotein complex	Gene Ontology	GO:1990904	3	75	0.105883	0.285802	IGF2BP1|SNRPG|TOP2A	http://amigo.geneontology.org/amigo/term/GO:1990904
receptor tyrosine kinase binding	Gene Ontology	GO:0030971	2	36	0.106068	0.285802	HYAL2|ARTN	http://amigo.geneontology.org/amigo/term/GO:0030971
cellular response to interleukin-1	Gene Ontology	GO:0071347	2	36	0.106068	0.285802	HYAL2|SFRP1	http://amigo.geneontology.org/amigo/term/GO:0071347
protein homotetramerization	Gene Ontology	GO:0051289	2	36	0.106068	0.285802	TRPA1|SHMT1	http://amigo.geneontology.org/amigo/term/GO:0051289
cell differentiation	Gene Ontology	GO:0030154	7	266	0.106442	0.285802	SFRP1|ZFPM1|FEV|FOXL2|HAND1|DLX4|CAV3	http://amigo.geneontology.org/amigo/term/GO:0030154
DNA-binding transcription factor activity	Gene Ontology	GO:0003700	6	216	0.107664	0.285802	HOXC9|TCF3|GTF2IRD1|FOXL2|DLX4|SNAI1	http://amigo.geneontology.org/amigo/term/GO:0003700
chromosome segregation	Gene Ontology	GO:0007059	2	37	0.110767	0.285802	RCC1|TOP2A	http://amigo.geneontology.org/amigo/term/GO:0007059
synaptic vesicle membrane	Gene Ontology	GO:0030672	2	37	0.110767	0.285802	SYT2|UNC13C	http://amigo.geneontology.org/amigo/term/GO:0030672
neurofilament cytoskeleton organization	Gene Ontology	GO:0060052	1	7	0.11101	0.285802	SOD1	http://amigo.geneontology.org/amigo/term/GO:0060052
co-receptor binding	Gene Ontology	GO:0039706	1	7	0.11101	0.285802	DKK1	http://amigo.geneontology.org/amigo/term/GO:0039706
establishment of centrosome localization	Gene Ontology	GO:0051660	1	7	0.11101	0.285802	MAD2L1	http://amigo.geneontology.org/amigo/term/GO:0051660
phospholipase binding	Gene Ontology	GO:0043274	1	7	0.11101	0.285802	LMNB1	http://amigo.geneontology.org/amigo/term/GO:0043274
replication fork protection complex	Gene Ontology	GO:0031298	1	7	0.11101	0.285802	MCM10	http://amigo.geneontology.org/amigo/term/GO:0031298
negative regulation of osteoblast proliferation	Gene Ontology	GO:0033689	1	7	0.11101	0.285802	SFRP1	http://amigo.geneontology.org/amigo/term/GO:0033689
locomotion involved in locomotory behavior	Gene Ontology	GO:0031987	1	7	0.11101	0.285802	GPR37	http://amigo.geneontology.org/amigo/term/GO:0031987
regulation of postsynaptic neurotransmitter receptor activity	Gene Ontology	GO:0098962	1	7	0.11101	0.285802	HOMER3	http://amigo.geneontology.org/amigo/term/GO:0098962
store-operated calcium channel activity	Gene Ontology	GO:0015279	1	7	0.11101	0.285802	TRPC6	http://amigo.geneontology.org/amigo/term/GO:0015279
removal of superoxide radicals	Gene Ontology	GO:0019430	1	7	0.11101	0.285802	SOD1	http://amigo.geneontology.org/amigo/term/GO:0019430
heparan sulfate proteoglycan biosynthetic process, polysaccharide chain biosynthetic process	Gene Ontology	GO:0015014	1	7	0.11101	0.285802	NDST1	http://amigo.geneontology.org/amigo/term/GO:0015014
cardiolipin binding	Gene Ontology	GO:1901612	1	7	0.11101	0.285802	MME	http://amigo.geneontology.org/amigo/term/GO:1901612
3-oxo-lignoceronyl-CoA synthase activity	Gene Ontology	GO:0102338	1	7	0.11101	0.285802	ELOVL3	http://amigo.geneontology.org/amigo/term/GO:0102338
erythrocyte homeostasis	Gene Ontology	GO:0034101	1	7	0.11101	0.285802	RPS17	http://amigo.geneontology.org/amigo/term/GO:0034101
protein O-linked glycosylation via threonine	Gene Ontology	GO:0018243	1	7	0.11101	0.285802	GALNTL6	http://amigo.geneontology.org/amigo/term/GO:0018243
aldehyde dehydrogenase (NAD+) activity	Gene Ontology	GO:0004029	1	7	0.11101	0.285802	ALDH4A1	http://amigo.geneontology.org/amigo/term/GO:0004029
positive regulation of megakaryocyte differentiation	Gene Ontology	GO:0045654	1	7	0.11101	0.285802	HMGB2	http://amigo.geneontology.org/amigo/term/GO:0045654
ribosomal small subunit biogenesis	Gene Ontology	GO:0042274	1	7	0.11101	0.285802	RPS17	http://amigo.geneontology.org/amigo/term/GO:0042274
peroxisomal matrix	Gene Ontology	GO:0005782	1	7	0.11101	0.285802	AGXT	http://amigo.geneontology.org/amigo/term/GO:0005782
regulation of postsynaptic cytosolic calcium ion concentration	Gene Ontology	GO:0099566	1	7	0.11101	0.285802	CALB1	http://amigo.geneontology.org/amigo/term/GO:0099566
phosphatidylethanolamine biosynthetic process	Gene Ontology	GO:0006646	1	7	0.11101	0.285802	ETNK2	http://amigo.geneontology.org/amigo/term/GO:0006646
fatty acid elongation, monounsaturated fatty acid	Gene Ontology	GO:0034625	1	7	0.11101	0.285802	ELOVL3	http://amigo.geneontology.org/amigo/term/GO:0034625
sodium ion homeostasis	Gene Ontology	GO:0055078	1	7	0.11101	0.285802	SLC12A1	http://amigo.geneontology.org/amigo/term/GO:0055078
regulation of mitotic metaphase/anaphase transition	Gene Ontology	GO:0030071	1	7	0.11101	0.285802	CDC26	http://amigo.geneontology.org/amigo/term/GO:0030071
positive regulation of extrinsic apoptotic signaling pathway in absence of ligand	Gene Ontology	GO:2001241	1	7	0.11101	0.285802	SRPX	http://amigo.geneontology.org/amigo/term/GO:2001241
postsynaptic cytosol	Gene Ontology	GO:0099524	1	7	0.11101	0.285802	DBN1	http://amigo.geneontology.org/amigo/term/GO:0099524
fatty acid elongase activity	Gene Ontology	GO:0009922	1	7	0.11101	0.285802	ELOVL3	http://amigo.geneontology.org/amigo/term/GO:0009922
multicellular organismal iron ion homeostasis	Gene Ontology	GO:0060586	1	7	0.11101	0.285802	HYAL2	http://amigo.geneontology.org/amigo/term/GO:0060586
parathyroid gland development	Gene Ontology	GO:0060017	1	7	0.11101	0.285802	TBX1	http://amigo.geneontology.org/amigo/term/GO:0060017
ribonuclease P activity	Gene Ontology	GO:0004526	1	7	0.11101	0.285802	RPP30	http://amigo.geneontology.org/amigo/term/GO:0004526
DNA topological change	Gene Ontology	GO:0006265	1	7	0.11101	0.285802	TOP2A	http://amigo.geneontology.org/amigo/term/GO:0006265
cardiac muscle cell development	Gene Ontology	GO:0055013	1	7	0.11101	0.285802	CAV3	http://amigo.geneontology.org/amigo/term/GO:0055013
G-rich strand telomeric DNA binding	Gene Ontology	GO:0098505	1	7	0.11101	0.285802	NABP2	http://amigo.geneontology.org/amigo/term/GO:0098505
positive regulation of chromatin binding	Gene Ontology	GO:0035563	1	7	0.11101	0.285802	CDT1	http://amigo.geneontology.org/amigo/term/GO:0035563
divalent metal ion transport	Gene Ontology	GO:0070838	1	7	0.11101	0.285802	TRPM3	http://amigo.geneontology.org/amigo/term/GO:0070838
very-long-chain 3-ketoacyl-CoA synthase activity	Gene Ontology	GO:0102756	1	7	0.11101	0.285802	ELOVL3	http://amigo.geneontology.org/amigo/term/GO:0102756
positive regulation of myotube differentiation	Gene Ontology	GO:0010831	1	7	0.11101	0.285802	CAV3	http://amigo.geneontology.org/amigo/term/GO:0010831
fatty acid elongation, saturated fatty acid	Gene Ontology	GO:0019367	1	7	0.11101	0.285802	ELOVL3	http://amigo.geneontology.org/amigo/term/GO:0019367
negative regulation of calcium ion transport	Gene Ontology	GO:0051926	1	7	0.11101	0.285802	CAV3	http://amigo.geneontology.org/amigo/term/GO:0051926
ganglioside biosynthetic process	Gene Ontology	GO:0001574	1	7	0.11101	0.285802	ST6GALNAC5	http://amigo.geneontology.org/amigo/term/GO:0001574
very-low-density lipoprotein particle	Gene Ontology	GO:0034361	1	7	0.11101	0.285802	APOB	http://amigo.geneontology.org/amigo/term/GO:0034361
3-oxo-arachidoyl-CoA synthase activity	Gene Ontology	GO:0102336	1	7	0.11101	0.285802	ELOVL3	http://amigo.geneontology.org/amigo/term/GO:0102336
virus receptor activity	Gene Ontology	GO:0001618	1	7	0.11101	0.285802	HYAL2	http://amigo.geneontology.org/amigo/term/GO:0001618
adenylate cyclase-inhibiting serotonin receptor signaling pathway	Gene Ontology	GO:0007198	1	7	0.11101	0.285802	HTR1D	http://amigo.geneontology.org/amigo/term/GO:0007198
cholesterol transport	Gene Ontology	GO:0030301	1	7	0.11101	0.285802	APOB	http://amigo.geneontology.org/amigo/term/GO:0030301
metanephric collecting duct development	Gene Ontology	GO:0072205	1	7	0.11101	0.285802	CALB1	http://amigo.geneontology.org/amigo/term/GO:0072205
fatty acid elongation, polyunsaturated fatty acid	Gene Ontology	GO:0034626	1	7	0.11101	0.285802	ELOVL3	http://amigo.geneontology.org/amigo/term/GO:0034626
methylosome	Gene Ontology	GO:0034709	1	7	0.11101	0.285802	SNRPF	http://amigo.geneontology.org/amigo/term/GO:0034709
negative regulation of cardiac muscle hypertrophy	Gene Ontology	GO:0010614	1	7	0.11101	0.285802	CAV3	http://amigo.geneontology.org/amigo/term/GO:0010614
3-oxo-cerotoyl-CoA synthase activity	Gene Ontology	GO:0102337	1	7	0.11101	0.285802	ELOVL3	http://amigo.geneontology.org/amigo/term/GO:0102337
cellular response to X-ray	Gene Ontology	GO:0071481	1	7	0.11101	0.285802	SFRP1	http://amigo.geneontology.org/amigo/term/GO:0071481
retinal rod cell development	Gene Ontology	GO:0046548	1	7	0.11101	0.285802	NAGLU	http://amigo.geneontology.org/amigo/term/GO:0046548
cellular response to hydroxyurea	Gene Ontology	GO:0072711	1	7	0.11101	0.285802	RAD51	http://amigo.geneontology.org/amigo/term/GO:0072711
cation channel complex	Gene Ontology	GO:0034703	1	7	0.11101	0.285802	TRPC6	http://amigo.geneontology.org/amigo/term/GO:0034703
integral component of organelle membrane	Gene Ontology	GO:0031301	1	7	0.11101	0.285802	WLS	http://amigo.geneontology.org/amigo/term/GO:0031301
glucose transmembrane transporter activity	Gene Ontology	GO:0005355	1	7	0.11101	0.285802	SLC2A2	http://amigo.geneontology.org/amigo/term/GO:0005355
positive regulation of mitotic cell cycle spindle assembly checkpoint	Gene Ontology	GO:0090267	1	7	0.11101	0.285802	MAD2L1	http://amigo.geneontology.org/amigo/term/GO:0090267
signaling receptor complex adaptor activity	Gene Ontology	GO:0030159	1	7	0.11101	0.285802	GRIP2	http://amigo.geneontology.org/amigo/term/GO:0030159
prostaglandin metabolic process	Gene Ontology	GO:0006693	1	7	0.11101	0.285802	PTGR1	http://amigo.geneontology.org/amigo/term/GO:0006693
manganese ion transport	Gene Ontology	GO:0006828	1	7	0.11101	0.285802	TRPC6	http://amigo.geneontology.org/amigo/term/GO:0006828
embryonic eye morphogenesis	Gene Ontology	GO:0048048	1	7	0.11101	0.285802	FOXL2	http://amigo.geneontology.org/amigo/term/GO:0048048
positive regulation of skeletal muscle fiber development	Gene Ontology	GO:0048743	1	7	0.11101	0.285802	MYF6	http://amigo.geneontology.org/amigo/term/GO:0048743
response to steroid hormone	Gene Ontology	GO:0048545	1	7	0.11101	0.285802	HMGB2	http://amigo.geneontology.org/amigo/term/GO:0048545
mitochondrial matrix	Gene Ontology	GO:0005759	3	78	0.115145	0.285802	HMGCL|NUDT1|TST	http://amigo.geneontology.org/amigo/term/GO:0005759
endocytic vesicle	Gene Ontology	GO:0030139	2	38	0.11552	0.285802	HYAL2|AMN	http://amigo.geneontology.org/amigo/term/GO:0030139
E-box binding	Gene Ontology	GO:0070888	2	38	0.11552	0.285802	MYF6|TCF3	http://amigo.geneontology.org/amigo/term/GO:0070888
phosphatidylserine binding	Gene Ontology	GO:0001786	2	38	0.11552	0.285802	MME|SYT2	http://amigo.geneontology.org/amigo/term/GO:0001786
cellular response to DNA damage stimulus	Gene Ontology	GO:0006974	4	123	0.11563	0.285802	FANCG|MCM10|RAD51|TOP2A	http://amigo.geneontology.org/amigo/term/GO:0006974
multicellular organism development	Gene Ontology	GO:0007275	5	172	0.118121	0.285802	CDH8|SFRP1|WLS|CDH22|GATM	http://amigo.geneontology.org/amigo/term/GO:0007275
GTPase activity	Gene Ontology	GO:0003924	6	223	0.119889	0.285802	RAP2C|TUBAL3|NUDT1|RND2|RAB3B|RHOC	http://amigo.geneontology.org/amigo/term/GO:0003924
RNA polymerase II transcription factor binding	Gene Ontology	GO:0001085	2	39	0.120324	0.285802	GATA4|ZFPM1	http://amigo.geneontology.org/amigo/term/GO:0001085
RNA phosphodiester bond hydrolysis, endonucleolytic	Gene Ontology	GO:0090502	2	39	0.120324	0.285802	RPP30|FEN1	http://amigo.geneontology.org/amigo/term/GO:0090502
cartilage development	Gene Ontology	GO:0051216	2	39	0.120324	0.285802	HYAL2|IHH	http://amigo.geneontology.org/amigo/term/GO:0051216
structural molecule activity	Gene Ontology	GO:0005198	3	80	0.121483	0.285802	CLDN23|HMGCL|SNTG2	http://amigo.geneontology.org/amigo/term/GO:0005198
adenylate cyclase activity	Gene Ontology	GO:0004016	1	8	0.123992	0.285802	ADCY8	http://amigo.geneontology.org/amigo/term/GO:0004016
positive regulation of alpha-beta T cell differentiation	Gene Ontology	GO:0046638	1	8	0.123992	0.285802	IHH	http://amigo.geneontology.org/amigo/term/GO:0046638
nucleus localization	Gene Ontology	GO:0051647	1	8	0.123992	0.285802	CAV3	http://amigo.geneontology.org/amigo/term/GO:0051647
spermatid nucleus differentiation	Gene Ontology	GO:0007289	1	8	0.123992	0.285802	HMGB2	http://amigo.geneontology.org/amigo/term/GO:0007289
ionotropic glutamate receptor binding	Gene Ontology	GO:0035255	1	8	0.123992	0.285802	NETO1	http://amigo.geneontology.org/amigo/term/GO:0035255
vacuole	Gene Ontology	GO:0005773	1	8	0.123992	0.285802	GLB1L	http://amigo.geneontology.org/amigo/term/GO:0005773
lipoprotein transport	Gene Ontology	GO:0042953	1	8	0.123992	0.285802	APOB	http://amigo.geneontology.org/amigo/term/GO:0042953
GABA receptor binding	Gene Ontology	GO:0050811	1	8	0.123992	0.285802	PLCL2	http://amigo.geneontology.org/amigo/term/GO:0050811
cerebellar Purkinje cell layer development	Gene Ontology	GO:0021680	1	8	0.123992	0.285802	NAGLU	http://amigo.geneontology.org/amigo/term/GO:0021680
locomotor rhythm	Gene Ontology	GO:0045475	1	8	0.123992	0.285802	NAGLU	http://amigo.geneontology.org/amigo/term/GO:0045475
microvillus assembly	Gene Ontology	GO:0030033	1	8	0.123992	0.285802	MYO1A	http://amigo.geneontology.org/amigo/term/GO:0030033
Rap protein signal transduction	Gene Ontology	GO:0032486	1	8	0.123992	0.285802	RAP2C	http://amigo.geneontology.org/amigo/term/GO:0032486
lateral element	Gene Ontology	GO:0000800	1	8	0.123992	0.285802	RAD51	http://amigo.geneontology.org/amigo/term/GO:0000800
deacetylase activity	Gene Ontology	GO:0019213	1	8	0.123992	0.285802	NDST1	http://amigo.geneontology.org/amigo/term/GO:0019213
peptide hormone processing	Gene Ontology	GO:0016486	1	8	0.123992	0.285802	CORIN	http://amigo.geneontology.org/amigo/term/GO:0016486
positive regulation of blood pressure	Gene Ontology	GO:0045777	1	8	0.123992	0.285802	GRIP2	http://amigo.geneontology.org/amigo/term/GO:0045777
negative regulation of peptidyl-tyrosine phosphorylation	Gene Ontology	GO:0050732	1	8	0.123992	0.285802	SFRP1	http://amigo.geneontology.org/amigo/term/GO:0050732
tRNA modification	Gene Ontology	GO:0006400	1	8	0.123992	0.285802	TRIT1	http://amigo.geneontology.org/amigo/term/GO:0006400
forelimb morphogenesis	Gene Ontology	GO:0035136	1	8	0.123992	0.285802	SALL3	http://amigo.geneontology.org/amigo/term/GO:0035136
protein tyrosine/threonine phosphatase activity	Gene Ontology	GO:0008330	1	8	0.123992	0.285802	DUSP4	http://amigo.geneontology.org/amigo/term/GO:0008330
catalytic complex	Gene Ontology	GO:1902494	1	8	0.123992	0.285802	DECR1	http://amigo.geneontology.org/amigo/term/GO:1902494
positive regulation of CREB transcription factor activity	Gene Ontology	GO:0032793	1	8	0.123992	0.285802	ADCY8	http://amigo.geneontology.org/amigo/term/GO:0032793
anchored component of external side of plasma membrane	Gene Ontology	GO:0031362	1	8	0.123992	0.285802	HYAL2	http://amigo.geneontology.org/amigo/term/GO:0031362
synaptic membrane	Gene Ontology	GO:0097060	1	8	0.123992	0.285802	CDH8	http://amigo.geneontology.org/amigo/term/GO:0097060
neuron maturation	Gene Ontology	GO:0042551	1	8	0.123992	0.285802	FEV	http://amigo.geneontology.org/amigo/term/GO:0042551
ear development	Gene Ontology	GO:0043583	1	8	0.123992	0.285802	STRA6	http://amigo.geneontology.org/amigo/term/GO:0043583
translation regulator activity	Gene Ontology	GO:0045182	1	8	0.123992	0.285802	IGF2BP1	http://amigo.geneontology.org/amigo/term/GO:0045182
embryonic viscerocranium morphogenesis	Gene Ontology	GO:0048703	1	8	0.123992	0.285802	TBX1	http://amigo.geneontology.org/amigo/term/GO:0048703
tRNA 5'-leader removal	Gene Ontology	GO:0001682	1	8	0.123992	0.285802	RPP30	http://amigo.geneontology.org/amigo/term/GO:0001682
negative regulation of pathway-restricted SMAD protein phosphorylation	Gene Ontology	GO:0060394	1	8	0.123992	0.285802	DKK1	http://amigo.geneontology.org/amigo/term/GO:0060394
negative regulation of translational initiation	Gene Ontology	GO:0045947	1	8	0.123992	0.285802	EIF4EBP2	http://amigo.geneontology.org/amigo/term/GO:0045947
positive regulation of excitatory postsynaptic potential	Gene Ontology	GO:2000463	1	8	0.123992	0.285802	NETO1	http://amigo.geneontology.org/amigo/term/GO:2000463
lamin binding	Gene Ontology	GO:0005521	1	8	0.123992	0.285802	PKP1	http://amigo.geneontology.org/amigo/term/GO:0005521
regulation of transforming growth factor beta receptor signaling pathway	Gene Ontology	GO:0017015	1	8	0.123992	0.285802	CAV3	http://amigo.geneontology.org/amigo/term/GO:0017015
protein tetramerization	Gene Ontology	GO:0051262	1	8	0.123992	0.285802	TRPM3	http://amigo.geneontology.org/amigo/term/GO:0051262
cAMP biosynthetic process	Gene Ontology	GO:0006171	1	8	0.123992	0.285802	ADCY8	http://amigo.geneontology.org/amigo/term/GO:0006171
neuropeptide receptor activity	Gene Ontology	GO:0008188	1	8	0.123992	0.285802	GPR37	http://amigo.geneontology.org/amigo/term/GO:0008188
embryonic morphogenesis	Gene Ontology	GO:0048598	1	8	0.123992	0.285802	MSX1	http://amigo.geneontology.org/amigo/term/GO:0048598
U2-type catalytic step 1 spliceosome	Gene Ontology	GO:0071006	1	8	0.123992	0.285802	RBM8A	http://amigo.geneontology.org/amigo/term/GO:0071006
messenger ribonucleoprotein complex	Gene Ontology	GO:1990124	1	8	0.123992	0.285802	PKP1	http://amigo.geneontology.org/amigo/term/GO:1990124
granulocyte differentiation	Gene Ontology	GO:0030851	1	8	0.123992	0.285802	ZFPM1	http://amigo.geneontology.org/amigo/term/GO:0030851
axon initial segment	Gene Ontology	GO:0043194	1	8	0.123992	0.285802	NFASC	http://amigo.geneontology.org/amigo/term/GO:0043194
telomere maintenance via recombination	Gene Ontology	GO:0000722	1	8	0.123992	0.285802	RAD51	http://amigo.geneontology.org/amigo/term/GO:0000722
chondroblast differentiation	Gene Ontology	GO:0060591	1	8	0.123992	0.285802	IHH	http://amigo.geneontology.org/amigo/term/GO:0060591
detection of mechanical stimulus involved in sensory perception of sound	Gene Ontology	GO:0050910	1	8	0.123992	0.285802	PTPRQ	http://amigo.geneontology.org/amigo/term/GO:0050910
dopaminergic synapse	Gene Ontology	GO:0098691	1	8	0.123992	0.285802	RAB3B	http://amigo.geneontology.org/amigo/term/GO:0098691
regulation of synaptic transmission, GABAergic	Gene Ontology	GO:0032228	1	8	0.123992	0.285802	PLCL2	http://amigo.geneontology.org/amigo/term/GO:0032228
tetrahydrofolate interconversion	Gene Ontology	GO:0035999	1	8	0.123992	0.285802	SHMT1	http://amigo.geneontology.org/amigo/term/GO:0035999
neuron cellular homeostasis	Gene Ontology	GO:0070050	1	8	0.123992	0.285802	HAAO	http://amigo.geneontology.org/amigo/term/GO:0070050
nucleotide metabolic process	Gene Ontology	GO:0009117	1	8	0.123992	0.285802	NT5C1A	http://amigo.geneontology.org/amigo/term/GO:0009117
nuclear pore nuclear basket	Gene Ontology	GO:0044615	1	8	0.123992	0.285802	MAD2L1	http://amigo.geneontology.org/amigo/term/GO:0044615
5S rRNA binding	Gene Ontology	GO:0008097	1	8	0.123992	0.285802	TST	http://amigo.geneontology.org/amigo/term/GO:0008097
establishment of endothelial intestinal barrier	Gene Ontology	GO:0090557	1	8	0.123992	0.285802	RAP2C	http://amigo.geneontology.org/amigo/term/GO:0090557
neuropeptide signaling pathway	Gene Ontology	GO:0007218	3	81	0.124699	0.285802	PNOC|ECEL1|GPR37	http://amigo.geneontology.org/amigo/term/GO:0007218
cell projection	Gene Ontology	GO:0042995	2	40	0.125177	0.285802	RHOC|RND2	http://amigo.geneontology.org/amigo/term/GO:0042995
repressing transcription factor binding	Gene Ontology	GO:0070491	2	40	0.125177	0.285802	ZNF503|TCF3	http://amigo.geneontology.org/amigo/term/GO:0070491
actin cytoskeleton reorganization	Gene Ontology	GO:0031532	2	40	0.125177	0.285802	PARVB|NPHS2	http://amigo.geneontology.org/amigo/term/GO:0031532
extracellular region	Gene Ontology	GO:0005576	6	226	0.125331	0.285802	ST3GAL1|LYG2|SOD1|PLA2G12B|PROCA1|GPC3	http://amigo.geneontology.org/amigo/term/GO:0005576
protein dephosphorylation	Gene Ontology	GO:0006470	3	82	0.127945	0.285802	DUSP4|PPM1L|LRRC2	http://amigo.geneontology.org/amigo/term/GO:0006470
collagen-containing extracellular matrix	Gene Ontology	GO:0062023	3	82	0.127945	0.285802	SFRP1|GPC3|CHADL	http://amigo.geneontology.org/amigo/term/GO:0062023
protein serine/threonine phosphatase activity	Gene Ontology	GO:0004722	2	41	0.130075	0.285802	PPM1L|LRRC2	http://amigo.geneontology.org/amigo/term/GO:0004722
heart looping	Gene Ontology	GO:0001947	2	41	0.130075	0.285802	IHH|HAND1	http://amigo.geneontology.org/amigo/term/GO:0001947
cell-cell signaling	Gene Ontology	GO:0007267	2	41	0.130075	0.285802	GJB1|IHH	http://amigo.geneontology.org/amigo/term/GO:0007267
chromosome	Gene Ontology	GO:0005694	2	41	0.130075	0.285802	CCDC137|TOP2A	http://amigo.geneontology.org/amigo/term/GO:0005694
negative regulation of BMP signaling pathway	Gene Ontology	GO:0030514	2	41	0.130075	0.285802	SFRP1|DKK1	http://amigo.geneontology.org/amigo/term/GO:0030514
nuclear body	Gene Ontology	GO:0016604	5	178	0.130703	0.285802	CENPO|CORIN|GATA4|EXO1|CDT1	http://amigo.geneontology.org/amigo/term/GO:0016604
cell division	Gene Ontology	GO:0051301	3	83	0.131222	0.285802	NUF2|CDT1|TOP2A	http://amigo.geneontology.org/amigo/term/GO:0051301
potassium ion transmembrane transport	Gene Ontology	GO:0071805	3	84	0.134528	0.285802	KCNK15|KCNMB4|KCNH8	http://amigo.geneontology.org/amigo/term/GO:0071805
mitochondrial intermembrane space	Gene Ontology	GO:0005758	2	42	0.135017	0.285802	GATM|TIMM8A	http://amigo.geneontology.org/amigo/term/GO:0005758
negative regulation of protein binding	Gene Ontology	GO:0032091	2	42	0.135017	0.285802	ZFPM1|DKK1	http://amigo.geneontology.org/amigo/term/GO:0032091
plasma membrane repair	Gene Ontology	GO:0001778	1	9	0.136786	0.285802	CAV3	http://amigo.geneontology.org/amigo/term/GO:0001778
positive regulation of calcium ion transport	Gene Ontology	GO:0051928	1	9	0.136786	0.285802	TRPC6	http://amigo.geneontology.org/amigo/term/GO:0051928
respiratory system process	Gene Ontology	GO:0003016	1	9	0.136786	0.285802	ECEL1	http://amigo.geneontology.org/amigo/term/GO:0003016
water channel activity	Gene Ontology	GO:0015250	1	9	0.136786	0.285802	AQP9	http://amigo.geneontology.org/amigo/term/GO:0015250
epithelial to mesenchymal transition involved in endocardial cushion formation	Gene Ontology	GO:0003198	1	9	0.136786	0.285802	MSX1	http://amigo.geneontology.org/amigo/term/GO:0003198
gap junction	Gene Ontology	GO:0005921	1	9	0.136786	0.285802	DBN1	http://amigo.geneontology.org/amigo/term/GO:0005921
DNA-(apurinic or apyrimidinic site) endonuclease activity	Gene Ontology	GO:0003906	1	9	0.136786	0.285802	HMGA2	http://amigo.geneontology.org/amigo/term/GO:0003906
P granule	Gene Ontology	GO:0043186	1	9	0.136786	0.285802	SNRPG	http://amigo.geneontology.org/amigo/term/GO:0043186
cardiac septum morphogenesis	Gene Ontology	GO:0060411	1	9	0.136786	0.285802	HAND1	http://amigo.geneontology.org/amigo/term/GO:0060411
chondrocyte proliferation	Gene Ontology	GO:0035988	1	9	0.136786	0.285802	IHH	http://amigo.geneontology.org/amigo/term/GO:0035988
hematopoietic stem cell differentiation	Gene Ontology	GO:0060218	1	9	0.136786	0.285802	SFRP1	http://amigo.geneontology.org/amigo/term/GO:0060218
bile acid and bile salt transport	Gene Ontology	GO:0015721	1	9	0.136786	0.285802	SLC10A2	http://amigo.geneontology.org/amigo/term/GO:0015721
cellular amino acid metabolic process	Gene Ontology	GO:0006520	1	9	0.136786	0.285802	HGD	http://amigo.geneontology.org/amigo/term/GO:0006520
translation repressor activity, mRNA regulatory element binding	Gene Ontology	GO:0000900	1	9	0.136786	0.285802	SHMT1	http://amigo.geneontology.org/amigo/term/GO:0000900
heart contraction	Gene Ontology	GO:0060047	1	9	0.136786	0.285802	SOD1	http://amigo.geneontology.org/amigo/term/GO:0060047
positive regulation of extrinsic apoptotic signaling pathway via death domain receptors	Gene Ontology	GO:1902043	1	9	0.136786	0.285802	SFRP1	http://amigo.geneontology.org/amigo/term/GO:1902043
inflammatory response to antigenic stimulus	Gene Ontology	GO:0002437	1	9	0.136786	0.285802	HMGB2	http://amigo.geneontology.org/amigo/term/GO:0002437
nucleosomal DNA binding	Gene Ontology	GO:0031492	1	9	0.136786	0.285802	RCC1	http://amigo.geneontology.org/amigo/term/GO:0031492
carboxy-lyase activity	Gene Ontology	GO:0016831	1	9	0.136786	0.285802	ACMSD	http://amigo.geneontology.org/amigo/term/GO:0016831
mitotic DNA replication checkpoint	Gene Ontology	GO:0033314	1	9	0.136786	0.285802	TICRR	http://amigo.geneontology.org/amigo/term/GO:0033314
endocardial cushion development	Gene Ontology	GO:0003197	1	9	0.136786	0.285802	GATA4	http://amigo.geneontology.org/amigo/term/GO:0003197
artery morphogenesis	Gene Ontology	GO:0048844	1	9	0.136786	0.285802	APOB	http://amigo.geneontology.org/amigo/term/GO:0048844
negative regulation of neurogenesis	Gene Ontology	GO:0050768	1	9	0.136786	0.285802	PRTG	http://amigo.geneontology.org/amigo/term/GO:0050768
nuclear outer membrane	Gene Ontology	GO:0005640	1	9	0.136786	0.285802	SIGMAR1	http://amigo.geneontology.org/amigo/term/GO:0005640
negative regulation of protein tyrosine kinase activity	Gene Ontology	GO:0061099	1	9	0.136786	0.285802	HYAL2	http://amigo.geneontology.org/amigo/term/GO:0061099
regulation of innate immune response	Gene Ontology	GO:0045088	1	9	0.136786	0.285802	TKFC	http://amigo.geneontology.org/amigo/term/GO:0045088
negative regulation of necroptotic process	Gene Ontology	GO:0060546	1	9	0.136786	0.285802	MUTYH	http://amigo.geneontology.org/amigo/term/GO:0060546
negative regulation of G protein-coupled receptor signaling pathway	Gene Ontology	GO:0045744	1	9	0.136786	0.285802	RNF157	http://amigo.geneontology.org/amigo/term/GO:0045744
response to ethanol	Gene Ontology	GO:0045471	1	9	0.136786	0.285802	SOD1	http://amigo.geneontology.org/amigo/term/GO:0045471
pulmonary valve morphogenesis	Gene Ontology	GO:0003184	1	9	0.136786	0.285802	STRA6	http://amigo.geneontology.org/amigo/term/GO:0003184
5'-3' exonuclease activity	Gene Ontology	GO:0008409	1	9	0.136786	0.285802	FEN1	http://amigo.geneontology.org/amigo/term/GO:0008409
somatic hypermutation of immunoglobulin genes	Gene Ontology	GO:0016446	1	9	0.136786	0.285802	EXO1	http://amigo.geneontology.org/amigo/term/GO:0016446
translation repressor activity	Gene Ontology	GO:0030371	1	9	0.136786	0.285802	EIF4EBP2	http://amigo.geneontology.org/amigo/term/GO:0030371
synaptic cleft	Gene Ontology	GO:0043083	1	9	0.136786	0.285802	CDH8	http://amigo.geneontology.org/amigo/term/GO:0043083
water transport	Gene Ontology	GO:0006833	1	9	0.136786	0.285802	AQP9	http://amigo.geneontology.org/amigo/term/GO:0006833
peroxisome organization	Gene Ontology	GO:0007031	1	9	0.136786	0.285802	ABCD4	http://amigo.geneontology.org/amigo/term/GO:0007031
hindlimb morphogenesis	Gene Ontology	GO:0035137	1	9	0.136786	0.285802	SALL3	http://amigo.geneontology.org/amigo/term/GO:0035137
negative regulation of ubiquitin protein ligase activity	Gene Ontology	GO:1904667	1	9	0.136786	0.285802	MAD2L1	http://amigo.geneontology.org/amigo/term/GO:1904667
long-chain fatty acid transporter activity	Gene Ontology	GO:0005324	1	9	0.136786	0.285802	ABCD4	http://amigo.geneontology.org/amigo/term/GO:0005324
regulation of insulin secretion involved in cellular response to glucose stimulus	Gene Ontology	GO:0061178	1	9	0.136786	0.285802	BIRC5	http://amigo.geneontology.org/amigo/term/GO:0061178
positive regulation of myoblast fusion	Gene Ontology	GO:1901741	1	9	0.136786	0.285802	MYF6	http://amigo.geneontology.org/amigo/term/GO:1901741
synaptic vesicle maturation	Gene Ontology	GO:0016188	1	9	0.136786	0.285802	UNC13C	http://amigo.geneontology.org/amigo/term/GO:0016188
response to pain	Gene Ontology	GO:0048265	1	9	0.136786	0.285802	TRPA1	http://amigo.geneontology.org/amigo/term/GO:0048265
adult heart development	Gene Ontology	GO:0007512	1	9	0.136786	0.285802	APLNR	http://amigo.geneontology.org/amigo/term/GO:0007512
myosin V binding	Gene Ontology	GO:0031489	1	9	0.136786	0.285802	RAB3B	http://amigo.geneontology.org/amigo/term/GO:0031489
positive regulation of collateral sprouting	Gene Ontology	GO:0048672	1	9	0.136786	0.285802	RND2	http://amigo.geneontology.org/amigo/term/GO:0048672
manganese ion binding	Gene Ontology	GO:0030145	2	43	0.140001	0.291219	HMGCL|FEN1	http://amigo.geneontology.org/amigo/term/GO:0030145
negative regulation of translation	Gene Ontology	GO:0017148	2	43	0.140001	0.291219	IGF2BP1|SHMT1	http://amigo.geneontology.org/amigo/term/GO:0017148
protein tyrosine phosphatase activity	Gene Ontology	GO:0004725	3	86	0.141225	0.29333	DUSP4|PTPRQ|PALD1	http://amigo.geneontology.org/amigo/term/GO:0004725
mRNA splicing, via spliceosome	Gene Ontology	GO:0000398	3	87	0.144615	0.293757	SNRPF|SNRPG|RBM8A	http://amigo.geneontology.org/amigo/term/GO:0000398
calmodulin binding	Gene Ontology	GO:0005516	3	87	0.144615	0.293757	MARCKSL1|UNC13C|MYO1A	http://amigo.geneontology.org/amigo/term/GO:0005516
kidney development	Gene Ontology	GO:0001822	2	44	0.145024	0.293757	MME|STRA6	http://amigo.geneontology.org/amigo/term/GO:0001822
wound healing, spreading of cells	Gene Ontology	GO:0044319	1	10	0.149393	0.293757	RHOC	http://amigo.geneontology.org/amigo/term/GO:0044319
MAP kinase tyrosine/serine/threonine phosphatase activity	Gene Ontology	GO:0017017	1	10	0.149393	0.293757	DUSP4	http://amigo.geneontology.org/amigo/term/GO:0017017
blood vessel morphogenesis	Gene Ontology	GO:0048514	1	10	0.149393	0.293757	SERPINF2	http://amigo.geneontology.org/amigo/term/GO:0048514
filopodium tip	Gene Ontology	GO:0032433	1	10	0.149393	0.293757	MORN4	http://amigo.geneontology.org/amigo/term/GO:0032433
negative regulation of androgen receptor signaling pathway	Gene Ontology	GO:0060766	1	10	0.149393	0.293757	SFRP1	http://amigo.geneontology.org/amigo/term/GO:0060766
presynaptic active zone cytoplasmic component	Gene Ontology	GO:0098831	1	10	0.149393	0.293757	UNC13C	http://amigo.geneontology.org/amigo/term/GO:0098831
cell proliferation in forebrain	Gene Ontology	GO:0021846	1	10	0.149393	0.293757	ARX	http://amigo.geneontology.org/amigo/term/GO:0021846
positive regulation of cytokine production	Gene Ontology	GO:0001819	1	10	0.149393	0.293757	SOD1	http://amigo.geneontology.org/amigo/term/GO:0001819
synaptic vesicle exocytosis	Gene Ontology	GO:0016079	1	10	0.149393	0.293757	SYT2	http://amigo.geneontology.org/amigo/term/GO:0016079
auditory receptor cell stereocilium organization	Gene Ontology	GO:0060088	1	10	0.149393	0.293757	SOD1	http://amigo.geneontology.org/amigo/term/GO:0060088
regulation of synapse organization	Gene Ontology	GO:0050807	1	10	0.149393	0.293757	CDH8	http://amigo.geneontology.org/amigo/term/GO:0050807
cell-cell contact zone	Gene Ontology	GO:0044291	1	10	0.149393	0.293757	RAP2C	http://amigo.geneontology.org/amigo/term/GO:0044291
basal part of cell	Gene Ontology	GO:0045178	1	10	0.149393	0.293757	HOMER3	http://amigo.geneontology.org/amigo/term/GO:0045178
planar cell polarity pathway involved in neural tube closure	Gene Ontology	GO:0090179	1	10	0.149393	0.293757	SFRP1	http://amigo.geneontology.org/amigo/term/GO:0090179
heart trabecula formation	Gene Ontology	GO:0060347	1	10	0.149393	0.293757	CAV3	http://amigo.geneontology.org/amigo/term/GO:0060347
regulation of long-term synaptic potentiation	Gene Ontology	GO:1900271	1	10	0.149393	0.293757	CALB1	http://amigo.geneontology.org/amigo/term/GO:1900271
mitogen-activated protein kinase kinase kinase binding	Gene Ontology	GO:0031435	1	10	0.149393	0.293757	TCF3	http://amigo.geneontology.org/amigo/term/GO:0031435
positive regulation of telomere capping	Gene Ontology	GO:1904355	1	10	0.149393	0.293757	NABP2	http://amigo.geneontology.org/amigo/term/GO:1904355
cellular response to organic substance	Gene Ontology	GO:0071310	1	10	0.149393	0.293757	CALB1	http://amigo.geneontology.org/amigo/term/GO:0071310
epithelial cell-cell adhesion	Gene Ontology	GO:0090136	1	10	0.149393	0.293757	IHH	http://amigo.geneontology.org/amigo/term/GO:0090136
sequence-specific double-stranded DNA binding	Gene Ontology	GO:1990837	1	10	0.149393	0.293757	LMNB1	http://amigo.geneontology.org/amigo/term/GO:1990837
vacuolar proton-transporting V-type ATPase complex	Gene Ontology	GO:0016471	1	10	0.149393	0.293757	ATP6V0A4	http://amigo.geneontology.org/amigo/term/GO:0016471
regulation of protein kinase B signaling	Gene Ontology	GO:0051896	1	10	0.149393	0.293757	CAV3	http://amigo.geneontology.org/amigo/term/GO:0051896
neuronal cell body membrane	Gene Ontology	GO:0032809	1	10	0.149393	0.293757	ADCY8	http://amigo.geneontology.org/amigo/term/GO:0032809
muscle organ development	Gene Ontology	GO:0007517	1	10	0.149393	0.293757	MSX1	http://amigo.geneontology.org/amigo/term/GO:0007517
triglyceride catabolic process	Gene Ontology	GO:0019433	1	10	0.149393	0.293757	APOB	http://amigo.geneontology.org/amigo/term/GO:0019433
vacuolar acidification	Gene Ontology	GO:0007035	1	10	0.149393	0.293757	ATP6V0A4	http://amigo.geneontology.org/amigo/term/GO:0007035
positive regulation of endocytosis	Gene Ontology	GO:0045807	1	10	0.149393	0.293757	GPC3	http://amigo.geneontology.org/amigo/term/GO:0045807
multicellular organism aging	Gene Ontology	GO:0010259	1	10	0.149393	0.293757	HYAL2	http://amigo.geneontology.org/amigo/term/GO:0010259
N-acetyltransferase activity	Gene Ontology	GO:0008080	1	10	0.149393	0.293757	NAT8L	http://amigo.geneontology.org/amigo/term/GO:0008080
filamin binding	Gene Ontology	GO:0031005	1	10	0.149393	0.293757	DPYSL4	http://amigo.geneontology.org/amigo/term/GO:0031005
eyelid development in camera-type eye	Gene Ontology	GO:0061029	1	10	0.149393	0.293757	STRA6	http://amigo.geneontology.org/amigo/term/GO:0061029
positive regulation of protein autophosphorylation	Gene Ontology	GO:0031954	1	10	0.149393	0.293757	RAP2C	http://amigo.geneontology.org/amigo/term/GO:0031954
Schaffer collateral - CA1 synapse	Gene Ontology	GO:0098685	2	45	0.150083	0.293878	MPP2|ADCY8	http://amigo.geneontology.org/amigo/term/GO:0098685
mitochondrial large ribosomal subunit	Gene Ontology	GO:0005762	2	45	0.150083	0.293878	MRPL2|MRPL51	http://amigo.geneontology.org/amigo/term/GO:0005762
neural crest cell migration	Gene Ontology	GO:0001755	2	45	0.150083	0.293878	SEMA4B|HOMER3	http://amigo.geneontology.org/amigo/term/GO:0001755
brain development	Gene Ontology	GO:0007420	3	89	0.151474	0.296188	UNC5C|ABCB6|KLHL17	http://amigo.geneontology.org/amigo/term/GO:0007420
protein localization to plasma membrane	Gene Ontology	GO:0072659	3	90	0.154942	0.301472	RAB3B|CAV3|PDZK1	http://amigo.geneontology.org/amigo/term/GO:0072659
extracellular matrix structural constituent	Gene Ontology	GO:0005201	2	46	0.155178	0.301472	COL4A4|COL9A2	http://amigo.geneontology.org/amigo/term/GO:0005201
RNA polymerase II activating transcription factor binding	Gene Ontology	GO:0001102	2	46	0.155178	0.301472	ZFPM1|TBX1	http://amigo.geneontology.org/amigo/term/GO:0001102
mitochondrion organization	Gene Ontology	GO:0007005	2	46	0.155178	0.301472	FANCG|HMGCL	http://amigo.geneontology.org/amigo/term/GO:0007005
ATPase activity	Gene Ontology	GO:0016887	4	140	0.160005	0.303297	ABCD4|ABCB6|MYO1A|KIF21B	http://amigo.geneontology.org/amigo/term/GO:0016887
serine-type endopeptidase inhibitor activity	Gene Ontology	GO:0004867	2	47	0.160305	0.303297	ITIH2|SERPINF2	http://amigo.geneontology.org/amigo/term/GO:0004867
retinol dehydrogenase activity	Gene Ontology	GO:0004745	1	11	0.161816	0.303297	ADH1C	http://amigo.geneontology.org/amigo/term/GO:0004745
ventricular cardiac muscle tissue morphogenesis	Gene Ontology	GO:0055010	1	11	0.161816	0.303297	HAND1	http://amigo.geneontology.org/amigo/term/GO:0055010
-	Gene Ontology	GO:0036459	1	11	0.161816	0.303297	USP43	http://amigo.geneontology.org/amigo/term/GO:0036459
retinoic acid binding	Gene Ontology	GO:0001972	1	11	0.161816	0.303297	CRABP1	http://amigo.geneontology.org/amigo/term/GO:0001972
sialyltransferase activity	Gene Ontology	GO:0008373	1	11	0.161816	0.303297	ST6GALNAC5	http://amigo.geneontology.org/amigo/term/GO:0008373
response to zinc ion	Gene Ontology	GO:0010043	1	11	0.161816	0.303297	HAAO	http://amigo.geneontology.org/amigo/term/GO:0010043
ion transport	Gene Ontology	GO:0006811	1	11	0.161816	0.303297	FXYD2	http://amigo.geneontology.org/amigo/term/GO:0006811
dendritic spine development	Gene Ontology	GO:0060996	1	11	0.161816	0.303297	SLC12A5	http://amigo.geneontology.org/amigo/term/GO:0060996
positive regulation of organ growth	Gene Ontology	GO:0046622	1	11	0.161816	0.303297	ARX	http://amigo.geneontology.org/amigo/term/GO:0046622
positive regulation of dendrite extension	Gene Ontology	GO:1903861	1	11	0.161816	0.303297	SYT2	http://amigo.geneontology.org/amigo/term/GO:1903861
dopaminergic neuron differentiation	Gene Ontology	GO:0071542	1	11	0.161816	0.303297	SFRP1	http://amigo.geneontology.org/amigo/term/GO:0071542
stereocilium tip	Gene Ontology	GO:0032426	1	11	0.161816	0.303297	MORN4	http://amigo.geneontology.org/amigo/term/GO:0032426
dynactin complex	Gene Ontology	GO:0005869	1	11	0.161816	0.303297	DCTN6	http://amigo.geneontology.org/amigo/term/GO:0005869
stabilization of membrane potential	Gene Ontology	GO:0030322	1	11	0.161816	0.303297	KCNK15	http://amigo.geneontology.org/amigo/term/GO:0030322
dendritic shaft	Gene Ontology	GO:0043198	1	11	0.161816	0.303297	MPP2	http://amigo.geneontology.org/amigo/term/GO:0043198
negative regulation of ossification	Gene Ontology	GO:0030279	1	11	0.161816	0.303297	DKK1	http://amigo.geneontology.org/amigo/term/GO:0030279
atrial septum morphogenesis	Gene Ontology	GO:0060413	1	11	0.161816	0.303297	ZFPM1	http://amigo.geneontology.org/amigo/term/GO:0060413
myoblast fusion	Gene Ontology	GO:0007520	1	11	0.161816	0.303297	CAV3	http://amigo.geneontology.org/amigo/term/GO:0007520
potassium ion leak channel activity	Gene Ontology	GO:0022841	1	11	0.161816	0.303297	KCNK15	http://amigo.geneontology.org/amigo/term/GO:0022841
NADPH binding	Gene Ontology	GO:0070402	1	11	0.161816	0.303297	DECR1	http://amigo.geneontology.org/amigo/term/GO:0070402
desmosome	Gene Ontology	GO:0030057	1	11	0.161816	0.303297	PKP1	http://amigo.geneontology.org/amigo/term/GO:0030057
positive regulation of histone H3-K4 methylation	Gene Ontology	GO:0051571	1	11	0.161816	0.303297	DNMT3B	http://amigo.geneontology.org/amigo/term/GO:0051571
U5 snRNP	Gene Ontology	GO:0005682	1	11	0.161816	0.303297	SNRPG	http://amigo.geneontology.org/amigo/term/GO:0005682
histone monoubiquitination	Gene Ontology	GO:0010390	1	11	0.161816	0.303297	UHRF1	http://amigo.geneontology.org/amigo/term/GO:0010390
DNA duplex unwinding	Gene Ontology	GO:0032508	2	48	0.165463	0.309718	MCM5|MCM3	http://amigo.geneontology.org/amigo/term/GO:0032508
phospholipid binding	Gene Ontology	GO:0005543	2	49	0.170649	0.314068	APOB|UNC13C	http://amigo.geneontology.org/amigo/term/GO:0005543
cysteine-type endopeptidase activity	Gene Ontology	GO:0004197	2	49	0.170649	0.314068	SFRP1|ESPL1	http://amigo.geneontology.org/amigo/term/GO:0004197
mRNA 3'-UTR binding	Gene Ontology	GO:0003730	2	49	0.170649	0.314068	IGF2BP1|AGMAT	http://amigo.geneontology.org/amigo/term/GO:0003730
positive regulation of neuron differentiation	Gene Ontology	GO:0045666	2	49	0.170649	0.314068	BRINP2|TCF3	http://amigo.geneontology.org/amigo/term/GO:0045666
positive regulation of innate immune response	Gene Ontology	GO:0045089	1	12	0.174059	0.314068	HMGB2	http://amigo.geneontology.org/amigo/term/GO:0045089
calcium ion-regulated exocytosis of neurotransmitter	Gene Ontology	GO:0048791	1	12	0.174059	0.314068	SYT2	http://amigo.geneontology.org/amigo/term/GO:0048791
enteric nervous system development	Gene Ontology	GO:0048484	1	12	0.174059	0.314068	ARX	http://amigo.geneontology.org/amigo/term/GO:0048484
regulation of long-term neuronal synaptic plasticity	Gene Ontology	GO:0048169	1	12	0.174059	0.314068	NETO1	http://amigo.geneontology.org/amigo/term/GO:0048169
hindbrain development	Gene Ontology	GO:0030902	1	12	0.174059	0.314068	WLS	http://amigo.geneontology.org/amigo/term/GO:0030902
nuclear exosome (RNase complex)	Gene Ontology	GO:0000176	1	12	0.174059	0.314068	EXOSC1	http://amigo.geneontology.org/amigo/term/GO:0000176
neuron projection terminus	Gene Ontology	GO:0044306	1	12	0.174059	0.314068	MME	http://amigo.geneontology.org/amigo/term/GO:0044306
cellular response to estrogen stimulus	Gene Ontology	GO:0071391	1	12	0.174059	0.314068	SFRP1	http://amigo.geneontology.org/amigo/term/GO:0071391
intracellular calcium activated chloride channel activity	Gene Ontology	GO:0005229	1	12	0.174059	0.314068	ANO1	http://amigo.geneontology.org/amigo/term/GO:0005229
protein autoprocessing	Gene Ontology	GO:0016540	1	12	0.174059	0.314068	IHH	http://amigo.geneontology.org/amigo/term/GO:0016540
response to stimulus	Gene Ontology	GO:0050896	1	12	0.174059	0.314068	RDH8	http://amigo.geneontology.org/amigo/term/GO:0050896
somite development	Gene Ontology	GO:0061053	1	12	0.174059	0.314068	IHH	http://amigo.geneontology.org/amigo/term/GO:0061053
serotonin binding	Gene Ontology	GO:0051378	1	12	0.174059	0.314068	HTR1D	http://amigo.geneontology.org/amigo/term/GO:0051378
maturation of SSU-rRNA	Gene Ontology	GO:0030490	1	12	0.174059	0.314068	RPS28	http://amigo.geneontology.org/amigo/term/GO:0030490
cellular response to cytokine stimulus	Gene Ontology	GO:0071345	1	12	0.174059	0.314068	MME	http://amigo.geneontology.org/amigo/term/GO:0071345
positive regulation of cell differentiation	Gene Ontology	GO:0045597	1	12	0.174059	0.314068	SERPINF2	http://amigo.geneontology.org/amigo/term/GO:0045597
TORC2 complex	Gene Ontology	GO:0031932	1	12	0.174059	0.314068	PRR5	http://amigo.geneontology.org/amigo/term/GO:0031932
U2-type prespliceosome	Gene Ontology	GO:0071004	1	12	0.174059	0.314068	SNRPG	http://amigo.geneontology.org/amigo/term/GO:0071004
complement activation	Gene Ontology	GO:0006956	1	12	0.174059	0.314068	C8A	http://amigo.geneontology.org/amigo/term/GO:0006956
resolution of meiotic recombination intermediates	Gene Ontology	GO:0000712	1	12	0.174059	0.314068	TOP2A	http://amigo.geneontology.org/amigo/term/GO:0000712
isotype switching	Gene Ontology	GO:0045190	1	12	0.174059	0.314068	EXO1	http://amigo.geneontology.org/amigo/term/GO:0045190
cellular response to prostaglandin E stimulus	Gene Ontology	GO:0071380	1	12	0.174059	0.314068	SFRP1	http://amigo.geneontology.org/amigo/term/GO:0071380
neuromuscular junction	Gene Ontology	GO:0031594	2	50	0.175863	0.316508	DLGAP3|UNC13C	http://amigo.geneontology.org/amigo/term/GO:0031594
perinuclear region of cytoplasm	Gene Ontology	GO:0048471	7	307	0.17725	0.318595	MAD2L1|HMGB2|MCM3|RAB3B|RAD51|HYAL2|IGF2BP1	http://amigo.geneontology.org/amigo/term/GO:0048471
vesicle-mediated transport	Gene Ontology	GO:0016192	3	97	0.179874	0.322073	SYT2|CACFD1|ARF5	http://amigo.geneontology.org/amigo/term/GO:0016192
regulation of cell population proliferation	Gene Ontology	GO:0042127	3	97	0.179874	0.322073	INHA|ARX|TFAP2E	http://amigo.geneontology.org/amigo/term/GO:0042127
negative regulation of canonical Wnt signaling pathway	Gene Ontology	GO:0090090	3	97	0.179874	0.322073	SFRP1|GPC3|DKK1	http://amigo.geneontology.org/amigo/term/GO:0090090
metal ion binding	Gene Ontology	GO:0046872	14	714	0.180819	0.322154	DNMT3B|LNX1|SNN|RPL37|ADCY8|MUTYH|HMGCL|TIMM13|TIMM10|AGMAT|TIMM8A|UHRF1|XPNPEP2|ZNF804B	http://amigo.geneontology.org/amigo/term/GO:0046872
histone binding	Gene Ontology	GO:0042393	3	98	0.183522	0.322154	RCC1|NPM3|NPM2	http://amigo.geneontology.org/amigo/term/GO:0042393
platelet formation	Gene Ontology	GO:0030220	1	13	0.186123	0.322154	ZFPM1	http://amigo.geneontology.org/amigo/term/GO:0030220
actin filament-based movement	Gene Ontology	GO:0030048	1	13	0.186123	0.322154	MYO1A	http://amigo.geneontology.org/amigo/term/GO:0030048
aortic valve morphogenesis	Gene Ontology	GO:0003180	1	13	0.186123	0.322154	GATA4	http://amigo.geneontology.org/amigo/term/GO:0003180
negative regulation of osteoclast differentiation	Gene Ontology	GO:0045671	1	13	0.186123	0.322154	SFRP1	http://amigo.geneontology.org/amigo/term/GO:0045671
very long-chain fatty acid biosynthetic process	Gene Ontology	GO:0042761	1	13	0.186123	0.322154	ELOVL3	http://amigo.geneontology.org/amigo/term/GO:0042761
DNA unwinding involved in DNA replication	Gene Ontology	GO:0006268	1	13	0.186123	0.322154	RAD51	http://amigo.geneontology.org/amigo/term/GO:0006268
neuron fate specification	Gene Ontology	GO:0048665	1	13	0.186123	0.322154	FEV	http://amigo.geneontology.org/amigo/term/GO:0048665
proteoglycan biosynthetic process	Gene Ontology	GO:0030166	1	13	0.186123	0.322154	IHH	http://amigo.geneontology.org/amigo/term/GO:0030166
translational elongation	Gene Ontology	GO:0006414	1	13	0.186123	0.322154	RPLP1	http://amigo.geneontology.org/amigo/term/GO:0006414
signal transduction involved in regulation of gene expression	Gene Ontology	GO:0023019	1	13	0.186123	0.322154	MSX1	http://amigo.geneontology.org/amigo/term/GO:0023019
positive regulation of nitric oxide biosynthetic process	Gene Ontology	GO:0045429	1	13	0.186123	0.322154	ASS1	http://amigo.geneontology.org/amigo/term/GO:0045429
positive regulation of release of sequestered calcium ion into cytosol	Gene Ontology	GO:0051281	1	13	0.186123	0.322154	APLNR	http://amigo.geneontology.org/amigo/term/GO:0051281
triglyceride homeostasis	Gene Ontology	GO:0070328	1	13	0.186123	0.322154	PLA2G12B	http://amigo.geneontology.org/amigo/term/GO:0070328
embryonic digestive tract development	Gene Ontology	GO:0048566	1	13	0.186123	0.322154	STRA6	http://amigo.geneontology.org/amigo/term/GO:0048566
embryonic camera-type eye morphogenesis	Gene Ontology	GO:0048596	1	13	0.186123	0.322154	IHH	http://amigo.geneontology.org/amigo/term/GO:0048596
embryonic digestive tract morphogenesis	Gene Ontology	GO:0048557	1	13	0.186123	0.322154	IHH	http://amigo.geneontology.org/amigo/term/GO:0048557
superoxide anion generation	Gene Ontology	GO:0042554	1	13	0.186123	0.322154	SOD1	http://amigo.geneontology.org/amigo/term/GO:0042554
anchored component of plasma membrane	Gene Ontology	GO:0046658	1	13	0.186123	0.322154	GPC3	http://amigo.geneontology.org/amigo/term/GO:0046658
GTP-dependent protein binding	Gene Ontology	GO:0030742	1	13	0.186123	0.322154	RAB3B	http://amigo.geneontology.org/amigo/term/GO:0030742
regulation of calcium ion-dependent exocytosis	Gene Ontology	GO:0017158	1	13	0.186123	0.322154	SYT2	http://amigo.geneontology.org/amigo/term/GO:0017158
5'-nucleotidase activity	Gene Ontology	GO:0008253	1	13	0.186123	0.322154	NT5C1A	http://amigo.geneontology.org/amigo/term/GO:0008253
transporter activity	Gene Ontology	GO:0005215	1	13	0.186123	0.322154	SLC23A3	http://amigo.geneontology.org/amigo/term/GO:0005215
cellular lipid metabolic process	Gene Ontology	GO:0044255	1	13	0.186123	0.322154	FAM135B	http://amigo.geneontology.org/amigo/term/GO:0044255
integral component of mitochondrial outer membrane	Gene Ontology	GO:0031307	1	13	0.186123	0.322154	ABCB6	http://amigo.geneontology.org/amigo/term/GO:0031307
cell-matrix adhesion	Gene Ontology	GO:0007160	2	52	0.186362	0.32217	TMEM8B|VTN	http://amigo.geneontology.org/amigo/term/GO:0007160
receptor complex	Gene Ontology	GO:0043235	4	150	0.188605	0.325454	OSMR|KCTD8|PTPRQ|GPR37	http://amigo.geneontology.org/amigo/term/GO:0043235
cell-cell junction	Gene Ontology	GO:0005911	3	100	0.190875	0.325454	PKP1|FSCN1|SLC2A2	http://amigo.geneontology.org/amigo/term/GO:0005911
actin cytoskeleton organization	Gene Ontology	GO:0030036	3	100	0.190875	0.325454	RHOC|RND2|KLHL17	http://amigo.geneontology.org/amigo/term/GO:0030036
cell migration	Gene Ontology	GO:0016477	4	151	0.191551	0.325454	RHOC|RND2|GPC3|FSCN1	http://amigo.geneontology.org/amigo/term/GO:0016477
GDP binding	Gene Ontology	GO:0019003	2	53	0.191645	0.325454	RAP2C|RAB3B	http://amigo.geneontology.org/amigo/term/GO:0019003
GTP binding	Gene Ontology	GO:0005525	6	261	0.196932	0.325454	RAP2C|TUBAL3|ARF5|RND2|RAB3B|RHOC	http://amigo.geneontology.org/amigo/term/GO:0005525
hydrolase activity	Gene Ontology	GO:0016787	2	54	0.196947	0.325454	NUDT8|ACMSD	http://amigo.geneontology.org/amigo/term/GO:0016787
rRNA processing	Gene Ontology	GO:0006364	2	54	0.196947	0.325454	RPS17|NPM3	http://amigo.geneontology.org/amigo/term/GO:0006364
nuclear matrix	Gene Ontology	GO:0016363	2	54	0.196947	0.325454	LMNB1|UHRF1	http://amigo.geneontology.org/amigo/term/GO:0016363
osteoblast differentiation	Gene Ontology	GO:0001649	2	54	0.196947	0.325454	IHH|SFRP1	http://amigo.geneontology.org/amigo/term/GO:0001649
biosynthetic process	Gene Ontology	GO:0009058	1	14	0.198012	0.325454	GCAT	http://amigo.geneontology.org/amigo/term/GO:0009058
regulation of heart rate	Gene Ontology	GO:0002027	1	14	0.198012	0.325454	CAV3	http://amigo.geneontology.org/amigo/term/GO:0002027
inactivation of MAPK activity	Gene Ontology	GO:0000188	1	14	0.198012	0.325454	DUSP4	http://amigo.geneontology.org/amigo/term/GO:0000188
protein O-linked glycosylation	Gene Ontology	GO:0006493	1	14	0.198012	0.325454	GALNT18	http://amigo.geneontology.org/amigo/term/GO:0006493
cell development	Gene Ontology	GO:0048468	1	14	0.198012	0.325454	IRX2	http://amigo.geneontology.org/amigo/term/GO:0048468
nuclear heterochromatin	Gene Ontology	GO:0005720	1	14	0.198012	0.325454	UHRF1	http://amigo.geneontology.org/amigo/term/GO:0005720
hydrolase activity, hydrolyzing O-glycosyl compounds	Gene Ontology	GO:0004553	1	14	0.198012	0.325454	SI	http://amigo.geneontology.org/amigo/term/GO:0004553
cholesterol efflux	Gene Ontology	GO:0033344	1	14	0.198012	0.325454	APOB	http://amigo.geneontology.org/amigo/term/GO:0033344
exon-exon junction complex	Gene Ontology	GO:0035145	1	14	0.198012	0.325454	RBM8A	http://amigo.geneontology.org/amigo/term/GO:0035145
positive regulation of DNA replication	Gene Ontology	GO:0045740	1	14	0.198012	0.325454	NPM2	http://amigo.geneontology.org/amigo/term/GO:0045740
transferase activity	Gene Ontology	GO:0016740	1	14	0.198012	0.325454	MRPL2	http://amigo.geneontology.org/amigo/term/GO:0016740
Fanconi anaemia nuclear complex	Gene Ontology	GO:0043240	1	14	0.198012	0.325454	FANCG	http://amigo.geneontology.org/amigo/term/GO:0043240
plasma membrane raft	Gene Ontology	GO:0044853	1	14	0.198012	0.325454	MYO1A	http://amigo.geneontology.org/amigo/term/GO:0044853
3'-5' DNA helicase activity	Gene Ontology	GO:0043138	1	14	0.198012	0.325454	MCM5	http://amigo.geneontology.org/amigo/term/GO:0043138
regulation of double-strand break repair via homologous recombination	Gene Ontology	GO:0010569	1	14	0.198012	0.325454	RAD51	http://amigo.geneontology.org/amigo/term/GO:0010569
negative regulation of fibroblast proliferation	Gene Ontology	GO:0048147	1	14	0.198012	0.325454	SFRP1	http://amigo.geneontology.org/amigo/term/GO:0048147
anterograde axonal transport	Gene Ontology	GO:0008089	1	14	0.198012	0.325454	SOD1	http://amigo.geneontology.org/amigo/term/GO:0008089
extrinsic component of plasma membrane	Gene Ontology	GO:0019897	1	14	0.198012	0.325454	SCUBE1	http://amigo.geneontology.org/amigo/term/GO:0019897
cholesterol transfer activity	Gene Ontology	GO:0120020	1	14	0.198012	0.325454	APOB	http://amigo.geneontology.org/amigo/term/GO:0120020
positive regulation of lamellipodium assembly	Gene Ontology	GO:0010592	1	14	0.198012	0.325454	FSCN1	http://amigo.geneontology.org/amigo/term/GO:0010592
synaptic vesicle priming	Gene Ontology	GO:0016082	1	14	0.198012	0.325454	UNC13C	http://amigo.geneontology.org/amigo/term/GO:0016082
snoRNA binding	Gene Ontology	GO:0030515	1	14	0.198012	0.325454	NUDT1	http://amigo.geneontology.org/amigo/term/GO:0030515
oligosaccharide metabolic process	Gene Ontology	GO:0009311	1	14	0.198012	0.325454	ST6GALNAC5	http://amigo.geneontology.org/amigo/term/GO:0009311
antiporter activity	Gene Ontology	GO:0015297	1	14	0.198012	0.325454	SLC25A10	http://amigo.geneontology.org/amigo/term/GO:0015297
negative regulation of fibroblast growth factor receptor signaling pathway	Gene Ontology	GO:0040037	1	14	0.198012	0.325454	SHISA2	http://amigo.geneontology.org/amigo/term/GO:0040037
transforming growth factor beta binding	Gene Ontology	GO:0050431	1	14	0.198012	0.325454	HYAL2	http://amigo.geneontology.org/amigo/term/GO:0050431
heterochromatin	Gene Ontology	GO:0000792	1	14	0.198012	0.325454	TOP2A	http://amigo.geneontology.org/amigo/term/GO:0000792
negative regulation of signaling receptor activity	Gene Ontology	GO:2000272	1	14	0.198012	0.325454	DKK1	http://amigo.geneontology.org/amigo/term/GO:2000272
precatalytic spliceosome	Gene Ontology	GO:0071011	1	14	0.198012	0.325454	SNRPG	http://amigo.geneontology.org/amigo/term/GO:0071011
glutamate receptor activity	Gene Ontology	GO:0008066	1	14	0.198012	0.325454	GRM4	http://amigo.geneontology.org/amigo/term/GO:0008066
magnesium ion binding	Gene Ontology	GO:0000287	4	154	0.200477	0.32912	HMGCL|FEN1|NT5C1A|TOP2A	http://amigo.geneontology.org/amigo/term/GO:0000287
regulation of alternative mRNA splicing, via spliceosome	Gene Ontology	GO:0000381	2	55	0.202267	0.331283	RBFOX3|RBM8A	http://amigo.geneontology.org/amigo/term/GO:0000381
post-embryonic development	Gene Ontology	GO:0009791	2	55	0.202267	0.331283	APOB|ETNK2	http://amigo.geneontology.org/amigo/term/GO:0009791
bicellular tight junction	Gene Ontology	GO:0005923	2	56	0.207603	0.337199	CLDN23|RAP2C	http://amigo.geneontology.org/amigo/term/GO:0005923
DNA biosynthetic process	Gene Ontology	GO:0071897	1	15	0.209727	0.337199	LIG1	http://amigo.geneontology.org/amigo/term/GO:0071897
sulfate transmembrane transporter activity	Gene Ontology	GO:0015116	1	15	0.209727	0.337199	SLC25A10	http://amigo.geneontology.org/amigo/term/GO:0015116
sphingolipid biosynthetic process	Gene Ontology	GO:0030148	1	15	0.209727	0.337199	ELOVL3	http://amigo.geneontology.org/amigo/term/GO:0030148
pharyngeal system development	Gene Ontology	GO:0060037	1	15	0.209727	0.337199	TBX1	http://amigo.geneontology.org/amigo/term/GO:0060037
embryo development	Gene Ontology	GO:0009790	1	15	0.209727	0.337199	DLX4	http://amigo.geneontology.org/amigo/term/GO:0009790
biological_process	Gene Ontology	GO:0008150	1	15	0.209727	0.337199	PALD1	http://amigo.geneontology.org/amigo/term/GO:0008150
positive regulation of mesenchymal cell proliferation	Gene Ontology	GO:0002053	1	15	0.209727	0.337199	IHH	http://amigo.geneontology.org/amigo/term/GO:0002053
TOR signaling	Gene Ontology	GO:0031929	1	15	0.209727	0.337199	EIF4EBP2	http://amigo.geneontology.org/amigo/term/GO:0031929
neuromuscular process	Gene Ontology	GO:0050905	1	15	0.209727	0.337199	STRA6	http://amigo.geneontology.org/amigo/term/GO:0050905
peptidyl-threonine dephosphorylation	Gene Ontology	GO:0035970	1	15	0.209727	0.337199	DUSP4	http://amigo.geneontology.org/amigo/term/GO:0035970
regulation of ventricular cardiac muscle cell membrane repolarization	Gene Ontology	GO:0060307	1	15	0.209727	0.337199	CAV3	http://amigo.geneontology.org/amigo/term/GO:0060307
vacuolar membrane	Gene Ontology	GO:0005774	1	15	0.209727	0.337199	ABCB6	http://amigo.geneontology.org/amigo/term/GO:0005774
cellular response to BMP stimulus	Gene Ontology	GO:0071773	1	15	0.209727	0.337199	SFRP1	http://amigo.geneontology.org/amigo/term/GO:0071773
feeding behavior	Gene Ontology	GO:0007631	1	15	0.209727	0.337199	STRA6	http://amigo.geneontology.org/amigo/term/GO:0007631
activation of MAPK activity	Gene Ontology	GO:0000187	2	57	0.212954	0.341995	GRM4|SOD1	http://amigo.geneontology.org/amigo/term/GO:0000187
kinetochore	Gene Ontology	GO:0000776	2	58	0.218318	0.344692	MAD2L1|CDT1	http://amigo.geneontology.org/amigo/term/GO:0000776
response to antibiotic	Gene Ontology	GO:0046677	1	16	0.221272	0.344692	HYAL2	http://amigo.geneontology.org/amigo/term/GO:0046677
rhythmic process	Gene Ontology	GO:0048511	1	16	0.221272	0.344692	TOP2A	http://amigo.geneontology.org/amigo/term/GO:0048511
positive regulation of DNA binding	Gene Ontology	GO:0043388	1	16	0.221272	0.344692	HMGB2	http://amigo.geneontology.org/amigo/term/GO:0043388
antigen processing and presentation	Gene Ontology	GO:0019882	1	16	0.221272	0.344692	RAB3B	http://amigo.geneontology.org/amigo/term/GO:0019882
U2 snRNP	Gene Ontology	GO:0005686	1	16	0.221272	0.344692	SNRPG	http://amigo.geneontology.org/amigo/term/GO:0005686
mitotic cell cycle checkpoint	Gene Ontology	GO:0007093	1	16	0.221272	0.344692	NABP2	http://amigo.geneontology.org/amigo/term/GO:0007093
four-way junction DNA binding	Gene Ontology	GO:0000400	1	16	0.221272	0.344692	HMGB2	http://amigo.geneontology.org/amigo/term/GO:0000400
megakaryocyte development	Gene Ontology	GO:0035855	1	16	0.221272	0.344692	ZFPM1	http://amigo.geneontology.org/amigo/term/GO:0035855
gap junction channel activity	Gene Ontology	GO:0005243	1	16	0.221272	0.344692	GJB1	http://amigo.geneontology.org/amigo/term/GO:0005243
mitotic spindle assembly checkpoint	Gene Ontology	GO:0007094	1	16	0.221272	0.344692	MAD2L1	http://amigo.geneontology.org/amigo/term/GO:0007094
connexin complex	Gene Ontology	GO:0005922	1	16	0.221272	0.344692	GJB1	http://amigo.geneontology.org/amigo/term/GO:0005922
mitotic G2 DNA damage checkpoint	Gene Ontology	GO:0007095	1	16	0.221272	0.344692	TICRR	http://amigo.geneontology.org/amigo/term/GO:0007095
protein kinase activator activity	Gene Ontology	GO:0030295	1	16	0.221272	0.344692	RPLP1	http://amigo.geneontology.org/amigo/term/GO:0030295
cell aging	Gene Ontology	GO:0007569	1	16	0.221272	0.344692	SOD1	http://amigo.geneontology.org/amigo/term/GO:0007569
autophagosome maturation	Gene Ontology	GO:0097352	1	16	0.221272	0.344692	LIX1	http://amigo.geneontology.org/amigo/term/GO:0097352
reciprocal meiotic recombination	Gene Ontology	GO:0007131	1	16	0.221272	0.344692	RAD51	http://amigo.geneontology.org/amigo/term/GO:0007131
anaphase-promoting complex-dependent catabolic process	Gene Ontology	GO:0031145	1	16	0.221272	0.344692	CDC26	http://amigo.geneontology.org/amigo/term/GO:0031145
negative regulation of mitotic cell cycle	Gene Ontology	GO:0045930	1	16	0.221272	0.344692	BRINP2	http://amigo.geneontology.org/amigo/term/GO:0045930
podosome	Gene Ontology	GO:0002102	1	16	0.221272	0.344692	FSCN1	http://amigo.geneontology.org/amigo/term/GO:0002102
neuronal action potential	Gene Ontology	GO:0019228	1	16	0.221272	0.344692	KCNMB4	http://amigo.geneontology.org/amigo/term/GO:0019228
ferrous iron binding	Gene Ontology	GO:0008198	1	16	0.221272	0.344692	HAAO	http://amigo.geneontology.org/amigo/term/GO:0008198
membrane protein ectodomain proteolysis	Gene Ontology	GO:0006509	1	16	0.221272	0.344692	BACE2	http://amigo.geneontology.org/amigo/term/GO:0006509
female gonad development	Gene Ontology	GO:0008585	1	16	0.221272	0.344692	SFRP1	http://amigo.geneontology.org/amigo/term/GO:0008585
negative regulation of peptidyl-serine phosphorylation	Gene Ontology	GO:0033137	1	16	0.221272	0.344692	DKK1	http://amigo.geneontology.org/amigo/term/GO:0033137
regulation of mitotic spindle assembly	Gene Ontology	GO:1901673	1	16	0.221272	0.344692	RCC1	http://amigo.geneontology.org/amigo/term/GO:1901673
endosome	Gene Ontology	GO:0005768	4	161	0.221764	0.345075	ATP6V0A4|BACE2|ABCB6|RAB3B	http://amigo.geneontology.org/amigo/term/GO:0005768
cellular response to tumor necrosis factor	Gene Ontology	GO:0071356	2	59	0.223693	0.347692	HYAL2|SFRP1	http://amigo.geneontology.org/amigo/term/GO:0071356
protein dimerization activity	Gene Ontology	GO:0046983	3	111	0.232501	0.350347	MYCL|ANO1|MYF6	http://amigo.geneontology.org/amigo/term/GO:0046983
fertilization	Gene Ontology	GO:0009566	1	17	0.232648	0.350347	APOB	http://amigo.geneontology.org/amigo/term/GO:0009566
positive regulation of vasoconstriction	Gene Ontology	GO:0045907	1	17	0.232648	0.350347	HRH2	http://amigo.geneontology.org/amigo/term/GO:0045907
cyclin binding	Gene Ontology	GO:0030332	1	17	0.232648	0.350347	TOP2A	http://amigo.geneontology.org/amigo/term/GO:0030332
positive regulation of filopodium assembly	Gene Ontology	GO:0051491	1	17	0.232648	0.350347	FSCN1	http://amigo.geneontology.org/amigo/term/GO:0051491
rRNA binding	Gene Ontology	GO:0019843	1	17	0.232648	0.350347	RPL37	http://amigo.geneontology.org/amigo/term/GO:0019843
digestive tract development	Gene Ontology	GO:0048565	1	17	0.232648	0.350347	HRH2	http://amigo.geneontology.org/amigo/term/GO:0048565
cholesterol biosynthetic process	Gene Ontology	GO:0006695	1	17	0.232648	0.350347	PMVK	http://amigo.geneontology.org/amigo/term/GO:0006695
negative regulation of epithelial to mesenchymal transition	Gene Ontology	GO:0010719	1	17	0.232648	0.350347	SFRP1	http://amigo.geneontology.org/amigo/term/GO:0010719
adrenal gland development	Gene Ontology	GO:0030325	1	17	0.232648	0.350347	STRA6	http://amigo.geneontology.org/amigo/term/GO:0030325
positive regulation of JUN kinase activity	Gene Ontology	GO:0043507	1	17	0.232648	0.350347	DKK1	http://amigo.geneontology.org/amigo/term/GO:0043507
ribosome	Gene Ontology	GO:0005840	1	17	0.232648	0.350347	RPL22	http://amigo.geneontology.org/amigo/term/GO:0005840
nuclear-transcribed mRNA catabolic process, nonsense-mediated decay	Gene Ontology	GO:0000184	1	17	0.232648	0.350347	RBM8A	http://amigo.geneontology.org/amigo/term/GO:0000184
positive regulation of smooth muscle cell proliferation	Gene Ontology	GO:0048661	1	17	0.232648	0.350347	SERPINF2	http://amigo.geneontology.org/amigo/term/GO:0048661
gamma-aminobutyric acid signaling pathway	Gene Ontology	GO:0007214	1	17	0.232648	0.350347	PLCL2	http://amigo.geneontology.org/amigo/term/GO:0007214
mitotic cell cycle phase transition	Gene Ontology	GO:0044772	1	17	0.232648	0.350347	CCNJL	http://amigo.geneontology.org/amigo/term/GO:0044772
negative regulation of insulin secretion	Gene Ontology	GO:0046676	1	17	0.232648	0.350347	SFRP1	http://amigo.geneontology.org/amigo/term/GO:0046676
pancreas development	Gene Ontology	GO:0031016	1	17	0.232648	0.350347	IHH	http://amigo.geneontology.org/amigo/term/GO:0031016
vesicle membrane	Gene Ontology	GO:0012506	1	17	0.232648	0.350347	CALB1	http://amigo.geneontology.org/amigo/term/GO:0012506
dendrite membrane	Gene Ontology	GO:0032590	1	17	0.232648	0.350347	MPP2	http://amigo.geneontology.org/amigo/term/GO:0032590
embryonic pattern specification	Gene Ontology	GO:0009880	1	17	0.232648	0.350347	IHH	http://amigo.geneontology.org/amigo/term/GO:0009880
proton-transporting ATPase activity, rotational mechanism	Gene Ontology	GO:0046961	1	17	0.232648	0.350347	ATP6V0A4	http://amigo.geneontology.org/amigo/term/GO:0046961
positive regulation of axon extension	Gene Ontology	GO:0045773	1	17	0.232648	0.350347	DBN1	http://amigo.geneontology.org/amigo/term/GO:0045773
regulation of postsynapse organization	Gene Ontology	GO:0099175	1	17	0.232648	0.350347	IL1RAPL1	http://amigo.geneontology.org/amigo/term/GO:0099175
non-canonical Wnt signaling pathway	Gene Ontology	GO:0035567	1	17	0.232648	0.350347	SFRP1	http://amigo.geneontology.org/amigo/term/GO:0035567
positive regulation of interferon-beta production	Gene Ontology	GO:0032728	1	17	0.232648	0.350347	HMGB2	http://amigo.geneontology.org/amigo/term/GO:0032728
triglyceride metabolic process	Gene Ontology	GO:0006641	1	17	0.232648	0.350347	CAV3	http://amigo.geneontology.org/amigo/term/GO:0006641
vesicle transport along actin filament	Gene Ontology	GO:0030050	1	17	0.232648	0.350347	MYO1A	http://amigo.geneontology.org/amigo/term/GO:0030050
extracellular matrix organization	Gene Ontology	GO:0030198	3	112	0.236367	0.355566	COL4A4|COL9A2|VTN	http://amigo.geneontology.org/amigo/term/GO:0030198
cell adhesion	Gene Ontology	GO:0007155	4	166	0.237318	0.356613	CLDN23|CNTNAP5|NCAN|HAPLN3	http://amigo.geneontology.org/amigo/term/GO:0007155
small GTPase mediated signal transduction	Gene Ontology	GO:0007264	2	62	0.239874	0.358376	RHOC|RND2	http://amigo.geneontology.org/amigo/term/GO:0007264
negative regulation of cell migration	Gene Ontology	GO:0030336	2	62	0.239874	0.358376	RAP2C|SFRP1	http://amigo.geneontology.org/amigo/term/GO:0030336
Notch signaling pathway	Gene Ontology	GO:0007219	2	62	0.239874	0.358376	GRIP2|AGXT	http://amigo.geneontology.org/amigo/term/GO:0007219
developmental growth	Gene Ontology	GO:0048589	1	18	0.243859	0.358376	STRA6	http://amigo.geneontology.org/amigo/term/GO:0048589
protein disulfide oxidoreductase activity	Gene Ontology	GO:0015035	1	18	0.243859	0.358376	TXN2	http://amigo.geneontology.org/amigo/term/GO:0015035
regulation of mitochondrial membrane potential	Gene Ontology	GO:0051881	1	18	0.243859	0.358376	SOD1	http://amigo.geneontology.org/amigo/term/GO:0051881
positive regulation of neurogenesis	Gene Ontology	GO:0050769	1	18	0.243859	0.358376	MME	http://amigo.geneontology.org/amigo/term/GO:0050769
positive regulation of DNA repair	Gene Ontology	GO:0045739	1	18	0.243859	0.358376	TMEM161A	http://amigo.geneontology.org/amigo/term/GO:0045739
metalloaminopeptidase activity	Gene Ontology	GO:0070006	1	18	0.243859	0.358376	XPNPEP2	http://amigo.geneontology.org/amigo/term/GO:0070006
extrinsic apoptotic signaling pathway	Gene Ontology	GO:0097191	1	18	0.243859	0.358376	G0S2	http://amigo.geneontology.org/amigo/term/GO:0097191
neuropeptide binding	Gene Ontology	GO:0042923	1	18	0.243859	0.358376	GPR37	http://amigo.geneontology.org/amigo/term/GO:0042923
peptidase activity	Gene Ontology	GO:0008233	1	18	0.243859	0.358376	IHH	http://amigo.geneontology.org/amigo/term/GO:0008233
protein-membrane adaptor activity	Gene Ontology	GO:0043495	1	18	0.243859	0.358376	PDZK1	http://amigo.geneontology.org/amigo/term/GO:0043495
mitochondrial translation	Gene Ontology	GO:0032543	1	18	0.243859	0.358376	MRPL2	http://amigo.geneontology.org/amigo/term/GO:0032543
cellular response to ionizing radiation	Gene Ontology	GO:0071479	1	18	0.243859	0.358376	RAD51	http://amigo.geneontology.org/amigo/term/GO:0071479
cell projection assembly	Gene Ontology	GO:0030031	1	18	0.243859	0.358376	PARVB	http://amigo.geneontology.org/amigo/term/GO:0030031
positive regulation of myoblast differentiation	Gene Ontology	GO:0045663	1	18	0.243859	0.358376	MYF6	http://amigo.geneontology.org/amigo/term/GO:0045663
syntaxin-1 binding	Gene Ontology	GO:0017075	1	18	0.243859	0.358376	UNC13C	http://amigo.geneontology.org/amigo/term/GO:0017075
regulation of MAPK cascade	Gene Ontology	GO:0043408	1	18	0.243859	0.358376	REN	http://amigo.geneontology.org/amigo/term/GO:0043408
bone resorption	Gene Ontology	GO:0045453	1	18	0.243859	0.358376	IHH	http://amigo.geneontology.org/amigo/term/GO:0045453
glutathione metabolic process	Gene Ontology	GO:0006749	1	18	0.243859	0.358376	SOD1	http://amigo.geneontology.org/amigo/term/GO:0006749
actin filament	Gene Ontology	GO:0005884	2	63	0.245282	0.360089	DBN1|MYO1A	http://amigo.geneontology.org/amigo/term/GO:0005884
regulation of transcription, DNA-templated	Gene Ontology	GO:0006355	5	226	0.249254	0.365537	HMGB2|SNAI1|MYBL2|HMGA2|GTF2IRD1	http://amigo.geneontology.org/amigo/term/GO:0006355
transcription, DNA-templated	Gene Ontology	GO:0006351	2	64	0.250693	0.366542	HOXC9|TCF3	http://amigo.geneontology.org/amigo/term/GO:0006351
positive regulation of erythrocyte differentiation	Gene Ontology	GO:0045648	1	19	0.254906	0.366542	HMGB2	http://amigo.geneontology.org/amigo/term/GO:0045648
regulation of protein phosphorylation	Gene Ontology	GO:0001932	1	19	0.254906	0.366542	RAD51	http://amigo.geneontology.org/amigo/term/GO:0001932
positive regulation of cysteine-type endopeptidase activity involved in apoptotic process	Gene Ontology	GO:0043280	1	19	0.254906	0.366542	FOXL2	http://amigo.geneontology.org/amigo/term/GO:0043280
neuronal stem cell population maintenance	Gene Ontology	GO:0097150	1	19	0.254906	0.366542	IGF2BP1	http://amigo.geneontology.org/amigo/term/GO:0097150
regulation of presynapse assembly	Gene Ontology	GO:1905606	1	19	0.254906	0.366542	IL1RAPL1	http://amigo.geneontology.org/amigo/term/GO:1905606
bone morphogenesis	Gene Ontology	GO:0060349	1	19	0.254906	0.366542	MSX1	http://amigo.geneontology.org/amigo/term/GO:0060349
phosphoprotein phosphatase activity	Gene Ontology	GO:0004721	1	19	0.254906	0.366542	DUSP4	http://amigo.geneontology.org/amigo/term/GO:0004721
anaphase-promoting complex	Gene Ontology	GO:0005680	1	19	0.254906	0.366542	CDC26	http://amigo.geneontology.org/amigo/term/GO:0005680
phosphatidylinositol phospholipase C activity	Gene Ontology	GO:0004435	1	19	0.254906	0.366542	PLCL2	http://amigo.geneontology.org/amigo/term/GO:0004435
cellular response to estradiol stimulus	Gene Ontology	GO:0071392	1	19	0.254906	0.366542	SFRP1	http://amigo.geneontology.org/amigo/term/GO:0071392
oligodendrocyte differentiation	Gene Ontology	GO:0048709	1	19	0.254906	0.366542	VTN	http://amigo.geneontology.org/amigo/term/GO:0048709
actin-dependent ATPase activity	Gene Ontology	GO:0030898	1	19	0.254906	0.366542	MYO1A	http://amigo.geneontology.org/amigo/term/GO:0030898
regulation of G protein-coupled receptor signaling pathway	Gene Ontology	GO:0008277	1	19	0.254906	0.366542	KCTD8	http://amigo.geneontology.org/amigo/term/GO:0008277
meiotic cell cycle	Gene Ontology	GO:0051321	1	19	0.254906	0.366542	RAD51	http://amigo.geneontology.org/amigo/term/GO:0051321
regulation of exocytosis	Gene Ontology	GO:0017157	1	19	0.254906	0.366542	RAB3B	http://amigo.geneontology.org/amigo/term/GO:0017157
stem cell differentiation	Gene Ontology	GO:0048863	1	19	0.254906	0.366542	MSX1	http://amigo.geneontology.org/amigo/term/GO:0048863
T-tubule	Gene Ontology	GO:0030315	1	19	0.254906	0.366542	CAV3	http://amigo.geneontology.org/amigo/term/GO:0030315
endoplasmic reticulum	Gene Ontology	GO:0005783	10	524	0.255646	0.367229	RPL36A|KLHL14|WLS|CAV3|ABCB6|SHISA2|SIGMAR1|SRPX|BRINP2|GPR37	http://amigo.geneontology.org/amigo/term/GO:0005783
cell cortex	Gene Ontology	GO:0005938	2	65	0.256108	0.367517	RHOC|RND2	http://amigo.geneontology.org/amigo/term/GO:0005938
focal adhesion	Gene Ontology	GO:0005925	3	118	0.259782	0.372408	PARVB|REXO2|CAV3	http://amigo.geneontology.org/amigo/term/GO:0005925
double-strand break repair via homologous recombination	Gene Ontology	GO:0000724	2	66	0.261525	0.374524	NABP2|RAD51	http://amigo.geneontology.org/amigo/term/GO:0000724
exocytic vesicle	Gene Ontology	GO:0070382	1	20	0.265793	0.377168	SYT2	http://amigo.geneontology.org/amigo/term/GO:0070382
metallocarboxypeptidase activity	Gene Ontology	GO:0004181	1	20	0.265793	0.377168	CPB1	http://amigo.geneontology.org/amigo/term/GO:0004181
endoplasmic reticulum exit site	Gene Ontology	GO:0070971	1	20	0.265793	0.377168	APOB	http://amigo.geneontology.org/amigo/term/GO:0070971
Ran GTPase binding	Gene Ontology	GO:0008536	1	20	0.265793	0.377168	IPO13	http://amigo.geneontology.org/amigo/term/GO:0008536
microfilament motor activity	Gene Ontology	GO:0000146	1	20	0.265793	0.377168	MYO1A	http://amigo.geneontology.org/amigo/term/GO:0000146
regulation of dopamine secretion	Gene Ontology	GO:0014059	1	20	0.265793	0.377168	SYT2	http://amigo.geneontology.org/amigo/term/GO:0014059
retina layer formation	Gene Ontology	GO:0010842	1	20	0.265793	0.377168	CALB1	http://amigo.geneontology.org/amigo/term/GO:0010842
stereocilium	Gene Ontology	GO:0032420	1	20	0.265793	0.377168	RHOC	http://amigo.geneontology.org/amigo/term/GO:0032420
mitogen-activated protein kinase binding	Gene Ontology	GO:0051019	1	20	0.265793	0.377168	DUSP4	http://amigo.geneontology.org/amigo/term/GO:0051019
synaptic vesicle	Gene Ontology	GO:0008021	2	67	0.266943	0.378035	MME|RAB3B	http://amigo.geneontology.org/amigo/term/GO:0008021
chaperone binding	Gene Ontology	GO:0051087	2	67	0.266943	0.378035	TIMM10|SOD1	http://amigo.geneontology.org/amigo/term/GO:0051087
sequence-specific DNA binding	Gene Ontology	GO:0043565	4	177	0.272358	0.38233	FEV|DLX4|RBPJL|IRX2	http://amigo.geneontology.org/amigo/term/GO:0043565
cytokine-mediated signaling pathway	Gene Ontology	GO:0019221	2	68	0.272361	0.38233	OSMR|IL1RAPL1	http://amigo.geneontology.org/amigo/term/GO:0019221
ion channel binding	Gene Ontology	GO:0044325	2	68	0.272361	0.38233	MPP2|CAV3	http://amigo.geneontology.org/amigo/term/GO:0044325
nuclear speck	Gene Ontology	GO:0016607	5	235	0.274075	0.38233	FEV|GCAT|RBM8A|SLC34A1|ALYREF	http://amigo.geneontology.org/amigo/term/GO:0016607
enzyme binding	Gene Ontology	GO:0019899	3	122	0.275557	0.38233	MCM10|EHHADH|HAND1	http://amigo.geneontology.org/amigo/term/GO:0019899
spindle assembly	Gene Ontology	GO:0051225	1	21	0.276521	0.38233	RCC1	http://amigo.geneontology.org/amigo/term/GO:0051225
negative regulation of extrinsic apoptotic signaling pathway via death domain receptors	Gene Ontology	GO:1902042	1	21	0.276521	0.38233	HMGB2	http://amigo.geneontology.org/amigo/term/GO:1902042
replication fork	Gene Ontology	GO:0005657	1	21	0.276521	0.38233	UHRF1	http://amigo.geneontology.org/amigo/term/GO:0005657
calcium-ion regulated exocytosis	Gene Ontology	GO:0017156	1	21	0.276521	0.38233	SYT2	http://amigo.geneontology.org/amigo/term/GO:0017156
developmental process	Gene Ontology	GO:0032502	1	21	0.276521	0.38233	HAND1	http://amigo.geneontology.org/amigo/term/GO:0032502
U4/U6 x U5 tri-snRNP complex	Gene Ontology	GO:0046540	1	21	0.276521	0.38233	SNRPF	http://amigo.geneontology.org/amigo/term/GO:0046540
positive regulation of Wnt signaling pathway	Gene Ontology	GO:0030177	1	21	0.276521	0.38233	WLS	http://amigo.geneontology.org/amigo/term/GO:0030177
cis-regulatory region sequence-specific DNA binding	Gene Ontology	GO:0000987	1	21	0.276521	0.38233	HMGB2	http://amigo.geneontology.org/amigo/term/GO:0000987
filamentous actin	Gene Ontology	GO:0031941	1	21	0.276521	0.38233	MYO1A	http://amigo.geneontology.org/amigo/term/GO:0031941
cyclin-dependent protein kinase holoenzyme complex	Gene Ontology	GO:0000307	1	21	0.276521	0.38233	CCNJL	http://amigo.geneontology.org/amigo/term/GO:0000307
carbohydrate phosphorylation	Gene Ontology	GO:0046835	1	21	0.276521	0.38233	TKFC	http://amigo.geneontology.org/amigo/term/GO:0046835
positive regulation of cell-substrate adhesion	Gene Ontology	GO:0010811	1	21	0.276521	0.38233	VTN	http://amigo.geneontology.org/amigo/term/GO:0010811
negative regulation of TOR signaling	Gene Ontology	GO:0032007	1	21	0.276521	0.38233	TNFAIP8L1	http://amigo.geneontology.org/amigo/term/GO:0032007
ventricular septum development	Gene Ontology	GO:0003281	1	21	0.276521	0.38233	STRA6	http://amigo.geneontology.org/amigo/term/GO:0003281
regulation of multicellular organism growth	Gene Ontology	GO:0040014	1	21	0.276521	0.38233	SOD1	http://amigo.geneontology.org/amigo/term/GO:0040014
response to toxic substance	Gene Ontology	GO:0009636	1	21	0.276521	0.38233	HTR1D	http://amigo.geneontology.org/amigo/term/GO:0009636
regulation of actin filament polymerization	Gene Ontology	GO:0030833	1	21	0.276521	0.38233	DBN1	http://amigo.geneontology.org/amigo/term/GO:0030833
endoribonuclease activity	Gene Ontology	GO:0004521	1	21	0.276521	0.38233	RCL1	http://amigo.geneontology.org/amigo/term/GO:0004521
positive regulation of phagocytosis	Gene Ontology	GO:0050766	1	21	0.276521	0.38233	SOD1	http://amigo.geneontology.org/amigo/term/GO:0050766
dendritic spine	Gene Ontology	GO:0043197	2	69	0.277777	0.38331	MPP2|CALB1	http://amigo.geneontology.org/amigo/term/GO:0043197
regulation of membrane potential	Gene Ontology	GO:0042391	2	69	0.277777	0.38331	CAV3|KCNH8	http://amigo.geneontology.org/amigo/term/GO:0042391
estrogen receptor binding	Gene Ontology	GO:0030331	1	22	0.287092	0.39127	FOXL2	http://amigo.geneontology.org/amigo/term/GO:0030331
extracellular matrix binding	Gene Ontology	GO:0050840	1	22	0.287092	0.39127	VTN	http://amigo.geneontology.org/amigo/term/GO:0050840
basal plasma membrane	Gene Ontology	GO:0009925	1	22	0.287092	0.39127	MYO1A	http://amigo.geneontology.org/amigo/term/GO:0009925
3'-5'-exoribonuclease activity	Gene Ontology	GO:0000175	1	22	0.287092	0.39127	REXO2	http://amigo.geneontology.org/amigo/term/GO:0000175
trans-Golgi network membrane	Gene Ontology	GO:0032588	1	22	0.287092	0.39127	CABP7	http://amigo.geneontology.org/amigo/term/GO:0032588
social behavior	Gene Ontology	GO:0035176	1	22	0.287092	0.39127	EIF4EBP2	http://amigo.geneontology.org/amigo/term/GO:0035176
osteoclast differentiation	Gene Ontology	GO:0030316	1	22	0.287092	0.39127	GPC3	http://amigo.geneontology.org/amigo/term/GO:0030316
protein K11-linked ubiquitination	Gene Ontology	GO:0070979	1	22	0.287092	0.39127	CDC26	http://amigo.geneontology.org/amigo/term/GO:0070979
brush border membrane	Gene Ontology	GO:0031526	1	22	0.287092	0.39127	ATP6V0A4	http://amigo.geneontology.org/amigo/term/GO:0031526
trans-Golgi network	Gene Ontology	GO:0005802	3	125	0.287452	0.39127	MME|BACE2|WLS	http://amigo.geneontology.org/amigo/term/GO:0005802
positive regulation of apoptotic process	Gene Ontology	GO:0043065	3	125	0.287452	0.39127	UNC5C|FOXL2|TOP2A	http://amigo.geneontology.org/amigo/term/GO:0043065
ribonucleoprotein complex binding	Gene Ontology	GO:0043021	1	23	0.29751	0.398385	RPLP1	http://amigo.geneontology.org/amigo/term/GO:0043021
ventricular septum morphogenesis	Gene Ontology	GO:0060412	1	23	0.29751	0.398385	ZFPM1	http://amigo.geneontology.org/amigo/term/GO:0060412
protein localization to nucleus	Gene Ontology	GO:0034504	1	23	0.29751	0.398385	MSX1	http://amigo.geneontology.org/amigo/term/GO:0034504
negative regulation of neuron projection development	Gene Ontology	GO:0010977	1	23	0.29751	0.398385	DKK1	http://amigo.geneontology.org/amigo/term/GO:0010977
microtubule-based process	Gene Ontology	GO:0007017	1	23	0.29751	0.398385	TUBAL3	http://amigo.geneontology.org/amigo/term/GO:0007017
Hsp70 protein binding	Gene Ontology	GO:0030544	1	23	0.29751	0.398385	GPR37	http://amigo.geneontology.org/amigo/term/GO:0030544
response to heat	Gene Ontology	GO:0009408	1	23	0.29751	0.398385	SOD1	http://amigo.geneontology.org/amigo/term/GO:0009408
lamellipodium assembly	Gene Ontology	GO:0030032	1	23	0.29751	0.398385	PARVB	http://amigo.geneontology.org/amigo/term/GO:0030032
adenylate cyclase-inhibiting G protein-coupled receptor signaling pathway	Gene Ontology	GO:0007193	1	23	0.29751	0.398385	GPR37	http://amigo.geneontology.org/amigo/term/GO:0007193
U2-type catalytic step 2 spliceosome	Gene Ontology	GO:0071007	1	23	0.29751	0.398385	SNRPF	http://amigo.geneontology.org/amigo/term/GO:0071007
regulation of neuron projection development	Gene Ontology	GO:0010975	1	23	0.29751	0.398385	SFRP1	http://amigo.geneontology.org/amigo/term/GO:0010975
ureteric bud development	Gene Ontology	GO:0001657	1	23	0.29751	0.398385	SFRP1	http://amigo.geneontology.org/amigo/term/GO:0001657
alpha-tubulin binding	Gene Ontology	GO:0043014	1	23	0.29751	0.398385	CAV3	http://amigo.geneontology.org/amigo/term/GO:0043014
proximal/distal pattern formation	Gene Ontology	GO:0009954	1	23	0.29751	0.398385	HOXC9	http://amigo.geneontology.org/amigo/term/GO:0009954
G protein-coupled receptor activity	Gene Ontology	GO:0004930	5	244	0.299386	0.399776	HTR1D|ADGRD2|HRH2|APLNR|HTR7	http://amigo.geneontology.org/amigo/term/GO:0004930
glucose homeostasis	Gene Ontology	GO:0042593	2	73	0.299404	0.399776	BACE2|CAV3	http://amigo.geneontology.org/amigo/term/GO:0042593
phosphorylation	Gene Ontology	GO:0016310	2	73	0.299404	0.399776	PMVK|ETNK2	http://amigo.geneontology.org/amigo/term/GO:0016310
adenylate cyclase-activating G protein-coupled receptor signaling pathway	Gene Ontology	GO:0007189	2	74	0.304797	0.40631	ADCY8|ADGRD2	http://amigo.geneontology.org/amigo/term/GO:0007189
release of sequestered calcium ion into cytosol	Gene Ontology	GO:0051209	1	24	0.307776	0.40631	TRPA1	http://amigo.geneontology.org/amigo/term/GO:0051209
branching involved in blood vessel morphogenesis	Gene Ontology	GO:0001569	1	24	0.307776	0.40631	IHH	http://amigo.geneontology.org/amigo/term/GO:0001569
synaptic vesicle endocytosis	Gene Ontology	GO:0048488	1	24	0.307776	0.40631	SYT2	http://amigo.geneontology.org/amigo/term/GO:0048488
glucose metabolic process	Gene Ontology	GO:0006006	1	24	0.307776	0.40631	GALM	http://amigo.geneontology.org/amigo/term/GO:0006006
Golgi cisterna membrane	Gene Ontology	GO:0032580	1	24	0.307776	0.40631	ST3GAL1	http://amigo.geneontology.org/amigo/term/GO:0032580
establishment of mitotic spindle orientation	Gene Ontology	GO:0000132	1	24	0.307776	0.40631	MAD2L1	http://amigo.geneontology.org/amigo/term/GO:0000132
cyclin-dependent protein serine/threonine kinase regulator activity	Gene Ontology	GO:0016538	1	24	0.307776	0.40631	CCNJL	http://amigo.geneontology.org/amigo/term/GO:0016538
cleavage furrow	Gene Ontology	GO:0032154	1	24	0.307776	0.40631	RHOC	http://amigo.geneontology.org/amigo/term/GO:0032154
positive regulation of inflammatory response	Gene Ontology	GO:0050729	1	24	0.307776	0.40631	HYAL2	http://amigo.geneontology.org/amigo/term/GO:0050729
Golgi to plasma membrane protein transport	Gene Ontology	GO:0043001	1	24	0.307776	0.40631	AMN	http://amigo.geneontology.org/amigo/term/GO:0043001
neuromuscular junction development	Gene Ontology	GO:0007528	1	24	0.307776	0.40631	UNC13C	http://amigo.geneontology.org/amigo/term/GO:0007528
heparin binding	Gene Ontology	GO:0008201	2	75	0.310181	0.409101	SFRP1|APOB	http://amigo.geneontology.org/amigo/term/GO:0008201
Golgi membrane	Gene Ontology	GO:0000139	4	190	0.314782	0.41459	GALNTL6|WLS|CAV3|GALNT18	http://amigo.geneontology.org/amigo/term/GO:0000139
cell surface receptor signaling pathway	Gene Ontology	GO:0007166	2	76	0.315558	0.41459	TRPA1|ADGRD2	http://amigo.geneontology.org/amigo/term/GO:0007166
postsynaptic membrane	Gene Ontology	GO:0045211	2	76	0.315558	0.41459	DBN1|CALB1	http://amigo.geneontology.org/amigo/term/GO:0045211
cellular response to heat	Gene Ontology	GO:0034605	1	25	0.317892	0.41459	ANO1	http://amigo.geneontology.org/amigo/term/GO:0034605
somatic stem cell population maintenance	Gene Ontology	GO:0035019	1	25	0.317892	0.41459	SFRP1	http://amigo.geneontology.org/amigo/term/GO:0035019
integral component of mitochondrial inner membrane	Gene Ontology	GO:0031305	1	25	0.317892	0.41459	SFXN2	http://amigo.geneontology.org/amigo/term/GO:0031305
skeletal system morphogenesis	Gene Ontology	GO:0048705	1	25	0.317892	0.41459	HYAL2	http://amigo.geneontology.org/amigo/term/GO:0048705
vesicle docking involved in exocytosis	Gene Ontology	GO:0006904	1	25	0.317892	0.41459	RAB3B	http://amigo.geneontology.org/amigo/term/GO:0006904
ubiquitin conjugating enzyme binding	Gene Ontology	GO:0031624	1	25	0.317892	0.41459	FOXL2	http://amigo.geneontology.org/amigo/term/GO:0031624
regulation of neurogenesis	Gene Ontology	GO:0050767	1	25	0.317892	0.41459	HMGB2	http://amigo.geneontology.org/amigo/term/GO:0050767
integral component of presynaptic membrane	Gene Ontology	GO:0099056	1	25	0.317892	0.41459	ADCY8	http://amigo.geneontology.org/amigo/term/GO:0099056
synapse organization	Gene Ontology	GO:0050808	1	25	0.317892	0.41459	NFASC	http://amigo.geneontology.org/amigo/term/GO:0050808
signaling receptor binding	Gene Ontology	GO:0005102	3	133	0.319326	0.416074	NXPH4|REN|AMN	http://amigo.geneontology.org/amigo/term/GO:0005102
negative regulation of neuron apoptotic process	Gene Ontology	GO:0043524	2	77	0.320925	0.417768	BIRC5|SOD1	http://amigo.geneontology.org/amigo/term/GO:0043524
negative regulation of endopeptidase activity	Gene Ontology	GO:0010951	2	78	0.326281	0.420935	ITIH2|SERPINF2	http://amigo.geneontology.org/amigo/term/GO:0010951
anterior/posterior pattern specification	Gene Ontology	GO:0009952	2	78	0.326281	0.420935	HOXC9|MSX1	http://amigo.geneontology.org/amigo/term/GO:0009952
chemoattractant activity	Gene Ontology	GO:0042056	1	26	0.327861	0.420935	HMGB2	http://amigo.geneontology.org/amigo/term/GO:0042056
cellular response to cAMP	Gene Ontology	GO:0071320	1	26	0.327861	0.420935	AQP9	http://amigo.geneontology.org/amigo/term/GO:0071320
RNA processing	Gene Ontology	GO:0006396	1	26	0.327861	0.420935	EXOSC1	http://amigo.geneontology.org/amigo/term/GO:0006396
DNA helicase activity	Gene Ontology	GO:0003678	1	26	0.327861	0.420935	MCM3	http://amigo.geneontology.org/amigo/term/GO:0003678
embryonic forelimb morphogenesis	Gene Ontology	GO:0035115	1	26	0.327861	0.420935	MSX1	http://amigo.geneontology.org/amigo/term/GO:0035115
blood vessel development	Gene Ontology	GO:0001568	1	26	0.327861	0.420935	APLNR	http://amigo.geneontology.org/amigo/term/GO:0001568
positive regulation of protein import into nucleus	Gene Ontology	GO:0042307	1	26	0.327861	0.420935	HYAL2	http://amigo.geneontology.org/amigo/term/GO:0042307
regulation of cyclin-dependent protein serine/threonine kinase activity	Gene Ontology	GO:0000079	1	26	0.327861	0.420935	CCNJL	http://amigo.geneontology.org/amigo/term/GO:0000079
negative regulation of Wnt signaling pathway	Gene Ontology	GO:0030178	1	26	0.327861	0.420935	SHISA2	http://amigo.geneontology.org/amigo/term/GO:0030178
erythrocyte differentiation	Gene Ontology	GO:0030218	1	26	0.327861	0.420935	ZFPM1	http://amigo.geneontology.org/amigo/term/GO:0030218
actin filament bundle assembly	Gene Ontology	GO:0051017	1	26	0.327861	0.420935	FSCN1	http://amigo.geneontology.org/amigo/term/GO:0051017
positive regulation of glucose import	Gene Ontology	GO:0046326	1	26	0.327861	0.420935	GPC3	http://amigo.geneontology.org/amigo/term/GO:0046326
learning	Gene Ontology	GO:0007612	1	26	0.327861	0.420935	SLC12A5	http://amigo.geneontology.org/amigo/term/GO:0007612
regulation of cell shape	Gene Ontology	GO:0008360	2	80	0.336959	0.428446	RHOC|RND2	http://amigo.geneontology.org/amigo/term/GO:0008360
bone mineralization	Gene Ontology	GO:0030282	1	27	0.337684	0.428446	GPC3	http://amigo.geneontology.org/amigo/term/GO:0030282
skin development	Gene Ontology	GO:0043588	1	27	0.337684	0.428446	ABCB6	http://amigo.geneontology.org/amigo/term/GO:0043588
RNA phosphodiester bond hydrolysis, exonucleolytic	Gene Ontology	GO:0090503	1	27	0.337684	0.428446	REXO2	http://amigo.geneontology.org/amigo/term/GO:0090503
outflow tract morphogenesis	Gene Ontology	GO:0003151	1	27	0.337684	0.428446	ZFPM1	http://amigo.geneontology.org/amigo/term/GO:0003151
lipid transport	Gene Ontology	GO:0006869	1	27	0.337684	0.428446	SIGMAR1	http://amigo.geneontology.org/amigo/term/GO:0006869
symporter activity	Gene Ontology	GO:0015293	1	27	0.337684	0.428446	SLC5A12	http://amigo.geneontology.org/amigo/term/GO:0015293
cellular response to retinoic acid	Gene Ontology	GO:0071300	1	27	0.337684	0.428446	BRINP2	http://amigo.geneontology.org/amigo/term/GO:0071300
long-term synaptic potentiation	Gene Ontology	GO:0060291	1	27	0.337684	0.428446	MPP2	http://amigo.geneontology.org/amigo/term/GO:0060291
negative regulation of protein catabolic process	Gene Ontology	GO:0042177	1	27	0.337684	0.428446	MAD2L1	http://amigo.geneontology.org/amigo/term/GO:0042177
integral component of postsynaptic density membrane	Gene Ontology	GO:0099061	1	27	0.337684	0.428446	NETO1	http://amigo.geneontology.org/amigo/term/GO:0099061
negative regulation of osteoblast differentiation	Gene Ontology	GO:0045668	1	27	0.337684	0.428446	SFRP1	http://amigo.geneontology.org/amigo/term/GO:0045668
copper ion binding	Gene Ontology	GO:0005507	1	27	0.337684	0.428446	SOD1	http://amigo.geneontology.org/amigo/term/GO:0005507
proteolysis	Gene Ontology	GO:0006508	5	258	0.339416	0.430254	ECEL1|SFRP1|ESPL1|XPNPEP2|CPB1	http://amigo.geneontology.org/amigo/term/GO:0006508
transmembrane transporter activity	Gene Ontology	GO:0022857	2	81	0.34228	0.433493	SLC23A3|SFXN2	http://amigo.geneontology.org/amigo/term/GO:0022857
phosphatase activity	Gene Ontology	GO:0016791	1	28	0.347364	0.437448	DUSP4	http://amigo.geneontology.org/amigo/term/GO:0016791
regulation of translation	Gene Ontology	GO:0006417	1	28	0.347364	0.437448	RPL38	http://amigo.geneontology.org/amigo/term/GO:0006417
neuron development	Gene Ontology	GO:0048666	1	28	0.347364	0.437448	IHH	http://amigo.geneontology.org/amigo/term/GO:0048666
cholesterol metabolic process	Gene Ontology	GO:0008203	1	28	0.347364	0.437448	APOB	http://amigo.geneontology.org/amigo/term/GO:0008203
cation channel activity	Gene Ontology	GO:0005261	1	28	0.347364	0.437448	TRPM3	http://amigo.geneontology.org/amigo/term/GO:0005261
mitotic spindle assembly	Gene Ontology	GO:0090307	1	28	0.347364	0.437448	MYBL2	http://amigo.geneontology.org/amigo/term/GO:0090307
basolateral plasma membrane	Gene Ontology	GO:0016323	2	82	0.347587	0.437448	ADCY8|SLC19A1	http://amigo.geneontology.org/amigo/term/GO:0016323
signaling receptor activity	Gene Ontology	GO:0038023	2	83	0.352879	0.44371	STRA6|PRTG	http://amigo.geneontology.org/amigo/term/GO:0038023
defense response to Gram-negative bacterium	Gene Ontology	GO:0050829	1	29	0.356903	0.444781	HMGB2	http://amigo.geneontology.org/amigo/term/GO:0050829
positive regulation of Notch signaling pathway	Gene Ontology	GO:0045747	1	29	0.356903	0.444781	NEPRO	http://amigo.geneontology.org/amigo/term/GO:0045747
protein self-association	Gene Ontology	GO:0043621	1	29	0.356903	0.444781	AGXT	http://amigo.geneontology.org/amigo/term/GO:0043621
toxin transport	Gene Ontology	GO:1901998	1	29	0.356903	0.444781	HRH2	http://amigo.geneontology.org/amigo/term/GO:1901998
positive chemotaxis	Gene Ontology	GO:0050918	1	29	0.356903	0.444781	HMGB2	http://amigo.geneontology.org/amigo/term/GO:0050918
lysosome organization	Gene Ontology	GO:0007040	1	29	0.356903	0.444781	NAGLU	http://amigo.geneontology.org/amigo/term/GO:0007040
frizzled binding	Gene Ontology	GO:0005109	1	29	0.356903	0.444781	SFRP1	http://amigo.geneontology.org/amigo/term/GO:0005109
protein kinase C binding	Gene Ontology	GO:0005080	1	29	0.356903	0.444781	TOP2A	http://amigo.geneontology.org/amigo/term/GO:0005080
lateral plasma membrane	Gene Ontology	GO:0016328	1	29	0.356903	0.444781	MYO1A	http://amigo.geneontology.org/amigo/term/GO:0016328
cellular iron ion homeostasis	Gene Ontology	GO:0006879	1	29	0.356903	0.444781	SOD1	http://amigo.geneontology.org/amigo/term/GO:0006879
metalloendopeptidase activity	Gene Ontology	GO:0004222	2	84	0.358157	0.445551	MME|ECEL1	http://amigo.geneontology.org/amigo/term/GO:0004222
peptidyl-tyrosine dephosphorylation	Gene Ontology	GO:0035335	2	85	0.363419	0.450489	DUSP4|PALD1	http://amigo.geneontology.org/amigo/term/GO:0035335
cellular response to UV	Gene Ontology	GO:0034644	1	30	0.366304	0.450489	TMEM161A	http://amigo.geneontology.org/amigo/term/GO:0034644
amyloid-beta binding	Gene Ontology	GO:0001540	1	30	0.366304	0.450489	DLGAP3	http://amigo.geneontology.org/amigo/term/GO:0001540
branching involved in ureteric bud morphogenesis	Gene Ontology	GO:0001658	1	30	0.366304	0.450489	GPC3	http://amigo.geneontology.org/amigo/term/GO:0001658
motor activity	Gene Ontology	GO:0003774	1	30	0.366304	0.450489	MYO1A	http://amigo.geneontology.org/amigo/term/GO:0003774
response to virus	Gene Ontology	GO:0009615	1	30	0.366304	0.450489	APOB	http://amigo.geneontology.org/amigo/term/GO:0009615
embryonic limb morphogenesis	Gene Ontology	GO:0030326	1	30	0.366304	0.450489	DKK1	http://amigo.geneontology.org/amigo/term/GO:0030326
cytokine binding	Gene Ontology	GO:0019955	1	30	0.366304	0.450489	OSMR	http://amigo.geneontology.org/amigo/term/GO:0019955
regulation of blood pressure	Gene Ontology	GO:0008217	1	30	0.366304	0.450489	SOD1	http://amigo.geneontology.org/amigo/term/GO:0008217
positive regulation of epithelial cell proliferation	Gene Ontology	GO:0050679	1	30	0.366304	0.450489	SFRP1	http://amigo.geneontology.org/amigo/term/GO:0050679
endosome to lysosome transport	Gene Ontology	GO:0008333	1	30	0.366304	0.450489	RNF157	http://amigo.geneontology.org/amigo/term/GO:0008333
protein secretion	Gene Ontology	GO:0009306	1	30	0.366304	0.450489	RAB3B	http://amigo.geneontology.org/amigo/term/GO:0009306
microtubule cytoskeleton organization	Gene Ontology	GO:0000226	2	86	0.368664	0.452995	BIRC5|TUBAL3	http://amigo.geneontology.org/amigo/term/GO:0000226
early endosome	Gene Ontology	GO:0005769	3	146	0.371113	0.455605	MME|WLS|RNF157	http://amigo.geneontology.org/amigo/term/GO:0005769
fibrillar center	Gene Ontology	GO:0001650	2	87	0.373893	0.458263	CCDC137|TIMM13	http://amigo.geneontology.org/amigo/term/GO:0001650
hormone-mediated signaling pathway	Gene Ontology	GO:0009755	1	31	0.375567	0.458263	REN	http://amigo.geneontology.org/amigo/term/GO:0009755
bicellular tight junction assembly	Gene Ontology	GO:0070830	1	31	0.375567	0.458263	CLDN23	http://amigo.geneontology.org/amigo/term/GO:0070830
protein-macromolecule adaptor activity	Gene Ontology	GO:0030674	1	31	0.375567	0.458263	FSCN1	http://amigo.geneontology.org/amigo/term/GO:0030674
clathrin binding	Gene Ontology	GO:0030276	1	31	0.375567	0.458263	SYT2	http://amigo.geneontology.org/amigo/term/GO:0030276
negative regulation of protein kinase B signaling	Gene Ontology	GO:0051898	1	31	0.375567	0.458263	HYAL2	http://amigo.geneontology.org/amigo/term/GO:0051898
mRNA binding	Gene Ontology	GO:0003729	3	148	0.379033	0.46209	IGF2BP1|RBFOX3|RBM8A	http://amigo.geneontology.org/amigo/term/GO:0003729
neuron projection morphogenesis	Gene Ontology	GO:0048812	1	32	0.384695	0.46495	DBN1	http://amigo.geneontology.org/amigo/term/GO:0048812
4 iron, 4 sulfur cluster binding	Gene Ontology	GO:0051539	1	32	0.384695	0.46495	MUTYH	http://amigo.geneontology.org/amigo/term/GO:0051539
kinesin complex	Gene Ontology	GO:0005871	1	32	0.384695	0.46495	KIF21B	http://amigo.geneontology.org/amigo/term/GO:0005871
embryonic skeletal system morphogenesis	Gene Ontology	GO:0048704	1	32	0.384695	0.46495	HOXC9	http://amigo.geneontology.org/amigo/term/GO:0048704
negative regulation of cold-induced thermogenesis	Gene Ontology	GO:0120163	1	32	0.384695	0.46495	PLCL2	http://amigo.geneontology.org/amigo/term/GO:0120163
negative regulation of fat cell differentiation	Gene Ontology	GO:0045599	1	32	0.384695	0.46495	ZFPM1	http://amigo.geneontology.org/amigo/term/GO:0045599
positive regulation of fat cell differentiation	Gene Ontology	GO:0045600	1	32	0.384695	0.46495	SFRP1	http://amigo.geneontology.org/amigo/term/GO:0045600
negative regulation of I-kappaB kinase/NF-kappaB signaling	Gene Ontology	GO:0043124	1	32	0.384695	0.46495	PPM1L	http://amigo.geneontology.org/amigo/term/GO:0043124
intermembrane lipid transfer	Gene Ontology	GO:0120009	1	32	0.384695	0.46495	APOB	http://amigo.geneontology.org/amigo/term/GO:0120009
neuromuscular process controlling balance	Gene Ontology	GO:0050885	1	32	0.384695	0.46495	PTPRQ	http://amigo.geneontology.org/amigo/term/GO:0050885
response to endoplasmic reticulum stress	Gene Ontology	GO:0034976	1	33	0.39369	0.47095	SRPX	http://amigo.geneontology.org/amigo/term/GO:0034976
protein peptidyl-prolyl isomerization	Gene Ontology	GO:0000413	1	33	0.39369	0.47095	PPIL1	http://amigo.geneontology.org/amigo/term/GO:0000413
damaged DNA binding	Gene Ontology	GO:0003684	1	33	0.39369	0.47095	HMGB2	http://amigo.geneontology.org/amigo/term/GO:0003684
presynaptic membrane	Gene Ontology	GO:0042734	1	33	0.39369	0.47095	UNC13C	http://amigo.geneontology.org/amigo/term/GO:0042734
transport	Gene Ontology	GO:0006810	1	33	0.39369	0.47095	SLC6A13	http://amigo.geneontology.org/amigo/term/GO:0006810
calcium ion transport	Gene Ontology	GO:0006816	1	33	0.39369	0.47095	CALB1	http://amigo.geneontology.org/amigo/term/GO:0006816
transcription repressor complex	Gene Ontology	GO:0017053	1	33	0.39369	0.47095	ZFPM1	http://amigo.geneontology.org/amigo/term/GO:0017053
receptor-mediated endocytosis	Gene Ontology	GO:0006898	1	33	0.39369	0.47095	AMN	http://amigo.geneontology.org/amigo/term/GO:0006898
peptidyl-prolyl cis-trans isomerase activity	Gene Ontology	GO:0003755	1	33	0.39369	0.47095	PPIL1	http://amigo.geneontology.org/amigo/term/GO:0003755
G1/S transition of mitotic cell cycle	Gene Ontology	GO:0000082	1	33	0.39369	0.47095	RCC1	http://amigo.geneontology.org/amigo/term/GO:0000082
microtubule organizing center	Gene Ontology	GO:0005815	1	33	0.39369	0.47095	NUF2	http://amigo.geneontology.org/amigo/term/GO:0005815
mitochondrial respiratory chain complex I assembly	Gene Ontology	GO:0032981	1	34	0.402554	0.479507	FOXRED1	http://amigo.geneontology.org/amigo/term/GO:0032981
cell redox homeostasis	Gene Ontology	GO:0045454	1	34	0.402554	0.479507	TXN2	http://amigo.geneontology.org/amigo/term/GO:0045454
mitochondrial respiratory chain complex I	Gene Ontology	GO:0005747	1	34	0.402554	0.479507	FOXRED1	http://amigo.geneontology.org/amigo/term/GO:0005747
secretory granule	Gene Ontology	GO:0030141	1	34	0.402554	0.479507	RAB3B	http://amigo.geneontology.org/amigo/term/GO:0030141
growth factor activity	Gene Ontology	GO:0008083	2	93	0.404873	0.481861	INHA|ARTN	http://amigo.geneontology.org/amigo/term/GO:0008083
caveola	Gene Ontology	GO:0005901	1	35	0.411288	0.487839	CAV3	http://amigo.geneontology.org/amigo/term/GO:0005901
mitochondrial membrane	Gene Ontology	GO:0031966	1	35	0.411288	0.487839	NAT8L	http://amigo.geneontology.org/amigo/term/GO:0031966
determination of left/right symmetry	Gene Ontology	GO:0007368	1	35	0.411288	0.487839	DRC1	http://amigo.geneontology.org/amigo/term/GO:0007368
positive regulation of pathway-restricted SMAD protein phosphorylation	Gene Ontology	GO:0010862	1	36	0.419896	0.495343	INHA	http://amigo.geneontology.org/amigo/term/GO:0010862
collagen fibril organization	Gene Ontology	GO:0030199	1	36	0.419896	0.495343	SERPINF2	http://amigo.geneontology.org/amigo/term/GO:0030199
U2-type precatalytic spliceosome	Gene Ontology	GO:0071005	1	36	0.419896	0.495343	SNRPF	http://amigo.geneontology.org/amigo/term/GO:0071005
positive regulation of stress fiber assembly	Gene Ontology	GO:0051496	1	36	0.419896	0.495343	SERPINF2	http://amigo.geneontology.org/amigo/term/GO:0051496
regulation of circadian rhythm	Gene Ontology	GO:0042752	1	36	0.419896	0.495343	TOP2A	http://amigo.geneontology.org/amigo/term/GO:0042752
transcription regulatory region sequence-specific DNA binding	Gene Ontology	GO:0000976	2	96	0.420088	0.495343	HMGA2|SALL3	http://amigo.geneontology.org/amigo/term/GO:0000976
protein-containing complex binding	Gene Ontology	GO:0044877	2	97	0.425116	0.500851	CAV3|NUF2	http://amigo.geneontology.org/amigo/term/GO:0044877
tubulin binding	Gene Ontology	GO:0015631	1	37	0.428377	0.500905	UNC5C	http://amigo.geneontology.org/amigo/term/GO:0015631
nucleotide binding	Gene Ontology	GO:0000166	1	37	0.428377	0.500905	NT5C1A	http://amigo.geneontology.org/amigo/term/GO:0000166
axon cytoplasm	Gene Ontology	GO:1904115	1	37	0.428377	0.500905	SOD1	http://amigo.geneontology.org/amigo/term/GO:1904115
spermatid development	Gene Ontology	GO:0007286	1	37	0.428377	0.500905	FANCG	http://amigo.geneontology.org/amigo/term/GO:0007286
flagellated sperm motility	Gene Ontology	GO:0030317	1	37	0.428377	0.500905	APOB	http://amigo.geneontology.org/amigo/term/GO:0030317
positive regulation of endothelial cell proliferation	Gene Ontology	GO:0001938	1	37	0.428377	0.500905	HMGB2	http://amigo.geneontology.org/amigo/term/GO:0001938
intracellular anatomical structure	Gene Ontology	GO:0005622	1	37	0.428377	0.500905	SNTG2	http://amigo.geneontology.org/amigo/term/GO:0005622
perikaryon	Gene Ontology	GO:0043204	1	37	0.428377	0.500905	RBFOX3	http://amigo.geneontology.org/amigo/term/GO:0043204
mitotic cytokinesis	Gene Ontology	GO:0000281	1	37	0.428377	0.500905	RHOC	http://amigo.geneontology.org/amigo/term/GO:0000281
thymus development	Gene Ontology	GO:0048538	1	38	0.436736	0.506454	TBX1	http://amigo.geneontology.org/amigo/term/GO:0048538
epithelial cell differentiation	Gene Ontology	GO:0030855	1	38	0.436736	0.506454	TST	http://amigo.geneontology.org/amigo/term/GO:0030855
cellular response to oxidative stress	Gene Ontology	GO:0034599	1	38	0.436736	0.506454	TMEM161A	http://amigo.geneontology.org/amigo/term/GO:0034599
myosin complex	Gene Ontology	GO:0016459	1	38	0.436736	0.506454	MYO1A	http://amigo.geneontology.org/amigo/term/GO:0016459
anatomical structure morphogenesis	Gene Ontology	GO:0009653	1	38	0.436736	0.506454	FOXL2	http://amigo.geneontology.org/amigo/term/GO:0009653
negative regulation of ERK1 and ERK2 cascade	Gene Ontology	GO:0070373	1	38	0.436736	0.506454	DUSP4	http://amigo.geneontology.org/amigo/term/GO:0070373
cytokine receptor activity	Gene Ontology	GO:0004896	1	38	0.436736	0.506454	OSMR	http://amigo.geneontology.org/amigo/term/GO:0004896
cytoplasmic microtubule organization	Gene Ontology	GO:0031122	1	39	0.444972	0.512614	CAV3	http://amigo.geneontology.org/amigo/term/GO:0031122
skeletal muscle cell differentiation	Gene Ontology	GO:0035914	1	39	0.444972	0.512614	MYF6	http://amigo.geneontology.org/amigo/term/GO:0035914
G protein-coupled peptide receptor activity	Gene Ontology	GO:0008528	1	39	0.444972	0.512614	GPR37	http://amigo.geneontology.org/amigo/term/GO:0008528
endosomal transport	Gene Ontology	GO:0016197	1	39	0.444972	0.512614	MYO1A	http://amigo.geneontology.org/amigo/term/GO:0016197
regulation of GTPase activity	Gene Ontology	GO:0043087	1	39	0.444972	0.512614	SOD1	http://amigo.geneontology.org/amigo/term/GO:0043087
syntaxin binding	Gene Ontology	GO:0019905	1	39	0.444972	0.512614	SYT2	http://amigo.geneontology.org/amigo/term/GO:0019905
anatomical structure development	Gene Ontology	GO:0048856	1	39	0.444972	0.512614	TFAP2E	http://amigo.geneontology.org/amigo/term/GO:0048856
recycling endosome membrane	Gene Ontology	GO:0055038	1	39	0.444972	0.512614	RAP2C	http://amigo.geneontology.org/amigo/term/GO:0055038
Rac GTPase binding	Gene Ontology	GO:0048365	1	40	0.453088	0.518555	SOD1	http://amigo.geneontology.org/amigo/term/GO:0048365
chloride channel activity	Gene Ontology	GO:0005254	1	40	0.453088	0.518555	ANO1	http://amigo.geneontology.org/amigo/term/GO:0005254
collagen binding	Gene Ontology	GO:0005518	1	40	0.453088	0.518555	CHADL	http://amigo.geneontology.org/amigo/term/GO:0005518
site of double-strand break	Gene Ontology	GO:0035861	1	40	0.453088	0.518555	RAD51	http://amigo.geneontology.org/amigo/term/GO:0035861
microtubule motor activity	Gene Ontology	GO:0003777	1	40	0.453088	0.518555	KIF21B	http://amigo.geneontology.org/amigo/term/GO:0003777
methylated histone binding	Gene Ontology	GO:0035064	1	40	0.453088	0.518555	UHRF1	http://amigo.geneontology.org/amigo/term/GO:0035064
cell fate commitment	Gene Ontology	GO:0045165	1	40	0.453088	0.518555	GATA4	http://amigo.geneontology.org/amigo/term/GO:0045165
cytoplasmic stress granule	Gene Ontology	GO:0010494	1	40	0.453088	0.518555	IGF2BP1	http://amigo.geneontology.org/amigo/term/GO:0010494
positive regulation of cell growth	Gene Ontology	GO:0030307	1	41	0.461086	0.52471	SFRP1	http://amigo.geneontology.org/amigo/term/GO:0030307
ATPase binding	Gene Ontology	GO:0051117	1	41	0.461086	0.52471	ATP6V0A4	http://amigo.geneontology.org/amigo/term/GO:0051117
intercellular bridge	Gene Ontology	GO:0045171	1	41	0.461086	0.52471	FOXL2	http://amigo.geneontology.org/amigo/term/GO:0045171
embryonic digit morphogenesis	Gene Ontology	GO:0042733	1	41	0.461086	0.52471	IHH	http://amigo.geneontology.org/amigo/term/GO:0042733
nucleic acid phosphodiester bond hydrolysis	Gene Ontology	GO:0090305	1	41	0.461086	0.52471	EXO1	http://amigo.geneontology.org/amigo/term/GO:0090305
insulin receptor signaling pathway	Gene Ontology	GO:0008286	1	41	0.461086	0.52471	EIF4EBP2	http://amigo.geneontology.org/amigo/term/GO:0008286
intracellular membrane-bounded organelle	Gene Ontology	GO:0043231	4	237	0.468682	0.530663	RHOC|RND2|LRRC2|AQP9	http://amigo.geneontology.org/amigo/term/GO:0043231
calcium-dependent phospholipid binding	Gene Ontology	GO:0005544	1	42	0.468967	0.530663	SYT2	http://amigo.geneontology.org/amigo/term/GO:0005544
activation of protein kinase activity	Gene Ontology	GO:0032147	1	42	0.468967	0.530663	RPLP1	http://amigo.geneontology.org/amigo/term/GO:0032147
negative regulation of DNA-binding transcription factor activity	Gene Ontology	GO:0043433	1	42	0.468967	0.530663	HAND1	http://amigo.geneontology.org/amigo/term/GO:0043433
positive regulation of nucleic acid-templated transcription	Gene Ontology	GO:1903508	1	42	0.468967	0.530663	RAP2C	http://amigo.geneontology.org/amigo/term/GO:1903508
lipid metabolic process	Gene Ontology	GO:0006629	1	42	0.468967	0.530663	HMGCL	http://amigo.geneontology.org/amigo/term/GO:0006629
excitatory postsynaptic potential	Gene Ontology	GO:0060079	1	42	0.468967	0.530663	MPP2	http://amigo.geneontology.org/amigo/term/GO:0060079
cellular response to hypoxia	Gene Ontology	GO:0071456	1	43	0.476733	0.536852	SFRP1	http://amigo.geneontology.org/amigo/term/GO:0071456
defense response to bacterium	Gene Ontology	GO:0042742	1	43	0.476733	0.536852	LEAP2	http://amigo.geneontology.org/amigo/term/GO:0042742
scavenger receptor activity	Gene Ontology	GO:0005044	1	43	0.476733	0.536852	VTN	http://amigo.geneontology.org/amigo/term/GO:0005044
positive regulation of JNK cascade	Gene Ontology	GO:0046330	1	43	0.476733	0.536852	SERPINF2	http://amigo.geneontology.org/amigo/term/GO:0046330
GABA-ergic synapse	Gene Ontology	GO:0098982	1	43	0.476733	0.536852	CALB1	http://amigo.geneontology.org/amigo/term/GO:0098982
autophagosome	Gene Ontology	GO:0005776	1	43	0.476733	0.536852	SRPX	http://amigo.geneontology.org/amigo/term/GO:0005776
stress fiber	Gene Ontology	GO:0001725	1	44	0.484386	0.543723	FSCN1	http://amigo.geneontology.org/amigo/term/GO:0001725
vasculogenesis	Gene Ontology	GO:0001570	1	44	0.484386	0.543723	APLNR	http://amigo.geneontology.org/amigo/term/GO:0001570
substrate adhesion-dependent cell spreading	Gene Ontology	GO:0034446	1	44	0.484386	0.543723	PARVB	http://amigo.geneontology.org/amigo/term/GO:0034446
positive regulation of neuron projection development	Gene Ontology	GO:0010976	1	45	0.491928	0.548674	IGF2BP1	http://amigo.geneontology.org/amigo/term/GO:0010976
positive regulation of osteoblast differentiation	Gene Ontology	GO:0045669	1	45	0.491928	0.548674	IHH	http://amigo.geneontology.org/amigo/term/GO:0045669
negative regulation of neuron differentiation	Gene Ontology	GO:0045665	1	45	0.491928	0.548674	NEPRO	http://amigo.geneontology.org/amigo/term/GO:0045665
cytoplasmic vesicle membrane	Gene Ontology	GO:0030659	1	45	0.491928	0.548674	WLS	http://amigo.geneontology.org/amigo/term/GO:0030659
cell chemotaxis	Gene Ontology	GO:0060326	1	45	0.491928	0.548674	HMGB2	http://amigo.geneontology.org/amigo/term/GO:0060326
p53 binding	Gene Ontology	GO:0002039	1	45	0.491928	0.548674	MSX1	http://amigo.geneontology.org/amigo/term/GO:0002039
protein localization	Gene Ontology	GO:0008104	1	45	0.491928	0.548674	AMN	http://amigo.geneontology.org/amigo/term/GO:0008104
voltage-gated potassium channel activity	Gene Ontology	GO:0005249	1	46	0.499359	0.556078	KCNH8	http://amigo.geneontology.org/amigo/term/GO:0005249
cellular response to calcium ion	Gene Ontology	GO:0071277	1	46	0.499359	0.556078	SYT2	http://amigo.geneontology.org/amigo/term/GO:0071277
protein heterodimerization activity	Gene Ontology	GO:0046982	3	181	0.504862	0.561759	RCC1|TCF3|TOP2A	http://amigo.geneontology.org/amigo/term/GO:0046982
apical part of cell	Gene Ontology	GO:0045177	1	47	0.506682	0.563047	REN	http://amigo.geneontology.org/amigo/term/GO:0045177
regulation of gene expression	Gene Ontology	GO:0010468	2	114	0.506823	0.563047	IGF2BP1|IHH	http://amigo.geneontology.org/amigo/term/GO:0010468
response to lipopolysaccharide	Gene Ontology	GO:0032496	1	48	0.513898	0.567759	HMGB2	http://amigo.geneontology.org/amigo/term/GO:0032496
positive regulation of protein catabolic process	Gene Ontology	GO:0045732	1	48	0.513898	0.567759	GPC3	http://amigo.geneontology.org/amigo/term/GO:0045732
flavin adenine dinucleotide binding	Gene Ontology	GO:0050660	1	48	0.513898	0.567759	KMO	http://amigo.geneontology.org/amigo/term/GO:0050660
MAPK cascade	Gene Ontology	GO:0000165	1	48	0.513898	0.567759	PPM1L	http://amigo.geneontology.org/amigo/term/GO:0000165
sarcolemma	Gene Ontology	GO:0042383	1	48	0.513898	0.567759	CAV3	http://amigo.geneontology.org/amigo/term/GO:0042383
protein autoubiquitination	Gene Ontology	GO:0051865	1	48	0.513898	0.567759	UHRF1	http://amigo.geneontology.org/amigo/term/GO:0051865
voltage-gated potassium channel complex	Gene Ontology	GO:0008076	1	49	0.521009	0.574257	KCNMB4	http://amigo.geneontology.org/amigo/term/GO:0008076
roof of mouth development	Gene Ontology	GO:0060021	1	49	0.521009	0.574257	MSX1	http://amigo.geneontology.org/amigo/term/GO:0060021
protease binding	Gene Ontology	GO:0002020	1	49	0.521009	0.574257	SERPINF2	http://amigo.geneontology.org/amigo/term/GO:0002020
ATP binding	Gene Ontology	GO:0005524	16	1073	0.52583	0.579116	TRIT1|SGK2|ADCY8|ERCC6L|PMVK|MCM5|TKFC|MYO1A|MCM3|LIG1|RAD51|ABCB6|KIF21B|ASS1|ABCD4|TOP2A	http://amigo.geneontology.org/amigo/term/GO:0005524
positive regulation of DNA-binding transcription factor activity	Gene Ontology	GO:0051091	1	50	0.528017	0.580611	TCF3	http://amigo.geneontology.org/amigo/term/GO:0051091
lung development	Gene Ontology	GO:0030324	1	50	0.528017	0.580611	GPC3	http://amigo.geneontology.org/amigo/term/GO:0030324
protein domain specific binding	Gene Ontology	GO:0019904	2	120	0.533813	0.584536	HMGB2|HOMER3	http://amigo.geneontology.org/amigo/term/GO:0019904
axoneme	Gene Ontology	GO:0005930	1	51	0.534922	0.584536	DRC1	http://amigo.geneontology.org/amigo/term/GO:0005930
positive regulation of phosphatidylinositol 3-kinase signaling	Gene Ontology	GO:0014068	1	51	0.534922	0.584536	PRR5	http://amigo.geneontology.org/amigo/term/GO:0014068
ruffle	Gene Ontology	GO:0001726	1	51	0.534922	0.584536	FSCN1	http://amigo.geneontology.org/amigo/term/GO:0001726
canonical Wnt signaling pathway	Gene Ontology	GO:0060070	1	51	0.534922	0.584536	SFRP1	http://amigo.geneontology.org/amigo/term/GO:0060070
SNARE binding	Gene Ontology	GO:0000149	1	51	0.534922	0.584536	SYT2	http://amigo.geneontology.org/amigo/term/GO:0000149
positive regulation of MAPK cascade	Gene Ontology	GO:0043410	1	51	0.534922	0.584536	GPR37	http://amigo.geneontology.org/amigo/term/GO:0043410
Golgi apparatus	Gene Ontology	GO:0005794	8	534	0.537166	0.586532	BACE2|GALNTL6|NDST1|GALNT18|ARF5|SYNDIG1L|ST6GALNAC5|ABCB6	http://amigo.geneontology.org/amigo/term/GO:0005794
transcription by RNA polymerase II	Gene Ontology	GO:0006366	1	52	0.541726	0.589674	HAND1	http://amigo.geneontology.org/amigo/term/GO:0006366
cellular response to starvation	Gene Ontology	GO:0009267	1	52	0.541726	0.589674	SFRP1	http://amigo.geneontology.org/amigo/term/GO:0009267
molecular adaptor activity	Gene Ontology	GO:0060090	1	52	0.541726	0.589674	CAV3	http://amigo.geneontology.org/amigo/term/GO:0060090
regulation of apoptotic process	Gene Ontology	GO:0042981	1	52	0.541726	0.589674	TNFAIP8L1	http://amigo.geneontology.org/amigo/term/GO:0042981
protein deubiquitination	Gene Ontology	GO:0016579	1	53	0.548431	0.593745	USP43	http://amigo.geneontology.org/amigo/term/GO:0016579
protein import into nucleus	Gene Ontology	GO:0006606	1	53	0.548431	0.593745	IPO13	http://amigo.geneontology.org/amigo/term/GO:0006606
ubiquitin binding	Gene Ontology	GO:0043130	1	53	0.548431	0.593745	TOP2A	http://amigo.geneontology.org/amigo/term/GO:0043130
negative regulation of inflammatory response	Gene Ontology	GO:0050728	1	53	0.548431	0.593745	SOD1	http://amigo.geneontology.org/amigo/term/GO:0050728
positive regulation of cytosolic calcium ion concentration	Gene Ontology	GO:0007204	1	53	0.548431	0.593745	TRPC6	http://amigo.geneontology.org/amigo/term/GO:0007204
positive regulation of cell migration	Gene Ontology	GO:0030335	2	124	0.551238	0.595864	SEMA4B|HOMER3	http://amigo.geneontology.org/amigo/term/GO:0030335
spermatogenesis	Gene Ontology	GO:0007283	2	125	0.555522	0.600033	APOB|SOD1	http://amigo.geneontology.org/amigo/term/GO:0007283
negative regulation of apoptotic process	Gene Ontology	GO:0043066	3	196	0.557627	0.601842	MSX1|MAD2L1|DKK1	http://amigo.geneontology.org/amigo/term/GO:0043066
BMP signaling pathway	Gene Ontology	GO:0030509	1	55	0.561549	0.604678	MSX1	http://amigo.geneontology.org/amigo/term/GO:0030509
smoothened signaling pathway	Gene Ontology	GO:0007224	1	55	0.561549	0.604678	IHH	http://amigo.geneontology.org/amigo/term/GO:0007224
SMAD protein signal transduction	Gene Ontology	GO:0060395	1	55	0.561549	0.604678	INHA	http://amigo.geneontology.org/amigo/term/GO:0060395
microtubule	Gene Ontology	GO:0005874	2	129	0.572368	0.615088	TUBAL3|KIF21B	http://amigo.geneontology.org/amigo/term/GO:0005874
spindle pole	Gene Ontology	GO:0000922	1	57	0.574287	0.615088	MAD2L1	http://amigo.geneontology.org/amigo/term/GO:0000922
microtubule-based movement	Gene Ontology	GO:0007018	1	57	0.574287	0.615088	KIF21B	http://amigo.geneontology.org/amigo/term/GO:0007018
ubiquitin ligase complex	Gene Ontology	GO:0000151	1	57	0.574287	0.615088	GPR37	http://amigo.geneontology.org/amigo/term/GO:0000151
Wnt signaling pathway	Gene Ontology	GO:0016055	1	58	0.580516	0.6195	WLS	http://amigo.geneontology.org/amigo/term/GO:0016055
positive regulation of protein phosphorylation	Gene Ontology	GO:0001934	1	58	0.580516	0.6195	PRR5	http://amigo.geneontology.org/amigo/term/GO:0001934
PML body	Gene Ontology	GO:0016605	1	58	0.580516	0.6195	RAD51	http://amigo.geneontology.org/amigo/term/GO:0016605
hormone activity	Gene Ontology	GO:0005179	1	58	0.580516	0.6195	INHA	http://amigo.geneontology.org/amigo/term/GO:0005179
protein binding	Gene Ontology	GO:0005515	2	131	0.580616	0.6195	NUF2|SOD1	http://amigo.geneontology.org/amigo/term/GO:0005515
cellular calcium ion homeostasis	Gene Ontology	GO:0006874	1	59	0.586655	0.624518	CALB1	http://amigo.geneontology.org/amigo/term/GO:0006874
regulation of cell migration	Gene Ontology	GO:0030334	1	59	0.586655	0.624518	UNC5C	http://amigo.geneontology.org/amigo/term/GO:0030334
cellular response to lipopolysaccharide	Gene Ontology	GO:0071222	1	60	0.592705	0.630002	HMGB2	http://amigo.geneontology.org/amigo/term/GO:0071222
defense response to virus	Gene Ontology	GO:0051607	1	61	0.598666	0.635856	HYAL2	http://amigo.geneontology.org/amigo/term/GO:0051607
negative regulation of transcription, DNA-templated	Gene Ontology	GO:0045892	3	209	0.600529	0.637352	HMGB2|ZNF503|SFRP1	http://amigo.geneontology.org/amigo/term/GO:0045892
regulation of ion transmembrane transport	Gene Ontology	GO:0034765	1	62	0.60454	0.641123	KCNH8	http://amigo.geneontology.org/amigo/term/GO:0034765
cytoskeleton	Gene Ontology	GO:0005856	2	141	0.620094	0.655635	RHOC|RND2	http://amigo.geneontology.org/amigo/term/GO:0005856
phosphatidylinositol binding	Gene Ontology	GO:0035091	1	65	0.621653	0.656788	SNX30	http://amigo.geneontology.org/amigo/term/GO:0035091
lysosome	Gene Ontology	GO:0005764	2	142	0.623881	0.658645	HYAL2|GPC3	http://amigo.geneontology.org/amigo/term/GO:0005764
protein glycosylation	Gene Ontology	GO:0006486	1	66	0.627191	0.660127	ST6GALNAC5	http://amigo.geneontology.org/amigo/term/GO:0006486
integral component of endoplasmic reticulum membrane	Gene Ontology	GO:0030176	1	66	0.627191	0.660127	ELOVL3	http://amigo.geneontology.org/amigo/term/GO:0030176
centriolar satellite	Gene Ontology	GO:0034451	1	66	0.627191	0.660127	PLA2G6	http://amigo.geneontology.org/amigo/term/GO:0034451
cell-cell adhesion	Gene Ontology	GO:0098609	1	67	0.632649	0.664898	PKP1	http://amigo.geneontology.org/amigo/term/GO:0098609
nucleic acid binding	Gene Ontology	GO:0003676	2	145	0.635066	0.666938	ZNF385B|REXO2	http://amigo.geneontology.org/amigo/term/GO:0003676
proton transmembrane transport	Gene Ontology	GO:1902600	1	68	0.638027	0.669546	ATP6V0A4	http://amigo.geneontology.org/amigo/term/GO:1902600
positive regulation of transcription, DNA-templated	Gene Ontology	GO:0045893	3	222	0.640616	0.67176	GATA4|SFRP1|FOXL2	http://amigo.geneontology.org/amigo/term/GO:0045893
chromatin	Gene Ontology	GO:0000785	1	71	0.653694	0.68343	HMGA2	http://amigo.geneontology.org/amigo/term/GO:0000785
endomembrane system	Gene Ontology	GO:0012505	1	71	0.653694	0.68343	WLS	http://amigo.geneontology.org/amigo/term/GO:0012505
calcium ion transmembrane transport	Gene Ontology	GO:0070588	1	72	0.658765	0.688218	TRPC6	http://amigo.geneontology.org/amigo/term/GO:0070588
protein folding	Gene Ontology	GO:0006457	1	74	0.668686	0.698062	PPIL1	http://amigo.geneontology.org/amigo/term/GO:0006457
centriole	Gene Ontology	GO:0005814	1	75	0.673538	0.702604	TOP2A	http://amigo.geneontology.org/amigo/term/GO:0005814
protein homooligomerization	Gene Ontology	GO:0051260	1	76	0.678319	0.707065	KCTD8	http://amigo.geneontology.org/amigo/term/GO:0051260
regulation of cell cycle	Gene Ontology	GO:0051726	1	77	0.68303	0.710919	INHA	http://amigo.geneontology.org/amigo/term/GO:0051726
neuron differentiation	Gene Ontology	GO:0030182	1	77	0.68303	0.710919	IRX2	http://amigo.geneontology.org/amigo/term/GO:0030182
histone deacetylase binding	Gene Ontology	GO:0042826	1	79	0.692247	0.719978	TOP2A	http://amigo.geneontology.org/amigo/term/GO:0042826
protein ubiquitination	Gene Ontology	GO:0016567	3	244	0.701834	0.729407	RNF157|UHRF1|LNX1	http://amigo.geneontology.org/amigo/term/GO:0016567
transcription regulator complex	Gene Ontology	GO:0005667	2	165	0.703048	0.730128	RBPJL|TCF3	http://amigo.geneontology.org/amigo/term/GO:0005667
cell population proliferation	Gene Ontology	GO:0008283	1	85	0.718325	0.74489	MCM10	http://amigo.geneontology.org/amigo/term/GO:0008283
centrosome	Gene Ontology	GO:0005813	4	333	0.727527	0.753875	MCM3|ESPL1|DCTN6|CCNJL	http://amigo.geneontology.org/amigo/term/GO:0005813
external side of plasma membrane	Gene Ontology	GO:0009897	2	174	0.730039	0.755864	SCUBE1|OSMR	http://amigo.geneontology.org/amigo/term/GO:0009897
cytokine activity	Gene Ontology	GO:0005125	1	88	0.730525	0.755864	INHA	http://amigo.geneontology.org/amigo/term/GO:0005125
endoplasmic reticulum membrane	Gene Ontology	GO:0005789	3	257	0.734108	0.75883	KLHL14|SIGMAR1|ABCD4	http://amigo.geneontology.org/amigo/term/GO:0005789
ubiquitin-protein transferase activity	Gene Ontology	GO:0004842	1	89	0.734474	0.75883	LNX1	http://amigo.geneontology.org/amigo/term/GO:0004842
ubiquitin-dependent protein catabolic process	Gene Ontology	GO:0006511	2	179	0.744118	0.766535	USP43|LNX1	http://amigo.geneontology.org/amigo/term/GO:0006511
negative regulation of gene expression	Gene Ontology	GO:0010629	1	92	0.745976	0.767537	HMGB2	http://amigo.geneontology.org/amigo/term/GO:0010629
signal transduction	Gene Ontology	GO:0007165	4	342	0.746186	0.767537	SCUBE1|LRRC2|HPCAL4|ARTN	http://amigo.geneontology.org/amigo/term/GO:0007165
negative regulation of cell population proliferation	Gene Ontology	GO:0008285	2	184	0.757565	0.77867	MSX1|ZNF503	http://amigo.geneontology.org/amigo/term/GO:0008285
protein kinase binding	Gene Ontology	GO:0019901	3	270	0.76357	0.78419	RHOC|UNC5C|RND2	http://amigo.geneontology.org/amigo/term/GO:0019901
oxidoreductase activity	Gene Ontology	GO:0016491	1	97	0.764054	0.78419	FOXRED1	http://amigo.geneontology.org/amigo/term/GO:0016491
positive regulation of GTPase activity	Gene Ontology	GO:0043547	2	187	0.765337	0.784358	ELMOD1|HOMER3	http://amigo.geneontology.org/amigo/term/GO:0043547
ubiquitin protein ligase activity	Gene Ontology	GO:0061630	2	187	0.765337	0.784358	RNF157|UHRF1	http://amigo.geneontology.org/amigo/term/GO:0061630
immune response	Gene Ontology	GO:0006955	1	98	0.767513	0.786014	VTN	http://amigo.geneontology.org/amigo/term/GO:0006955
innate immune response	Gene Ontology	GO:0045087	1	101	0.777588	0.79517	HMGB2	http://amigo.geneontology.org/amigo/term/GO:0045087
serine-type endopeptidase activity	Gene Ontology	GO:0004252	1	101	0.777588	0.79517	CORIN	http://amigo.geneontology.org/amigo/term/GO:0004252
heme binding	Gene Ontology	GO:0020037	1	104	0.787228	0.804441	ABCB6	http://amigo.geneontology.org/amigo/term/GO:0020037
protein stabilization	Gene Ontology	GO:0050821	1	105	0.790347	0.806454	MSX1	http://amigo.geneontology.org/amigo/term/GO:0050821
structural constituent of cytoskeleton	Gene Ontology	GO:0005200	1	105	0.790347	0.806454	TUBAL3	http://amigo.geneontology.org/amigo/term/GO:0005200
intracellular protein transport	Gene Ontology	GO:0006886	2	204	0.805405	0.820624	WLS|ARF5	http://amigo.geneontology.org/amigo/term/GO:0006886
intermediate filament	Gene Ontology	GO:0005882	1	111	0.808131	0.822803	LMNB1	http://amigo.geneontology.org/amigo/term/GO:0005882
positive regulation of ERK1 and ERK2 cascade	Gene Ontology	GO:0070374	1	114	0.816451	0.830068	SERPINF2	http://amigo.geneontology.org/amigo/term/GO:0070374
peptidyl-serine phosphorylation	Gene Ontology	GO:0018105	1	115	0.819143	0.832202	SGK2	http://amigo.geneontology.org/amigo/term/GO:0018105
endocytosis	Gene Ontology	GO:0006897	1	118	0.826986	0.838954	VTN	http://amigo.geneontology.org/amigo/term/GO:0006897
nuclear membrane	Gene Ontology	GO:0031965	1	120	0.832026	0.843456	RCC1	http://amigo.geneontology.org/amigo/term/GO:0031965
transcription corepressor activity	Gene Ontology	GO:0003714	1	124	0.84167	0.852001	DNMT3B	http://amigo.geneontology.org/amigo/term/GO:0003714
angiogenesis	Gene Ontology	GO:0001525	1	126	0.846283	0.856052	HAND1	http://amigo.geneontology.org/amigo/term/GO:0001525
intracellular signal transduction	Gene Ontology	GO:0035556	2	240	0.870768	0.878918	SGK2|UNC13C	http://amigo.geneontology.org/amigo/term/GO:0035556
actin binding	Gene Ontology	GO:0003779	1	140	0.87503	0.88195	PARVB	http://amigo.geneontology.org/amigo/term/GO:0003779
transcription factor binding	Gene Ontology	GO:0008134	1	155	0.899906	0.90572	HMGB2	http://amigo.geneontology.org/amigo/term/GO:0008134
microtubule binding	Gene Ontology	GO:0008017	1	162	0.90976	0.914981	KIF21B	http://amigo.geneontology.org/amigo/term/GO:0008017
GTPase activator activity	Gene Ontology	GO:0005096	1	175	0.925564	0.930209	ELMOD1	http://amigo.geneontology.org/amigo/term/GO:0005096
ubiquitin protein ligase binding	Gene Ontology	GO:0031625	1	190	0.940401	0.944442	GPR37	http://amigo.geneontology.org/amigo/term/GO:0031625
protein serine/threonine kinase activity	Gene Ontology	GO:0004674	1	207	0.953681	0.957095	SGK2	http://amigo.geneontology.org/amigo/term/GO:0004674
positive regulation of cell population proliferation	Gene Ontology	GO:0008284	1	217	0.960068	0.962815	MARCKSL1	http://amigo.geneontology.org/amigo/term/GO:0008284
protein phosphorylation	Gene Ontology	GO:0006468	1	226	0.965062	0.967131	ST3GAL1	http://amigo.geneontology.org/amigo/term/GO:0006468
G protein-coupled receptor signaling pathway	Gene Ontology	GO:0007186	1	249	0.975173	0.976566	APLNR	http://amigo.geneontology.org/amigo/term/GO:0007186
membrane	Gene Ontology	GO:0016020	2	438	0.98886	0.98886	BACE2|RDH8	http://amigo.geneontology.org/amigo/term/GO:0016020
--------------------

## Sheet: Duck-profile1
KEGG enrichment results of duck profile 1 genes
#Term	Database	ID	Input number	Background number	P-Value	Corrected P-Value	Input	Hyperlink
Neuroactive ligand-receptor interaction	KEGG PATHWAY	gga04080	27	333	4.719e-14	6.71042e-11	ADORA1|CCK|HCRT|GABRA4|GABBR2|AGT|OPRL1|GABRA2|CCKBR|HTR2A|GRID2|NPFFR2|OPRM1|GCGR|MTNR1A|P2RY4|DRD4|DRD2|GRIN2B|GRIN2C|GRIN2A|OPRD1|OXTR|CALCB|CRHR2|HTR1A|HTR1B	http://www.genome.jp/kegg-bin/show_pathway?gga04080/gga:100857687%09red/gga:420979%09red/gga:417965%09red/gga:431090%09red/gga:425670%09red/gga:421644%09red/gga:770511%09red/gga:429951%09red/gga:428070%09red/gga:427678%09red/gga:396319%09red/gga:429211%09red/gga:396256%09red/gga:431581%09red/gga:374005%09red/gga:395105%09red/gga:374212%09red/gga:428759%09red/gga:414884%09red/gga:414885%09red/gga:…
Cell cycle	KEGG PATHWAY	gga04110	7	114	0.000677905	0.0271796	CDKN2B|CCNB3|E2F2|PLK1|CDC20|CDK1|CDC45	http://www.genome.jp/kegg-bin/show_pathway?gga04110/gga:396252%09red/gga:424563%09red/gga:425366%09red/gga:416575%09red/gga:416776%09red/gga:396167%09red/gga:395076%09red
Oocyte meiosis	KEGG PATHWAY	gga04114	6	99	0.00173789	0.050411	PLK1|SGO1|CDC20|CDK1|AURKA|MAPK11	http://www.genome.jp/kegg-bin/show_pathway?gga04114/gga:396252%09red/gga:424563%09red/gga:428167%09red/gga:420650%09red/gga:416575%09red/gga:417739%09red
Glutathione metabolism	KEGG PATHWAY	gga00480	4	47	0.00332294	0.0618648	RRM2|IDH2|HPGDS|GGT5	http://www.genome.jp/kegg-bin/show_pathway?gga00480/gga:431056%09red/gga:416943%09red/gga:421936%09red/gga:395863%09red
Progesterone-mediated oocyte maturation	KEGG PATHWAY	gga04914	5	78	0.00333292	0.0618648	CCNB3|CDK1|AURKA|PLK1|MAPK11	http://www.genome.jp/kegg-bin/show_pathway?gga04914/gga:396252%09red/gga:428167%09red/gga:396167%09red/gga:417739%09red/gga:416575%09red
Peroxisome	KEGG PATHWAY	gga04146	5	79	0.00350959	0.0618648	IDH2|EPHX2|PEX5L|DECR2|FAR2	http://www.genome.jp/kegg-bin/show_pathway?gga04146/gga:431056%09red/gga:419043%09red/gga:421999%09red/gga:100858408%09red/gga:429155%09red
beta-Alanine metabolism	KEGG PATHWAY	gga00410	3	29	0.00665746	0.0788908	UPB1|DPYS|ABAT	http://www.genome.jp/kegg-bin/show_pathway?gga00410/gga:420266%09red/gga:416642%09red/gga:416949%09red
Propanoate metabolism	KEGG PATHWAY	gga00640	3	32	0.00855503	0.0890676	ACAT2|ABAT|DLD	http://www.genome.jp/kegg-bin/show_pathway?gga00640/gga:417699%09red/gga:416642%09red/gga:421587%09red
Cellular senescence	KEGG PATHWAY	gga04218	6	143	0.00957538	0.0909861	CDKN2B|CCNB3|E2F2|CDK1|FOXM1|MAPK11	http://www.genome.jp/kegg-bin/show_pathway?gga04218/gga:396252%09red/gga:430534%09red/gga:425366%09red/gga:417739%09red/gga:396167%09red/gga:395076%09red
Tryptophan metabolism	KEGG PATHWAY	gga00380	3	39	0.0141081	0.114036	ALDH8A1|ACAT2|DLD	http://www.genome.jp/kegg-bin/show_pathway?gga00380/gga:417699%09red/gga:421695%09red/gga:421587%09red
Pantothenate and CoA biosynthesis	KEGG PATHWAY	gga00770	2	15	0.0175095	0.124492	UPB1|DPYS	http://www.genome.jp/kegg-bin/show_pathway?gga00770/gga:420266%09red/gga:416949%09red
Valine, leucine and isoleucine degradation	KEGG PATHWAY	gga00280	3	44	0.0190716	0.133595	ACAT2|ABAT|DLD	http://www.genome.jp/kegg-bin/show_pathway?gga00280/gga:417699%09red/gga:416642%09red/gga:421587%09red
Gap junction	KEGG PATHWAY	gga04540	4	84	0.0219639	0.140057	CDK1|GUCY1A2|HTR2A|DRD2	http://www.genome.jp/kegg-bin/show_pathway?gga04540/gga:396252%09red/gga:428252%09red/gga:428070%09red/gga:771678%09red
Adrenergic signaling in cardiomyocytes	KEGG PATHWAY	gga04261	5	128	0.0227808	0.143975	CACNA2D3|AGT|MAPK11|CACNG5|MYL3	http://www.genome.jp/kegg-bin/show_pathway?gga04261/gga:417739%09red/gga:421543%09red/gga:396067%09red/gga:417429%09red/gga:415996%09red
Arachidonic acid metabolism	KEGG PATHWAY	gga00590	3	49	0.0248808	0.151199	EPHX2|HPGDS|GGT5	http://www.genome.jp/kegg-bin/show_pathway?gga00590/gga:421999%09red/gga:416943%09red/gga:395863%09red
Calcium signaling pathway	KEGG PATHWAY	gga04020	6	180	0.0257106	0.155576	CCKBR|GRIN2C|GRIN2A|HTR2A|OXTR|PPIF	http://www.genome.jp/kegg-bin/show_pathway?gga04020/gga:414885%09red/gga:423723%09red/gga:428070%09red/gga:427678%09red/gga:431090%09red/gga:429211%09red
TGF-beta signaling pathway	KEGG PATHWAY	gga04350	4	90	0.0271756	0.161016	CDKN2B|BMP6|BAMBI|GDF6	http://www.genome.jp/kegg-bin/show_pathway?gga04350/gga:420868%09red/gga:428413%09red/gga:395076%09red/gga:107052761%09red
Pentose and glucuronate interconversions	KEGG PATHWAY	gga00040	2	20	0.0285905	0.164318	DCXR|XYLB	http://www.genome.jp/kegg-bin/show_pathway?gga00040/gga:374066%09red/gga:420432%09red
Wnt signaling pathway	KEGG PATHWAY	gga04310	5	141	0.0322989	0.177332	CTBP2|LEF1|BAMBI|WNT9A|WNT6	http://www.genome.jp/kegg-bin/show_pathway?gga04310/gga:423958%09red/gga:395829%09red/gga:428413%09red/gga:395235%09red/gga:395865%09red
Drug metabolism - other enzymes	KEGG PATHWAY	gga00983	3	57	0.0359324	0.190296	UPB1|DPYS|RRM2	http://www.genome.jp/kegg-bin/show_pathway?gga00983/gga:420266%09red/gga:421936%09red/gga:416949%09red
Butanoate metabolism	KEGG PATHWAY	gga00650	2	24	0.0389814	0.201815	ACAT2|ABAT	http://www.genome.jp/kegg-bin/show_pathway?gga00650/gga:416642%09red/gga:421587%09red
Pyrimidine metabolism	KEGG PATHWAY	gga00240	3	59	0.0390289	0.201815	UPB1|DPYS|RRM2	http://www.genome.jp/kegg-bin/show_pathway?gga00240/gga:420266%09red/gga:421936%09red/gga:416949%09red
MAPK signaling pathway	KEGG PATHWAY	gga04010	7	261	0.0446867	0.217618	MKNK2|MAPK11|FGF9|CACNA2D3|FGFR4|CACNG5|NGFR	http://www.genome.jp/kegg-bin/show_pathway?gga04010/gga:395603%09red/gga:425805%09red/gga:417429%09red/gga:429269%09red/gga:417739%09red/gga:378917%09red/gga:415996%09red
Citrate cycle (TCA cycle)	KEGG PATHWAY	gga00020	2	28	0.0505691	0.236488	IDH2|DLD	http://www.genome.jp/kegg-bin/show_pathway?gga00020/gga:431056%09red/gga:417699%09red
p53 signaling pathway	KEGG PATHWAY	gga04115	3	66	0.0508899	0.236488	CDK1|ADGRB1|RRM2	http://www.genome.jp/kegg-bin/show_pathway?gga04115/gga:396252%09red/gga:100859755%09red/gga:421936%09red
Cardiac muscle contraction	KEGG PATHWAY	gga04260	3	66	0.0508899	0.236488	CACNA2D3|CACNG5|MYL3	http://www.genome.jp/kegg-bin/show_pathway?gga04260/gga:396067%09red/gga:417429%09red/gga:415996%09red
Glyoxylate and dicarboxylate metabolism	KEGG PATHWAY	gga00630	2	31	0.059963	0.239369	ACAT2|DLD	http://www.genome.jp/kegg-bin/show_pathway?gga00630/gga:417699%09red/gga:421587%09red
Pyruvate metabolism	KEGG PATHWAY	gga00620	2	32	0.0632174	0.239369	ACAT2|DLD	http://www.genome.jp/kegg-bin/show_pathway?gga00620/gga:417699%09red/gga:421587%09red
FoxO signaling pathway	KEGG PATHWAY	gga04068	4	123	0.0681079	0.239369	CDKN2B|CCNB3|MAPK11|PLK1	http://www.genome.jp/kegg-bin/show_pathway?gga04068/gga:396167%09red/gga:395076%09red/gga:417739%09red/gga:416575%09red
Melanogenesis	KEGG PATHWAY	gga04916	3	91	0.105113	0.243834	LEF1|WNT6|WNT9A	http://www.genome.jp/kegg-bin/show_pathway?gga04916/gga:395829%09red/gga:395235%09red/gga:395865%09red
Notch signaling pathway	KEGG PATHWAY	gga04330	2	44	0.106315	0.245423	CTBP2|MAML3	http://www.genome.jp/kegg-bin/show_pathway?gga04330/gga:423958%09red/gga:422445%09red
Synthesis and degradation of ketone bodies	KEGG PATHWAY	gga00072	1	10	0.125023	0.25146	ACAT2	http://www.genome.jp/kegg-bin/show_pathway?gga00072/gga:421587%09red
Taurine and hypotaurine metabolism	KEGG PATHWAY	gga00430	1	10	0.125023	0.25146	GGT5	http://www.genome.jp/kegg-bin/show_pathway?gga00430/gga:416943%09red
Carbon metabolism	KEGG PATHWAY	gga01200	3	102	0.133952	0.259142	IDH2|ACAT2|DLD	http://www.genome.jp/kegg-bin/show_pathway?gga01200/gga:431056%09red/gga:417699%09red/gga:421587%09red
Lysine degradation	KEGG PATHWAY	gga00310	2	54	0.146576	0.270338	ACAT2|DLD	http://www.genome.jp/kegg-bin/show_pathway?gga00310/gga:417699%09red/gga:421587%09red
2-Oxocarboxylic acid metabolism	KEGG PATHWAY	gga01210	1	13	0.156329	0.275465	IDH2	http://www.genome.jp/kegg-bin/show_pathway?gga01210/gga:431056%09red
Metabolic pathways	KEGG PATHWAY	gga01100	20	1290	0.167051	0.279921	B4GALNT4|DPYS|CMBL|ST6GAL2|ATP6V0D2|DLD|IDH2|LIPC|GYS2|ALDH8A1|ACAT2|GUCY1A2|RRM2|ABAT|GGT5|UPB1|DCXR|EPHX2|XYLB|HPGDS	http://www.genome.jp/kegg-bin/show_pathway?gga01100/gga:431056%09red/gga:416642%09red/gga:418201%09red/gga:770601%09red/gga:421587%09red/gga:416943%09red/gga:420928%09red/gga:421999%09red/gga:374066%09red/gga:403122%09red/gga:421936%09red/gga:420432%09red/gga:420266%09red/gga:416949%09red/gga:417699%09red/gga:427495%09red/gga:771678%09red/gga:421695%09red/gga:420210%09red/gga:395863%09red
Glycerolipid metabolism	KEGG PATHWAY	gga00561	2	60	0.172006	0.285739	LIPC|PLPP4	http://www.genome.jp/kegg-bin/show_pathway?gga00561/gga:427495%09red/gga:428987%09red
Vascular smooth muscle contraction	KEGG PATHWAY	gga04270	3	117	0.177008	0.286354	CALCB|AGT|GUCY1A2	http://www.genome.jp/kegg-bin/show_pathway?gga04270/gga:396256%09red/gga:421543%09red/gga:771678%09red
Terpenoid backbone biosynthesis	KEGG PATHWAY	gga00900	1	19	0.215632	0.312062	ACAT2	http://www.genome.jp/kegg-bin/show_pathway?gga00900/gga:421587%09red
Adherens junction	KEGG PATHWAY	gga04520	2	70	0.215722	0.312062	LEF1|IQGAP3	http://www.genome.jp/kegg-bin/show_pathway?gga04520/gga:395865%09red/gga:415591%09red
Cytokine-cytokine receptor interaction	KEGG PATHWAY	gga04060	4	202	0.238179	0.332264	BMP6|GDF6|CXCL14|NGFR	http://www.genome.jp/kegg-bin/show_pathway?gga04060/gga:420868%09red/gga:395451%09red/gga:107052761%09red/gga:425805%09red
Other types of O-glycan biosynthesis	KEGG PATHWAY	gga00514	1	22	0.243707	0.332264	ST6GAL2	http://www.genome.jp/kegg-bin/show_pathway?gga00514/gga:403122%09red
AGE-RAGE signaling pathway in diabetic complications	KEGG PATHWAY	gga04933	2	90	0.304956	0.379591	AGT|MAPK11	http://www.genome.jp/kegg-bin/show_pathway?gga04933/gga:417739%09red/gga:421543%09red
Base excision repair	KEGG PATHWAY	gga03410	1	29	0.305381	0.379591	NEIL3	http://www.genome.jp/kegg-bin/show_pathway?gga03410/gga:428750%09red
Endocytosis	KEGG PATHWAY	gga04144	4	228	0.307386	0.381416	BIN1|AMPH|FGFR4|SMAP2	http://www.genome.jp/kegg-bin/show_pathway?gga04144/gga:395603%09red/gga:419641%09red/gga:424228%09red/gga:420761%09red
Starch and sucrose metabolism	KEGG PATHWAY	gga00500	1	33	0.338346	0.404309	GYS2	http://www.genome.jp/kegg-bin/show_pathway?gga00500/gga:418201%09red
Fatty acid degradation	KEGG PATHWAY	gga00071	1	33	0.338346	0.404309	ACAT2	http://www.genome.jp/kegg-bin/show_pathway?gga00071/gga:421587%09red
Drug metabolism - cytochrome P450	KEGG PATHWAY	gga00982	1	34	0.34634	0.411099	HPGDS	http://www.genome.jp/kegg-bin/show_pathway?gga00982/gga:395863%09red
Ferroptosis	KEGG PATHWAY	gga04216	1	34	0.34634	0.411099	MAP1LC3C	http://www.genome.jp/kegg-bin/show_pathway?gga04216/gga:421504%09red
Alanine, aspartate and glutamate metabolism	KEGG PATHWAY	gga00250	1	34	0.34634	0.411099	ABAT	http://www.genome.jp/kegg-bin/show_pathway?gga00250/gga:416642%09red
Metabolism of xenobiotics by cytochrome P450	KEGG PATHWAY	gga00980	1	36	0.362042	0.42795	HPGDS	http://www.genome.jp/kegg-bin/show_pathway?gga00980/gga:395863%09red
Glycine, serine and threonine metabolism	KEGG PATHWAY	gga00260	1	37	0.369751	0.434175	DLD	http://www.genome.jp/kegg-bin/show_pathway?gga00260/gga:417699%09red
Regulation of actin cytoskeleton	KEGG PATHWAY	gga04810	3	190	0.412414	0.471425	FGFR4|FGF9|IQGAP3	http://www.genome.jp/kegg-bin/show_pathway?gga04810/gga:378917%09red/gga:395603%09red/gga:415591%09red
Insulin signaling pathway	KEGG PATHWAY	gga04910	2	121	0.438228	0.493397	MKNK2|GYS2	http://www.genome.jp/kegg-bin/show_pathway?gga04910/gga:418201%09red/gga:429269%09red
Purine metabolism	KEGG PATHWAY	gga00230	2	125	0.454467	0.503874	GUCY1A2|RRM2	http://www.genome.jp/kegg-bin/show_pathway?gga00230/gga:421936%09red/gga:771678%09red
N-Glycan biosynthesis	KEGG PATHWAY	gga00510	1	49	0.455329	0.503874	ST6GAL2	http://www.genome.jp/kegg-bin/show_pathway?gga00510/gga:403122%09red
Ubiquitin mediated proteolysis	KEGG PATHWAY	gga04120	2	127	0.462485	0.50902	UBE2C|CDC20	http://www.genome.jp/kegg-bin/show_pathway?gga04120/gga:424563%09red/gga:100859413%09red
Glycolysis / Gluconeogenesis	KEGG PATHWAY	gga00010	1	53	0.481199	0.521543	DLD	http://www.genome.jp/kegg-bin/show_pathway?gga00010/gga:417699%09red
Fatty acid metabolism	KEGG PATHWAY	gga01212	1	53	0.481199	0.521543	ACAT2	http://www.genome.jp/kegg-bin/show_pathway?gga01212/gga:421587%09red
RIG-I-like receptor signaling pathway	KEGG PATHWAY	gga04622	1	57	0.505844	0.544519	MAPK11	http://www.genome.jp/kegg-bin/show_pathway?gga04622/gga:417739%09red
VEGF signaling pathway	KEGG PATHWAY	gga04370	1	58	0.511821	0.54929	MAPK11	http://www.genome.jp/kegg-bin/show_pathway?gga04370/gga:417739%09red
Mitophagy - animal	KEGG PATHWAY	gga04137	1	58	0.511821	0.54929	OPTN	http://www.genome.jp/kegg-bin/show_pathway?gga04137/gga:374079%09red
mTOR signaling pathway	KEGG PATHWAY	gga04150	2	140	0.512863	0.549579	WNT6|WNT9A	http://www.genome.jp/kegg-bin/show_pathway?gga04150/gga:395829%09red/gga:395235%09red
Biosynthesis of amino acids	KEGG PATHWAY	gga01230	1	60	0.523559	0.559898	IDH2	http://www.genome.jp/kegg-bin/show_pathway?gga01230/gga:431056%09red
PPAR signaling pathway	KEGG PATHWAY	gga03320	1	64	0.546198	0.580922	FABP3	http://www.genome.jp/kegg-bin/show_pathway?gga03320/gga:419557%09red
Salmonella infection	KEGG PATHWAY	gga05132	1	70	0.578162	0.609901	MAPK11	http://www.genome.jp/kegg-bin/show_pathway?gga05132/gga:417739%09red
ErbB signaling pathway	KEGG PATHWAY	gga04012	1	78	0.617317	0.644039	BTC	http://www.genome.jp/kegg-bin/show_pathway?gga04012/gga:448833%09red
ECM-receptor interaction	KEGG PATHWAY	gga04512	1	83	0.639928	0.664702	LAMA1	http://www.genome.jp/kegg-bin/show_pathway?gga04512/gga:374016%09red
GnRH signaling pathway	KEGG PATHWAY	gga04912	1	84	0.644287	0.667338	MAPK11	http://www.genome.jp/kegg-bin/show_pathway?gga04912/gga:417739%09red
Toll-like receptor signaling pathway	KEGG PATHWAY	gga04620	1	84	0.644287	0.667338	MAPK11	http://www.genome.jp/kegg-bin/show_pathway?gga04620/gga:417739%09red
C-type lectin receptor signaling pathway	KEGG PATHWAY	gga04625	1	87	0.657053	0.677542	MAPK11	http://www.genome.jp/kegg-bin/show_pathway?gga04625/gga:417739%09red
Glycerophospholipid metabolism	KEGG PATHWAY	gga00564	1	94	0.685093	0.702887	PLPP4	http://www.genome.jp/kegg-bin/show_pathway?gga00564/gga:428987%09red
Lysosome	KEGG PATHWAY	gga04142	1	110	0.740899	0.755781	ATP6V0D2	http://www.genome.jp/kegg-bin/show_pathway?gga04142/gga:420210%09red
Oxidative phosphorylation	KEGG PATHWAY	gga00190	1	113	0.750207	0.763633	ATP6V0D2	http://www.genome.jp/kegg-bin/show_pathway?gga00190/gga:420210%09red
Apelin signaling pathway	KEGG PATHWAY	gga04371	1	119	0.767837	0.779346	MYL3	http://www.genome.jp/kegg-bin/show_pathway?gga04371/gga:396067%09red
Ribosome	KEGG PATHWAY	gga03010	1	120	0.770652	0.780532	MRPL12	http://www.genome.jp/kegg-bin/show_pathway?gga03010/gga:769031%09red
Cell adhesion molecules (CAMs)	KEGG PATHWAY	gga04514	1	122	0.776181	0.785572	IGSF11	http://www.genome.jp/kegg-bin/show_pathway?gga04514/gga:418346%09red
NOD-like receptor signaling pathway	KEGG PATHWAY	gga04621	1	124	0.781577	0.789348	MAPK11	http://www.genome.jp/kegg-bin/show_pathway?gga04621/gga:417739%09red
Phagosome	KEGG PATHWAY	gga04145	1	132	0.801895	0.807002	ATP6V0D2	http://www.genome.jp/kegg-bin/show_pathway?gga04145/gga:420210%09red
RNA transport	KEGG PATHWAY	gga03013	1	132	0.801895	0.807002	NUP210	http://www.genome.jp/kegg-bin/show_pathway?gga03013/gga:415977%09red
Influenza A	KEGG PATHWAY	gga05164	1	135	0.809018	0.813596	KPNA2	http://www.genome.jp/kegg-bin/show_pathway?gga05164/gga:417420%09red
Tight junction	KEGG PATHWAY	gga04530	1	156	0.852224	0.855836	SLC9A3R1	http://www.genome.jp/kegg-bin/show_pathway?gga04530/gga:422108%09red
Focal adhesion	KEGG PATHWAY	gga04510	1	189	0.901289	0.902559	LAMA1	http://www.genome.jp/kegg-bin/show_pathway?gga04510/gga:374016%09red
GO enrichment results of duck profile 1 genes
#Term	Database	ID	Input number	Background number	P-Value	Corrected P-Value	Input	Hyperlink
integral component of plasma membrane	Gene Ontology	GO:0005887	35	646	5.69305e-13	4.04776e-10	IYD|TMEM130|LMBR1L|CD72|TENM1|STBD1|GABRA4|DSCAM|OPRL1|GABRA2|MFSD2A|HTR2A|SCNN1A|SYNDIG1|KCNH5|NPFFR2|SLC24A2|OPRM1|SLC26A6|SLC26A7|GCGR|FGFR4|SLC15A1|SEMA3A|KCNH4|GJA5|DRD4|DRD2|SLC16A4|HTR1A|TRABD2B|OPRD1|OXTR|CDHR2|HTR1B	http://amigo.geneontology.org/amigo/term/GO:0005887
embryonic limb morphogenesis	Gene Ontology	GO:0030326	7	30	2.61571e-07	0.00012385	GJA5|HOXA10|HOXC10|HNF1A|FGF9|LEF1|DLX6	http://amigo.geneontology.org/amigo/term/GO:0030326
glutamatergic synapse	Gene Ontology	GO:0098978	14	199	3.48383e-07	0.00012385	SEMA3A|GRID2|DRD4|ARHGAP22|DRD2|CBLN1|CPLX2|GRIN2C|GRIN2A|KPNA2|PTPRO|CTBP2|PPM1H|CACNG5	http://amigo.geneontology.org/amigo/term/GO:0098978
dendrite	Gene Ontology	GO:0030425	12	168	2.0824e-06	0.000592234	IGSF9B|DRD4|DRD2|HTR1A|SCGN|HTR2A|KLHL1|DSCAM|CRHR2|ADGRB1|HTR1B|GCHFR	http://amigo.geneontology.org/amigo/term/GO:0030425
neuron projection	Gene Ontology	GO:0043005	12	193	7.95611e-06	0.0018856	OPRM1|GRIN2B|SCGN|TENM1|GRIN2A|OPRD1|GABRA4|HCRT|GABBR2|GABRA2|OPRL1|IQGAP3	http://amigo.geneontology.org/amigo/term/GO:0043005
extracellular space	Gene Ontology	GO:0005615	24	731	1.73101e-05	0.00351643	PCSK9|FGF9|MFGE8|FABP3|CCK|AGT|SORL1|CPA6|GDF6|ADGRB1|LAMA1|LIPC|WNT9A|FIBCD1|VWA2|COL23A1|ADAMTS20|CPN1|SEMA3A|BMP6|MASP1|BTC|MMP9|CALCB	http://amigo.geneontology.org/amigo/term/GO:0005615
long-term synaptic potentiation	Gene Ontology	GO:0060291	5	27	3.8094e-05	0.00677121	GRIN2B|CRHR2|GRIN2A|SLC24A2|GRIN2C	http://amigo.geneontology.org/amigo/term/GO:0060291
postsynaptic density membrane	Gene Ontology	GO:0098839	4	16	8.63624e-05	0.0128317	GRIN2B|GRIN2C|GRIN2A|CACNG5	http://amigo.geneontology.org/amigo/term/GO:0098839
neuropeptide signaling pathway	Gene Ontology	GO:0007218	7	81	9.54761e-05	0.0128317	SORL1|NPFFR2|OPRM1|TENM1|OPRD1|HCRT|OPRL1	http://amigo.geneontology.org/amigo/term/GO:0007218
neuropeptide binding	Gene Ontology	GO:0042923	4	18	0.000127934	0.0128317	SORL1|OPRM1|OPRD1|OPRL1	http://amigo.geneontology.org/amigo/term/GO:0042923
ionotropic glutamate receptor signaling pathway	Gene Ontology	GO:0035235	4	18	0.000127934	0.0128317	GRIN2B|GRIN2C|GRIN2A|GRID2	http://amigo.geneontology.org/amigo/term/GO:0035235
identical protein binding	Gene Ontology	GO:0042802	21	678	0.000129164	0.0128317	ARID3A|PRAG1|OPTN|DRD2|PLK1|DCXR|DRD4|ROBO2|VWA2|GDF6|PBLD|CBLN1|HNF1A|MYBPC3|CEP57L1|ABAT|MMP9|HTR2A|RALYL|BIN1|USP2	http://amigo.geneontology.org/amigo/term/GO:0042802
NMDA glutamate receptor activity	Gene Ontology	GO:0004972	3	6	0.000138384	0.0128317	GRIN2B|GRIN2C|GRIN2A	http://amigo.geneontology.org/amigo/term/GO:0004972
opioid receptor signaling pathway	Gene Ontology	GO:0038003	3	6	0.000138384	0.0128317	OPRM1|OPRD1|OPRL1	http://amigo.geneontology.org/amigo/term/GO:0038003
neurotransmitter receptor activity	Gene Ontology	GO:0030594	6	60	0.000145056	0.0128317	DRD4|HTR2A|GABRA4|HTR1A|HTR1B|GABRA2	http://amigo.geneontology.org/amigo/term/GO:0030594
ligand-gated ion channel activity	Gene Ontology	GO:0015276	4	19	0.000153403	0.0128317	GRIN2B|GRIN2C|GRIN2A|GRID2	http://amigo.geneontology.org/amigo/term/GO:0015276
NMDA selective glutamate receptor complex	Gene Ontology	GO:0017146	3	7	0.000195927	0.0154782	GRIN2B|GRIN2C|GRIN2A	http://amigo.geneontology.org/amigo/term/GO:0017146
excitatory postsynaptic potential	Gene Ontology	GO:0060079	5	42	0.000250336	0.0166491	ADORA1|GRIN2C|GRIN2A|GRIN2B|GRID2	http://amigo.geneontology.org/amigo/term/GO:0060079
G protein-coupled serotonin receptor activity	Gene Ontology	GO:0004993	4	22	0.000251719	0.0166491	DRD4|HTR2A|HTR1A|HTR1B	http://amigo.geneontology.org/amigo/term/GO:0004993
behavioral response to cocaine	Gene Ontology	GO:0048148	3	8	0.000266996	0.0166491	DRD4|DRD2|ABAT	http://amigo.geneontology.org/amigo/term/GO:0048148
peptide binding	Gene Ontology	GO:0042277	5	43	0.000276713	0.0166491	OPRM1|OXTR|NPFFR2|OPRD1|OPRL1	http://amigo.geneontology.org/amigo/term/GO:0042277
GABA-ergic synapse	Gene Ontology	GO:0098982	5	43	0.000276713	0.0166491	PTPRO|DRD2|CTBP2|IGSF9B|GABRA2	http://amigo.geneontology.org/amigo/term/GO:0098982
G protein-coupled receptor activity	Gene Ontology	GO:0004930	11	244	0.00029047	0.0166491	DRD2|DRD4|NPFFR2|OPRL1|OPRM1|HTR2A|OPRD1|OXTR|HTR1A|ADGRB1|HTR1B	http://amigo.geneontology.org/amigo/term/GO:0004930
G protein-coupled receptor signaling pathway, coupled to cyclic nucleotide second messenger	Gene Ontology	GO:0007187	4	23	0.000292706	0.0166491	DRD4|HTR2A|HTR1A|HTR1B	http://amigo.geneontology.org/amigo/term/GO:0007187
positive regulation of actin filament polymerization	Gene Ontology	GO:0030838	4	26	0.000444255	0.0239412	BAIAP2L2|TENM1|EVL|BIN1	http://amigo.geneontology.org/amigo/term/GO:0030838
vasoconstriction	Gene Ontology	GO:0042310	3	10	0.000454581	0.0239412	AGT|HTR1A|HTR1B	http://amigo.geneontology.org/amigo/term/GO:0042310
positive regulation of neuron differentiation	Gene Ontology	GO:0045666	5	49	0.000481848	0.024471	BMP6|NEUROD1|GDF6|LIN28A|GDPD5	http://amigo.geneontology.org/amigo/term/GO:0045666
integral component of postsynaptic density membrane	Gene Ontology	GO:0099061	4	27	0.000505262	0.0247753	PTPRO|LRFN2|GRIN2A|GRID2	http://amigo.geneontology.org/amigo/term/GO:0099061
apical plasma membrane	Gene Ontology	GO:0016324	8	144	0.000534263	0.0253241	SCNN1A|CUBN|SLC9A3R1|SLC23A1|SLC26A6|PTPRO|ATP6V0D2|CDHR2	http://amigo.geneontology.org/amigo/term/GO:0016324
transmitter-gated ion channel activity involved in regulation of postsynaptic membrane potential	Gene Ontology	GO:1904315	4	28	0.000572	0.0254807	GABRA2|GABRA4|GRIN2C|GRID2	http://amigo.geneontology.org/amigo/term/GO:1904315
negative regulation of epithelial cell migration	Gene Ontology	GO:0010633	3	11	0.000573405	0.0254807	SEMA3A|EVL|PBLD	http://amigo.geneontology.org/amigo/term/GO:0010633
drug binding	Gene Ontology	GO:0008144	4	29	0.000644765	0.0271796	DRD2|DRD4|HTR2A|HTR1B	http://amigo.geneontology.org/amigo/term/GO:0008144
serotonin binding	Gene Ontology	GO:0051378	3	12	0.000710376	0.0271796	HTR2A|HTR1A|HTR1B	http://amigo.geneontology.org/amigo/term/GO:0051378
response to amphetamine	Gene Ontology	GO:0001975	3	12	0.000710376	0.0271796	DRD4|GRIN2A|DRD2	http://amigo.geneontology.org/amigo/term/GO:0001975
G2/M transition of mitotic cell cycle	Gene Ontology	GO:0000086	4	30	0.000723852	0.0271796	PLK1|CDK1|FOXM1|USH1C	http://amigo.geneontology.org/amigo/term/GO:0000086
cholesterol homeostasis	Gene Ontology	GO:0042632	5	54	0.000726317	0.0271796	EPHX2|LIPC|PCSK9|FABP3|SLC37A4	http://amigo.geneontology.org/amigo/term/GO:0042632
transporter activity	Gene Ontology	GO:0005215	3	13	0.000866532	0.0315951	SLC23A1|SLC51A|MFSD2A	http://amigo.geneontology.org/amigo/term/GO:0005215
actin filament binding	Gene Ontology	GO:0051015	8	164	0.00119496	0.0420775	ROBO2|VILL|ABLIM1|CORO2B|USH1C|ABLIM2|BIN1|IQGAP3	http://amigo.geneontology.org/amigo/term/GO:0051015
cytoplasm	Gene Ontology	GO:0005737	45	2299	0.00121321	0.0420775	FGF9|PLK1|SCEL|USP2|KLHL1|DCLK3|TENM1|NGFR|HCRT|TRIM54|LRRC61|PPM1H|PRC1|IQGAP3|OPTN|SLC9A3R1|ARL4C|DPYS|MKNK2|PCBP4|HNF1A|SCNN1A|TTLL12|VGLL2|GCHFR|BFSP2|PBLD|VILL|BAMBI|NEUROD1|RHOBTB3|GABBR2|GLRX|NELL1|LEF1|CCNB3|GINS1|SLC23A1|CDK1|GYS2|HOXA10|PPIF|A1CF|HTR1B|ARHGAP19	http://amigo.geneontology.org/amigo/term/GO:0005737
rhythmic process	Gene Ontology	GO:0048511	3	16	0.0014598	0.0467527	CDK1|USP2|DTL	http://amigo.geneontology.org/amigo/term/GO:0048511
plasma membrane organization	Gene Ontology	GO:0007009	3	16	0.0014598	0.0467527	BAIAP2L2|SLC9A3R1|OTOF	http://amigo.geneontology.org/amigo/term/GO:0007009
positive regulation of synapse assembly	Gene Ontology	GO:0051965	4	37	0.00147952	0.0467527	CBLN1|SYNDIG1|ADGRB1|GRID2	http://amigo.geneontology.org/amigo/term/GO:0051965
synaptic vesicle membrane	Gene Ontology	GO:0030672	4	37	0.00147952	0.0467527	SYNGR1|AMPH|SLC17A8|OTOF	http://amigo.geneontology.org/amigo/term/GO:0030672
calcium ion binding	Gene Ontology	GO:0005509	14	447	0.00153757	0.0475311	MFGE8|CUBN|CDH18|EDIL3|VWA2|MASP1|OTOF|SCGN|MYL3|SPOCK3|NELL1|HPGDS|CDHR2|IQGAP3	http://amigo.geneontology.org/amigo/term/GO:0005509
positive regulation of vascular associated smooth muscle cell proliferation	Gene Ontology	GO:1904707	3	17	0.00170217	0.050411	FGF9|HTR1B|MMP9	http://amigo.geneontology.org/amigo/term/GO:1904707
gamma-aminobutyric acid signaling pathway	Gene Ontology	GO:0007214	3	17	0.00170217	0.050411	GABRA4|GABBR2|GABRA2	http://amigo.geneontology.org/amigo/term/GO:0007214
perinuclear region of cytoplasm	Gene Ontology	GO:0048471	11	307	0.00177254	0.050411	OPTN|SCEL|SLC9A3R1|USP2|TENM1|PCSK9|STBD1|GDPD5|HCRT|ADGRB1|AURKA	http://amigo.geneontology.org/amigo/term/GO:0048471
homophilic cell adhesion via plasma membrane adhesion molecules	Gene Ontology	GO:0007156	6	100	0.00182387	0.0508538	IGSF9B|CDH18|CDHR2|ROBO2|IGSF11|DSCAM	http://amigo.geneontology.org/amigo/term/GO:0007156
heterophilic cell-cell adhesion via plasma membrane cell adhesion molecules	Gene Ontology	GO:0007157	3	18	0.00196825	0.0538242	TENM1|CBLN1|GRID2	http://amigo.geneontology.org/amigo/term/GO:0007157
regulation of membrane potential	Gene Ontology	GO:0042391	5	69	0.00201847	0.054156	KCNH5|GABRA4|DLD|GABRA2|KCNH4	http://amigo.geneontology.org/amigo/term/GO:0042391
neuronal cell body	Gene Ontology	GO:0043025	7	140	0.00209863	0.0552641	IGSF9B|GDPD5|DSCAM|KLHL1|HCRT|FRMD7|GABRA2	http://amigo.geneontology.org/amigo/term/GO:0043025
protein heterodimerization activity	Gene Ontology	GO:0046982	8	181	0.00216524	0.0553718	BMP6|NEUROD1|GRIN2B|SLC51A|TENM1|BOK|AURKA|GABBR2	http://amigo.geneontology.org/amigo/term/GO:0046982
cytoskeleton	Gene Ontology	GO:0005856	7	141	0.00218061	0.0553718	AMPH|EVL|PLEKHH1|TENM1|RHOBTB3|FRMD7|BIN1	http://amigo.geneontology.org/amigo/term/GO:0005856
sensory perception of pain	Gene Ontology	GO:0019233	3	19	0.00225883	0.0553803	OPRM1|GRIN2A|OPRL1	http://amigo.geneontology.org/amigo/term/GO:0019233
spindle midzone	Gene Ontology	GO:0051233	3	19	0.00225883	0.0553803	PLK1|CDCA8|AURKA	http://amigo.geneontology.org/amigo/term/GO:0051233
chemical synaptic transmission	Gene Ontology	GO:0007268	6	107	0.00251916	0.0586277	DRD4|HTR2A|GABRA4|HTR1A|HTR1B|GABRA2	http://amigo.geneontology.org/amigo/term/GO:0007268
transmembrane transport	Gene Ontology	GO:0055085	8	189	0.00279637	0.0586277	GJA5|SLC37A4|SLC22A23|SLC19A2|MFSD2A|SLC16A4|SLC51A|SLC43A3	http://amigo.geneontology.org/amigo/term/GO:0055085
cellular response to arsenic-containing substance	Gene Ontology	GO:0071243	2	5	0.00292726	0.0586277	MKNK2|PPIF	http://amigo.geneontology.org/amigo/term/GO:0071243
transepithelial chloride transport	Gene Ontology	GO:0030321	2	5	0.00292726	0.0586277	P2RY4|SLC26A6	http://amigo.geneontology.org/amigo/term/GO:0030321
negative regulation of voltage-gated calcium channel activity	Gene Ontology	GO:1901386	2	5	0.00292726	0.0586277	DRD4|DRD2	http://amigo.geneontology.org/amigo/term/GO:1901386
dopamine binding	Gene Ontology	GO:0035240	2	5	0.00292726	0.0586277	DRD4|DRD2	http://amigo.geneontology.org/amigo/term/GO:0035240
paraxial mesoderm formation	Gene Ontology	GO:0048341	2	5	0.00292726	0.0586277	LEF1|HNF1A	http://amigo.geneontology.org/amigo/term/GO:0048341
serotonin metabolic process	Gene Ontology	GO:0042428	2	5	0.00292726	0.0586277	GRIN2A|HTR1A	http://amigo.geneontology.org/amigo/term/GO:0042428
homologous chromosome segregation	Gene Ontology	GO:0045143	2	5	0.00292726	0.0586277	PLK1|SGO1	http://amigo.geneontology.org/amigo/term/GO:0045143
regulation of timing of cell differentiation	Gene Ontology	GO:0048505	2	5	0.00292726	0.0586277	FGF9|GDPD5	http://amigo.geneontology.org/amigo/term/GO:0048505
phospholipase C-activating dopamine receptor signaling pathway	Gene Ontology	GO:0060158	2	5	0.00292726	0.0586277	SLC9A3R1|DRD2	http://amigo.geneontology.org/amigo/term/GO:0060158
chromosome passenger complex	Gene Ontology	GO:0032133	2	5	0.00292726	0.0586277	CDCA8|AURKA	http://amigo.geneontology.org/amigo/term/GO:0032133
regulation of cellular response to stress	Gene Ontology	GO:0080135	2	5	0.00292726	0.0586277	CORO2B|OPRM1	http://amigo.geneontology.org/amigo/term/GO:0080135
response to wounding	Gene Ontology	GO:0009611	3	22	0.00328477	0.0618648	GRIN2C|GRIN2A|AURKA	http://amigo.geneontology.org/amigo/term/GO:0009611
brush border membrane	Gene Ontology	GO:0031526	3	22	0.00328477	0.0618648	SLC9A3R1|CDHR2|SLC26A6	http://amigo.geneontology.org/amigo/term/GO:0031526
growth cone	Gene Ontology	GO:0030426	4	47	0.00332294	0.0618648	DSCAM|FRMD7|NGFR|GDPD5	http://amigo.geneontology.org/amigo/term/GO:0030426
lamellipodium assembly	Gene Ontology	GO:0030032	3	23	0.00368039	0.0618648	PTPRO|ABLIM1|ABLIM2	http://amigo.geneontology.org/amigo/term/GO:0030032
regulation of cytosolic calcium ion concentration	Gene Ontology	GO:0051480	3	23	0.00368039	0.0618648	SCGN|CALCB|BOK	http://amigo.geneontology.org/amigo/term/GO:0051480
adenylate cyclase-inhibiting G protein-coupled receptor signaling pathway	Gene Ontology	GO:0007193	3	23	0.00368039	0.0618648	OPRM1|OPRD1|OPRL1	http://amigo.geneontology.org/amigo/term/GO:0007193
insulin secretion	Gene Ontology	GO:0030073	3	23	0.00368039	0.0618648	MAFA|NEUROD1|HNF1A	http://amigo.geneontology.org/amigo/term/GO:0030073
response to glucose	Gene Ontology	GO:0009749	3	23	0.00368039	0.0618648	MAFA|NEUROD1|HNF1A	http://amigo.geneontology.org/amigo/term/GO:0009749
dopamine metabolic process	Gene Ontology	GO:0042417	2	6	0.00387199	0.0618648	GRIN2A|DRD2	http://amigo.geneontology.org/amigo/term/GO:0042417
phagocytosis, recognition	Gene Ontology	GO:0006910	2	6	0.00387199	0.0618648	ADGRB1|MFGE8	http://amigo.geneontology.org/amigo/term/GO:0006910
regulation of G2/M transition of mitotic cell cycle	Gene Ontology	GO:0010389	2	6	0.00387199	0.0618648	KCNH5|CCNB3	http://amigo.geneontology.org/amigo/term/GO:0010389
cerebellar granule cell differentiation	Gene Ontology	GO:0021707	2	6	0.00387199	0.0618648	CBLN1|GRID2	http://amigo.geneontology.org/amigo/term/GO:0021707
regulation of behavior	Gene Ontology	GO:0050795	2	6	0.00387199	0.0618648	HTR1A|HTR1B	http://amigo.geneontology.org/amigo/term/GO:0050795
apolipoprotein binding	Gene Ontology	GO:0034185	2	6	0.00387199	0.0618648	LIPC|PCSK9	http://amigo.geneontology.org/amigo/term/GO:0034185
microvillus membrane	Gene Ontology	GO:0031528	2	6	0.00387199	0.0618648	SLC9A3R1|CDHR2	http://amigo.geneontology.org/amigo/term/GO:0031528
adult walking behavior	Gene Ontology	GO:0007628	3	24	0.00410385	0.0634312	DMRT3|DRD2|KLHL1	http://amigo.geneontology.org/amigo/term/GO:0007628
mitotic sister chromatid segregation	Gene Ontology	GO:0000070	3	24	0.00410385	0.0634312	PLK1|CDCA8|SGO1	http://amigo.geneontology.org/amigo/term/GO:0000070
spindle microtubule	Gene Ontology	GO:0005876	3	24	0.00410385	0.0634312	PLK1|CDK1|AURKA	http://amigo.geneontology.org/amigo/term/GO:0005876
cell division	Gene Ontology	GO:0051301	5	83	0.00428389	0.065502	CCNB3|CDK1|CDCA8|SPAG5|CKS1B	http://amigo.geneontology.org/amigo/term/GO:0051301
microtubule binding	Gene Ontology	GO:0008017	7	162	0.00454539	0.0687612	TPX2|PLK1|KIF26A|CEP57L1|TRIM54|PRC1|MAP1LC3C	http://amigo.geneontology.org/amigo/term/GO:0008017
nitric oxide mediated signal transduction	Gene Ontology	GO:0007263	2	7	0.00493873	0.0697012	MAFA|NEUROD1	http://amigo.geneontology.org/amigo/term/GO:0007263
positive regulation of ubiquitin protein ligase activity	Gene Ontology	GO:1904668	2	7	0.00493873	0.0697012	PLK1|CDC20	http://amigo.geneontology.org/amigo/term/GO:1904668
thyroid hormone metabolic process	Gene Ontology	GO:0042403	2	7	0.00493873	0.0697012	IYD|DIO3	http://amigo.geneontology.org/amigo/term/GO:0042403
adenylate cyclase-inhibiting serotonin receptor signaling pathway	Gene Ontology	GO:0007198	2	7	0.00493873	0.0697012	HTR1A|HTR1B	http://amigo.geneontology.org/amigo/term/GO:0007198
positive regulation of synaptic plasticity	Gene Ontology	GO:0031915	2	7	0.00493873	0.0697012	CPLX2|CDC20	http://amigo.geneontology.org/amigo/term/GO:0031915
regulation of dopamine metabolic process	Gene Ontology	GO:0042053	2	7	0.00493873	0.0697012	DRD4|HTR1A	http://amigo.geneontology.org/amigo/term/GO:0042053
nucleus	Gene Ontology	GO:0005634	45	2478	0.00495065	0.0697012	DPF3|DMRT3|MOV10|DTL|PLK1|DCLK3|TENM1|BOK|FOXM1|MAPK11|MAFA|RALYL|NKX2-4|IQGAP3|OPTN|CDK1|NR2F6|BHLHE22|HOXA10|MKNK2|PCBP4|HNF1A|PTBP3|CDCA8|GCHFR|CITED4|CCNB3|LBX2|LIN28A|VGLL2|GLRX|LEF1|DLX6|ARID3A|PRAG1|NEUROD1|NEUROD6|ETV4|LMO1|UBE2C|A1CF|SCGN|KPNA2|CTBP2|HNF4G	http://amigo.geneontology.org/amigo/term/GO:0005634
negative regulation of Wnt signaling pathway	Gene Ontology	GO:0030178	3	26	0.00503653	0.0702151	TRABD2B|FGF9|APCDD1L	http://amigo.geneontology.org/amigo/term/GO:0030178
transmembrane signaling receptor activity	Gene Ontology	GO:0004888	4	54	0.00528301	0.072235	SORL1|GABBR2|LMBR1L|CD72	http://amigo.geneontology.org/amigo/term/GO:0004888
skeletal system development	Gene Ontology	GO:0001501	4	54	0.00528301	0.072235	HOXC10|HOXA10|GJA5|MMP9	http://amigo.geneontology.org/amigo/term/GO:0001501
Wnt-protein binding	Gene Ontology	GO:0017147	3	27	0.00554678	0.0738047	PTPRO|TRABD2B|APCDD1L	http://amigo.geneontology.org/amigo/term/GO:0017147
negative regulation of protein catabolic process	Gene Ontology	GO:0042177	3	27	0.00554678	0.0738047	GRIN2C|GRIN2A|ADGRB1	http://amigo.geneontology.org/amigo/term/GO:0042177
DNA-binding transcription factor activity	Gene Ontology	GO:0003700	8	216	0.00603325	0.0738047	DMRT3|HNF4G|NR2F6|HNF1A|FOXM1|MAFA|DLX6|NKX2-4	http://amigo.geneontology.org/amigo/term/GO:0003700
neurogenesis	Gene Ontology	GO:0022008	3	28	0.00608694	0.0738047	BTBD6|BHLHE22|GRIN2A	http://amigo.geneontology.org/amigo/term/GO:0022008
cholesterol metabolic process	Gene Ontology	GO:0008203	3	28	0.00608694	0.0738047	LIPC|PCSK9|HNF1A	http://amigo.geneontology.org/amigo/term/GO:0008203
neuron development	Gene Ontology	GO:0048666	3	28	0.00608694	0.0738047	TENM1|NR2F6|NEUROD1	http://amigo.geneontology.org/amigo/term/GO:0048666
long-chain fatty acid transport	Gene Ontology	GO:0015909	2	8	0.00612444	0.0738047	MFSD2A|FABP3	http://amigo.geneontology.org/amigo/term/GO:0015909
oxygen carrier activity	Gene Ontology	GO:0005344	2	8	0.00612444	0.0738047	NGB|MB	http://amigo.geneontology.org/amigo/term/GO:0005344
pronucleus	Gene Ontology	GO:0045120	2	8	0.00612444	0.0738047	HNF1A|AURKA	http://amigo.geneontology.org/amigo/term/GO:0045120
adenylate cyclase-activating dopamine receptor signaling pathway	Gene Ontology	GO:0007191	2	8	0.00612444	0.0738047	OPRM1|SLC9A3R1	http://amigo.geneontology.org/amigo/term/GO:0007191
negative regulation of amyloid-beta formation	Gene Ontology	GO:1902430	2	8	0.00612444	0.0738047	SORL1|BIN1	http://amigo.geneontology.org/amigo/term/GO:1902430
oxygen transport	Gene Ontology	GO:0015671	2	8	0.00612444	0.0738047	NGB|MB	http://amigo.geneontology.org/amigo/term/GO:0015671
anaphase-promoting complex binding	Gene Ontology	GO:0010997	2	8	0.00612444	0.0738047	PLK1|CDC20	http://amigo.geneontology.org/amigo/term/GO:0010997
signal transduction involved in G2 DNA damage checkpoint	Gene Ontology	GO:0072425	2	8	0.00612444	0.0738047	PLK1|DTL	http://amigo.geneontology.org/amigo/term/GO:0072425
regulation of mitotic cell cycle	Gene Ontology	GO:0007346	3	29	0.00665746	0.0788908	IQGAP3|CKS1B|TTLL12	http://amigo.geneontology.org/amigo/term/GO:0007346
protein kinase binding	Gene Ontology	GO:0019901	9	270	0.00705368	0.0799992	CCNB3|TPX2|PLK1|CKS1B|FOXM1|RHOBTB3|CTBP2|IQGAP3|AURKA	http://amigo.geneontology.org/amigo/term/GO:0019901
regulation of cytokinesis	Gene Ontology	GO:0032465	3	30	0.00725872	0.0799992	PLK1|PRC1|AURKA	http://amigo.geneontology.org/amigo/term/GO:0032465
exocyst localization	Gene Ontology	GO:0051601	2	9	0.00742609	0.0799992	EXOC3L4|STXBP6	http://amigo.geneontology.org/amigo/term/GO:0051601
bile acid and bile salt transport	Gene Ontology	GO:0015721	2	9	0.00742609	0.0799992	SLC51A|HNF1A	http://amigo.geneontology.org/amigo/term/GO:0015721
behavioral response to ethanol	Gene Ontology	GO:0048149	2	9	0.00742609	0.0799992	OPRM1|DRD2	http://amigo.geneontology.org/amigo/term/GO:0048149
inhibitory extracellular ligand-gated ion channel activity	Gene Ontology	GO:0005237	2	9	0.00742609	0.0799992	GABRA4|GABRA2	http://amigo.geneontology.org/amigo/term/GO:0005237
inhibitory synapse	Gene Ontology	GO:0060077	2	9	0.00742609	0.0799992	IGSF9B|GABRA2	http://amigo.geneontology.org/amigo/term/GO:0060077
regulation of sodium ion transport	Gene Ontology	GO:0002028	2	9	0.00742609	0.0799992	DRD2|NKAIN1	http://amigo.geneontology.org/amigo/term/GO:0002028
condensed nuclear chromosome, centromeric region	Gene Ontology	GO:0000780	2	9	0.00742609	0.0799992	SGO1|AURKA	http://amigo.geneontology.org/amigo/term/GO:0000780
response to ethanol	Gene Ontology	GO:0045471	2	9	0.00742609	0.0799992	GRIN2B|GRIN2A	http://amigo.geneontology.org/amigo/term/GO:0045471
benzodiazepine receptor activity	Gene Ontology	GO:0008503	2	9	0.00742609	0.0799992	GABRA4|GABRA2	http://amigo.geneontology.org/amigo/term/GO:0008503
prepulse inhibition	Gene Ontology	GO:0060134	2	9	0.00742609	0.0799992	DRD2|GRID2	http://amigo.geneontology.org/amigo/term/GO:0060134
peptide hormone binding	Gene Ontology	GO:0017046	3	31	0.00789113	0.0843698	CCKBR|GCGR|CRHR2	http://amigo.geneontology.org/amigo/term/GO:0017046
positive regulation of transcription by RNA polymerase II	Gene Ontology	GO:0045944	18	779	0.00845831	0.0890676	ARID3A|DPF3|NEUROD1|NEUROD6|ETV4|DLX6|LMO1|HNF4G|HOXA10|HOXC10|HNF1A|FOXM1|BMP6|VGLL2|MAFA|CTBP2|LEF1|NKX2-4	http://amigo.geneontology.org/amigo/term/GO:0045944
regulation of synapse organization	Gene Ontology	GO:0050807	2	10	0.00884074	0.0890676	SEMA3A|PTPRO	http://amigo.geneontology.org/amigo/term/GO:0050807
synaptic transmission, GABAergic	Gene Ontology	GO:0051932	2	10	0.00884074	0.0890676	GABRA4|GABRA2	http://amigo.geneontology.org/amigo/term/GO:0051932
oxalate transmembrane transporter activity	Gene Ontology	GO:0019531	2	10	0.00884074	0.0890676	SLC26A6|SLC26A7	http://amigo.geneontology.org/amigo/term/GO:0019531
transmission of nerve impulse	Gene Ontology	GO:0019226	2	10	0.00884074	0.0890676	DMRT3|CACNG5	http://amigo.geneontology.org/amigo/term/GO:0019226
regulation of Wnt signaling pathway	Gene Ontology	GO:0030111	2	10	0.00884074	0.0890676	LEF1|HNF1A	http://amigo.geneontology.org/amigo/term/GO:0030111
oxalate transport	Gene Ontology	GO:0019532	2	10	0.00884074	0.0890676	SLC26A6|SLC26A7	http://amigo.geneontology.org/amigo/term/GO:0019532
cell-cell junction	Gene Ontology	GO:0005911	5	100	0.00895687	0.0890676	LAMA1|FGFR4|IQGAP3|NGFR|IGSF11	http://amigo.geneontology.org/amigo/term/GO:0005911
actin cytoskeleton organization	Gene Ontology	GO:0030036	5	100	0.00895687	0.0890676	CORO2B|SLC9A3R1|ABLIM2|XIRP1|RHOBTB3	http://amigo.geneontology.org/amigo/term/GO:0030036
brush border	Gene Ontology	GO:0005903	3	33	0.00925074	0.0907211	CUBN|USH1C|SLC15A1	http://amigo.geneontology.org/amigo/term/GO:0005903
receptor-mediated endocytosis	Gene Ontology	GO:0006898	3	33	0.00925074	0.0907211	SORL1|CUBN|LMBR1L	http://amigo.geneontology.org/amigo/term/GO:0006898
fibroblast growth factor receptor signaling pathway	Gene Ontology	GO:0008543	3	34	0.00997857	0.0909861	FGFR4|FGF9|IQGAP3	http://amigo.geneontology.org/amigo/term/GO:0008543
ventricular cardiac muscle tissue morphogenesis	Gene Ontology	GO:0055010	2	11	0.0103655	0.0909861	MYBPC3|TNNI1	http://amigo.geneontology.org/amigo/term/GO:0055010
pre-miRNA processing	Gene Ontology	GO:0031054	2	11	0.0103655	0.0909861	LIN28B|LIN28A	http://amigo.geneontology.org/amigo/term/GO:0031054
regulation of neurotransmitter secretion	Gene Ontology	GO:0046928	2	11	0.0103655	0.0909861	CPLX2|HCRT	http://amigo.geneontology.org/amigo/term/GO:0046928
positive regulation of release of cytochrome c from mitochondria	Gene Ontology	GO:0090200	2	11	0.0103655	0.0909861	PPIF|MMP9	http://amigo.geneontology.org/amigo/term/GO:0090200
synaptic transmission, dopaminergic	Gene Ontology	GO:0001963	2	11	0.0103655	0.0909861	DRD4|DRD2	http://amigo.geneontology.org/amigo/term/GO:0001963
GABA-gated chloride ion channel activity	Gene Ontology	GO:0022851	2	11	0.0103655	0.0909861	GABRA4|GABRA2	http://amigo.geneontology.org/amigo/term/GO:0022851
positive regulation of epidermal growth factor receptor signaling pathway	Gene Ontology	GO:0045742	2	11	0.0103655	0.0909861	AGT|MMP9	http://amigo.geneontology.org/amigo/term/GO:0045742
stereocilium tip	Gene Ontology	GO:0032426	2	11	0.0103655	0.0909861	USH1C|SLC9A3R1	http://amigo.geneontology.org/amigo/term/GO:0032426
secondary active sulfate transmembrane transporter activity	Gene Ontology	GO:0008271	2	11	0.0103655	0.0909861	SLC26A6|SLC26A7	http://amigo.geneontology.org/amigo/term/GO:0008271
establishment of epithelial cell apical/basal polarity	Gene Ontology	GO:0045198	2	11	0.0103655	0.0909861	LAMA1|SLC9A3R1	http://amigo.geneontology.org/amigo/term/GO:0045198
cellular response to unfolded protein	Gene Ontology	GO:0034620	2	11	0.0103655	0.0909861	OPTN|TM7SF3	http://amigo.geneontology.org/amigo/term/GO:0034620
oxygen binding	Gene Ontology	GO:0019825	2	11	0.0103655	0.0909861	NGB|MB	http://amigo.geneontology.org/amigo/term/GO:0019825
low-density lipoprotein particle binding	Gene Ontology	GO:0030169	2	11	0.0103655	0.0909861	SORL1|PCSK9	http://amigo.geneontology.org/amigo/term/GO:0030169
magnesium-dependent protein serine/threonine phosphatase activity	Gene Ontology	GO:0004724	2	11	0.0103655	0.0909861	PPM1J|PPM1H	http://amigo.geneontology.org/amigo/term/GO:0004724
parallel fiber to Purkinje cell synapse	Gene Ontology	GO:0098688	2	11	0.0103655	0.0909861	CBLN1|GRID2	http://amigo.geneontology.org/amigo/term/GO:0098688
synaptic vesicle	Gene Ontology	GO:0008021	4	67	0.0107154	0.0934804	GRIN2B|AMPH|GRIN2A|BIN1	http://amigo.geneontology.org/amigo/term/GO:0008021
dendritic spine	Gene Ontology	GO:0043197	4	69	0.011782	0.102158	ADORA1|PTPRO|NGFR|GRID2	http://amigo.geneontology.org/amigo/term/GO:0043197
regulation of long-term neuronal synaptic plasticity	Gene Ontology	GO:0048169	2	12	0.0119975	0.102158	SYNGR1|DRD2	http://amigo.geneontology.org/amigo/term/GO:0048169
eating behavior	Gene Ontology	GO:0042755	2	12	0.0119975	0.102158	HCRT|CCK	http://amigo.geneontology.org/amigo/term/GO:0042755
neuron projection extension	Gene Ontology	GO:1990138	2	12	0.0119975	0.102158	AURKA|IQGAP3	http://amigo.geneontology.org/amigo/term/GO:1990138
epithelial cell differentiation	Gene Ontology	GO:0030855	3	38	0.0132161	0.111203	CDK1|DLX6|CDHR2	http://amigo.geneontology.org/amigo/term/GO:0030855
phosphatidylserine binding	Gene Ontology	GO:0001786	3	38	0.0132161	0.111203	ADGRB1|MFGE8|SYTL2	http://amigo.geneontology.org/amigo/term/GO:0001786
protein dimerization activity	Gene Ontology	GO:0046983	5	111	0.0133814	0.111931	NEUROD6|NEUROD1|BHLHE22|HNF1A|TAL2	http://amigo.geneontology.org/amigo/term/GO:0046983
negative regulation of mRNA splicing, via spliceosome	Gene Ontology	GO:0048025	2	13	0.013734	0.114036	PTBP3|PCBP4	http://amigo.geneontology.org/amigo/term/GO:0048025
axon guidance	Gene Ontology	GO:0007411	5	112	0.013845	0.114036	SEMA3A|DSCAM|NGFR|PTPRO|LAMA1	http://amigo.geneontology.org/amigo/term/GO:0007411
integral component of membrane	Gene Ontology	GO:0016021	44	2565	0.0140338	0.114036	TM7SF3|ADORA1|CDH18|ST8SIA2|ATP10B|BOK|NGFR|STXBP6|SLC5A9|ST6GAL2|TMEM132C|SORL1|SLC37A4|SLC51A|SLC22A23|IGSF11|DIO3|NUP210|ADGRB1|NKAIN1|CCKBR|IGSF9B|FIBCD1|MUC1|BAMBI|PTCHD4|COL23A1|GCGR|SLC43A3|P2RY4|DCBLD1|SLC17A8|GJA5|SYNGR1|SLC19A2|ROBO2|SLC16A4|OTOF|SLC23A1|SLC25A48|BTC|GDPD5|CRHR2|KCNV2	http://amigo.geneontology.org/amigo/term/GO:0016021
memory	Gene Ontology	GO:0007613	3	39	0.0141081	0.114036	GRIN2B|GRIN2A|SLC24A2	http://amigo.geneontology.org/amigo/term/GO:0007613
glucose homeostasis	Gene Ontology	GO:0042593	4	73	0.0141141	0.114036	GCGR|NEUROD1|HNF1A|SLC37A4	http://amigo.geneontology.org/amigo/term/GO:0042593
chloride transmembrane transport	Gene Ontology	GO:1902476	4	74	0.0147395	0.117162	GABRA4|GABRA2|SLC26A6|SLC26A7	http://amigo.geneontology.org/amigo/term/GO:1902476
chloride channel activity	Gene Ontology	GO:0005254	3	40	0.0150336	0.117162	GABRA4|GABRA2|SLC26A7	http://amigo.geneontology.org/amigo/term/GO:0005254
inner ear morphogenesis	Gene Ontology	GO:0042472	3	40	0.0150336	0.117162	USH1C|DLX6|FGF9	http://amigo.geneontology.org/amigo/term/GO:0042472
peptidyl-serine phosphorylation	Gene Ontology	GO:0018105	5	115	0.0153003	0.117162	PLK1|CDK1|MAPK11|DCLK3|MKNK2	http://amigo.geneontology.org/amigo/term/GO:0018105
regulation of heart rate	Gene Ontology	GO:0002027	2	14	0.0155722	0.117162	SEMA3A|DRD2	http://amigo.geneontology.org/amigo/term/GO:0002027
negative regulation of protein secretion	Gene Ontology	GO:0050709	2	14	0.0155722	0.117162	DRD4|DRD2	http://amigo.geneontology.org/amigo/term/GO:0050709
bicarbonate transmembrane transporter activity	Gene Ontology	GO:0015106	2	14	0.0155722	0.117162	SLC26A6|SLC26A7	http://amigo.geneontology.org/amigo/term/GO:0015106
G protein-coupled serotonin receptor signaling pathway	Gene Ontology	GO:0098664	2	14	0.0155722	0.117162	DRD4|HTR2A	http://amigo.geneontology.org/amigo/term/GO:0098664
anion:anion antiporter activity	Gene Ontology	GO:0015301	2	14	0.0155722	0.117162	SLC26A6|SLC26A7	http://amigo.geneontology.org/amigo/term/GO:0015301
extrinsic component of plasma membrane	Gene Ontology	GO:0019897	2	14	0.0155722	0.117162	MFGE8|SYTL2	http://amigo.geneontology.org/amigo/term/GO:0019897
actin polymerization or depolymerization	Gene Ontology	GO:0008154	2	14	0.0155722	0.117162	EVL|VILL	http://amigo.geneontology.org/amigo/term/GO:0008154
oligosaccharide metabolic process	Gene Ontology	GO:0009311	2	14	0.0155722	0.117162	ST6GAL2|ST8SIA2	http://amigo.geneontology.org/amigo/term/GO:0009311
temperature homeostasis	Gene Ontology	GO:0001659	2	14	0.0155722	0.117162	HCRT|DRD2	http://amigo.geneontology.org/amigo/term/GO:0001659
cytoplasmic ribonucleoprotein granule	Gene Ontology	GO:0036464	3	41	0.0159925	0.119435	MAP1LC3C|MOV10|IQGAP3	http://amigo.geneontology.org/amigo/term/GO:0036464
cell surface receptor signaling pathway	Gene Ontology	GO:0007166	4	76	0.0160422	0.119435	LAMA1|CRHR2|ADGRB1|GCGR	http://amigo.geneontology.org/amigo/term/GO:0007166
oxidation-reduction process	Gene Ontology	GO:0055114	11	421	0.0164056	0.121504	IYD|DLD|DCXR|DIO3|IFI30|ALDH8A1|P3H2|FAR2|DECR2|CTBP2|RRM2	http://amigo.geneontology.org/amigo/term/GO:0055114
focal adhesion	Gene Ontology	GO:0005925	5	118	0.0168546	0.123861	CORO2B|PRAG1|EVL|ADGRB1|IQGAP3	http://amigo.geneontology.org/amigo/term/GO:0005925
axon	Gene Ontology	GO:0030424	6	163	0.0169476	0.123861	SEMA3A|DRD2|CCK|GDPD5|BIN1|GABRA2	http://amigo.geneontology.org/amigo/term/GO:0030424
negative regulation of protein binding	Gene Ontology	GO:0032091	3	42	0.0169851	0.123861	SORL1|FRMD7|AURKA	http://amigo.geneontology.org/amigo/term/GO:0032091
positive regulation of G2/M transition of mitotic cell cycle	Gene Ontology	GO:0010971	2	15	0.0175095	0.124492	CDK1|DTL	http://amigo.geneontology.org/amigo/term/GO:0010971
sulfate transmembrane transporter activity	Gene Ontology	GO:0015116	2	15	0.0175095	0.124492	SLC26A6|SLC26A7	http://amigo.geneontology.org/amigo/term/GO:0015116
positive regulation of protein localization to nucleus	Gene Ontology	GO:1900182	2	15	0.0175095	0.124492	CDK1|NGFR	http://amigo.geneontology.org/amigo/term/GO:1900182
chloride transmembrane transporter activity	Gene Ontology	GO:0015108	2	15	0.0175095	0.124492	SLC26A6|SLC26A7	http://amigo.geneontology.org/amigo/term/GO:0015108
kidney development	Gene Ontology	GO:0001822	3	44	0.0190716	0.133595	AGT|BMP6|PCSK9	http://amigo.geneontology.org/amigo/term/GO:0001822
adenylate cyclase-modulating G protein-coupled receptor signaling pathway	Gene Ontology	GO:0007188	3	44	0.0190716	0.133595	GCGR|CRHR2|DRD2	http://amigo.geneontology.org/amigo/term/GO:0007188
negative regulation of microtubule depolymerization	Gene Ontology	GO:0007026	2	16	0.0195431	0.13405	TRIM54|TPX2	http://amigo.geneontology.org/amigo/term/GO:0007026
sulfate transmembrane transport	Gene Ontology	GO:1902358	2	16	0.0195431	0.13405	SLC26A6|SLC26A7	http://amigo.geneontology.org/amigo/term/GO:1902358
arachidonic acid secretion	Gene Ontology	GO:0050482	2	16	0.0195431	0.13405	DRD4|DRD2	http://amigo.geneontology.org/amigo/term/GO:0050482
anaphase-promoting complex-dependent catabolic process	Gene Ontology	GO:0031145	2	16	0.0195431	0.13405	UBE2C|CDC20	http://amigo.geneontology.org/amigo/term/GO:0031145
transmembrane transporter activity	Gene Ontology	GO:0022857	4	81	0.0196079	0.13405	SLC22A23|SLC43A3|SLC17A8|SLC37A4	http://amigo.geneontology.org/amigo/term/GO:0022857
plasma membrane	Gene Ontology	GO:0005886	29	1580	0.0202137	0.137531	PCSK9|TM7SF3|SYTL2|ADORA1|TENM1|NGFR|STXBP6|SLC5A9|BIN1|ARL4C|SORL1|GRIN2C|DIO3|USH1C|GRID2|ATP10B|BAMBI|RHOBTB3|APCDD1L|GGT5|GCGR|AMPH|CRHR2|UBE2C|GRIN2B|SLC51A|GRIN2A|PTPRO|SLC19A2	http://amigo.geneontology.org/amigo/term/GO:0005886
protein homodimerization activity	Gene Ontology	GO:0042803	11	438	0.0211295	0.139437	EPHX2|CUBN|MASP1|SLC51A|TENM1|BOK|PTPRO|UPB1|SYNDIG1|HPGDS|RRM2	http://amigo.geneontology.org/amigo/term/GO:0042803
signaling receptor activity	Gene Ontology	GO:0038023	4	83	0.0211603	0.139437	GRIN2B|GRIN2C|GRIN2A|GRID2	http://amigo.geneontology.org/amigo/term/GO:0038023
voltage-gated potassium channel activity	Gene Ontology	GO:0005249	3	46	0.0212935	0.139437	KCNH5|KCNH4|KCNV2	http://amigo.geneontology.org/amigo/term/GO:0005249
GABA-A receptor complex	Gene Ontology	GO:1902711	2	17	0.0216705	0.139437	GABRA4|GABRA2	http://amigo.geneontology.org/amigo/term/GO:1902711
cyclin binding	Gene Ontology	GO:0030332	2	17	0.0216705	0.139437	CDK1|USP2	http://amigo.geneontology.org/amigo/term/GO:0030332
entrainment of circadian clock by photoperiod	Gene Ontology	GO:0043153	2	17	0.0216705	0.139437	USP2|NR2F6	http://amigo.geneontology.org/amigo/term/GO:0043153
negative regulation of stress fiber assembly	Gene Ontology	GO:0051497	2	17	0.0216705	0.139437	CORO2B|FRMD7	http://amigo.geneontology.org/amigo/term/GO:0051497
dendrite membrane	Gene Ontology	GO:0032590	2	17	0.0216705	0.139437	GABRA4|GABRA2	http://amigo.geneontology.org/amigo/term/GO:0032590
neuropeptide hormone activity	Gene Ontology	GO:0005184	2	17	0.0216705	0.139437	HCRT|CCK	http://amigo.geneontology.org/amigo/term/GO:0005184
regulation of postsynapse organization	Gene Ontology	GO:0099175	2	17	0.0216705	0.139437	LRFN2|ARHGAP22	http://amigo.geneontology.org/amigo/term/GO:0099175
triglyceride metabolic process	Gene Ontology	GO:0006641	2	17	0.0216705	0.139437	PCSK9|SLC37A4	http://amigo.geneontology.org/amigo/term/GO:0006641
GABA-A receptor activity	Gene Ontology	GO:0004890	2	17	0.0216705	0.139437	GABRA4|GABRA2	http://amigo.geneontology.org/amigo/term/GO:0004890
potassium ion transmembrane transport	Gene Ontology	GO:0071805	4	84	0.0219639	0.140057	KCNH5|KCNH4|SLC24A2|KCNV2	http://amigo.geneontology.org/amigo/term/GO:0071805
calcium-mediated signaling	Gene Ontology	GO:0019722	3	47	0.0224554	0.142551	GRIN2B|GRIN2C|GRIN2A	http://amigo.geneontology.org/amigo/term/GO:0019722
extracellular region	Gene Ontology	GO:0005576	7	226	0.0234571	0.147059	SORL1|SEMA3A|C1QTNF3|SLC9A3R1|CALCB|AGT|CXCL14	http://amigo.geneontology.org/amigo/term/GO:0005576
circadian regulation of gene expression	Gene Ontology	GO:0032922	3	48	0.0236511	0.147059	USP2|DRD2|NGFR	http://amigo.geneontology.org/amigo/term/GO:0032922
PDZ domain binding	Gene Ontology	GO:0030165	3	48	0.0236511	0.147059	SLC9A3R1|ADGRB1|GRID2	http://amigo.geneontology.org/amigo/term/GO:0030165
exocyst	Gene Ontology	GO:0000145	2	18	0.0238893	0.147059	EXOC3L4|STXBP6	http://amigo.geneontology.org/amigo/term/GO:0000145
positive regulation of neurogenesis	Gene Ontology	GO:0050769	2	18	0.0238893	0.147059	OPRM1|RASSF10	http://amigo.geneontology.org/amigo/term/GO:0050769
regulation of MAPK cascade	Gene Ontology	GO:0043408	2	18	0.0238893	0.147059	GRIN2B|NPFFR2	http://amigo.geneontology.org/amigo/term/GO:0043408
phospholipid binding	Gene Ontology	GO:0005543	3	49	0.0248808	0.151199	BAIAP2L2|AMPH|BIN1	http://amigo.geneontology.org/amigo/term/GO:0005543
early endosome membrane	Gene Ontology	GO:0031901	3	49	0.0248808	0.151199	SORL1|BOK|SYNDIG1	http://amigo.geneontology.org/amigo/term/GO:0031901
anaphase-promoting complex	Gene Ontology	GO:0005680	2	19	0.0261967	0.15652	UBE2C|CDC20	http://amigo.geneontology.org/amigo/term/GO:0005680
T-tubule	Gene Ontology	GO:0030315	2	19	0.0261967	0.15652	BIN1|STBD1	http://amigo.geneontology.org/amigo/term/GO:0030315
extrinsic apoptotic signaling pathway in absence of ligand	Gene Ontology	GO:0097192	2	19	0.0261967	0.15652	MKNK2|BOK	http://amigo.geneontology.org/amigo/term/GO:0097192
synapse	Gene Ontology	GO:0045202	7	232	0.0264629	0.157449	GRIN2B|SCGN|HTR2A|DSCAM|GABRA4|HTR1A|GABRA2	http://amigo.geneontology.org/amigo/term/GO:0045202
signal transduction	Gene Ontology	GO:0007165	9	342	0.027368	0.161249	LMBR1L|ARHGAP22|TENM1|CCK|GABRA4|CALCB|GABRA2|RASSF10|ARHGAP19	http://amigo.geneontology.org/amigo/term/GO:0007165
phosphatidylinositol-4,5-bisphosphate binding	Gene Ontology	GO:0005546	3	51	0.0274418	0.161249	STXBP6|SYTL2|VILL	http://amigo.geneontology.org/amigo/term/GO:0005546
sialylation	Gene Ontology	GO:0097503	2	20	0.0285905	0.164318	ST6GAL2|ST8SIA2	http://amigo.geneontology.org/amigo/term/GO:0097503
metallocarboxypeptidase activity	Gene Ontology	GO:0004181	2	20	0.0285905	0.164318	CPN1|CPA6	http://amigo.geneontology.org/amigo/term/GO:0004181
negative regulation of intrinsic apoptotic signaling pathway	Gene Ontology	GO:2001243	2	20	0.0285905	0.164318	PPIF|MMP9	http://amigo.geneontology.org/amigo/term/GO:2001243
microtubule bundle formation	Gene Ontology	GO:0001578	2	20	0.0285905	0.164318	PLK1|PRC1	http://amigo.geneontology.org/amigo/term/GO:0001578
cellular response to starvation	Gene Ontology	GO:0009267	3	52	0.028773	0.164318	GCGR|PCSK9|MFSD2A	http://amigo.geneontology.org/amigo/term/GO:0009267
exocytosis	Gene Ontology	GO:0006887	3	52	0.028773	0.164318	STXBP6|EXOC3L4|SYTL2	http://amigo.geneontology.org/amigo/term/GO:0006887
Rab GTPase binding	Gene Ontology	GO:0017137	4	92	0.0290632	0.165312	NGFR|OPTN|RHOBTB3|SYTL2	http://amigo.geneontology.org/amigo/term/GO:0017137
growth factor activity	Gene Ontology	GO:0008083	4	93	0.0300355	0.170064	FGF9|BMP6|GDF6|BTC	http://amigo.geneontology.org/amigo/term/GO:0008083
male gonad development	Gene Ontology	GO:0008584	3	53	0.0301379	0.170064	RHOBTB3|FGF9|HOXA10	http://amigo.geneontology.org/amigo/term/GO:0008584
fatty acid biosynthetic process	Gene Ontology	GO:0006633	2	21	0.0310682	0.173251	LIPC|HNF1A	http://amigo.geneontology.org/amigo/term/GO:0006633
synaptic transmission, glutamatergic	Gene Ontology	GO:0035249	2	21	0.0310682	0.173251	SLC17A8|GRID2	http://amigo.geneontology.org/amigo/term/GO:0035249
cyclin-dependent protein kinase holoenzyme complex	Gene Ontology	GO:0000307	2	21	0.0310682	0.173251	CCNB3|CKS1B	http://amigo.geneontology.org/amigo/term/GO:0000307
transcription coactivator activity	Gene Ontology	GO:0003713	5	140	0.0314911	0.174493	VGLL2|CTBP2|NEUROD1|MAPK11|CITED4	http://amigo.geneontology.org/amigo/term/GO:0003713
osteoblast differentiation	Gene Ontology	GO:0001649	3	54	0.0315364	0.174493	BMP6|LEF1|FGF9	http://amigo.geneontology.org/amigo/term/GO:0001649
ubiquitin protein ligase binding	Gene Ontology	GO:0031625	6	190	0.0320622	0.176715	BLZF1|BOK|AURKA|MAP1LC3C|USP2|NGFR	http://amigo.geneontology.org/amigo/term/GO:0031625
BMP signaling pathway	Gene Ontology	GO:0030509	3	55	0.0329684	0.179621	BMP6|LEF1|GDF6	http://amigo.geneontology.org/amigo/term/GO:0030509
SMAD protein signal transduction	Gene Ontology	GO:0060395	3	55	0.0329684	0.179621	BMP6|HNF1A|GDF6	http://amigo.geneontology.org/amigo/term/GO:0060395
ciliary membrane	Gene Ontology	GO:0060170	2	22	0.0336275	0.18113	DRD2|SCNN1A	http://amigo.geneontology.org/amigo/term/GO:0060170
terminal bouton	Gene Ontology	GO:0043195	2	22	0.0336275	0.18113	CPLX2|SCGN	http://amigo.geneontology.org/amigo/term/GO:0043195
negative regulation of protein-containing complex assembly	Gene Ontology	GO:0031333	2	22	0.0336275	0.18113	SORL1|OPRD1	http://amigo.geneontology.org/amigo/term/GO:0031333
Golgi apparatus	Gene Ontology	GO:0005794	12	534	0.0342029	0.183389	SORL1|TMEM130|OPTN|ST6GAL2|RAB39A|CUBN|ST8SIA2|TENM1|PCSK9|P3H2|FGFR4|CXCL14	http://amigo.geneontology.org/amigo/term/GO:0005794
peroxisome	Gene Ontology	GO:0005777	3	56	0.0344338	0.183389	IDH2|EPHX2|FAR2	http://amigo.geneontology.org/amigo/term/GO:0005777
postsynapse	Gene Ontology	GO:0098794	3	56	0.0344338	0.183389	GABRA4|DRD4|GABRA2	http://amigo.geneontology.org/amigo/term/GO:0098794
regulation of neuron projection development	Gene Ontology	GO:0010975	2	23	0.036266	0.190296	FRMD7|GRID2	http://amigo.geneontology.org/amigo/term/GO:0010975
proximal/distal pattern formation	Gene Ontology	GO:0009954	2	23	0.036266	0.190296	HOXC10|HOXA10	http://amigo.geneontology.org/amigo/term/GO:0009954
voltage-gated calcium channel activity	Gene Ontology	GO:0005245	2	23	0.036266	0.190296	CACNA2D3|CACNG5	http://amigo.geneontology.org/amigo/term/GO:0005245
RNA polymerase II transcription regulatory region sequence-specific DNA binding	Gene Ontology	GO:0000977	6	197	0.0370677	0.193788	ARID3A|HNF4G|NR2F6|HOXC10|HNF1A|FOXM1	http://amigo.geneontology.org/amigo/term/GO:0000977
Golgi to plasma membrane protein transport	Gene Ontology	GO:0043001	2	24	0.0389814	0.201815	BLZF1|OPTN	http://amigo.geneontology.org/amigo/term/GO:0043001
basement membrane	Gene Ontology	GO:0005604	3	60	0.0406265	0.208419	LAMA1|VWA2|P3H2	http://amigo.geneontology.org/amigo/term/GO:0005604
cell migration	Gene Ontology	GO:0016477	5	151	0.0410898	0.208419	PRAG1|BAMBI|FGFR4|DEPDC1B|RHOBTB3	http://amigo.geneontology.org/amigo/term/GO:0016477
bicarbonate transport	Gene Ontology	GO:0015701	2	25	0.0417716	0.208419	SLC26A6|SLC26A7	http://amigo.geneontology.org/amigo/term/GO:0015701
regulation of postsynaptic membrane potential	Gene Ontology	GO:0060078	2	25	0.0417716	0.208419	GABRA4|GABRA2	http://amigo.geneontology.org/amigo/term/GO:0060078
photoreceptor inner segment	Gene Ontology	GO:0001917	2	25	0.0417716	0.208419	USH1C|SLC24A2	http://amigo.geneontology.org/amigo/term/GO:0001917
cell adhesion molecule binding	Gene Ontology	GO:0050839	2	25	0.0417716	0.208419	TENM1|CDHR2	http://amigo.geneontology.org/amigo/term/GO:0050839
histone acetylation	Gene Ontology	GO:0016573	2	25	0.0417716	0.208419	DPF3|HNF1A	http://amigo.geneontology.org/amigo/term/GO:0016573
integral component of presynaptic membrane	Gene Ontology	GO:0099056	2	25	0.0417716	0.208419	DRD2|HTR1B	http://amigo.geneontology.org/amigo/term/GO:0099056
eye development	Gene Ontology	GO:0001654	2	25	0.0417716	0.208419	BMP6|FGF9	http://amigo.geneontology.org/amigo/term/GO:0001654
phosphatase binding	Gene Ontology	GO:0019902	2	25	0.0417716	0.208419	SLC9A3R1|SYTL2	http://amigo.geneontology.org/amigo/term/GO:0019902
proteolysis	Gene Ontology	GO:0006508	7	258	0.0425046	0.211334	DLD|GGT5|CPA6|MASP1|MMP9|ADAMTS20|TRABD2B	http://amigo.geneontology.org/amigo/term/GO:0006508
regulation of ion transmembrane transport	Gene Ontology	GO:0034765	3	62	0.0439192	0.217166	KCNH5|KCNH4|KCNV2	http://amigo.geneontology.org/amigo/term/GO:0034765
magnesium ion binding	Gene Ontology	GO:0000287	5	154	0.043983	0.217166	PLK1|IDH2|ATP10B|EPHX2|HPGDS	http://amigo.geneontology.org/amigo/term/GO:0000287
protein C-terminus binding	Gene Ontology	GO:0008022	4	106	0.0444185	0.217618	VGLL2|LAMA1|OPTN|CDC20	http://amigo.geneontology.org/amigo/term/GO:0008022
inner ear development	Gene Ontology	GO:0048839	2	26	0.0446344	0.217618	NEUROD1|CXCL14	http://amigo.geneontology.org/amigo/term/GO:0048839
NAD binding	Gene Ontology	GO:0051287	2	26	0.0446344	0.217618	IDH2|CTBP2	http://amigo.geneontology.org/amigo/term/GO:0051287
DNA-binding transcription activator activity, RNA polymerase II-specific	Gene Ontology	GO:0001228	8	319	0.0457202	0.221891	ARID3A|NEUROD1|NEUROD6|ETV4|HOXA10|HOXC10|MAFA|LEF1	http://amigo.geneontology.org/amigo/term/GO:0001228
cell surface	Gene Ontology	GO:0009986	7	264	0.0469398	0.227035	SORL1|KCNH5|PCSK9|ROBO2|LRFN2|GRIN2A|NGFR	http://amigo.geneontology.org/amigo/term/GO:0009986
ion transmembrane transport	Gene Ontology	GO:0034220	3	64	0.0473409	0.228199	GABRA4|GABRA2|GRID2	http://amigo.geneontology.org/amigo/term/GO:0034220
neuron apoptotic process	Gene Ontology	GO:0051402	2	27	0.0475676	0.228517	BOK|NGFR	http://amigo.geneontology.org/amigo/term/GO:0051402
cell differentiation	Gene Ontology	GO:0030154	7	266	0.0484815	0.232123	NEUROD6|ETV4|HNF4G|NR2F6|FGF9|DLX6|NKX2-4	http://amigo.geneontology.org/amigo/term/GO:0030154
response to drug	Gene Ontology	GO:0042493	3	65	0.0490996	0.233511	DRD2|GRIN2A|HTR2A	http://amigo.geneontology.org/amigo/term/GO:0042493
recycling endosome	Gene Ontology	GO:0055037	3	65	0.0490996	0.233511	SORL1|OPTN|ST8SIA2	http://amigo.geneontology.org/amigo/term/GO:0055037
positive regulation of epithelial to mesenchymal transition	Gene Ontology	GO:0010718	2	28	0.0505691	0.236488	BAMBI|LEF1	http://amigo.geneontology.org/amigo/term/GO:0010718
regulation of heart rate by cardiac conduction	Gene Ontology	GO:0086091	2	28	0.0505691	0.236488	BIN1|GJA5	http://amigo.geneontology.org/amigo/term/GO:0086091
negative regulation of MAP kinase activity	Gene Ontology	GO:0043407	2	28	0.0505691	0.236488	SORL1|AGT	http://amigo.geneontology.org/amigo/term/GO:0043407
mitotic spindle assembly	Gene Ontology	GO:0090307	2	28	0.0505691	0.236488	TPX2|CDC20	http://amigo.geneontology.org/amigo/term/GO:0090307
endosome	Gene Ontology	GO:0005768	5	161	0.0511984	0.237147	SORL1|CUBN|WDR72|RNF32|SLC26A7	http://amigo.geneontology.org/amigo/term/GO:0005768
positive regulation of gene expression	Gene Ontology	GO:0010628	5	162	0.0522825	0.239369	FGF9|GCGR|FGFR4|EPHX2|BTC	http://amigo.geneontology.org/amigo/term/GO:0010628
defense response to Gram-negative bacterium	Gene Ontology	GO:0050829	2	29	0.0536368	0.239369	OPTN|ADGRB1	http://amigo.geneontology.org/amigo/term/GO:0050829
protein self-association	Gene Ontology	GO:0043621	2	29	0.0536368	0.239369	SLC9A3R1|PCSK9	http://amigo.geneontology.org/amigo/term/GO:0043621
visual learning	Gene Ontology	GO:0008542	2	29	0.0536368	0.239369	GRIN2A|DRD2	http://amigo.geneontology.org/amigo/term/GO:0008542
frizzled binding	Gene Ontology	GO:0005109	2	29	0.0536368	0.239369	BAMBI|WNT9A	http://amigo.geneontology.org/amigo/term/GO:0005109
phospholipase C-activating G protein-coupled receptor signaling pathway	Gene Ontology	GO:0007200	2	29	0.0536368	0.239369	CCKBR|HTR2A	http://amigo.geneontology.org/amigo/term/GO:0007200
lateral plasma membrane	Gene Ontology	GO:0016328	2	29	0.0536368	0.239369	PTPRO|IQGAP3	http://amigo.geneontology.org/amigo/term/GO:0016328
muscle contraction	Gene Ontology	GO:0006936	2	29	0.0536368	0.239369	ROBO2|TNNI1	http://amigo.geneontology.org/amigo/term/GO:0006936
cytoskeletal protein binding	Gene Ontology	GO:0008092	2	29	0.0536368	0.239369	FRMD7|FABP3	http://amigo.geneontology.org/amigo/term/GO:0008092
positive regulation of cell population proliferation	Gene Ontology	GO:0008284	6	217	0.0540168	0.239369	CCKBR|FGF9|BAMBI|FOXM1|BTC|FGFR4	http://amigo.geneontology.org/amigo/term/GO:0008284
positive regulation of cytosolic calcium ion concentration involved in phospholipase C-activating G protein-coupled signaling pathway	Gene Ontology	GO:0051482	2	30	0.0567688	0.239369	DRD2|OPRL1	http://amigo.geneontology.org/amigo/term/GO:0051482
positive regulation of epithelial cell proliferation	Gene Ontology	GO:0050679	2	30	0.0567688	0.239369	DLX6|FGF9	http://amigo.geneontology.org/amigo/term/GO:0050679
melanosome	Gene Ontology	GO:0042470	2	30	0.0567688	0.239369	GCHFR|SYTL2	http://amigo.geneontology.org/amigo/term/GO:0042470
regulation of transcription by RNA polymerase II	Gene Ontology	GO:0006357	9	396	0.0582024	0.239369	ARID3A|ETV4|LBX2|HNF4G|NR2F6|BHLHE22|HNF1A|VGLL2|DLX6	http://amigo.geneontology.org/amigo/term/GO:0006357
positive regulation of canonical Wnt signaling pathway	Gene Ontology	GO:0090263	3	70	0.0583622	0.239369	SCEL|BAMBI|FGF9	http://amigo.geneontology.org/amigo/term/GO:0090263
positive regulation of transcription, DNA-templated	Gene Ontology	GO:0045893	6	222	0.0588814	0.239369	MRPL12|GDF6|BAMBI|HNF1A|MAPK11|AGT	http://amigo.geneontology.org/amigo/term/GO:0045893
cell body	Gene Ontology	GO:0044297	2	31	0.059963	0.239369	SEMA3A|HCRT	http://amigo.geneontology.org/amigo/term/GO:0044297
epidermal growth factor receptor signaling pathway	Gene Ontology	GO:0007173	2	31	0.059963	0.239369	BTC|IQGAP3	http://amigo.geneontology.org/amigo/term/GO:0007173
negative regulation of protein kinase B signaling	Gene Ontology	GO:0051898	2	31	0.059963	0.239369	SLC9A3R1|DRD2	http://amigo.geneontology.org/amigo/term/GO:0051898
calcium ion transmembrane transport	Gene Ontology	GO:0070588	3	72	0.0622815	0.239369	CACNA2D3|SLC24A2|CACNG5	http://amigo.geneontology.org/amigo/term/GO:0070588
zinc ion binding	Gene Ontology	GO:0008270	11	527	0.0629966	0.239369	DPF3|HNF4G|NR2F6|CPA6|LIN28B|LIN28A|NEIL3|MMP9|ADAMTS20|TRIM54|CPN1	http://amigo.geneontology.org/amigo/term/GO:0008270
sodium ion transmembrane transport	Gene Ontology	GO:0035725	3	73	0.064286	0.239369	SLC23A1|SLC24A2|SCNN1A	http://amigo.geneontology.org/amigo/term/GO:0035725
presynaptic membrane	Gene Ontology	GO:0042734	2	33	0.0665303	0.239369	GRIN2B|GRIN2A	http://amigo.geneontology.org/amigo/term/GO:0042734
catalytic activity	Gene Ontology	GO:0003824	2	33	0.0665303	0.239369	TENM1|PBLD	http://amigo.geneontology.org/amigo/term/GO:0003824
GTPase activator activity	Gene Ontology	GO:0005096	5	175	0.0675877	0.239369	ARHGAP22|DEPDC1B|IQGAP3|SMAP2|ARHGAP19	http://amigo.geneontology.org/amigo/term/GO:0005096
RNA polymerase II cis-regulatory region sequence-specific DNA binding	Gene Ontology	GO:0000978	9	409	0.0680436	0.239369	NEUROD6|ETV4|NR2F6|HOXA10|HNF1A|MAFA|LEF1|DLX6|NKX2-4	http://amigo.geneontology.org/amigo/term/GO:0000978
ribonucleoprotein complex	Gene Ontology	GO:1990904	3	75	0.0683832	0.239369	HNRNPAB|LIN28A|IQGAP3	http://amigo.geneontology.org/amigo/term/GO:1990904
heparin binding	Gene Ontology	GO:0008201	3	75	0.0683832	0.239369	NELL1|MUC1|FGFR4	http://amigo.geneontology.org/amigo/term/GO:0008201
cell redox homeostasis	Gene Ontology	GO:0045454	2	34	0.0698997	0.239369	DLD|GLRX	http://amigo.geneontology.org/amigo/term/GO:0045454
sequence-specific DNA binding	Gene Ontology	GO:0043565	5	177	0.0701414	0.239369	HNRNPAB|MAFA|DLX6|DMRT3|NKX2-4	http://amigo.geneontology.org/amigo/term/GO:0043565
ionotropic glutamate receptor complex	Gene Ontology	GO:0008328	1	5	0.0702522	0.239369	GRID2	http://amigo.geneontology.org/amigo/term/GO:0008328
regulation of synapse structure or activity	Gene Ontology	GO:0050803	1	5	0.0702522	0.239369	SLC17A8	http://amigo.geneontology.org/amigo/term/GO:0050803
importin-alpha family protein binding	Gene Ontology	GO:0061676	1	5	0.0702522	0.239369	TPX2	http://amigo.geneontology.org/amigo/term/GO:0061676
AP-2 adaptor complex binding	Gene Ontology	GO:0035612	1	5	0.0702522	0.239369	OTOF	http://amigo.geneontology.org/amigo/term/GO:0035612
clathrin complex	Gene Ontology	GO:0071439	1	5	0.0702522	0.239369	BAIAP2L2	http://amigo.geneontology.org/amigo/term/GO:0071439
leading edge membrane	Gene Ontology	GO:0031256	1	5	0.0702522	0.239369	AMPH	http://amigo.geneontology.org/amigo/term/GO:0031256
mitotic spindle midzone assembly	Gene Ontology	GO:0051256	1	5	0.0702522	0.239369	PRC1	http://amigo.geneontology.org/amigo/term/GO:0051256
ADP-ribosylation factor binding	Gene Ontology	GO:0030306	1	5	0.0702522	0.239369	SORL1	http://amigo.geneontology.org/amigo/term/GO:0030306
acetyl-CoA biosynthetic process from pyruvate	Gene Ontology	GO:0006086	1	5	0.0702522	0.239369	DLD	http://amigo.geneontology.org/amigo/term/GO:0006086
oxoglutarate dehydrogenase complex	Gene Ontology	GO:0045252	1	5	0.0702522	0.239369	DLD	http://amigo.geneontology.org/amigo/term/GO:0045252
regulation of systemic arterial blood pressure by vasopressin	Gene Ontology	GO:0001992	1	5	0.0702522	0.239369	OXTR	http://amigo.geneontology.org/amigo/term/GO:0001992
tongue development	Gene Ontology	GO:0043586	1	5	0.0702522	0.239369	LEF1	http://amigo.geneontology.org/amigo/term/GO:0043586
negative regulation of striated muscle tissue development	Gene Ontology	GO:0045843	1	5	0.0702522	0.239369	LEF1	http://amigo.geneontology.org/amigo/term/GO:0045843
regulation of synaptic vesicle fusion to presynaptic active zone membrane	Gene Ontology	GO:0031630	1	5	0.0702522	0.239369	CPLX2	http://amigo.geneontology.org/amigo/term/GO:0031630
response to interferon-beta	Gene Ontology	GO:0035456	1	5	0.0702522	0.239369	XAF1	http://amigo.geneontology.org/amigo/term/GO:0035456
positive regulation of triglyceride biosynthetic process	Gene Ontology	GO:0010867	1	5	0.0702522	0.239369	MFSD2A	http://amigo.geneontology.org/amigo/term/GO:0010867
neurotransmitter receptor internalization	Gene Ontology	GO:0099590	1	5	0.0702522	0.239369	CACNG5	http://amigo.geneontology.org/amigo/term/GO:0099590
glycogen binding	Gene Ontology	GO:2001069	1	5	0.0702522	0.239369	STBD1	http://amigo.geneontology.org/amigo/term/GO:2001069
equilibrioception	Gene Ontology	GO:0050957	1	5	0.0702522	0.239369	USH1C	http://amigo.geneontology.org/amigo/term/GO:0050957
response to morphine	Gene Ontology	GO:0043278	1	5	0.0702522	0.239369	DRD2	http://amigo.geneontology.org/amigo/term/GO:0043278
gland morphogenesis	Gene Ontology	GO:0022612	1	5	0.0702522	0.239369	SLC9A3R1	http://amigo.geneontology.org/amigo/term/GO:0022612
NADP metabolic process	Gene Ontology	GO:0006739	1	5	0.0702522	0.239369	IDH2	http://amigo.geneontology.org/amigo/term/GO:0006739
bubble DNA binding	Gene Ontology	GO:0000405	1	5	0.0702522	0.239369	NEIL3	http://amigo.geneontology.org/amigo/term/GO:0000405
positive regulation of granulocyte differentiation	Gene Ontology	GO:0030854	1	5	0.0702522	0.239369	LEF1	http://amigo.geneontology.org/amigo/term/GO:0030854
chitin binding	Gene Ontology	GO:0008061	1	5	0.0702522	0.239369	FIBCD1	http://amigo.geneontology.org/amigo/term/GO:0008061
channel regulator activity	Gene Ontology	GO:0016247	1	5	0.0702522	0.239369	CACNG5	http://amigo.geneontology.org/amigo/term/GO:0016247
beta-catenin-TCF complex	Gene Ontology	GO:1990907	1	5	0.0702522	0.239369	LEF1	http://amigo.geneontology.org/amigo/term/GO:1990907
mitotic centrosome separation	Gene Ontology	GO:0007100	1	5	0.0702522	0.239369	AURKA	http://amigo.geneontology.org/amigo/term/GO:0007100
positive regulation of xenophagy	Gene Ontology	GO:1904417	1	5	0.0702522	0.239369	OPTN	http://amigo.geneontology.org/amigo/term/GO:1904417
negative regulation of mitochondrial outer membrane permeabilization involved in apoptotic signaling pathway	Gene Ontology	GO:1901029	1	5	0.0702522	0.239369	BOK	http://amigo.geneontology.org/amigo/term/GO:1901029
postsynaptic neurotransmitter receptor diffusion trapping	Gene Ontology	GO:0098970	1	5	0.0702522	0.239369	CACNG5	http://amigo.geneontology.org/amigo/term/GO:0098970
negative regulation of ATPase activity	Gene Ontology	GO:0032780	1	5	0.0702522	0.239369	PPIF	http://amigo.geneontology.org/amigo/term/GO:0032780
complement activation, lectin pathway	Gene Ontology	GO:0001867	1	5	0.0702522	0.239369	MASP1	http://amigo.geneontology.org/amigo/term/GO:0001867
acetyl-CoA C-acyltransferase activity	Gene Ontology	GO:0003988	1	5	0.0702522	0.239369	ACAT2	http://amigo.geneontology.org/amigo/term/GO:0003988
negative regulation of ruffle assembly	Gene Ontology	GO:1900028	1	5	0.0702522	0.239369	EVL	http://amigo.geneontology.org/amigo/term/GO:1900028
peptide cross-linking via chondroitin 4-sulfate glycosaminoglycan	Gene Ontology	GO:0019800	1	5	0.0702522	0.239369	SPOCK3	http://amigo.geneontology.org/amigo/term/GO:0019800
establishment of Golgi localization	Gene Ontology	GO:0051683	1	5	0.0702522	0.239369	SLC9A3R1	http://amigo.geneontology.org/amigo/term/GO:0051683
regulation of SNARE complex assembly	Gene Ontology	GO:0035542	1	5	0.0702522	0.239369	STXBP6	http://amigo.geneontology.org/amigo/term/GO:0035542
positive regulation of mucus secretion	Gene Ontology	GO:0070257	1	5	0.0702522	0.239369	SYTL2	http://amigo.geneontology.org/amigo/term/GO:0070257
fibroblast growth factor-activated receptor activity	Gene Ontology	GO:0005007	1	5	0.0702522	0.239369	FGFR4	http://amigo.geneontology.org/amigo/term/GO:0005007
G protein-coupled receptor internalization	Gene Ontology	GO:0002031	1	5	0.0702522	0.239369	HTR1B	http://amigo.geneontology.org/amigo/term/GO:0002031
dehydroascorbic acid transport	Gene Ontology	GO:0070837	1	5	0.0702522	0.239369	SLC23A1	http://amigo.geneontology.org/amigo/term/GO:0070837
neurotransmitter receptor transport, postsynaptic endosome to lysosome	Gene Ontology	GO:0098943	1	5	0.0702522	0.239369	CACNG5	http://amigo.geneontology.org/amigo/term/GO:0098943
positive regulation of establishment of protein localization	Gene Ontology	GO:1904951	1	5	0.0702522	0.239369	CORO2B	http://amigo.geneontology.org/amigo/term/GO:1904951
toxic substance binding	Gene Ontology	GO:0015643	1	5	0.0702522	0.239369	EPHX2	http://amigo.geneontology.org/amigo/term/GO:0015643
secondary palate development	Gene Ontology	GO:0062009	1	5	0.0702522	0.239369	LEF1	http://amigo.geneontology.org/amigo/term/GO:0062009
dehydroascorbic acid transmembrane transporter activity	Gene Ontology	GO:0033300	1	5	0.0702522	0.239369	SLC23A1	http://amigo.geneontology.org/amigo/term/GO:0033300
dihydropyrimidinase activity	Gene Ontology	GO:0004157	1	5	0.0702522	0.239369	DPYS	http://amigo.geneontology.org/amigo/term/GO:0004157
long-chain fatty-acyl-CoA metabolic process	Gene Ontology	GO:0035336	1	5	0.0702522	0.239369	FAR2	http://amigo.geneontology.org/amigo/term/GO:0035336
positive regulation of mRNA catabolic process	Gene Ontology	GO:0061014	1	5	0.0702522	0.239369	MOV10	http://amigo.geneontology.org/amigo/term/GO:0061014
response to amyloid-beta	Gene Ontology	GO:1904645	1	5	0.0702522	0.239369	MMP9	http://amigo.geneontology.org/amigo/term/GO:1904645
glucose:sodium symporter activity	Gene Ontology	GO:0005412	1	5	0.0702522	0.239369	SLC5A9	http://amigo.geneontology.org/amigo/term/GO:0005412
Cul4B-RING E3 ubiquitin ligase complex	Gene Ontology	GO:0031465	1	5	0.0702522	0.239369	DTL	http://amigo.geneontology.org/amigo/term/GO:0031465
pyrimidine nucleobase catabolic process	Gene Ontology	GO:0006208	1	5	0.0702522	0.239369	DPYS	http://amigo.geneontology.org/amigo/term/GO:0006208
positive regulation of gamma-delta T cell differentiation	Gene Ontology	GO:0045588	1	5	0.0702522	0.239369	LEF1	http://amigo.geneontology.org/amigo/term/GO:0045588
retinal pigment epithelium development	Gene Ontology	GO:0003406	1	5	0.0702522	0.239369	MFSD2A	http://amigo.geneontology.org/amigo/term/GO:0003406
lactate metabolic process	Gene Ontology	GO:0006089	1	5	0.0702522	0.239369	SLC37A4	http://amigo.geneontology.org/amigo/term/GO:0006089
positive regulation of male gonad development	Gene Ontology	GO:2000020	1	5	0.0702522	0.239369	SEMA3A	http://amigo.geneontology.org/amigo/term/GO:2000020
cellular response to glucagon stimulus	Gene Ontology	GO:0071377	1	5	0.0702522	0.239369	GCGR	http://amigo.geneontology.org/amigo/term/GO:0071377
cerebral cortex GABAergic interneuron migration	Gene Ontology	GO:0021853	1	5	0.0702522	0.239369	DRD2	http://amigo.geneontology.org/amigo/term/GO:0021853
neutrophil differentiation	Gene Ontology	GO:0030223	1	5	0.0702522	0.239369	LEF1	http://amigo.geneontology.org/amigo/term/GO:0030223
neuropilin binding	Gene Ontology	GO:0038191	1	5	0.0702522	0.239369	SEMA3A	http://amigo.geneontology.org/amigo/term/GO:0038191
G-quadruplex RNA binding	Gene Ontology	GO:0002151	1	5	0.0702522	0.239369	LIN28A	http://amigo.geneontology.org/amigo/term/GO:0002151
T cell receptor V(D)J recombination	Gene Ontology	GO:0033153	1	5	0.0702522	0.239369	LEF1	http://amigo.geneontology.org/amigo/term/GO:0033153
positive regulation of vascular endothelial growth factor receptor signaling pathway	Gene Ontology	GO:0030949	1	5	0.0702522	0.239369	FGF9	http://amigo.geneontology.org/amigo/term/GO:0030949
mitochondrial respirasome	Gene Ontology	GO:0005746	1	5	0.0702522	0.239369	STMP1	http://amigo.geneontology.org/amigo/term/GO:0005746
calcium, potassium:sodium antiporter activity	Gene Ontology	GO:0008273	1	5	0.0702522	0.239369	SLC24A2	http://amigo.geneontology.org/amigo/term/GO:0008273
polysome binding	Gene Ontology	GO:1905538	1	5	0.0702522	0.239369	LIN28A	http://amigo.geneontology.org/amigo/term/GO:1905538
negative regulation of receptor signaling pathway via JAK-STAT	Gene Ontology	GO:0046426	1	5	0.0702522	0.239369	NEUROD1	http://amigo.geneontology.org/amigo/term/GO:0046426
negative regulation of blood vessel endothelial cell proliferation involved in sprouting angiogenesis	Gene Ontology	GO:1903588	1	5	0.0702522	0.239369	NGFR	http://amigo.geneontology.org/amigo/term/GO:1903588
postsynaptic membrane	Gene Ontology	GO:0045211	3	76	0.0704754	0.239369	GRIN2B|CBLN1|GRID2	http://amigo.geneontology.org/amigo/term/GO:0045211
anterior/posterior pattern specification	Gene Ontology	GO:0009952	3	78	0.0747452	0.239369	HOXC10|NEUROD1|HOXA10	http://amigo.geneontology.org/amigo/term/GO:0009952
positive regulation of pathway-restricted SMAD protein phosphorylation	Gene Ontology	GO:0010862	2	36	0.0768007	0.239369	BMP6|GDF6	http://amigo.geneontology.org/amigo/term/GO:0010862
protein homotetramerization	Gene Ontology	GO:0051289	2	36	0.0768007	0.239369	UPB1|EVL	http://amigo.geneontology.org/amigo/term/GO:0051289
regulation of circadian rhythm	Gene Ontology	GO:0042752	2	36	0.0768007	0.239369	CDK1|DRD4	http://amigo.geneontology.org/amigo/term/GO:0042752
histone deacetylase binding	Gene Ontology	GO:0042826	3	79	0.0769223	0.239369	LEF1|KPNA2|HOXA10	http://amigo.geneontology.org/amigo/term/GO:0042826
regulation of cell shape	Gene Ontology	GO:0008360	3	80	0.0791271	0.239369	BAMBI|RHOBTB3|SLC9A3R1	http://amigo.geneontology.org/amigo/term/GO:0008360
chromatin binding	Gene Ontology	GO:0003682	7	300	0.0796465	0.239369	ARID3A|NEUROD1|CDK1|HNF1A|CDC45|CTBP2|LEF1	http://amigo.geneontology.org/amigo/term/GO:0003682
mitotic cytokinesis	Gene Ontology	GO:0000281	2	37	0.0803288	0.239369	PLK1|PRC1	http://amigo.geneontology.org/amigo/term/GO:0000281
positive regulation of signal transduction	Gene Ontology	GO:0009967	1	6	0.0814731	0.239369	ADAMTS20	http://amigo.geneontology.org/amigo/term/GO:0009967
multivesicular body membrane	Gene Ontology	GO:0032585	1	6	0.0814731	0.239369	SORL1	http://amigo.geneontology.org/amigo/term/GO:0032585
positive regulation of astrocyte differentiation	Gene Ontology	GO:0048711	1	6	0.0814731	0.239369	BIN1	http://amigo.geneontology.org/amigo/term/GO:0048711
nerve growth factor binding	Gene Ontology	GO:0048406	1	6	0.0814731	0.239369	NGFR	http://amigo.geneontology.org/amigo/term/GO:0048406
peristalsis	Gene Ontology	GO:0030432	1	6	0.0814731	0.239369	DRD2	http://amigo.geneontology.org/amigo/term/GO:0030432
low-density lipoprotein particle remodeling	Gene Ontology	GO:0034374	1	6	0.0814731	0.239369	LIPC	http://amigo.geneontology.org/amigo/term/GO:0034374
facial nerve structural organization	Gene Ontology	GO:0021612	1	6	0.0814731	0.239369	SEMA3A	http://amigo.geneontology.org/amigo/term/GO:0021612
A band	Gene Ontology	GO:0031672	1	6	0.0814731	0.239369	MYBPC3	http://amigo.geneontology.org/amigo/term/GO:0031672
sodium channel inhibitor activity	Gene Ontology	GO:0019871	1	6	0.0814731	0.239369	PCSK9	http://amigo.geneontology.org/amigo/term/GO:0019871
sensory perception of light stimulus	Gene Ontology	GO:0050953	1	6	0.0814731	0.239369	USH1C	http://amigo.geneontology.org/amigo/term/GO:0050953
carbohydrate transport	Gene Ontology	GO:0008643	1	6	0.0814731	0.239369	MFSD2A	http://amigo.geneontology.org/amigo/term/GO:0008643
positive regulation of keratinocyte migration	Gene Ontology	GO:0051549	1	6	0.0814731	0.239369	MMP9	http://amigo.geneontology.org/amigo/term/GO:0051549
armadillo repeat domain binding	Gene Ontology	GO:0070016	1	6	0.0814731	0.239369	LEF1	http://amigo.geneontology.org/amigo/term/GO:0070016
regulation of cardiac conduction	Gene Ontology	GO:1903779	1	6	0.0814731	0.239369	AGT	http://amigo.geneontology.org/amigo/term/GO:1903779
glutathione catabolic process	Gene Ontology	GO:0006751	1	6	0.0814731	0.239369	GGT5	http://amigo.geneontology.org/amigo/term/GO:0006751
hydrolase activity, acting on carbon-nitrogen (but not peptide) bonds, in linear amides	Gene Ontology	GO:0016811	1	6	0.0814731	0.239369	UPB1	http://amigo.geneontology.org/amigo/term/GO:0016811
positive regulation of synapse maturation	Gene Ontology	GO:0090129	1	6	0.0814731	0.239369	CDC20	http://amigo.geneontology.org/amigo/term/GO:0090129
maintenance of gastrointestinal epithelium	Gene Ontology	GO:0030277	1	6	0.0814731	0.239369	PBLD	http://amigo.geneontology.org/amigo/term/GO:0030277
aggrephagy	Gene Ontology	GO:0035973	1	6	0.0814731	0.239369	MAP1LC3C	http://amigo.geneontology.org/amigo/term/GO:0035973
regulation of odontogenesis of dentin-containing tooth	Gene Ontology	GO:0042487	1	6	0.0814731	0.239369	DMRT3	http://amigo.geneontology.org/amigo/term/GO:0042487
camera-type eye photoreceptor cell differentiation	Gene Ontology	GO:0060219	1	6	0.0814731	0.239369	DSCAM	http://amigo.geneontology.org/amigo/term/GO:0060219
detection of temperature stimulus involved in sensory perception of pain	Gene Ontology	GO:0050965	1	6	0.0814731	0.239369	NR2F6	http://amigo.geneontology.org/amigo/term/GO:0050965
very-low-density lipoprotein particle remodeling	Gene Ontology	GO:0034372	1	6	0.0814731	0.239369	LIPC	http://amigo.geneontology.org/amigo/term/GO:0034372
aspartic-type endopeptidase inhibitor activity	Gene Ontology	GO:0019828	1	6	0.0814731	0.239369	BIN1	http://amigo.geneontology.org/amigo/term/GO:0019828
calcium-dependent protein serine/threonine kinase activity	Gene Ontology	GO:0009931	1	6	0.0814731	0.239369	MKNK2	http://amigo.geneontology.org/amigo/term/GO:0009931
gene silencing by miRNA	Gene Ontology	GO:0035195	1	6	0.0814731	0.239369	MOV10	http://amigo.geneontology.org/amigo/term/GO:0035195
retinal cone cell development	Gene Ontology	GO:0046549	1	6	0.0814731	0.239369	USH1C	http://amigo.geneontology.org/amigo/term/GO:0046549
cellular response to corticotropin-releasing hormone stimulus	Gene Ontology	GO:0071376	1	6	0.0814731	0.239369	CRHR2	http://amigo.geneontology.org/amigo/term/GO:0071376
cornea development in camera-type eye	Gene Ontology	GO:0061303	1	6	0.0814731	0.239369	WNT9A	http://amigo.geneontology.org/amigo/term/GO:0061303
proton-transporting V-type ATPase, V0 domain	Gene Ontology	GO:0033179	1	6	0.0814731	0.239369	ATP6V0D2	http://amigo.geneontology.org/amigo/term/GO:0033179
sequence-specific mRNA binding	Gene Ontology	GO:1990825	1	6	0.0814731	0.239369	LIN28A	http://amigo.geneontology.org/amigo/term/GO:1990825
regulation of neuron apoptotic process	Gene Ontology	GO:0043523	1	6	0.0814731	0.239369	GRID2	http://amigo.geneontology.org/amigo/term/GO:0043523
G protein-coupled adenosine receptor signaling pathway	Gene Ontology	GO:0001973	1	6	0.0814731	0.239369	ADORA1	http://amigo.geneontology.org/amigo/term/GO:0001973
ferric iron binding	Gene Ontology	GO:0008199	1	6	0.0814731	0.239369	RRM2	http://amigo.geneontology.org/amigo/term/GO:0008199
lung-associated mesenchyme development	Gene Ontology	GO:0060484	1	6	0.0814731	0.239369	FGF9	http://amigo.geneontology.org/amigo/term/GO:0060484
transcytosis	Gene Ontology	GO:0045056	1	6	0.0814731	0.239369	MFSD2A	http://amigo.geneontology.org/amigo/term/GO:0045056
vasopressin receptor activity	Gene Ontology	GO:0005000	1	6	0.0814731	0.239369	OXTR	http://amigo.geneontology.org/amigo/term/GO:0005000
spinal cord motor neuron cell fate specification	Gene Ontology	GO:0021520	1	6	0.0814731	0.239369	HOXC10	http://amigo.geneontology.org/amigo/term/GO:0021520
inner ear auditory receptor cell differentiation	Gene Ontology	GO:0042491	1	6	0.0814731	0.239369	USH1C	http://amigo.geneontology.org/amigo/term/GO:0042491
positive regulation of DNA biosynthetic process	Gene Ontology	GO:2000573	1	6	0.0814731	0.239369	FGFR4	http://amigo.geneontology.org/amigo/term/GO:2000573
hormone biosynthetic process	Gene Ontology	GO:0042446	1	6	0.0814731	0.239369	DIO3	http://amigo.geneontology.org/amigo/term/GO:0042446
myosin filament	Gene Ontology	GO:0032982	1	6	0.0814731	0.239369	MYBPC3	http://amigo.geneontology.org/amigo/term/GO:0032982
negative regulation of cell aging	Gene Ontology	GO:0090344	1	6	0.0814731	0.239369	FOXM1	http://amigo.geneontology.org/amigo/term/GO:0090344
bile acid biosynthetic process	Gene Ontology	GO:0006699	1	6	0.0814731	0.239369	HNF1A	http://amigo.geneontology.org/amigo/term/GO:0006699
retina morphogenesis in camera-type eye	Gene Ontology	GO:0060042	1	6	0.0814731	0.239369	MFSD2A	http://amigo.geneontology.org/amigo/term/GO:0060042
spanning component of plasma membrane	Gene Ontology	GO:0044214	1	6	0.0814731	0.239369	CDHR2	http://amigo.geneontology.org/amigo/term/GO:0044214
cellular phosphate ion homeostasis	Gene Ontology	GO:0030643	1	6	0.0814731	0.239369	SLC9A3R1	http://amigo.geneontology.org/amigo/term/GO:0030643
positive regulation of protein localization to early endosome	Gene Ontology	GO:1902966	1	6	0.0814731	0.239369	SORL1	http://amigo.geneontology.org/amigo/term/GO:1902966
bile acid transmembrane transporter activity	Gene Ontology	GO:0015125	1	6	0.0814731	0.239369	SLC51A	http://amigo.geneontology.org/amigo/term/GO:0015125
photoreceptor cell outer segment organization	Gene Ontology	GO:0035845	1	6	0.0814731	0.239369	MFSD2A	http://amigo.geneontology.org/amigo/term/GO:0035845
peptidyl-tyrosine dephosphorylation involved in inactivation of protein kinase activity	Gene Ontology	GO:1990264	1	6	0.0814731	0.239369	PTPRO	http://amigo.geneontology.org/amigo/term/GO:1990264
growth factor receptor binding	Gene Ontology	GO:0070851	1	6	0.0814731	0.239369	SLC9A3R1	http://amigo.geneontology.org/amigo/term/GO:0070851
C2H2 zinc finger domain binding	Gene Ontology	GO:0070742	1	6	0.0814731	0.239369	LEF1	http://amigo.geneontology.org/amigo/term/GO:0070742
negative regulation of cell-cell adhesion mediated by cadherin	Gene Ontology	GO:2000048	1	6	0.0814731	0.239369	BMP6	http://amigo.geneontology.org/amigo/term/GO:2000048
regulation of attachment of spindle microtubules to kinetochore	Gene Ontology	GO:0051988	1	6	0.0814731	0.239369	SPAG5	http://amigo.geneontology.org/amigo/term/GO:0051988
positive regulation of production of miRNAs involved in gene silencing by miRNA	Gene Ontology	GO:1903800	1	6	0.0814731	0.239369	LIN28A	http://amigo.geneontology.org/amigo/term/GO:1903800
regulation of sensory perception of pain	Gene Ontology	GO:0051930	1	6	0.0814731	0.239369	ADORA1	http://amigo.geneontology.org/amigo/term/GO:0051930
positive regulation of urine volume	Gene Ontology	GO:0035810	1	6	0.0814731	0.239369	DRD2	http://amigo.geneontology.org/amigo/term/GO:0035810
regulation of RNA metabolic process	Gene Ontology	GO:0051252	1	6	0.0814731	0.239369	PCBP4	http://amigo.geneontology.org/amigo/term/GO:0051252
phagosome-lysosome fusion	Gene Ontology	GO:0090385	1	6	0.0814731	0.239369	RAB39A	http://amigo.geneontology.org/amigo/term/GO:0090385
positive regulation of execution phase of apoptosis	Gene Ontology	GO:1900119	1	6	0.0814731	0.239369	BOK	http://amigo.geneontology.org/amigo/term/GO:1900119
netrin-activated signaling pathway	Gene Ontology	GO:0038007	1	6	0.0814731	0.239369	DSCAM	http://amigo.geneontology.org/amigo/term/GO:0038007
fatty acid transport	Gene Ontology	GO:0015908	1	6	0.0814731	0.239369	HNF1A	http://amigo.geneontology.org/amigo/term/GO:0015908
ligand-gated sodium channel activity	Gene Ontology	GO:0015280	1	6	0.0814731	0.239369	SCNN1A	http://amigo.geneontology.org/amigo/term/GO:0015280
alpha-N-acetylneuraminate alpha-2,8-sialyltransferase activity	Gene Ontology	GO:0003828	1	6	0.0814731	0.239369	ST8SIA2	http://amigo.geneontology.org/amigo/term/GO:0003828
basolateral plasma membrane	Gene Ontology	GO:0016323	3	82	0.0836185	0.240906	SLC51A|SLC26A6|SLC26A7	http://amigo.geneontology.org/amigo/term/GO:0016323
positive regulation of peptidyl-tyrosine phosphorylation	Gene Ontology	GO:0050731	2	38	0.0839062	0.240906	BMP6|HTR2A	http://amigo.geneontology.org/amigo/term/GO:0050731
signaling receptor binding	Gene Ontology	GO:0005102	4	133	0.0845482	0.240906	FIBCD1|SLC9A3R1|BOK|LAMA1	http://amigo.geneontology.org/amigo/term/GO:0005102
liver development	Gene Ontology	GO:0001889	2	39	0.0875313	0.240906	PCSK9|HNF1A	http://amigo.geneontology.org/amigo/term/GO:0001889
G protein-coupled peptide receptor activity	Gene Ontology	GO:0008528	2	39	0.0875313	0.240906	GCGR|CRHR2	http://amigo.geneontology.org/amigo/term/GO:0008528
nervous system process	Gene Ontology	GO:0050877	2	39	0.0875313	0.240906	GABRA4|GABRA2	http://amigo.geneontology.org/amigo/term/GO:0050877
adult locomotory behavior	Gene Ontology	GO:0008344	2	39	0.0875313	0.240906	DRD4|OPRD1	http://amigo.geneontology.org/amigo/term/GO:0008344
anatomical structure development	Gene Ontology	GO:0048856	2	39	0.0875313	0.240906	HNF4G|NR2F6	http://amigo.geneontology.org/amigo/term/GO:0048856
negative regulation of transforming growth factor beta receptor signaling pathway	Gene Ontology	GO:0030512	2	39	0.0875313	0.240906	BAMBI|PBLD	http://amigo.geneontology.org/amigo/term/GO:0030512
recycling endosome membrane	Gene Ontology	GO:0055038	2	39	0.0875313	0.240906	SORL1|BOK	http://amigo.geneontology.org/amigo/term/GO:0055038
metalloendopeptidase activity	Gene Ontology	GO:0004222	3	84	0.0882167	0.240906	ADAMTS20|TRABD2B|MMP9	http://amigo.geneontology.org/amigo/term/GO:0004222
microvillus	Gene Ontology	GO:0005902	2	40	0.0912025	0.240906	USH1C|SLC9A3R1	http://amigo.geneontology.org/amigo/term/GO:0005902
cytoplasmic stress granule	Gene Ontology	GO:0010494	2	40	0.0912025	0.240906	MOV10|LIN28A	http://amigo.geneontology.org/amigo/term/GO:0010494
respiratory burst	Gene Ontology	GO:0045730	1	7	0.0925589	0.240906	SLC37A4	http://amigo.geneontology.org/amigo/term/GO:0045730
post-Golgi vesicle-mediated transport	Gene Ontology	GO:0006892	1	7	0.0925589	0.240906	SORL1	http://amigo.geneontology.org/amigo/term/GO:0006892
negative regulation of programmed cell death	Gene Ontology	GO:0043069	1	7	0.0925589	0.240906	TM7SF3	http://amigo.geneontology.org/amigo/term/GO:0043069
regulation of postsynaptic neurotransmitter receptor activity	Gene Ontology	GO:0098962	1	7	0.0925589	0.240906	CACNG5	http://amigo.geneontology.org/amigo/term/GO:0098962
MAP-kinase scaffold activity	Gene Ontology	GO:0005078	1	7	0.0925589	0.240906	IQGAP3	http://amigo.geneontology.org/amigo/term/GO:0005078
axon extension involved in axon guidance	Gene Ontology	GO:0048846	1	7	0.0925589	0.240906	SEMA3A	http://amigo.geneontology.org/amigo/term/GO:0048846
nuclear envelope lumen	Gene Ontology	GO:0005641	1	7	0.0925589	0.240906	SORL1	http://amigo.geneontology.org/amigo/term/GO:0005641
anatomical structure formation involved in morphogenesis	Gene Ontology	GO:0048646	1	7	0.0925589	0.240906	DLX6	http://amigo.geneontology.org/amigo/term/GO:0048646
regulation of mitotic metaphase/anaphase transition	Gene Ontology	GO:0030071	1	7	0.0925589	0.240906	UBE2C	http://amigo.geneontology.org/amigo/term/GO:0030071
profilin binding	Gene Ontology	GO:0005522	1	7	0.0925589	0.240906	EVL	http://amigo.geneontology.org/amigo/term/GO:0005522
positive regulation of growth hormone secretion	Gene Ontology	GO:0060124	1	7	0.0925589	0.240906	DRD2	http://amigo.geneontology.org/amigo/term/GO:0060124
sensory perception of taste	Gene Ontology	GO:0050909	1	7	0.0925589	0.240906	LEF1	http://amigo.geneontology.org/amigo/term/GO:0050909
cellular protein modification process	Gene Ontology	GO:0006464	1	7	0.0925589	0.240906	TTLL12	http://amigo.geneontology.org/amigo/term/GO:0006464
positive regulation of double-strand break repair	Gene Ontology	GO:2000781	1	7	0.0925589	0.240906	FOXM1	http://amigo.geneontology.org/amigo/term/GO:2000781
mitochondrial transcription	Gene Ontology	GO:0006390	1	7	0.0925589	0.240906	MRPL12	http://amigo.geneontology.org/amigo/term/GO:0006390
sodium ion homeostasis	Gene Ontology	GO:0055078	1	7	0.0925589	0.240906	SCNN1A	http://amigo.geneontology.org/amigo/term/GO:0055078
lens fiber cell development	Gene Ontology	GO:0070307	1	7	0.0925589	0.240906	BFSP2	http://amigo.geneontology.org/amigo/term/GO:0070307
diet induced thermogenesis	Gene Ontology	GO:0002024	1	7	0.0925589	0.240906	SORL1	http://amigo.geneontology.org/amigo/term/GO:0002024
DNA binding, bending	Gene Ontology	GO:0008301	1	7	0.0925589	0.240906	LEF1	http://amigo.geneontology.org/amigo/term/GO:0008301
digestion	Gene Ontology	GO:0007586	1	7	0.0925589	0.240906	CCK	http://amigo.geneontology.org/amigo/term/GO:0007586
multicellular organismal iron ion homeostasis	Gene Ontology	GO:0060586	1	7	0.0925589	0.240906	BMP6	http://amigo.geneontology.org/amigo/term/GO:0060586
replication fork protection complex	Gene Ontology	GO:0031298	1	7	0.0925589	0.240906	CDC45	http://amigo.geneontology.org/amigo/term/GO:0031298
Golgi cisterna	Gene Ontology	GO:0031985	1	7	0.0925589	0.240906	SORL1	http://amigo.geneontology.org/amigo/term/GO:0031985
fibroblast migration	Gene Ontology	GO:0010761	1	7	0.0925589	0.240906	IQGAP3	http://amigo.geneontology.org/amigo/term/GO:0010761
regulation of postsynaptic neurotransmitter receptor internalization	Gene Ontology	GO:0099149	1	7	0.0925589	0.240906	DRD4	http://amigo.geneontology.org/amigo/term/GO:0099149
L-glutamate transmembrane transporter activity	Gene Ontology	GO:0005313	1	7	0.0925589	0.240906	SLC17A8	http://amigo.geneontology.org/amigo/term/GO:0005313
microtubule nucleation	Gene Ontology	GO:0007020	1	7	0.0925589	0.240906	TPX2	http://amigo.geneontology.org/amigo/term/GO:0007020
positive regulation of chromatin binding	Gene Ontology	GO:0035563	1	7	0.0925589	0.240906	CTBP2	http://amigo.geneontology.org/amigo/term/GO:0035563
liver regeneration	Gene Ontology	GO:0097421	1	7	0.0925589	0.240906	AURKA	http://amigo.geneontology.org/amigo/term/GO:0097421
white fat cell differentiation	Gene Ontology	GO:0050872	1	7	0.0925589	0.240906	CTBP2	http://amigo.geneontology.org/amigo/term/GO:0050872
ganglioside biosynthetic process	Gene Ontology	GO:0001574	1	7	0.0925589	0.240906	ST8SIA2	http://amigo.geneontology.org/amigo/term/GO:0001574
protein localization to kinetochore	Gene Ontology	GO:0034501	1	7	0.0925589	0.240906	CDK1	http://amigo.geneontology.org/amigo/term/GO:0034501
cholesterol transport	Gene Ontology	GO:0030301	1	7	0.0925589	0.240906	LIPC	http://amigo.geneontology.org/amigo/term/GO:0030301
negative regulation of cardiac muscle cell proliferation	Gene Ontology	GO:0060044	1	7	0.0925589	0.240906	MAPK11	http://amigo.geneontology.org/amigo/term/GO:0060044
meiotic spindle	Gene Ontology	GO:0072687	1	7	0.0925589	0.240906	AURKA	http://amigo.geneontology.org/amigo/term/GO:0072687
cyclin-dependent protein serine/threonine kinase activator activity	Gene Ontology	GO:0061575	1	7	0.0925589	0.240906	CKS1B	http://amigo.geneontology.org/amigo/term/GO:0061575
presynaptic cytosol	Gene Ontology	GO:0099523	1	7	0.0925589	0.240906	CTBP2	http://amigo.geneontology.org/amigo/term/GO:0099523
negative regulation of phosphatidylinositol 3-kinase signaling	Gene Ontology	GO:0014067	1	7	0.0925589	0.240906	SLC9A3R1	http://amigo.geneontology.org/amigo/term/GO:0014067
integral component of organelle membrane	Gene Ontology	GO:0031301	1	7	0.0925589	0.240906	TRABD2B	http://amigo.geneontology.org/amigo/term/GO:0031301
iris morphogenesis	Gene Ontology	GO:0061072	1	7	0.0925589	0.240906	WNT9A	http://amigo.geneontology.org/amigo/term/GO:0061072
prostaglandin metabolic process	Gene Ontology	GO:0006693	1	7	0.0925589	0.240906	HPGDS	http://amigo.geneontology.org/amigo/term/GO:0006693
head development	Gene Ontology	GO:0060322	1	7	0.0925589	0.240906	DLX6	http://amigo.geneontology.org/amigo/term/GO:0060322
negative regulation of adenylate cyclase activity	Gene Ontology	GO:0007194	1	7	0.0925589	0.240906	DRD2	http://amigo.geneontology.org/amigo/term/GO:0007194
negative regulation of sodium ion transmembrane transporter activity	Gene Ontology	GO:2000650	1	7	0.0925589	0.240906	PCSK9	http://amigo.geneontology.org/amigo/term/GO:2000650
retinoic acid receptor binding	Gene Ontology	GO:0042974	1	7	0.0925589	0.240906	CTBP2	http://amigo.geneontology.org/amigo/term/GO:0042974
regulation of actin cytoskeleton organization	Gene Ontology	GO:0032956	2	41	0.0949181	0.240906	RHOBTB3|IQGAP3	http://amigo.geneontology.org/amigo/term/GO:0032956
positive regulation of cell growth	Gene Ontology	GO:0030307	2	41	0.0949181	0.240906	LEF1|MFSD2A	http://amigo.geneontology.org/amigo/term/GO:0030307
protein serine/threonine phosphatase activity	Gene Ontology	GO:0004722	2	41	0.0949181	0.240906	PPM1J|PPM1H	http://amigo.geneontology.org/amigo/term/GO:0004722
cellular response to interferon-gamma	Gene Ontology	GO:0071346	2	41	0.0949181	0.240906	EVL|SLC26A6	http://amigo.geneontology.org/amigo/term/GO:0071346
cell-cell signaling	Gene Ontology	GO:0007267	2	41	0.0949181	0.240906	GJA5|FGF9	http://amigo.geneontology.org/amigo/term/GO:0007267
calmodulin binding	Gene Ontology	GO:0005516	3	87	0.0953084	0.240906	MKNK2|NGFR|IQGAP3	http://amigo.geneontology.org/amigo/term/GO:0005516
negative regulation of apoptotic process	Gene Ontology	GO:0043066	5	196	0.0969889	0.240906	ADAMTS20|CDK1|PLK1|AURKA|BTC	http://amigo.geneontology.org/amigo/term/GO:0043066
actin cytoskeleton	Gene Ontology	GO:0015629	4	140	0.0971033	0.240906	NPFFR2|ABLIM2|ABLIM1|VILL	http://amigo.geneontology.org/amigo/term/GO:0015629
cytokine activity	Gene Ontology	GO:0005125	3	88	0.0977228	0.240906	BMP6|GDF6|WNT9A	http://amigo.geneontology.org/amigo/term/GO:0005125
lipid metabolic process	Gene Ontology	GO:0006629	2	42	0.0986764	0.240906	GDPD5|FAR2	http://amigo.geneontology.org/amigo/term/GO:0006629
autophagosome	Gene Ontology	GO:0005776	2	43	0.102476	0.240906	MAP1LC3C|OPTN	http://amigo.geneontology.org/amigo/term/GO:0005776
protein localization to plasma membrane	Gene Ontology	GO:0072659	3	90	0.102625	0.240906	SLC9A3R1|WDR72|SYTL2	http://amigo.geneontology.org/amigo/term/GO:0072659
positive regulation of synaptic transmission, glutamatergic	Gene Ontology	GO:0051968	1	8	0.103511	0.240906	CACNG5	http://amigo.geneontology.org/amigo/term/GO:0051968
nucleus localization	Gene Ontology	GO:0051647	1	8	0.103511	0.240906	BIN1	http://amigo.geneontology.org/amigo/term/GO:0051647
ionotropic glutamate receptor binding	Gene Ontology	GO:0035255	1	8	0.103511	0.240906	IGSF11	http://amigo.geneontology.org/amigo/term/GO:0035255
cell communication	Gene Ontology	GO:0007154	1	8	0.103511	0.240906	GJA5	http://amigo.geneontology.org/amigo/term/GO:0007154
inhibitory synapse assembly	Gene Ontology	GO:1904862	1	8	0.103511	0.240906	GABRA2	http://amigo.geneontology.org/amigo/term/GO:1904862
histone phosphorylation	Gene Ontology	GO:0016572	1	8	0.103511	0.240906	CDK1	http://amigo.geneontology.org/amigo/term/GO:0016572
cerebellar Purkinje cell layer development	Gene Ontology	GO:0021680	1	8	0.103511	0.240906	KLHL1	http://amigo.geneontology.org/amigo/term/GO:0021680
locomotor rhythm	Gene Ontology	GO:0045475	1	8	0.103511	0.240906	USP2	http://amigo.geneontology.org/amigo/term/GO:0045475
microvillus assembly	Gene Ontology	GO:0030033	1	8	0.103511	0.240906	SLC9A3R1	http://amigo.geneontology.org/amigo/term/GO:0030033
startle response	Gene Ontology	GO:0001964	1	8	0.103511	0.240906	GRIN2A	http://amigo.geneontology.org/amigo/term/GO:0001964
lipid phosphatase activity	Gene Ontology	GO:0042577	1	8	0.103511	0.240906	EPHX2	http://amigo.geneontology.org/amigo/term/GO:0042577
troponin complex	Gene Ontology	GO:0005861	1	8	0.103511	0.240906	TNNI1	http://amigo.geneontology.org/amigo/term/GO:0005861
L-glutamate transmembrane transport	Gene Ontology	GO:0015813	1	8	0.103511	0.240906	SLC17A8	http://amigo.geneontology.org/amigo/term/GO:0015813
phosphatidylethanolamine binding	Gene Ontology	GO:0008429	1	8	0.103511	0.240906	MFGE8	http://amigo.geneontology.org/amigo/term/GO:0008429
positive regulation of blood pressure	Gene Ontology	GO:0045777	1	8	0.103511	0.240906	OXTR	http://amigo.geneontology.org/amigo/term/GO:0045777
lipoprotein transport	Gene Ontology	GO:0042953	1	8	0.103511	0.240906	CUBN	http://amigo.geneontology.org/amigo/term/GO:0042953
amino acid transport	Gene Ontology	GO:0006865	1	8	0.103511	0.240906	SLC25A48	http://amigo.geneontology.org/amigo/term/GO:0006865
regulation of insulin receptor signaling pathway	Gene Ontology	GO:0046626	1	8	0.103511	0.240906	VWA2	http://amigo.geneontology.org/amigo/term/GO:0046626
neuron-neuron synaptic transmission	Gene Ontology	GO:0007270	1	8	0.103511	0.240906	DRD2	http://amigo.geneontology.org/amigo/term/GO:0007270
extracellular matrix disassembly	Gene Ontology	GO:0022617	1	8	0.103511	0.240906	WDR72	http://amigo.geneontology.org/amigo/term/GO:0022617
collagen metabolic process	Gene Ontology	GO:0032963	1	8	0.103511	0.240906	P3H2	http://amigo.geneontology.org/amigo/term/GO:0032963
cell-cell adhesion mediated by cadherin	Gene Ontology	GO:0044331	1	8	0.103511	0.240906	CDHR2	http://amigo.geneontology.org/amigo/term/GO:0044331
gamma-catenin binding	Gene Ontology	GO:0045295	1	8	0.103511	0.240906	LEF1	http://amigo.geneontology.org/amigo/term/GO:0045295
positive regulation of lipopolysaccharide-mediated signaling pathway	Gene Ontology	GO:0031666	1	8	0.103511	0.240906	BMP6	http://amigo.geneontology.org/amigo/term/GO:0031666
dopaminergic synapse	Gene Ontology	GO:0098691	1	8	0.103511	0.240906	DRD2	http://amigo.geneontology.org/amigo/term/GO:0098691
G protein-coupled purinergic nucleotide receptor activity	Gene Ontology	GO:0045028	1	8	0.103511	0.240906	P2RY4	http://amigo.geneontology.org/amigo/term/GO:0045028
branching involved in salivary gland morphogenesis	Gene Ontology	GO:0060445	1	8	0.103511	0.240906	LAMA1	http://amigo.geneontology.org/amigo/term/GO:0060445
sympathetic ganglion development	Gene Ontology	GO:0061549	1	8	0.103511	0.240906	SEMA3A	http://amigo.geneontology.org/amigo/term/GO:0061549
epinephrine binding	Gene Ontology	GO:0051379	1	8	0.103511	0.240906	DRD4	http://amigo.geneontology.org/amigo/term/GO:0051379
presynaptic active zone membrane	Gene Ontology	GO:0048787	1	8	0.103511	0.240906	OTOF	http://amigo.geneontology.org/amigo/term/GO:0048787
necroptotic process	Gene Ontology	GO:0070266	1	8	0.103511	0.240906	PPIF	http://amigo.geneontology.org/amigo/term/GO:0070266
double-strand break repair via break-induced replication	Gene Ontology	GO:0000727	1	8	0.103511	0.240906	CDC45	http://amigo.geneontology.org/amigo/term/GO:0000727
Golgi ribbon formation	Gene Ontology	GO:0090161	1	8	0.103511	0.240906	OPTN	http://amigo.geneontology.org/amigo/term/GO:0090161
lipoprotein metabolic process	Gene Ontology	GO:0042157	1	8	0.103511	0.240906	PCSK9	http://amigo.geneontology.org/amigo/term/GO:0042157
negative regulation of pathway-restricted SMAD protein phosphorylation	Gene Ontology	GO:0060394	1	8	0.103511	0.240906	PBLD	http://amigo.geneontology.org/amigo/term/GO:0060394
positive regulation of neuron migration	Gene Ontology	GO:2001224	1	8	0.103511	0.240906	SEMA3A	http://amigo.geneontology.org/amigo/term/GO:2001224
renal system process	Gene Ontology	GO:0003014	1	8	0.103511	0.240906	AGT	http://amigo.geneontology.org/amigo/term/GO:0003014
response to mechanical stimulus	Gene Ontology	GO:0009612	1	8	0.103511	0.240906	SCEL	http://amigo.geneontology.org/amigo/term/GO:0009612
DNA damage response, signal transduction by p53 class mediator resulting in transcription of p21 class mediator	Gene Ontology	GO:0006978	1	8	0.103511	0.240906	FOXM1	http://amigo.geneontology.org/amigo/term/GO:0006978
maintenance of epithelial cell apical/basal polarity	Gene Ontology	GO:0045199	1	8	0.103511	0.240906	SLC9A3R1	http://amigo.geneontology.org/amigo/term/GO:0045199
regulation of cell-cell adhesion	Gene Ontology	GO:0022407	1	8	0.103511	0.240906	LEF1	http://amigo.geneontology.org/amigo/term/GO:0022407
regulation of synaptic transmission, GABAergic	Gene Ontology	GO:0032228	1	8	0.103511	0.240906	DRD2	http://amigo.geneontology.org/amigo/term/GO:0032228
lysosomal transport	Gene Ontology	GO:0007041	1	8	0.103511	0.240906	PCSK9	http://amigo.geneontology.org/amigo/term/GO:0007041
activation of phospholipase C activity	Gene Ontology	GO:0007202	1	8	0.103511	0.240906	HTR2A	http://amigo.geneontology.org/amigo/term/GO:0007202
neuropeptide receptor activity	Gene Ontology	GO:0008188	1	8	0.103511	0.240906	NPFFR2	http://amigo.geneontology.org/amigo/term/GO:0008188
grooming behavior	Gene Ontology	GO:0007625	1	8	0.103511	0.240906	DRD2	http://amigo.geneontology.org/amigo/term/GO:0007625
semaphorin-plexin signaling pathway involved in axon guidance	Gene Ontology	GO:1902287	1	8	0.103511	0.240906	SEMA3A	http://amigo.geneontology.org/amigo/term/GO:1902287
negative regulation of innate immune response	Gene Ontology	GO:0045824	1	8	0.103511	0.240906	DRD2	http://amigo.geneontology.org/amigo/term/GO:0045824
intrinsic component of plasma membrane	Gene Ontology	GO:0031226	1	8	0.103511	0.240906	GGT5	http://amigo.geneontology.org/amigo/term/GO:0031226
translesion synthesis	Gene Ontology	GO:0019985	1	8	0.103511	0.240906	DTL	http://amigo.geneontology.org/amigo/term/GO:0019985
embryonic heart tube development	Gene Ontology	GO:0035050	1	8	0.103511	0.240906	GJA5	http://amigo.geneontology.org/amigo/term/GO:0035050
tau protein binding	Gene Ontology	GO:0048156	1	8	0.103511	0.240906	BIN1	http://amigo.geneontology.org/amigo/term/GO:0048156
isomerase activity	Gene Ontology	GO:0016853	1	8	0.103511	0.240906	PBLD	http://amigo.geneontology.org/amigo/term/GO:0016853
regulation of AMPA receptor activity	Gene Ontology	GO:2000311	1	8	0.103511	0.240906	CACNG5	http://amigo.geneontology.org/amigo/term/GO:2000311
photoreceptor ribbon synapse	Gene Ontology	GO:0098684	1	8	0.103511	0.240906	CTBP2	http://amigo.geneontology.org/amigo/term/GO:0098684
positive regulation of endothelial cell differentiation	Gene Ontology	GO:0045603	1	8	0.103511	0.240906	BMP6	http://amigo.geneontology.org/amigo/term/GO:0045603
peptide hormone receptor binding	Gene Ontology	GO:0051428	1	8	0.103511	0.240906	CCK	http://amigo.geneontology.org/amigo/term/GO:0051428
midbody	Gene Ontology	GO:0030496	3	91	0.105113	0.243834	PLK1|CDK1|IQGAP3	http://amigo.geneontology.org/amigo/term/GO:0030496
modulation of chemical synaptic transmission	Gene Ontology	GO:0050804	2	44	0.106315	0.245423	LRFN2|GRID2	http://amigo.geneontology.org/amigo/term/GO:0050804
axonogenesis	Gene Ontology	GO:0007409	2	44	0.106315	0.245423	DRD2|CCK	http://amigo.geneontology.org/amigo/term/GO:0007409
early endosome	Gene Ontology	GO:0005769	4	146	0.108517	0.248214	SORL1|ATP6V0D2|PCSK9|ST8SIA2	http://amigo.geneontology.org/amigo/term/GO:0005769
phagocytic vesicle	Gene Ontology	GO:0045335	2	45	0.110193	0.248214	EVL|RAB39A	http://amigo.geneontology.org/amigo/term/GO:0045335
peptidyl-threonine phosphorylation	Gene Ontology	GO:0018107	2	45	0.110193	0.248214	CDK1|MAPK11	http://amigo.geneontology.org/amigo/term/GO:0018107
cell chemotaxis	Gene Ontology	GO:0060326	2	45	0.110193	0.248214	LEF1|CXCL14	http://amigo.geneontology.org/amigo/term/GO:0060326
extracellular matrix structural constituent	Gene Ontology	GO:0005201	2	46	0.114107	0.248214	LAMA1|COL23A1	http://amigo.geneontology.org/amigo/term/GO:0005201
cellular response to calcium ion	Gene Ontology	GO:0071277	2	46	0.114107	0.248214	PPIF|IQGAP3	http://amigo.geneontology.org/amigo/term/GO:0071277
male sex determination	Gene Ontology	GO:0030238	1	9	0.114332	0.248214	FGF9	http://amigo.geneontology.org/amigo/term/GO:0030238
retinal metabolic process	Gene Ontology	GO:0042574	1	9	0.114332	0.248214	ALDH8A1	http://amigo.geneontology.org/amigo/term/GO:0042574
heme biosynthetic process	Gene Ontology	GO:0006783	1	9	0.114332	0.248214	HNF1A	http://amigo.geneontology.org/amigo/term/GO:0006783
sperm capacitation	Gene Ontology	GO:0048240	1	9	0.114332	0.248214	DLD	http://amigo.geneontology.org/amigo/term/GO:0048240
type B pancreatic cell development	Gene Ontology	GO:0003323	1	9	0.114332	0.248214	BMP6	http://amigo.geneontology.org/amigo/term/GO:0003323
DNA-(apurinic or apyrimidinic site) endonuclease activity	Gene Ontology	GO:0003906	1	9	0.114332	0.248214	NEIL3	http://amigo.geneontology.org/amigo/term/GO:0003906
hematopoietic stem cell differentiation	Gene Ontology	GO:0060218	1	9	0.114332	0.248214	LMBR1L	http://amigo.geneontology.org/amigo/term/GO:0060218
cellular amino acid metabolic process	Gene Ontology	GO:0006520	1	9	0.114332	0.248214	GGT5	http://amigo.geneontology.org/amigo/term/GO:0006520
inhibitory postsynaptic potential	Gene Ontology	GO:0060080	1	9	0.114332	0.248214	DRD4	http://amigo.geneontology.org/amigo/term/GO:0060080
steroid metabolic process	Gene Ontology	GO:0008202	1	9	0.114332	0.248214	SLC37A4	http://amigo.geneontology.org/amigo/term/GO:0008202
BMP receptor binding	Gene Ontology	GO:0070700	1	9	0.114332	0.248214	BMP6	http://amigo.geneontology.org/amigo/term/GO:0070700
regulation of short-term neuronal synaptic plasticity	Gene Ontology	GO:0048172	1	9	0.114332	0.248214	SYNGR1	http://amigo.geneontology.org/amigo/term/GO:0048172
prostaglandin biosynthetic process	Gene Ontology	GO:0001516	1	9	0.114332	0.248214	HPGDS	http://amigo.geneontology.org/amigo/term/GO:0001516
phospholipid dephosphorylation	Gene Ontology	GO:0046839	1	9	0.114332	0.248214	EPHX2	http://amigo.geneontology.org/amigo/term/GO:0046839
high-density lipoprotein particle remodeling	Gene Ontology	GO:0034375	1	9	0.114332	0.248214	LIPC	http://amigo.geneontology.org/amigo/term/GO:0034375
protein heterotetramerization	Gene Ontology	GO:0051290	1	9	0.114332	0.248214	RRM2	http://amigo.geneontology.org/amigo/term/GO:0051290
artery morphogenesis	Gene Ontology	GO:0048844	1	9	0.114332	0.248214	GJA5	http://amigo.geneontology.org/amigo/term/GO:0048844
positive regulation of SMAD protein signal transduction	Gene Ontology	GO:0060391	1	9	0.114332	0.248214	BMP6	http://amigo.geneontology.org/amigo/term/GO:0060391
negative regulation of neurogenesis	Gene Ontology	GO:0050768	1	9	0.114332	0.248214	SORL1	http://amigo.geneontology.org/amigo/term/GO:0050768
negative regulation of necroptotic process	Gene Ontology	GO:0060546	1	9	0.114332	0.248214	BOK	http://amigo.geneontology.org/amigo/term/GO:0060546
positive regulation of protein exit from endoplasmic reticulum	Gene Ontology	GO:0070863	1	9	0.114332	0.248214	SORL1	http://amigo.geneontology.org/amigo/term/GO:0070863
cellular response to nitrogen starvation	Gene Ontology	GO:0006995	1	9	0.114332	0.248214	MAP1LC3C	http://amigo.geneontology.org/amigo/term/GO:0006995
synaptic cleft	Gene Ontology	GO:0043083	1	9	0.114332	0.248214	CBLN1	http://amigo.geneontology.org/amigo/term/GO:0043083
thalamus development	Gene Ontology	GO:0021794	1	9	0.114332	0.248214	TAL2	http://amigo.geneontology.org/amigo/term/GO:0021794
unsaturated fatty acid biosynthetic process	Gene Ontology	GO:0006636	1	9	0.114332	0.248214	DECR2	http://amigo.geneontology.org/amigo/term/GO:0006636
nerve development	Gene Ontology	GO:0021675	1	9	0.114332	0.248214	NGFR	http://amigo.geneontology.org/amigo/term/GO:0021675
exploration behavior	Gene Ontology	GO:0035640	1	9	0.114332	0.248214	HTR1A	http://amigo.geneontology.org/amigo/term/GO:0035640
P granule	Gene Ontology	GO:0043186	1	9	0.114332	0.248214	MOV10	http://amigo.geneontology.org/amigo/term/GO:0043186
guanylate cyclase activity	Gene Ontology	GO:0004383	1	9	0.114332	0.248214	GUCY1A2	http://amigo.geneontology.org/amigo/term/GO:0004383
endothelial cell morphogenesis	Gene Ontology	GO:0001886	1	9	0.114332	0.248214	COL23A1	http://amigo.geneontology.org/amigo/term/GO:0001886
microtubule associated complex	Gene Ontology	GO:0005875	1	9	0.114332	0.248214	TRIM54	http://amigo.geneontology.org/amigo/term/GO:0005875
positive regulation of myoblast fusion	Gene Ontology	GO:1901741	1	9	0.114332	0.248214	ADGRB1	http://amigo.geneontology.org/amigo/term/GO:1901741
reverse cholesterol transport	Gene Ontology	GO:0043691	1	9	0.114332	0.248214	HNF1A	http://amigo.geneontology.org/amigo/term/GO:0043691
apical part of cell	Gene Ontology	GO:0045177	2	47	0.118057	0.25146	HCRT|USH1C	http://amigo.geneontology.org/amigo/term/GO:0045177
centrosome	Gene Ontology	GO:0005813	7	333	0.118858	0.25146	CCNB3|DTL|PLK1|HNF4G|CEP57L1|CDK1|CDC45	http://amigo.geneontology.org/amigo/term/GO:0005813
negative regulation of canonical Wnt signaling pathway	Gene Ontology	GO:0090090	3	97	0.12052	0.25146	PTPRO|SLC9A3R1|LMBR1L	http://amigo.geneontology.org/amigo/term/GO:0090090
positive regulation of protein catabolic process	Gene Ontology	GO:0045732	2	48	0.12204	0.25146	SORL1|DTL	http://amigo.geneontology.org/amigo/term/GO:0045732
positive regulation of proteasomal ubiquitin-dependent protein catabolic process	Gene Ontology	GO:0032436	2	48	0.12204	0.25146	PLK1|AURKA	http://amigo.geneontology.org/amigo/term/GO:0032436
histone binding	Gene Ontology	GO:0042393	3	98	0.123165	0.25146	DPF3|LEF1|CKS1B	http://amigo.geneontology.org/amigo/term/GO:0042393
synaptonemal complex	Gene Ontology	GO:0000795	1	10	0.125023	0.25146	PLK1	http://amigo.geneontology.org/amigo/term/GO:0000795
G protein-coupled purinergic nucleotide receptor signaling pathway	Gene Ontology	GO:0035589	1	10	0.125023	0.25146	P2RY4	http://amigo.geneontology.org/amigo/term/GO:0035589
blood vessel morphogenesis	Gene Ontology	GO:0048514	1	10	0.125023	0.25146	LAMA1	http://amigo.geneontology.org/amigo/term/GO:0048514
negative regulation of cell-substrate adhesion	Gene Ontology	GO:0010812	1	10	0.125023	0.25146	CORO2B	http://amigo.geneontology.org/amigo/term/GO:0010812
presynaptic active zone cytoplasmic component	Gene Ontology	GO:0098831	1	10	0.125023	0.25146	CTBP2	http://amigo.geneontology.org/amigo/term/GO:0098831
cellular protein-containing complex assembly	Gene Ontology	GO:0034622	1	10	0.125023	0.25146	USH1C	http://amigo.geneontology.org/amigo/term/GO:0034622
nucleus organization	Gene Ontology	GO:0006997	1	10	0.125023	0.25146	BIN1	http://amigo.geneontology.org/amigo/term/GO:0006997
actin nucleation	Gene Ontology	GO:0045010	1	10	0.125023	0.25146	EVL	http://amigo.geneontology.org/amigo/term/GO:0045010
spindle pole centrosome	Gene Ontology	GO:0031616	1	10	0.125023	0.25146	AURKA	http://amigo.geneontology.org/amigo/term/GO:0031616
release of cytochrome c from mitochondria	Gene Ontology	GO:0001836	1	10	0.125023	0.25146	BOK	http://amigo.geneontology.org/amigo/term/GO:0001836
synaptic vesicle exocytosis	Gene Ontology	GO:0016079	1	10	0.125023	0.25146	CPLX2	http://amigo.geneontology.org/amigo/term/GO:0016079
auditory receptor cell stereocilium organization	Gene Ontology	GO:0060088	1	10	0.125023	0.25146	SLC9A3R1	http://amigo.geneontology.org/amigo/term/GO:0060088
cell-cell contact zone	Gene Ontology	GO:0044291	1	10	0.125023	0.25146	BAIAP2L2	http://amigo.geneontology.org/amigo/term/GO:0044291
actin filament severing	Gene Ontology	GO:0051014	1	10	0.125023	0.25146	VILL	http://amigo.geneontology.org/amigo/term/GO:0051014
negative regulation of cell motility	Gene Ontology	GO:2000146	1	10	0.125023	0.25146	SLC9A3R1	http://amigo.geneontology.org/amigo/term/GO:2000146
regulation of long-term synaptic potentiation	Gene Ontology	GO:1900271	1	10	0.125023	0.25146	SCGN	http://amigo.geneontology.org/amigo/term/GO:1900271
peptide metabolic process	Gene Ontology	GO:0006518	1	10	0.125023	0.25146	CPN1	http://amigo.geneontology.org/amigo/term/GO:0006518
positive regulation of transcription regulatory region DNA binding	Gene Ontology	GO:2000679	1	10	0.125023	0.25146	NEUROD1	http://amigo.geneontology.org/amigo/term/GO:2000679
mitotic sister chromatid cohesion	Gene Ontology	GO:0007064	1	10	0.125023	0.25146	CDC20	http://amigo.geneontology.org/amigo/term/GO:0007064
long-term synaptic depression	Gene Ontology	GO:0060292	1	10	0.125023	0.25146	SLC24A2	http://amigo.geneontology.org/amigo/term/GO:0060292
RNA polymerase II CTD heptapeptide repeat kinase activity	Gene Ontology	GO:0008353	1	10	0.125023	0.25146	CDK1	http://amigo.geneontology.org/amigo/term/GO:0008353
positive regulation of phosphorylation	Gene Ontology	GO:0042327	1	10	0.125023	0.25146	DSCAM	http://amigo.geneontology.org/amigo/term/GO:0042327
sequence-specific double-stranded DNA binding	Gene Ontology	GO:1990837	1	10	0.125023	0.25146	HNRNPAB	http://amigo.geneontology.org/amigo/term/GO:1990837
integral component of synaptic vesicle membrane	Gene Ontology	GO:0030285	1	10	0.125023	0.25146	SLC17A8	http://amigo.geneontology.org/amigo/term/GO:0030285
vacuolar proton-transporting V-type ATPase complex	Gene Ontology	GO:0016471	1	10	0.125023	0.25146	ATP6V0D2	http://amigo.geneontology.org/amigo/term/GO:0016471
regulation of protein kinase activity	Gene Ontology	GO:0045859	1	10	0.125023	0.25146	SLC9A3R1	http://amigo.geneontology.org/amigo/term/GO:0045859
positive regulation by host of viral transcription	Gene Ontology	GO:0043923	1	10	0.125023	0.25146	LEF1	http://amigo.geneontology.org/amigo/term/GO:0043923
glycine binding	Gene Ontology	GO:0016594	1	10	0.125023	0.25146	GRIN2B	http://amigo.geneontology.org/amigo/term/GO:0016594
triglyceride catabolic process	Gene Ontology	GO:0019433	1	10	0.125023	0.25146	LIPC	http://amigo.geneontology.org/amigo/term/GO:0019433
phospholipid homeostasis	Gene Ontology	GO:0055091	1	10	0.125023	0.25146	FABP3	http://amigo.geneontology.org/amigo/term/GO:0055091
positive regulation of glycolytic process	Gene Ontology	GO:0045821	1	10	0.125023	0.25146	HTR2A	http://amigo.geneontology.org/amigo/term/GO:0045821
phosphotransferase activity, alcohol group as acceptor	Gene Ontology	GO:0016773	1	10	0.125023	0.25146	XYLB	http://amigo.geneontology.org/amigo/term/GO:0016773
protein localization to chromatin	Gene Ontology	GO:0071168	1	10	0.125023	0.25146	PLK1	http://amigo.geneontology.org/amigo/term/GO:0071168
ventricular cardiac muscle cell action potential	Gene Ontology	GO:0086005	1	10	0.125023	0.25146	GJA5	http://amigo.geneontology.org/amigo/term/GO:0086005
vacuolar acidification	Gene Ontology	GO:0007035	1	10	0.125023	0.25146	ATP6V0D2	http://amigo.geneontology.org/amigo/term/GO:0007035
excitatory synapse	Gene Ontology	GO:0060076	1	10	0.125023	0.25146	SLC17A8	http://amigo.geneontology.org/amigo/term/GO:0060076
regulation of dendrite development	Gene Ontology	GO:0050773	1	10	0.125023	0.25146	MFSD2A	http://amigo.geneontology.org/amigo/term/GO:0050773
phagocytosis, engulfment	Gene Ontology	GO:0006911	1	10	0.125023	0.25146	MFGE8	http://amigo.geneontology.org/amigo/term/GO:0006911
nuclear migration	Gene Ontology	GO:0007097	1	10	0.125023	0.25146	SLC9A3R1	http://amigo.geneontology.org/amigo/term/GO:0007097
skeletal muscle contraction	Gene Ontology	GO:0003009	1	10	0.125023	0.25146	TNNI1	http://amigo.geneontology.org/amigo/term/GO:0003009
positive regulation of proteolysis	Gene Ontology	GO:0045862	1	10	0.125023	0.25146	FGFR4	http://amigo.geneontology.org/amigo/term/GO:0045862
apoptotic mitochondrial changes	Gene Ontology	GO:0008637	1	10	0.125023	0.25146	PPIF	http://amigo.geneontology.org/amigo/term/GO:0008637
positive regulation of long-term synaptic potentiation	Gene Ontology	GO:1900273	1	10	0.125023	0.25146	IGSF11	http://amigo.geneontology.org/amigo/term/GO:1900273
negative regulation of type I interferon-mediated signaling pathway	Gene Ontology	GO:0060339	1	10	0.125023	0.25146	TTLL12	http://amigo.geneontology.org/amigo/term/GO:0060339
cadherin binding	Gene Ontology	GO:0045296	2	49	0.126056	0.25318	PTPRO|CDH18	http://amigo.geneontology.org/amigo/term/GO:0045296
lung development	Gene Ontology	GO:0030324	2	50	0.130103	0.259142	SLC23A1|FGF9	http://amigo.geneontology.org/amigo/term/GO:0030324
SNARE binding	Gene Ontology	GO:0000149	2	51	0.13418	0.259142	CPLX2|EXOC3L4	http://amigo.geneontology.org/amigo/term/GO:0000149
ruffle	Gene Ontology	GO:0001726	2	51	0.13418	0.259142	SLC9A3R1|IQGAP3	http://amigo.geneontology.org/amigo/term/GO:0001726
canonical Wnt signaling pathway	Gene Ontology	GO:0060070	2	51	0.13418	0.259142	LEF1|WNT9A	http://amigo.geneontology.org/amigo/term/GO:0060070
positive regulation of MAPK cascade	Gene Ontology	GO:0043410	2	51	0.13418	0.259142	BTC|IQGAP3	http://amigo.geneontology.org/amigo/term/GO:0043410
NLS-bearing protein import into nucleus	Gene Ontology	GO:0006607	1	11	0.135585	0.259142	KPNA2	http://amigo.geneontology.org/amigo/term/GO:0006607
bone remodeling	Gene Ontology	GO:0046849	1	11	0.135585	0.259142	HTR1B	http://amigo.geneontology.org/amigo/term/GO:0046849
lipase activity	Gene Ontology	GO:0016298	1	11	0.135585	0.259142	LIPC	http://amigo.geneontology.org/amigo/term/GO:0016298
cysteine-type endopeptidase inhibitor activity involved in apoptotic process	Gene Ontology	GO:0043027	1	11	0.135585	0.259142	LEF1	http://amigo.geneontology.org/amigo/term/GO:0043027
vinculin binding	Gene Ontology	GO:0017166	1	11	0.135585	0.259142	CORO2B	http://amigo.geneontology.org/amigo/term/GO:0017166
cerebral cortex neuron differentiation	Gene Ontology	GO:0021895	1	11	0.135585	0.259142	GDPD5	http://amigo.geneontology.org/amigo/term/GO:0021895
mitotic spindle midzone	Gene Ontology	GO:1990023	1	11	0.135585	0.259142	PRC1	http://amigo.geneontology.org/amigo/term/GO:1990023
cellular response to platelet-derived growth factor stimulus	Gene Ontology	GO:0036120	1	11	0.135585	0.259142	IQGAP3	http://amigo.geneontology.org/amigo/term/GO:0036120
actin crosslink formation	Gene Ontology	GO:0051764	1	11	0.135585	0.259142	BAIAP2L2	http://amigo.geneontology.org/amigo/term/GO:0051764
negative regulation of blood pressure	Gene Ontology	GO:0045776	1	11	0.135585	0.259142	DRD2	http://amigo.geneontology.org/amigo/term/GO:0045776
Rab protein signal transduction	Gene Ontology	GO:0032482	1	11	0.135585	0.259142	RAB39A	http://amigo.geneontology.org/amigo/term/GO:0032482
proton-exporting ATPase activity, phosphorylative mechanism	Gene Ontology	GO:0008553	1	11	0.135585	0.259142	ATP6V0D2	http://amigo.geneontology.org/amigo/term/GO:0008553
RNA polymerase binding	Gene Ontology	GO:0070063	1	11	0.135585	0.259142	BIN1	http://amigo.geneontology.org/amigo/term/GO:0070063
low-density lipoprotein particle receptor binding	Gene Ontology	GO:0050750	1	11	0.135585	0.259142	PCSK9	http://amigo.geneontology.org/amigo/term/GO:0050750
M band	Gene Ontology	GO:0031430	1	11	0.135585	0.259142	ROBO2	http://amigo.geneontology.org/amigo/term/GO:0031430
cellular response to hormone stimulus	Gene Ontology	GO:0032870	1	11	0.135585	0.259142	ROBO2	http://amigo.geneontology.org/amigo/term/GO:0032870
neurexin family protein binding	Gene Ontology	GO:0042043	1	11	0.135585	0.259142	SYTL2	http://amigo.geneontology.org/amigo/term/GO:0042043
protein maturation	Gene Ontology	GO:0051604	1	11	0.135585	0.259142	SORL1	http://amigo.geneontology.org/amigo/term/GO:0051604
Ras GTPase binding	Gene Ontology	GO:0017016	1	11	0.135585	0.259142	IQGAP3	http://amigo.geneontology.org/amigo/term/GO:0017016
exit from mitosis	Gene Ontology	GO:0010458	1	11	0.135585	0.259142	UBE2C	http://amigo.geneontology.org/amigo/term/GO:0010458
endocrine pancreas development	Gene Ontology	GO:0031018	1	11	0.135585	0.259142	HNF1A	http://amigo.geneontology.org/amigo/term/GO:0031018
atrial septum morphogenesis	Gene Ontology	GO:0060413	1	11	0.135585	0.259142	GJA5	http://amigo.geneontology.org/amigo/term/GO:0060413
endonuclease activity	Gene Ontology	GO:0004519	1	11	0.135585	0.259142	ANKLE1	http://amigo.geneontology.org/amigo/term/GO:0004519
regulation of mitotic spindle organization	Gene Ontology	GO:0060236	1	11	0.135585	0.259142	TPX2	http://amigo.geneontology.org/amigo/term/GO:0060236
negative regulation of protein localization to cell surface	Gene Ontology	GO:2000009	1	11	0.135585	0.259142	SEMA3A	http://amigo.geneontology.org/amigo/term/GO:2000009
cyclosporin A binding	Gene Ontology	GO:0016018	1	11	0.135585	0.259142	PPIF	http://amigo.geneontology.org/amigo/term/GO:0016018
morphogenesis of an epithelial sheet	Gene Ontology	GO:0002011	1	11	0.135585	0.259142	LAMA1	http://amigo.geneontology.org/amigo/term/GO:0002011
Cul4A-RING E3 ubiquitin ligase complex	Gene Ontology	GO:0031464	1	11	0.135585	0.259142	DTL	http://amigo.geneontology.org/amigo/term/GO:0031464
gastrulation	Gene Ontology	GO:0007369	1	11	0.135585	0.259142	DLD	http://amigo.geneontology.org/amigo/term/GO:0007369
pathway-restricted SMAD protein phosphorylation	Gene Ontology	GO:0060389	1	11	0.135585	0.259142	GDF6	http://amigo.geneontology.org/amigo/term/GO:0060389
heme binding	Gene Ontology	GO:0020037	3	104	0.139465	0.2662	GUCY1A2|NGB|MB	http://amigo.geneontology.org/amigo/term/GO:0020037
positive regulation of cold-induced thermogenesis	Gene Ontology	GO:0120162	2	53	0.142417	0.270338	HCRT|OXTR	http://amigo.geneontology.org/amigo/term/GO:0120162
calcium ion import across plasma membrane	Gene Ontology	GO:0098703	1	12	0.14602	0.270338	SLC24A2	http://amigo.geneontology.org/amigo/term/GO:0098703
dendrite self-avoidance	Gene Ontology	GO:0070593	1	12	0.14602	0.270338	DSCAM	http://amigo.geneontology.org/amigo/term/GO:0070593
response to tumor necrosis factor	Gene Ontology	GO:0034612	1	12	0.14602	0.270338	GGT5	http://amigo.geneontology.org/amigo/term/GO:0034612
perinuclear endoplasmic reticulum	Gene Ontology	GO:0097038	1	12	0.14602	0.270338	GDPD5	http://amigo.geneontology.org/amigo/term/GO:0097038
cilium organization	Gene Ontology	GO:0044782	1	12	0.14602	0.270338	SLC9A3R1	http://amigo.geneontology.org/amigo/term/GO:0044782
response to starvation	Gene Ontology	GO:0042594	1	12	0.14602	0.270338	HCRT	http://amigo.geneontology.org/amigo/term/GO:0042594
enteric nervous system development	Gene Ontology	GO:0048484	1	12	0.14602	0.270338	KIF26A	http://amigo.geneontology.org/amigo/term/GO:0048484
epithelial tube branching involved in lung morphogenesis	Gene Ontology	GO:0060441	1	12	0.14602	0.270338	LAMA1	http://amigo.geneontology.org/amigo/term/GO:0060441
neuron projection terminus	Gene Ontology	GO:0044306	1	12	0.14602	0.270338	AMPH	http://amigo.geneontology.org/amigo/term/GO:0044306
regulation of Notch signaling pathway	Gene Ontology	GO:0008593	1	12	0.14602	0.270338	PRAG1	http://amigo.geneontology.org/amigo/term/GO:0008593
intrinsic apoptotic signaling pathway by p53 class mediator	Gene Ontology	GO:0072332	1	12	0.14602	0.270338	BOK	http://amigo.geneontology.org/amigo/term/GO:0072332
response to stimulus	Gene Ontology	GO:0050896	1	12	0.14602	0.270338	SLC24A2	http://amigo.geneontology.org/amigo/term/GO:0050896
glycogen biosynthetic process	Gene Ontology	GO:0005978	1	12	0.14602	0.270338	GYS2	http://amigo.geneontology.org/amigo/term/GO:0005978
negative regulation of protein localization to nucleus	Gene Ontology	GO:1900181	1	12	0.14602	0.270338	DCLK3	http://amigo.geneontology.org/amigo/term/GO:1900181
negative regulation of endothelial cell migration	Gene Ontology	GO:0010596	1	12	0.14602	0.270338	ADGRB1	http://amigo.geneontology.org/amigo/term/GO:0010596
protein autoprocessing	Gene Ontology	GO:0016540	1	12	0.14602	0.270338	PCSK9	http://amigo.geneontology.org/amigo/term/GO:0016540
integral component of peroxisomal membrane	Gene Ontology	GO:0005779	1	12	0.14602	0.270338	FAR2	http://amigo.geneontology.org/amigo/term/GO:0005779
positive regulation of branching involved in ureteric bud morphogenesis	Gene Ontology	GO:0090190	1	12	0.14602	0.270338	AGT	http://amigo.geneontology.org/amigo/term/GO:0090190
positive regulation of epidermal growth factor-activated receptor activity	Gene Ontology	GO:0045741	1	12	0.14602	0.270338	BTC	http://amigo.geneontology.org/amigo/term/GO:0045741
regulation of blood vessel diameter	Gene Ontology	GO:0097746	1	12	0.14602	0.270338	GJA5	http://amigo.geneontology.org/amigo/term/GO:0097746
phagocytic cup	Gene Ontology	GO:0001891	1	12	0.14602	0.270338	ADGRB1	http://amigo.geneontology.org/amigo/term/GO:0001891
cellular response to prostaglandin E stimulus	Gene Ontology	GO:0071380	1	12	0.14602	0.270338	P2RY4	http://amigo.geneontology.org/amigo/term/GO:0071380
hydrolase activity	Gene Ontology	GO:0016787	2	54	0.146576	0.270338	CMBL|EPHX2	http://amigo.geneontology.org/amigo/term/GO:0016787
P-body	Gene Ontology	GO:0000932	2	54	0.146576	0.270338	MOV10|LIN28A	http://amigo.geneontology.org/amigo/term/GO:0000932
cell adhesion	Gene Ontology	GO:0007155	4	166	0.150524	0.275465	FIBCD1|CDHR2|MYBPC3|LAMA1	http://amigo.geneontology.org/amigo/term/GO:0007155
extracellular exosome	Gene Ontology	GO:0070062	2	55	0.150759	0.275465	CUBN|SCNN1A	http://amigo.geneontology.org/amigo/term/GO:0070062
SH3 domain binding	Gene Ontology	GO:0017124	2	56	0.154966	0.275465	DRD4|EVL	http://amigo.geneontology.org/amigo/term/GO:0017124
WW domain binding	Gene Ontology	GO:0050699	1	13	0.156329	0.275465	SCNN1A	http://amigo.geneontology.org/amigo/term/GO:0050699
FMN binding	Gene Ontology	GO:0010181	1	13	0.156329	0.275465	IYD	http://amigo.geneontology.org/amigo/term/GO:0010181
nBAF complex	Gene Ontology	GO:0071565	1	13	0.156329	0.275465	DPF3	http://amigo.geneontology.org/amigo/term/GO:0071565
apoptotic cell clearance	Gene Ontology	GO:0043277	1	13	0.156329	0.275465	MFGE8	http://amigo.geneontology.org/amigo/term/GO:0043277
protein complex oligomerization	Gene Ontology	GO:0051259	1	13	0.156329	0.275465	BOK	http://amigo.geneontology.org/amigo/term/GO:0051259
positive regulation of neural precursor cell proliferation	Gene Ontology	GO:2000179	1	13	0.156329	0.275465	RASSF10	http://amigo.geneontology.org/amigo/term/GO:2000179
monocarboxylic acid transport	Gene Ontology	GO:0015718	1	13	0.156329	0.275465	SLC16A4	http://amigo.geneontology.org/amigo/term/GO:0015718
regulation of cell size	Gene Ontology	GO:0008361	1	13	0.156329	0.275465	SLC9A3R1	http://amigo.geneontology.org/amigo/term/GO:0008361
protein targeting to lysosome	Gene Ontology	GO:0006622	1	13	0.156329	0.275465	SORL1	http://amigo.geneontology.org/amigo/term/GO:0006622
triglyceride homeostasis	Gene Ontology	GO:0070328	1	13	0.156329	0.275465	LIPC	http://amigo.geneontology.org/amigo/term/GO:0070328
positive regulation of actin cytoskeleton reorganization	Gene Ontology	GO:2000251	1	13	0.156329	0.275465	BAIAP2L2	http://amigo.geneontology.org/amigo/term/GO:2000251
signal transduction involved in regulation of gene expression	Gene Ontology	GO:0023019	1	13	0.156329	0.275465	NEUROD1	http://amigo.geneontology.org/amigo/term/GO:0023019
coreceptor activity	Gene Ontology	GO:0015026	1	13	0.156329	0.275465	NGFR	http://amigo.geneontology.org/amigo/term/GO:0015026
negative regulation of signal transduction	Gene Ontology	GO:0009968	1	13	0.156329	0.275465	KIF26A	http://amigo.geneontology.org/amigo/term/GO:0009968
mitochondrial electron transport, NADH to ubiquinone	Gene Ontology	GO:0006120	1	13	0.156329	0.275465	DLD	http://amigo.geneontology.org/amigo/term/GO:0006120
glycogen metabolic process	Gene Ontology	GO:0005977	1	13	0.156329	0.275465	SLC37A4	http://amigo.geneontology.org/amigo/term/GO:0005977
3'-UTR-mediated mRNA destabilization	Gene Ontology	GO:0061158	1	13	0.156329	0.275465	MOV10	http://amigo.geneontology.org/amigo/term/GO:0061158
embryonic digestive tract development	Gene Ontology	GO:0048566	1	13	0.156329	0.275465	FGF9	http://amigo.geneontology.org/amigo/term/GO:0048566
cGMP biosynthetic process	Gene Ontology	GO:0006182	1	13	0.156329	0.275465	GUCY1A2	http://amigo.geneontology.org/amigo/term/GO:0006182
S100 protein binding	Gene Ontology	GO:0044548	1	13	0.156329	0.275465	IQGAP3	http://amigo.geneontology.org/amigo/term/GO:0044548
monocarboxylic acid transmembrane transporter activity	Gene Ontology	GO:0008028	1	13	0.156329	0.275465	SLC16A4	http://amigo.geneontology.org/amigo/term/GO:0008028
negative regulation of release of cytochrome c from mitochondria	Gene Ontology	GO:0090201	1	13	0.156329	0.275465	PPIF	http://amigo.geneontology.org/amigo/term/GO:0090201
regulation of protein binding	Gene Ontology	GO:0043393	1	13	0.156329	0.275465	PLK1	http://amigo.geneontology.org/amigo/term/GO:0043393
positive regulation of intracellular protein transport	Gene Ontology	GO:0090316	1	13	0.156329	0.275465	TENM1	http://amigo.geneontology.org/amigo/term/GO:0090316
translation initiation factor binding	Gene Ontology	GO:0031369	1	13	0.156329	0.275465	LIN28A	http://amigo.geneontology.org/amigo/term/GO:0031369
intracellular transport	Gene Ontology	GO:0046907	1	13	0.156329	0.275465	STBD1	http://amigo.geneontology.org/amigo/term/GO:0046907
focal adhesion assembly	Gene Ontology	GO:0048041	1	13	0.156329	0.275465	CORO2B	http://amigo.geneontology.org/amigo/term/GO:0048041
cellular response to cadmium ion	Gene Ontology	GO:0071276	1	13	0.156329	0.275465	MMP9	http://amigo.geneontology.org/amigo/term/GO:0071276
sodium ion transport	Gene Ontology	GO:0006814	1	13	0.156329	0.275465	SLC5A9	http://amigo.geneontology.org/amigo/term/GO:0006814
integral component of postsynaptic specialization membrane	Gene Ontology	GO:0099060	1	13	0.156329	0.275465	GABRA2	http://amigo.geneontology.org/amigo/term/GO:0099060
positive regulation of peptidyl-threonine phosphorylation	Gene Ontology	GO:0010800	1	13	0.156329	0.275465	PLK1	http://amigo.geneontology.org/amigo/term/GO:0010800
glucose transmembrane transport	Gene Ontology	GO:1904659	1	13	0.156329	0.275465	SLC5A9	http://amigo.geneontology.org/amigo/term/GO:1904659
positive regulation of peptidyl-serine phosphorylation	Gene Ontology	GO:0033138	2	57	0.159195	0.279476	TENM1|OPRD1	http://amigo.geneontology.org/amigo/term/GO:0033138
spindle pole	Gene Ontology	GO:0000922	2	57	0.159195	0.279476	PLK1|TPX2	http://amigo.geneontology.org/amigo/term/GO:0000922
activation of MAPK activity	Gene Ontology	GO:0000187	2	57	0.159195	0.279476	DRD4|AGT	http://amigo.geneontology.org/amigo/term/GO:0000187
extracellular matrix organization	Gene Ontology	GO:0030198	3	112	0.162242	0.279556	ADAMTS20|COL23A1|MMP9	http://amigo.geneontology.org/amigo/term/GO:0030198
Wnt signaling pathway	Gene Ontology	GO:0016055	2	58	0.163446	0.279556	LEF1|SLC9A3R1	http://amigo.geneontology.org/amigo/term/GO:0016055
beta-catenin binding	Gene Ontology	GO:0008013	2	58	0.163446	0.279556	LEF1|SLC9A3R1	http://amigo.geneontology.org/amigo/term/GO:0008013
hormone activity	Gene Ontology	GO:0005179	2	58	0.163446	0.279556	CALCB|CCK	http://amigo.geneontology.org/amigo/term/GO:0005179
central nervous system development	Gene Ontology	GO:0007417	2	58	0.163446	0.279556	GABRA4|NGFR	http://amigo.geneontology.org/amigo/term/GO:0007417
positive regulation of protein phosphorylation	Gene Ontology	GO:0001934	2	58	0.163446	0.279556	FGF9|MMP9	http://amigo.geneontology.org/amigo/term/GO:0001934
biosynthetic process	Gene Ontology	GO:0009058	1	14	0.166515	0.279556	PBLD	http://amigo.geneontology.org/amigo/term/GO:0009058
nuclear localization sequence binding	Gene Ontology	GO:0008139	1	14	0.166515	0.279556	KPNA2	http://amigo.geneontology.org/amigo/term/GO:0008139
structural constituent of muscle	Gene Ontology	GO:0008307	1	14	0.166515	0.279556	MYBPC3	http://amigo.geneontology.org/amigo/term/GO:0008307
positive regulation of receptor internalization	Gene Ontology	GO:0002092	1	14	0.166515	0.279556	PCSK9	http://amigo.geneontology.org/amigo/term/GO:0002092
L-ascorbic acid binding	Gene Ontology	GO:0031418	1	14	0.166515	0.279556	P3H2	http://amigo.geneontology.org/amigo/term/GO:0031418
T cell proliferation	Gene Ontology	GO:0042098	1	14	0.166515	0.279556	LMBR1L	http://amigo.geneontology.org/amigo/term/GO:0042098
nuclear import signal receptor activity	Gene Ontology	GO:0061608	1	14	0.166515	0.279556	KPNA2	http://amigo.geneontology.org/amigo/term/GO:0061608
negative regulation of fibroblast growth factor receptor signaling pathway	Gene Ontology	GO:0040037	1	14	0.166515	0.279556	NGFR	http://amigo.geneontology.org/amigo/term/GO:0040037
regulation of embryonic development	Gene Ontology	GO:0045995	1	14	0.166515	0.279556	LAMA1	http://amigo.geneontology.org/amigo/term/GO:0045995
negative regulation of DNA binding	Gene Ontology	GO:0043392	1	14	0.166515	0.279556	LEF1	http://amigo.geneontology.org/amigo/term/GO:0043392
autophagosome membrane	Gene Ontology	GO:0000421	1	14	0.166515	0.279556	MAP1LC3C	http://amigo.geneontology.org/amigo/term/GO:0000421
N-glycan processing	Gene Ontology	GO:0006491	1	14	0.166515	0.279556	ST8SIA2	http://amigo.geneontology.org/amigo/term/GO:0006491
response to estradiol	Gene Ontology	GO:0032355	1	14	0.166515	0.279556	GGT5	http://amigo.geneontology.org/amigo/term/GO:0032355
regulation of neuron differentiation	Gene Ontology	GO:0045664	1	14	0.166515	0.279556	BIN1	http://amigo.geneontology.org/amigo/term/GO:0045664
activin receptor signaling pathway	Gene Ontology	GO:0032924	1	14	0.166515	0.279556	GDF6	http://amigo.geneontology.org/amigo/term/GO:0032924
centrosome localization	Gene Ontology	GO:0051642	1	14	0.166515	0.279556	AURKA	http://amigo.geneontology.org/amigo/term/GO:0051642
steroid hormone mediated signaling pathway	Gene Ontology	GO:0043401	1	14	0.166515	0.279556	LEF1	http://amigo.geneontology.org/amigo/term/GO:0043401
positive regulation of lamellipodium assembly	Gene Ontology	GO:0010592	1	14	0.166515	0.279556	FRMD7	http://amigo.geneontology.org/amigo/term/GO:0010592
Rac guanyl-nucleotide exchange factor activity	Gene Ontology	GO:0030676	1	14	0.166515	0.279556	FRMD7	http://amigo.geneontology.org/amigo/term/GO:0030676
engulfment of apoptotic cell	Gene Ontology	GO:0043652	1	14	0.166515	0.279556	ADGRB1	http://amigo.geneontology.org/amigo/term/GO:0043652
synaptic vesicle priming	Gene Ontology	GO:0016082	1	14	0.166515	0.279556	OTOF	http://amigo.geneontology.org/amigo/term/GO:0016082
sarcomere	Gene Ontology	GO:0030017	1	14	0.166515	0.279556	ROBO2	http://amigo.geneontology.org/amigo/term/GO:0030017
positive regulation of p38MAPK cascade	Gene Ontology	GO:1900745	1	14	0.166515	0.279556	GDF6	http://amigo.geneontology.org/amigo/term/GO:1900745
negative regulation of myoblast differentiation	Gene Ontology	GO:0045662	1	14	0.166515	0.279556	CXCL14	http://amigo.geneontology.org/amigo/term/GO:0045662
anterior/posterior axis specification	Gene Ontology	GO:0009948	1	14	0.166515	0.279556	AURKA	http://amigo.geneontology.org/amigo/term/GO:0009948
cellular response to virus	Gene Ontology	GO:0098586	1	14	0.166515	0.279556	MAPK11	http://amigo.geneontology.org/amigo/term/GO:0098586
G-protein beta-subunit binding	Gene Ontology	GO:0031681	1	14	0.166515	0.279556	OPRM1	http://amigo.geneontology.org/amigo/term/GO:0031681
negative regulation of signaling receptor activity	Gene Ontology	GO:2000272	1	14	0.166515	0.279556	PCSK9	http://amigo.geneontology.org/amigo/term/GO:2000272
glutamate receptor activity	Gene Ontology	GO:0008066	1	14	0.166515	0.279556	GRID2	http://amigo.geneontology.org/amigo/term/GO:0008066
regulation of cytokine production	Gene Ontology	GO:0001817	1	14	0.166515	0.279556	IQGAP3	http://amigo.geneontology.org/amigo/term/GO:0001817
regulation of reactive oxygen species metabolic process	Gene Ontology	GO:2000377	1	14	0.166515	0.279556	FOXM1	http://amigo.geneontology.org/amigo/term/GO:2000377
cellular calcium ion homeostasis	Gene Ontology	GO:0006874	2	59	0.167716	0.279921	SLC24A2|SLC37A4	http://amigo.geneontology.org/amigo/term/GO:0006874
regulation of cell migration	Gene Ontology	GO:0030334	2	59	0.167716	0.279921	LAMA1|FGF9	http://amigo.geneontology.org/amigo/term/GO:0030334
locomotory behavior	Gene Ontology	GO:0007626	2	59	0.167716	0.279921	DSCAM|OPRM1	http://amigo.geneontology.org/amigo/term/GO:0007626
positive regulation of kinase activity	Gene Ontology	GO:0033674	2	59	0.167716	0.279921	FGFR4|HTR2A	http://amigo.geneontology.org/amigo/term/GO:0033674
metal ion binding	Gene Ontology	GO:0046872	12	714	0.169891	0.283218	SMAP2|DMRT3|NGB|MB|SCEL|USP2|ABLIM2|LIPC|OPTN|ABLIM1|LMO1|MXD3	http://amigo.geneontology.org/amigo/term/GO:0046872
postsynaptic density	Gene Ontology	GO:0014069	3	115	0.171056	0.284827	SYNDIG1|ADGRB1|NGFR	http://amigo.geneontology.org/amigo/term/GO:0014069
mitotic spindle	Gene Ontology	GO:0072686	2	60	0.172006	0.285739	CDK1|TPX2	http://amigo.geneontology.org/amigo/term/GO:0072686
intracellular signal transduction	Gene Ontology	GO:0035556	5	240	0.175462	0.285983	MKNK2|DEPDC1B|GUCY1A2|PLEKHG7|DCLK3	http://amigo.geneontology.org/amigo/term/GO:0035556
olfactory bulb development	Gene Ontology	GO:0021772	1	15	0.176577	0.285983	SEMA3A	http://amigo.geneontology.org/amigo/term/GO:0021772
protein kinase C-activating G protein-coupled receptor signaling pathway	Gene Ontology	GO:0007205	1	15	0.176577	0.285983	HTR1B	http://amigo.geneontology.org/amigo/term/GO:0007205
oocyte maturation	Gene Ontology	GO:0001556	1	15	0.176577	0.285983	BTC	http://amigo.geneontology.org/amigo/term/GO:0001556
negative regulation of neuron death	Gene Ontology	GO:1901215	1	15	0.176577	0.285983	SORL1	http://amigo.geneontology.org/amigo/term/GO:1901215
male genitalia development	Gene Ontology	GO:0030539	1	15	0.176577	0.285983	BMP6	http://amigo.geneontology.org/amigo/term/GO:0030539
cellular glucose homeostasis	Gene Ontology	GO:0001678	1	15	0.176577	0.285983	NGFR	http://amigo.geneontology.org/amigo/term/GO:0001678
protein localization to Golgi apparatus	Gene Ontology	GO:0034067	1	15	0.176577	0.285983	OPTN	http://amigo.geneontology.org/amigo/term/GO:0034067
ATPase-coupled intramembrane lipid transporter activity	Gene Ontology	GO:0140326	1	15	0.176577	0.285983	ATP10B	http://amigo.geneontology.org/amigo/term/GO:0140326
embryo development	Gene Ontology	GO:0009790	1	15	0.176577	0.285983	DLX6	http://amigo.geneontology.org/amigo/term/GO:0009790
DNA replication initiation	Gene Ontology	GO:0006270	1	15	0.176577	0.285983	CDC45	http://amigo.geneontology.org/amigo/term/GO:0006270
positive regulation of mesenchymal cell proliferation	Gene Ontology	GO:0002053	1	15	0.176577	0.285983	FGF9	http://amigo.geneontology.org/amigo/term/GO:0002053
spectrin binding	Gene Ontology	GO:0030507	1	15	0.176577	0.285983	USH1C	http://amigo.geneontology.org/amigo/term/GO:0030507
phospholipase activity	Gene Ontology	GO:0004620	1	15	0.176577	0.285983	LIPC	http://amigo.geneontology.org/amigo/term/GO:0004620
protein localization to centrosome	Gene Ontology	GO:0071539	1	15	0.176577	0.285983	AURKA	http://amigo.geneontology.org/amigo/term/GO:0071539
regulation of ventricular cardiac muscle cell membrane repolarization	Gene Ontology	GO:0060307	1	15	0.176577	0.285983	GJA5	http://amigo.geneontology.org/amigo/term/GO:0060307
non-motile cilium	Gene Ontology	GO:0097730	1	15	0.176577	0.285983	DRD2	http://amigo.geneontology.org/amigo/term/GO:0097730
cellular response to interleukin-4	Gene Ontology	GO:0071353	1	15	0.176577	0.285983	LEF1	http://amigo.geneontology.org/amigo/term/GO:0071353
positive regulation of neuron apoptotic process	Gene Ontology	GO:0043525	1	15	0.176577	0.285983	PCSK9	http://amigo.geneontology.org/amigo/term/GO:0043525
neuromuscular process	Gene Ontology	GO:0050905	1	15	0.176577	0.285983	HOXC10	http://amigo.geneontology.org/amigo/term/GO:0050905
G-protein alpha-subunit binding	Gene Ontology	GO:0001965	1	15	0.176577	0.285983	OPRM1	http://amigo.geneontology.org/amigo/term/GO:0001965
cerebellum development	Gene Ontology	GO:0021549	1	15	0.176577	0.285983	NEUROD1	http://amigo.geneontology.org/amigo/term/GO:0021549
negative regulation of cell migration	Gene Ontology	GO:0030336	2	62	0.180638	0.291894	SLC9A3R1|DRD2	http://amigo.geneontology.org/amigo/term/GO:0030336
positive regulation of DNA binding	Gene Ontology	GO:0043388	1	16	0.186519	0.292749	MMP9	http://amigo.geneontology.org/amigo/term/GO:0043388
positive regulation of insulin secretion	Gene Ontology	GO:0032024	1	16	0.186519	0.292749	TM7SF3	http://amigo.geneontology.org/amigo/term/GO:0032024
adenylate cyclase-activating adrenergic receptor signaling pathway	Gene Ontology	GO:0071880	1	16	0.186519	0.292749	DRD2	http://amigo.geneontology.org/amigo/term/GO:0071880
ubiquitin-like protein ligase binding	Gene Ontology	GO:0044389	1	16	0.186519	0.292749	UBE2C	http://amigo.geneontology.org/amigo/term/GO:0044389
intermediate filament cytoskeleton organization	Gene Ontology	GO:0045104	1	16	0.186519	0.292749	BFSP2	http://amigo.geneontology.org/amigo/term/GO:0045104
gap junction channel activity	Gene Ontology	GO:0005243	1	16	0.186519	0.292749	GJA5	http://amigo.geneontology.org/amigo/term/GO:0005243
mitotic spindle assembly checkpoint	Gene Ontology	GO:0007094	1	16	0.186519	0.292749	PLK1	http://amigo.geneontology.org/amigo/term/GO:0007094
K63-linked polyubiquitin modification-dependent protein binding	Gene Ontology	GO:0070530	1	16	0.186519	0.292749	OPTN	http://amigo.geneontology.org/amigo/term/GO:0070530
connexin complex	Gene Ontology	GO:0005922	1	16	0.186519	0.292749	GJA5	http://amigo.geneontology.org/amigo/term/GO:0005922
regulation of I-kappaB kinase/NF-kappaB signaling	Gene Ontology	GO:0043122	1	16	0.186519	0.292749	OPTN	http://amigo.geneontology.org/amigo/term/GO:0043122
mitotic G2 DNA damage checkpoint	Gene Ontology	GO:0007095	1	16	0.186519	0.292749	CDK1	http://amigo.geneontology.org/amigo/term/GO:0007095
spinal cord motor neuron differentiation	Gene Ontology	GO:0021522	1	16	0.186519	0.292749	GDPD5	http://amigo.geneontology.org/amigo/term/GO:0021522
regulation of synaptic plasticity	Gene Ontology	GO:0048167	1	16	0.186519	0.292749	ADGRB1	http://amigo.geneontology.org/amigo/term/GO:0048167
protein kinase activator activity	Gene Ontology	GO:0030295	1	16	0.186519	0.292749	TPX2	http://amigo.geneontology.org/amigo/term/GO:0030295
GTP-Rho binding	Gene Ontology	GO:0017049	1	16	0.186519	0.292749	STXBP6	http://amigo.geneontology.org/amigo/term/GO:0017049
positive regulation of apoptotic signaling pathway	Gene Ontology	GO:2001235	1	16	0.186519	0.292749	NGFR	http://amigo.geneontology.org/amigo/term/GO:2001235
cellular response to amyloid-beta	Gene Ontology	GO:1904646	1	16	0.186519	0.292749	NGFR	http://amigo.geneontology.org/amigo/term/GO:1904646
MAP kinase activity	Gene Ontology	GO:0004707	1	16	0.186519	0.292749	MAPK11	http://amigo.geneontology.org/amigo/term/GO:0004707
calmodulin-dependent protein kinase activity	Gene Ontology	GO:0004683	1	16	0.186519	0.292749	MKNK2	http://amigo.geneontology.org/amigo/term/GO:0004683
sarcoplasmic reticulum	Gene Ontology	GO:0016529	1	16	0.186519	0.292749	P3H2	http://amigo.geneontology.org/amigo/term/GO:0016529
autophagosome maturation	Gene Ontology	GO:0097352	1	16	0.186519	0.292749	MAP1LC3C	http://amigo.geneontology.org/amigo/term/GO:0097352
antimicrobial humoral immune response mediated by antimicrobial peptide	Gene Ontology	GO:0061844	1	16	0.186519	0.292749	CXCL14	http://amigo.geneontology.org/amigo/term/GO:0061844
negative regulation of mitotic cell cycle	Gene Ontology	GO:0045930	1	16	0.186519	0.292749	SLC9A3R1	http://amigo.geneontology.org/amigo/term/GO:0045930
voltage-gated calcium channel complex	Gene Ontology	GO:0005891	1	16	0.186519	0.292749	CACNA2D3	http://amigo.geneontology.org/amigo/term/GO:0005891
ATPase activator activity	Gene Ontology	GO:0001671	1	16	0.186519	0.292749	MYBPC3	http://amigo.geneontology.org/amigo/term/GO:0001671
regulation of mitotic spindle assembly	Gene Ontology	GO:1901673	1	16	0.186519	0.292749	PLK1	http://amigo.geneontology.org/amigo/term/GO:1901673
G protein-coupled receptor signaling pathway	Gene Ontology	GO:0007186	5	249	0.193875	0.296703	AGT|NPFFR2|ADGRB1|P2RY4|OXTR	http://amigo.geneontology.org/amigo/term/GO:0007186
positive regulation of chondrocyte differentiation	Gene Ontology	GO:0032332	1	17	0.196341	0.296703	GDF6	http://amigo.geneontology.org/amigo/term/GO:0032332
glycosaminoglycan binding	Gene Ontology	GO:0005539	1	17	0.196341	0.296703	SPOCK3	http://amigo.geneontology.org/amigo/term/GO:0005539
regulation of small GTPase mediated signal transduction	Gene Ontology	GO:0051056	1	17	0.196341	0.296703	ARHGAP19	http://amigo.geneontology.org/amigo/term/GO:0051056
cortical cytoskeleton organization	Gene Ontology	GO:0030865	1	17	0.196341	0.296703	RHOBTB3	http://amigo.geneontology.org/amigo/term/GO:0030865
midbrain development	Gene Ontology	GO:0030901	1	17	0.196341	0.296703	TAL2	http://amigo.geneontology.org/amigo/term/GO:0030901
positive regulation of vasoconstriction	Gene Ontology	GO:0045907	1	17	0.196341	0.296703	OXTR	http://amigo.geneontology.org/amigo/term/GO:0045907
positive regulation of filopodium assembly	Gene Ontology	GO:0051491	1	17	0.196341	0.296703	TENM1	http://amigo.geneontology.org/amigo/term/GO:0051491
digestive tract development	Gene Ontology	GO:0048565	1	17	0.196341	0.296703	CCKBR	http://amigo.geneontology.org/amigo/term/GO:0048565
positive regulation of cell cycle	Gene Ontology	GO:0045787	1	17	0.196341	0.296703	GDPD5	http://amigo.geneontology.org/amigo/term/GO:0045787
negative regulation of epithelial to mesenchymal transition	Gene Ontology	GO:0010719	1	17	0.196341	0.296703	PBLD	http://amigo.geneontology.org/amigo/term/GO:0010719
integral component of postsynaptic membrane	Gene Ontology	GO:0099055	1	17	0.196341	0.296703	DRD2	http://amigo.geneontology.org/amigo/term/GO:0099055
positive regulation of mitotic nuclear division	Gene Ontology	GO:0045840	1	17	0.196341	0.296703	BTC	http://amigo.geneontology.org/amigo/term/GO:0045840
collagen catabolic process	Gene Ontology	GO:0030574	1	17	0.196341	0.296703	MMP9	http://amigo.geneontology.org/amigo/term/GO:0030574
embryo development ending in birth or egg hatching	Gene Ontology	GO:0009792	1	17	0.196341	0.296703	SCEL	http://amigo.geneontology.org/amigo/term/GO:0009792
negative regulation of cyclin-dependent protein serine/threonine kinase activity	Gene Ontology	GO:0045736	1	17	0.196341	0.296703	PLK1	http://amigo.geneontology.org/amigo/term/GO:0045736
fibroblast growth factor binding	Gene Ontology	GO:0017134	1	17	0.196341	0.296703	FGFR4	http://amigo.geneontology.org/amigo/term/GO:0017134
sensory perception of smell	Gene Ontology	GO:0007608	1	17	0.196341	0.296703	DRD2	http://amigo.geneontology.org/amigo/term/GO:0007608
epidermis development	Gene Ontology	GO:0008544	1	17	0.196341	0.296703	SCEL	http://amigo.geneontology.org/amigo/term/GO:0008544
mitotic cell cycle phase transition	Gene Ontology	GO:0044772	1	17	0.196341	0.296703	CCNB3	http://amigo.geneontology.org/amigo/term/GO:0044772
positive regulation of neuroblast proliferation	Gene Ontology	GO:0002052	1	17	0.196341	0.296703	DRD2	http://amigo.geneontology.org/amigo/term/GO:0002052
Golgi to plasma membrane transport	Gene Ontology	GO:0006893	1	17	0.196341	0.296703	STXBP6	http://amigo.geneontology.org/amigo/term/GO:0006893
positive regulation of extrinsic apoptotic signaling pathway	Gene Ontology	GO:2001238	1	17	0.196341	0.296703	AGT	http://amigo.geneontology.org/amigo/term/GO:2001238
pancreas development	Gene Ontology	GO:0031016	1	17	0.196341	0.296703	HNF1A	http://amigo.geneontology.org/amigo/term/GO:0031016
epithelial to mesenchymal transition	Gene Ontology	GO:0001837	1	17	0.196341	0.296703	LEF1	http://amigo.geneontology.org/amigo/term/GO:0001837
motor neuron axon guidance	Gene Ontology	GO:0008045	1	17	0.196341	0.296703	SEMA3A	http://amigo.geneontology.org/amigo/term/GO:0008045
vesicle membrane	Gene Ontology	GO:0012506	1	17	0.196341	0.296703	BAIAP2L2	http://amigo.geneontology.org/amigo/term/GO:0012506
positive regulation of intrinsic apoptotic signaling pathway	Gene Ontology	GO:2001244	1	17	0.196341	0.296703	SLC9A3R1	http://amigo.geneontology.org/amigo/term/GO:2001244
proton-transporting ATPase activity, rotational mechanism	Gene Ontology	GO:0046961	1	17	0.196341	0.296703	ATP6V0D2	http://amigo.geneontology.org/amigo/term/GO:0046961
negative regulation of chondrocyte differentiation	Gene Ontology	GO:0032331	1	17	0.196341	0.296703	WNT9A	http://amigo.geneontology.org/amigo/term/GO:0032331
rough endoplasmic reticulum	Gene Ontology	GO:0005791	1	17	0.196341	0.296703	LIN28A	http://amigo.geneontology.org/amigo/term/GO:0005791
cardiac muscle contraction	Gene Ontology	GO:0060048	1	17	0.196341	0.296703	TNNI1	http://amigo.geneontology.org/amigo/term/GO:0060048
cytokine production	Gene Ontology	GO:0001816	1	17	0.196341	0.296703	SLC37A4	http://amigo.geneontology.org/amigo/term/GO:0001816
response to ischemia	Gene Ontology	GO:0002931	1	17	0.196341	0.296703	PPIF	http://amigo.geneontology.org/amigo/term/GO:0002931
protein tyrosine kinase binding	Gene Ontology	GO:1990782	1	17	0.196341	0.296703	DSCAM	http://amigo.geneontology.org/amigo/term/GO:1990782
endoplasmic reticulum	Gene Ontology	GO:0005783	9	524	0.197095	0.297525	SORL1|PCSK9|CUBN|ATP10B|TENM1|GRIN2A|P3H2|FGFR4|STBD1	http://amigo.geneontology.org/amigo/term/GO:0005783
protein glycosylation	Gene Ontology	GO:0006486	2	66	0.198084	0.298701	ST6GAL2|ST8SIA2	http://amigo.geneontology.org/amigo/term/GO:0006486
positive regulation of apoptotic process	Gene Ontology	GO:0043065	3	125	0.201351	0.302682	GRIN2A|BIN1|NEUROD1	http://amigo.geneontology.org/amigo/term/GO:0043065
animal organ morphogenesis	Gene Ontology	GO:0009887	2	67	0.202478	0.302682	LAMA1|FGF9	http://amigo.geneontology.org/amigo/term/GO:0009887
cytosol	Gene Ontology	GO:0005829	30	2089	0.203566	0.302682	EPHX2|MOV10|DTL|STBD1|LRRC61|BIN1|ARL4C|OPTN|CDK1|BAIAP2L2|ACAT2|PCBP4|AURKA|USH1C|MAP1LC3C|IDH2|LIN28A|RHOBTB3|HPGDS|ARID3A|BTBD6|PEX5L|HNF4G|MASP1|CDC20|SCGN|KPNA2|XYLB|UBE2C|RRM2	http://amigo.geneontology.org/amigo/term/GO:0005829
angiogenesis	Gene Ontology	GO:0001525	3	126	0.204448	0.302682	FGF9|GJA5|COL23A1	http://amigo.geneontology.org/amigo/term/GO:0001525
single fertilization	Gene Ontology	GO:0007338	1	18	0.206045	0.302682	HOXA10	http://amigo.geneontology.org/amigo/term/GO:0007338
endodermal cell differentiation	Gene Ontology	GO:0035987	1	18	0.206045	0.302682	MMP9	http://amigo.geneontology.org/amigo/term/GO:0035987
sperm midpiece	Gene Ontology	GO:0097225	1	18	0.206045	0.302682	SLC9A3R1	http://amigo.geneontology.org/amigo/term/GO:0097225
protein disulfide oxidoreductase activity	Gene Ontology	GO:0015035	1	18	0.206045	0.302682	GLRX	http://amigo.geneontology.org/amigo/term/GO:0015035
regulation of mitochondrial membrane potential	Gene Ontology	GO:0051881	1	18	0.206045	0.302682	OPRD1	http://amigo.geneontology.org/amigo/term/GO:0051881
DNA replication origin binding	Gene Ontology	GO:0003688	1	18	0.206045	0.302682	CDC45	http://amigo.geneontology.org/amigo/term/GO:0003688
structural constituent of eye lens	Gene Ontology	GO:0005212	1	18	0.206045	0.302682	BFSP2	http://amigo.geneontology.org/amigo/term/GO:0005212
inner ear receptor cell stereocilium organization	Gene Ontology	GO:0060122	1	18	0.206045	0.302682	USH1C	http://amigo.geneontology.org/amigo/term/GO:0060122
barbed-end actin filament capping	Gene Ontology	GO:0051016	1	18	0.206045	0.302682	VILL	http://amigo.geneontology.org/amigo/term/GO:0051016
cellular response to reactive oxygen species	Gene Ontology	GO:0034614	1	18	0.206045	0.302682	MMP9	http://amigo.geneontology.org/amigo/term/GO:0034614
AMPA glutamate receptor complex	Gene Ontology	GO:0032281	1	18	0.206045	0.302682	CACNG5	http://amigo.geneontology.org/amigo/term/GO:0032281
pigmentation	Gene Ontology	GO:0043473	1	18	0.206045	0.302682	DRD2	http://amigo.geneontology.org/amigo/term/GO:0043473
synaptic membrane adhesion	Gene Ontology	GO:0099560	1	18	0.206045	0.302682	IGSF9B	http://amigo.geneontology.org/amigo/term/GO:0099560
chemokine activity	Gene Ontology	GO:0008009	1	18	0.206045	0.302682	CXCL14	http://amigo.geneontology.org/amigo/term/GO:0008009
protein-membrane adaptor activity	Gene Ontology	GO:0043495	1	18	0.206045	0.302682	SLC9A3R1	http://amigo.geneontology.org/amigo/term/GO:0043495
histone acetyltransferase complex	Gene Ontology	GO:0000123	1	18	0.206045	0.302682	DPF3	http://amigo.geneontology.org/amigo/term/GO:0000123
cyclin-dependent protein serine/threonine kinase activity	Gene Ontology	GO:0004693	1	18	0.206045	0.302682	CDK1	http://amigo.geneontology.org/amigo/term/GO:0004693
syntaxin-1 binding	Gene Ontology	GO:0017075	1	18	0.206045	0.302682	CPLX2	http://amigo.geneontology.org/amigo/term/GO:0017075
bone resorption	Gene Ontology	GO:0045453	1	18	0.206045	0.302682	HNF1A	http://amigo.geneontology.org/amigo/term/GO:0045453
glutathione transferase activity	Gene Ontology	GO:0004364	1	18	0.206045	0.302682	HPGDS	http://amigo.geneontology.org/amigo/term/GO:0004364
glutathione metabolic process	Gene Ontology	GO:0006749	1	18	0.206045	0.302682	HPGDS	http://amigo.geneontology.org/amigo/term/GO:0006749
proton transmembrane transport	Gene Ontology	GO:1902600	2	68	0.206883	0.303599	ATP6V0D2|SLC15A1	http://amigo.geneontology.org/amigo/term/GO:1902600
microtubule	Gene Ontology	GO:0005874	3	129	0.213806	0.312062	TPX2|KIF26A|IQGAP3	http://amigo.geneontology.org/amigo/term/GO:0005874
mitotic spindle pole	Gene Ontology	GO:0097431	1	19	0.215632	0.312062	AURKA	http://amigo.geneontology.org/amigo/term/GO:0097431
regulation of presynapse assembly	Gene Ontology	GO:1905606	1	19	0.215632	0.312062	CBLN1	http://amigo.geneontology.org/amigo/term/GO:1905606
phosphatidylinositol phospholipase C activity	Gene Ontology	GO:0004435	1	19	0.215632	0.312062	GDPD5	http://amigo.geneontology.org/amigo/term/GO:0004435
cellular response to glucose stimulus	Gene Ontology	GO:0071333	1	19	0.215632	0.312062	LIN28A	http://amigo.geneontology.org/amigo/term/GO:0071333
semaphorin receptor binding	Gene Ontology	GO:0030215	1	19	0.215632	0.312062	SEMA3A	http://amigo.geneontology.org/amigo/term/GO:0030215
regulation of endocytosis	Gene Ontology	GO:0030100	1	19	0.215632	0.312062	BIN1	http://amigo.geneontology.org/amigo/term/GO:0030100
positive regulation of cardiac muscle cell proliferation	Gene Ontology	GO:0060045	1	19	0.215632	0.312062	FGF9	http://amigo.geneontology.org/amigo/term/GO:0060045
protein targeting	Gene Ontology	GO:0006605	1	19	0.215632	0.312062	SORL1	http://amigo.geneontology.org/amigo/term/GO:0006605
calcium-dependent cell-cell adhesion via plasma membrane cell adhesion molecules	Gene Ontology	GO:0016339	1	19	0.215632	0.312062	CDH18	http://amigo.geneontology.org/amigo/term/GO:0016339
stem cell differentiation	Gene Ontology	GO:0048863	1	19	0.215632	0.312062	LIN28A	http://amigo.geneontology.org/amigo/term/GO:0048863
gamma-tubulin binding	Gene Ontology	GO:0043015	1	19	0.215632	0.312062	CEP57L1	http://amigo.geneontology.org/amigo/term/GO:0043015
endomembrane system	Gene Ontology	GO:0012505	2	71	0.220155	0.31815	SLC9A3R1|GDPD5	http://amigo.geneontology.org/amigo/term/GO:0012505
integrin binding	Gene Ontology	GO:0005178	2	72	0.224595	0.320098	EDIL3|MFGE8	http://amigo.geneontology.org/amigo/term/GO:0005178
adherens junction organization	Gene Ontology	GO:0034332	1	20	0.225104	0.320098	CDH18	http://amigo.geneontology.org/amigo/term/GO:0034332
exocytic vesicle	Gene Ontology	GO:0070382	1	20	0.225104	0.320098	SYTL2	http://amigo.geneontology.org/amigo/term/GO:0070382
hyaluronic acid binding	Gene Ontology	GO:0005540	1	20	0.225104	0.320098	MUC1	http://amigo.geneontology.org/amigo/term/GO:0005540
protein serine/threonine kinase activator activity	Gene Ontology	GO:0043539	1	20	0.225104	0.320098	IQGAP3	http://amigo.geneontology.org/amigo/term/GO:0043539
macroautophagy	Gene Ontology	GO:0016236	1	20	0.225104	0.320098	MAP1LC3C	http://amigo.geneontology.org/amigo/term/GO:0016236
embryonic skeletal system development	Gene Ontology	GO:0048706	1	20	0.225104	0.320098	FGF9	http://amigo.geneontology.org/amigo/term/GO:0048706
response to estrogen	Gene Ontology	GO:0043627	1	20	0.225104	0.320098	CITED4	http://amigo.geneontology.org/amigo/term/GO:0043627
retina layer formation	Gene Ontology	GO:0010842	1	20	0.225104	0.320098	DSCAM	http://amigo.geneontology.org/amigo/term/GO:0010842
regulation of dopamine secretion	Gene Ontology	GO:0014059	1	20	0.225104	0.320098	DRD2	http://amigo.geneontology.org/amigo/term/GO:0014059
regulation of mRNA stability	Gene Ontology	GO:0043488	1	20	0.225104	0.320098	PCBP4	http://amigo.geneontology.org/amigo/term/GO:0043488
positive regulation of cytokinesis	Gene Ontology	GO:0032467	1	20	0.225104	0.320098	DRD2	http://amigo.geneontology.org/amigo/term/GO:0032467
monocyte chemotaxis	Gene Ontology	GO:0002548	1	20	0.225104	0.320098	PTPRO	http://amigo.geneontology.org/amigo/term/GO:0002548
fibroblast growth factor receptor binding	Gene Ontology	GO:0005104	1	20	0.225104	0.320098	FGF9	http://amigo.geneontology.org/amigo/term/GO:0005104
intercalated disc	Gene Ontology	GO:0014704	1	20	0.225104	0.320098	GJA5	http://amigo.geneontology.org/amigo/term/GO:0014704
stereocilium	Gene Ontology	GO:0032420	1	20	0.225104	0.320098	USH1C	http://amigo.geneontology.org/amigo/term/GO:0032420
adenylate cyclase-activating G protein-coupled receptor signaling pathway	Gene Ontology	GO:0007189	2	74	0.233495	0.328478	GCGR|CALCB	http://amigo.geneontology.org/amigo/term/GO:0007189
nuclear pore	Gene Ontology	GO:0005643	1	21	0.234462	0.328478	NUP210	http://amigo.geneontology.org/amigo/term/GO:0005643
behavioral fear response	Gene Ontology	GO:0001662	1	21	0.234462	0.328478	HTR1A	http://amigo.geneontology.org/amigo/term/GO:0001662
cell periphery	Gene Ontology	GO:0071944	1	21	0.234462	0.328478	SLC9A3R1	http://amigo.geneontology.org/amigo/term/GO:0071944
negative regulation of Notch signaling pathway	Gene Ontology	GO:0045746	1	21	0.234462	0.328478	GDPD5	http://amigo.geneontology.org/amigo/term/GO:0045746
negative regulation of axon extension involved in axon guidance	Gene Ontology	GO:0048843	1	21	0.234462	0.328478	SEMA3A	http://amigo.geneontology.org/amigo/term/GO:0048843
carbohydrate phosphorylation	Gene Ontology	GO:0046835	1	21	0.234462	0.328478	XYLB	http://amigo.geneontology.org/amigo/term/GO:0046835
positive regulation of ATPase activity	Gene Ontology	GO:0032781	1	21	0.234462	0.328478	MYBPC3	http://amigo.geneontology.org/amigo/term/GO:0032781
positive regulation of Wnt signaling pathway	Gene Ontology	GO:0030177	1	21	0.234462	0.328478	DEPDC1B	http://amigo.geneontology.org/amigo/term/GO:0030177
platelet-derived growth factor receptor signaling pathway	Gene Ontology	GO:0048008	1	21	0.234462	0.328478	IQGAP3	http://amigo.geneontology.org/amigo/term/GO:0048008
positive regulation of cell-substrate adhesion	Gene Ontology	GO:0010811	1	21	0.234462	0.328478	EDIL3	http://amigo.geneontology.org/amigo/term/GO:0010811
B cell proliferation	Gene Ontology	GO:0042100	1	21	0.234462	0.328478	LEF1	http://amigo.geneontology.org/amigo/term/GO:0042100
regulation of multicellular organism growth	Gene Ontology	GO:0040014	1	21	0.234462	0.328478	MFSD2A	http://amigo.geneontology.org/amigo/term/GO:0040014
response to toxic substance	Gene Ontology	GO:0009636	1	21	0.234462	0.328478	SLC23A1	http://amigo.geneontology.org/amigo/term/GO:0009636
positive regulation of phagocytosis	Gene Ontology	GO:0050766	1	21	0.234462	0.328478	MFGE8	http://amigo.geneontology.org/amigo/term/GO:0050766
sensory perception of sound	Gene Ontology	GO:0007605	2	75	0.237953	0.332264	USH1C|SLC9A3R1	http://amigo.geneontology.org/amigo/term/GO:0007605
single-stranded DNA binding	Gene Ontology	GO:0003697	2	75	0.237953	0.332264	CDC45|NEIL3	http://amigo.geneontology.org/amigo/term/GO:0003697
nucleoplasm	Gene Ontology	GO:0005654	22	1526	0.242671	0.332264	IYD|DTL|GCHFR|TPX2|BAIAP2L2|BLZF1|PPM1H|ACAT2|P3H2|HNRNPAB|AURKA|DLD|HPGDS|ARID3A|XAF1|HNF4G|MASP1|CDC20|CDK1|KPNA2|NEIL3|A1CF	http://amigo.geneontology.org/amigo/term/GO:0005654
intracellular protein transport	Gene Ontology	GO:0006886	4	204	0.243378	0.332264	NGFR|SYNDIG1|ARL4C|SYTL2	http://amigo.geneontology.org/amigo/term/GO:0006886
cognition	Gene Ontology	GO:0050890	1	22	0.243707	0.332264	MFSD2A	http://amigo.geneontology.org/amigo/term/GO:0050890
chromosome, centromeric region	Gene Ontology	GO:0000775	1	22	0.243707	0.332264	CDCA8	http://amigo.geneontology.org/amigo/term/GO:0000775
estrogen receptor binding	Gene Ontology	GO:0030331	1	22	0.243707	0.332264	LEF1	http://amigo.geneontology.org/amigo/term/GO:0030331
transport vesicle	Gene Ontology	GO:0030133	1	22	0.243707	0.332264	FGFR4	http://amigo.geneontology.org/amigo/term/GO:0030133
lipopolysaccharide binding	Gene Ontology	GO:0001530	1	22	0.243707	0.332264	ADGRB1	http://amigo.geneontology.org/amigo/term/GO:0001530
protein K11-linked ubiquitination	Gene Ontology	GO:0070979	1	22	0.243707	0.332264	UBE2C	http://amigo.geneontology.org/amigo/term/GO:0070979
establishment of protein localization	Gene Ontology	GO:0045184	1	22	0.243707	0.332264	PLK1	http://amigo.geneontology.org/amigo/term/GO:0045184
positive regulation of axonogenesis	Gene Ontology	GO:0050772	1	22	0.243707	0.332264	ROBO2	http://amigo.geneontology.org/amigo/term/GO:0050772
nucleotide-excision repair	Gene Ontology	GO:0006289	1	22	0.243707	0.332264	NEIL3	http://amigo.geneontology.org/amigo/term/GO:0006289
positive regulation of mitotic cell cycle	Gene Ontology	GO:0045931	1	22	0.243707	0.332264	USP2	http://amigo.geneontology.org/amigo/term/GO:0045931
basal plasma membrane	Gene Ontology	GO:0009925	1	22	0.243707	0.332264	SLC23A1	http://amigo.geneontology.org/amigo/term/GO:0009925
trans-Golgi network membrane	Gene Ontology	GO:0032588	1	22	0.243707	0.332264	BOK	http://amigo.geneontology.org/amigo/term/GO:0032588
centrosome cycle	Gene Ontology	GO:0007098	1	22	0.243707	0.332264	PLK1	http://amigo.geneontology.org/amigo/term/GO:0007098
peroxisomal membrane	Gene Ontology	GO:0005778	1	22	0.243707	0.332264	PEX5L	http://amigo.geneontology.org/amigo/term/GO:0005778
regulation of cell adhesion	Gene Ontology	GO:0030155	1	22	0.243707	0.332264	LAMA1	http://amigo.geneontology.org/amigo/term/GO:0030155
cellular response to epidermal growth factor stimulus	Gene Ontology	GO:0071364	1	22	0.243707	0.332264	IQGAP3	http://amigo.geneontology.org/amigo/term/GO:0071364
germ cell development	Gene Ontology	GO:0007281	1	22	0.243707	0.332264	LIN28A	http://amigo.geneontology.org/amigo/term/GO:0007281
positive regulation of cyclin-dependent protein serine/threonine kinase activity	Gene Ontology	GO:0045737	1	22	0.243707	0.332264	CKS1B	http://amigo.geneontology.org/amigo/term/GO:0045737
molecular_function	Gene Ontology	GO:0003674	1	22	0.243707	0.332264	HCRT	http://amigo.geneontology.org/amigo/term/GO:0003674
response to UV	Gene Ontology	GO:0009411	1	22	0.243707	0.332264	DTL	http://amigo.geneontology.org/amigo/term/GO:0009411
semaphorin-plexin signaling pathway	Gene Ontology	GO:0071526	1	22	0.243707	0.332264	SEMA3A	http://amigo.geneontology.org/amigo/term/GO:0071526
phospholipid translocation	Gene Ontology	GO:0045332	1	22	0.243707	0.332264	ATP10B	http://amigo.geneontology.org/amigo/term/GO:0045332
neuron differentiation	Gene Ontology	GO:0030182	2	77	0.246881	0.336269	PCSK9|WNT9A	http://amigo.geneontology.org/amigo/term/GO:0030182
actin binding	Gene Ontology	GO:0003779	3	140	0.248819	0.338584	EVL|MYBPC3|XIRP1	http://amigo.geneontology.org/amigo/term/GO:0003779
dendrite morphogenesis	Gene Ontology	GO:0048813	1	23	0.252841	0.33983	DSCAM	http://amigo.geneontology.org/amigo/term/GO:0048813
ventricular septum morphogenesis	Gene Ontology	GO:0060412	1	23	0.252841	0.33983	GJA5	http://amigo.geneontology.org/amigo/term/GO:0060412
autophagy of mitochondrion	Gene Ontology	GO:0000422	1	23	0.252841	0.33983	MAP1LC3C	http://amigo.geneontology.org/amigo/term/GO:0000422
miRNA binding	Gene Ontology	GO:0035198	1	23	0.252841	0.33983	LIN28A	http://amigo.geneontology.org/amigo/term/GO:0035198
Hsp70 protein binding	Gene Ontology	GO:0030544	1	23	0.252841	0.33983	CDK1	http://amigo.geneontology.org/amigo/term/GO:0030544
phospholipid metabolic process	Gene Ontology	GO:0006644	1	23	0.252841	0.33983	PCSK9	http://amigo.geneontology.org/amigo/term/GO:0006644
ATP transmembrane transporter activity	Gene Ontology	GO:0005347	1	23	0.252841	0.33983	SLC25A48	http://amigo.geneontology.org/amigo/term/GO:0005347
ureteric bud development	Gene Ontology	GO:0001657	1	23	0.252841	0.33983	ROBO2	http://amigo.geneontology.org/amigo/term/GO:0001657
alpha-tubulin binding	Gene Ontology	GO:0043014	1	23	0.252841	0.33983	ARL4C	http://amigo.geneontology.org/amigo/term/GO:0043014
oxidoreductase activity, acting on the CH-OH group of donors, NAD or NADP as acceptor	Gene Ontology	GO:0016616	1	23	0.252841	0.33983	CTBP2	http://amigo.geneontology.org/amigo/term/GO:0016616
energy homeostasis	Gene Ontology	GO:0097009	1	23	0.252841	0.33983	MFSD2A	http://amigo.geneontology.org/amigo/term/GO:0097009
T cell differentiation	Gene Ontology	GO:0030217	1	23	0.252841	0.33983	LMBR1L	http://amigo.geneontology.org/amigo/term/GO:0030217
positive regulation of TOR signaling	Gene Ontology	GO:0032008	1	23	0.252841	0.33983	LIN28A	http://amigo.geneontology.org/amigo/term/GO:0032008
phosphatidylinositol-3,4,5-trisphosphate binding	Gene Ontology	GO:0005547	1	24	0.261865	0.345108	IQGAP3	http://amigo.geneontology.org/amigo/term/GO:0005547
release of sequestered calcium ion into cytosol	Gene Ontology	GO:0051209	1	24	0.261865	0.345108	HTR2A	http://amigo.geneontology.org/amigo/term/GO:0051209
cell-cell junction assembly	Gene Ontology	GO:0007043	1	24	0.261865	0.345108	CDH18	http://amigo.geneontology.org/amigo/term/GO:0007043
axon terminus	Gene Ontology	GO:0043679	1	24	0.261865	0.345108	CRHR2	http://amigo.geneontology.org/amigo/term/GO:0043679
base-excision repair	Gene Ontology	GO:0006284	1	24	0.261865	0.345108	NEIL3	http://amigo.geneontology.org/amigo/term/GO:0006284
endochondral ossification	Gene Ontology	GO:0001958	1	24	0.261865	0.345108	BMP6	http://amigo.geneontology.org/amigo/term/GO:0001958
tricarboxylic acid cycle	Gene Ontology	GO:0006099	1	24	0.261865	0.345108	IDH2	http://amigo.geneontology.org/amigo/term/GO:0006099
synaptic vesicle endocytosis	Gene Ontology	GO:0048488	1	24	0.261865	0.345108	AMPH	http://amigo.geneontology.org/amigo/term/GO:0048488
glucose metabolic process	Gene Ontology	GO:0006006	1	24	0.261865	0.345108	DCXR	http://amigo.geneontology.org/amigo/term/GO:0006006
Golgi cisterna membrane	Gene Ontology	GO:0032580	1	24	0.261865	0.345108	ST6GAL2	http://amigo.geneontology.org/amigo/term/GO:0032580
COPII-coated ER to Golgi transport vesicle	Gene Ontology	GO:0030134	1	24	0.261865	0.345108	PCSK9	http://amigo.geneontology.org/amigo/term/GO:0030134
establishment of mitotic spindle orientation	Gene Ontology	GO:0000132	1	24	0.261865	0.345108	PLK1	http://amigo.geneontology.org/amigo/term/GO:0000132
regulation of RNA splicing	Gene Ontology	GO:0043484	1	24	0.261865	0.345108	PTBP3	http://amigo.geneontology.org/amigo/term/GO:0043484
dendrite development	Gene Ontology	GO:0016358	1	24	0.261865	0.345108	KLHL1	http://amigo.geneontology.org/amigo/term/GO:0016358
cyclin-dependent protein serine/threonine kinase regulator activity	Gene Ontology	GO:0016538	1	24	0.261865	0.345108	CCNB3	http://amigo.geneontology.org/amigo/term/GO:0016538
catenin complex	Gene Ontology	GO:0016342	1	24	0.261865	0.345108	CDH18	http://amigo.geneontology.org/amigo/term/GO:0016342
negative regulation of cell adhesion	Gene Ontology	GO:0007162	1	24	0.261865	0.345108	DSCAM	http://amigo.geneontology.org/amigo/term/GO:0007162
photoreceptor connecting cilium	Gene Ontology	GO:0032391	1	24	0.261865	0.345108	USH1C	http://amigo.geneontology.org/amigo/term/GO:0032391
ATP transport	Gene Ontology	GO:0015867	1	24	0.261865	0.345108	SLC25A48	http://amigo.geneontology.org/amigo/term/GO:0015867
multivesicular body	Gene Ontology	GO:0005771	1	24	0.261865	0.345108	SORL1	http://amigo.geneontology.org/amigo/term/GO:0005771
branching involved in blood vessel morphogenesis	Gene Ontology	GO:0001569	1	24	0.261865	0.345108	LEF1	http://amigo.geneontology.org/amigo/term/GO:0001569
protein dephosphorylation	Gene Ontology	GO:0006470	2	82	0.26924	0.352609	PPM1J|PPM1H	http://amigo.geneontology.org/amigo/term/GO:0006470
collagen-containing extracellular matrix	Gene Ontology	GO:0062023	2	82	0.26924	0.352609	FIBCD1|VWA2	http://amigo.geneontology.org/amigo/term/GO:0062023
chemorepellent activity	Gene Ontology	GO:0045499	1	25	0.27078	0.352609	SEMA3A	http://amigo.geneontology.org/amigo/term/GO:0045499
cellular response to heat	Gene Ontology	GO:0034605	1	25	0.27078	0.352609	CDK1	http://amigo.geneontology.org/amigo/term/GO:0034605
tissue development	Gene Ontology	GO:0009888	1	25	0.27078	0.352609	LAMA1	http://amigo.geneontology.org/amigo/term/GO:0009888
face morphogenesis	Gene Ontology	GO:0060325	1	25	0.27078	0.352609	LEF1	http://amigo.geneontology.org/amigo/term/GO:0060325
vesicle docking involved in exocytosis	Gene Ontology	GO:0006904	1	25	0.27078	0.352609	SYTL2	http://amigo.geneontology.org/amigo/term/GO:0006904
histone H3 acetylation	Gene Ontology	GO:0043966	1	25	0.27078	0.352609	LEF1	http://amigo.geneontology.org/amigo/term/GO:0043966
positive regulation of G1/S transition of mitotic cell cycle	Gene Ontology	GO:1900087	1	25	0.27078	0.352609	CDC45	http://amigo.geneontology.org/amigo/term/GO:1900087
synapse assembly	Gene Ontology	GO:0007416	1	25	0.27078	0.352609	DSCAM	http://amigo.geneontology.org/amigo/term/GO:0007416
aggresome	Gene Ontology	GO:0016235	1	25	0.27078	0.352609	RNF32	http://amigo.geneontology.org/amigo/term/GO:0016235
positive regulation of multicellular organism growth	Gene Ontology	GO:0040018	1	25	0.27078	0.352609	DRD2	http://amigo.geneontology.org/amigo/term/GO:0040018
sprouting angiogenesis	Gene Ontology	GO:0002040	1	25	0.27078	0.352609	LEF1	http://amigo.geneontology.org/amigo/term/GO:0002040
mRNA binding	Gene Ontology	GO:0003729	3	148	0.274798	0.357514	PTBP3|PCBP4|A1CF	http://amigo.geneontology.org/amigo/term/GO:0003729
histone acetyltransferase activity	Gene Ontology	GO:0004402	1	26	0.279588	0.359146	DPF3	http://amigo.geneontology.org/amigo/term/GO:0004402
protein-DNA complex	Gene Ontology	GO:0032993	1	26	0.279588	0.359146	LEF1	http://amigo.geneontology.org/amigo/term/GO:0032993
epidermal growth factor receptor binding	Gene Ontology	GO:0005154	1	26	0.279588	0.359146	BTC	http://amigo.geneontology.org/amigo/term/GO:0005154
camera-type eye development	Gene Ontology	GO:0043010	1	26	0.279588	0.359146	LAMA1	http://amigo.geneontology.org/amigo/term/GO:0043010
protein monoubiquitination	Gene Ontology	GO:0006513	1	26	0.279588	0.359146	DTL	http://amigo.geneontology.org/amigo/term/GO:0006513
phosphatidylinositol 3-kinase signaling	Gene Ontology	GO:0014065	1	26	0.279588	0.359146	HTR2A	http://amigo.geneontology.org/amigo/term/GO:0014065
positive regulation of fibroblast proliferation	Gene Ontology	GO:0048146	1	26	0.279588	0.359146	NGFR	http://amigo.geneontology.org/amigo/term/GO:0048146
cell maturation	Gene Ontology	GO:0048469	1	26	0.279588	0.359146	BFSP2	http://amigo.geneontology.org/amigo/term/GO:0048469
chondrocyte differentiation	Gene Ontology	GO:0002062	1	26	0.279588	0.359146	FGF9	http://amigo.geneontology.org/amigo/term/GO:0002062
fatty acid beta-oxidation	Gene Ontology	GO:0006635	1	26	0.279588	0.359146	ACAT2	http://amigo.geneontology.org/amigo/term/GO:0006635
positive regulation of smoothened signaling pathway	Gene Ontology	GO:0045880	1	26	0.279588	0.359146	FGF9	http://amigo.geneontology.org/amigo/term/GO:0045880
regulation of cyclin-dependent protein serine/threonine kinase activity	Gene Ontology	GO:0000079	1	26	0.279588	0.359146	CCNB3	http://amigo.geneontology.org/amigo/term/GO:0000079
actin filament bundle assembly	Gene Ontology	GO:0051017	1	26	0.279588	0.359146	BAIAP2L2	http://amigo.geneontology.org/amigo/term/GO:0051017
learning	Gene Ontology	GO:0007612	1	26	0.279588	0.359146	SLC24A2	http://amigo.geneontology.org/amigo/term/GO:0007612
visual perception	Gene Ontology	GO:0007601	2	85	0.282654	0.362103	MUC1|SLC24A2	http://amigo.geneontology.org/amigo/term/GO:0007601
cell population proliferation	Gene Ontology	GO:0008283	2	85	0.282654	0.362103	CDK1|HTR1A	http://amigo.geneontology.org/amigo/term/GO:0008283
cellular response to leukemia inhibitory factor	Gene Ontology	GO:1990830	2	85	0.282654	0.362103	SYNGR1|CTBP2	http://amigo.geneontology.org/amigo/term/GO:1990830
histone H4 acetylation	Gene Ontology	GO:0043967	1	27	0.28829	0.365699	LEF1	http://amigo.geneontology.org/amigo/term/GO:0043967
positive regulation of protein tyrosine kinase activity	Gene Ontology	GO:0061098	1	27	0.28829	0.365699	AGT	http://amigo.geneontology.org/amigo/term/GO:0061098
skin development	Gene Ontology	GO:0043588	1	27	0.28829	0.365699	NGFR	http://amigo.geneontology.org/amigo/term/GO:0043588
photoreceptor cell maintenance	Gene Ontology	GO:0045494	1	27	0.28829	0.365699	USH1C	http://amigo.geneontology.org/amigo/term/GO:0045494
outflow tract morphogenesis	Gene Ontology	GO:0003151	1	27	0.28829	0.365699	GJA5	http://amigo.geneontology.org/amigo/term/GO:0003151
symporter activity	Gene Ontology	GO:0015293	1	27	0.28829	0.365699	SLC24A2	http://amigo.geneontology.org/amigo/term/GO:0015293
establishment or maintenance of cell polarity	Gene Ontology	GO:0007163	1	27	0.28829	0.365699	RHOBTB3	http://amigo.geneontology.org/amigo/term/GO:0007163
clathrin-coated pit	Gene Ontology	GO:0005905	1	27	0.28829	0.365699	CUBN	http://amigo.geneontology.org/amigo/term/GO:0005905
positive regulation of protein-containing complex assembly	Gene Ontology	GO:0031334	1	27	0.28829	0.365699	TRABD2B	http://amigo.geneontology.org/amigo/term/GO:0031334
cellular response to hydrogen peroxide	Gene Ontology	GO:0070301	1	27	0.28829	0.365699	PPIF	http://amigo.geneontology.org/amigo/term/GO:0070301
acrosomal vesicle	Gene Ontology	GO:0001669	1	27	0.28829	0.365699	SCNN1A	http://amigo.geneontology.org/amigo/term/GO:0001669
RNA binding	Gene Ontology	GO:0003723	6	365	0.291775	0.36979	MOV10|LIN28B|LIN28A|RALYL|HNRNPAB|A1CF	http://amigo.geneontology.org/amigo/term/GO:0003723
cell-cell adhesion via plasma-membrane adhesion molecules	Gene Ontology	GO:0098742	1	28	0.296888	0.373605	CDH18	http://amigo.geneontology.org/amigo/term/GO:0098742
fatty acid metabolic process	Gene Ontology	GO:0006631	1	28	0.296888	0.373605	GGT5	http://amigo.geneontology.org/amigo/term/GO:0006631
negative regulation of phosphatase activity	Gene Ontology	GO:0010923	1	28	0.296888	0.373605	SYTL2	http://amigo.geneontology.org/amigo/term/GO:0010923
mitotic spindle organization	Gene Ontology	GO:0007052	1	28	0.296888	0.373605	AURKA	http://amigo.geneontology.org/amigo/term/GO:0007052
phosphoprotein binding	Gene Ontology	GO:0051219	1	28	0.296888	0.373605	DPYS	http://amigo.geneontology.org/amigo/term/GO:0051219
regulation of translation	Gene Ontology	GO:0006417	1	28	0.296888	0.373605	PTBP3	http://amigo.geneontology.org/amigo/term/GO:0006417
positive regulation of endothelial cell migration	Gene Ontology	GO:0010595	1	28	0.296888	0.373605	AGT	http://amigo.geneontology.org/amigo/term/GO:0010595
electron transfer activity	Gene Ontology	GO:0009055	1	28	0.296888	0.373605	GLRX	http://amigo.geneontology.org/amigo/term/GO:0009055
brain development	Gene Ontology	GO:0007420	2	89	0.300504	0.377822	SLC23A1|ROBO2	http://amigo.geneontology.org/amigo/term/GO:0007420
regulation of transcription, DNA-templated	Gene Ontology	GO:0006355	4	226	0.301966	0.379325	MAFA|DMRT3|NEUROD1|CITED4	http://amigo.geneontology.org/amigo/term/GO:0006355
extracellular matrix	Gene Ontology	GO:0031012	3	157	0.304329	0.379591	ADAMTS20|COL23A1|MMP9	http://amigo.geneontology.org/amigo/term/GO:0031012
polysome	Gene Ontology	GO:0005844	1	29	0.305381	0.379591	LIN28A	http://amigo.geneontology.org/amigo/term/GO:0005844
positive regulation of pri-miRNA transcription by RNA polymerase II	Gene Ontology	GO:1902895	1	29	0.305381	0.379591	NGFR	http://amigo.geneontology.org/amigo/term/GO:1902895
negative chemotaxis	Gene Ontology	GO:0050919	1	29	0.305381	0.379591	SEMA3A	http://amigo.geneontology.org/amigo/term/GO:0050919
intrinsic apoptotic signaling pathway in response to DNA damage	Gene Ontology	GO:0008630	1	29	0.305381	0.379591	BOK	http://amigo.geneontology.org/amigo/term/GO:0008630
keratinocyte differentiation	Gene Ontology	GO:0030216	1	29	0.305381	0.379591	SCEL	http://amigo.geneontology.org/amigo/term/GO:0030216
protein kinase C binding	Gene Ontology	GO:0005080	1	29	0.305381	0.379591	NELL1	http://amigo.geneontology.org/amigo/term/GO:0005080
Rho protein signal transduction	Gene Ontology	GO:0007266	1	29	0.305381	0.379591	NGFR	http://amigo.geneontology.org/amigo/term/GO:0007266
cellular iron ion homeostasis	Gene Ontology	GO:0006879	1	29	0.305381	0.379591	BMP6	http://amigo.geneontology.org/amigo/term/GO:0006879
skeletal muscle tissue development	Gene Ontology	GO:0007519	1	29	0.305381	0.379591	VGLL2	http://amigo.geneontology.org/amigo/term/GO:0007519
negative regulation of transcription by RNA polymerase II	Gene Ontology	GO:0000122	8	520	0.306834	0.381064	BMP6|PLK1|LMO1|USP2|NR2F6|FOXM1|FGF9|LEF1	http://amigo.geneontology.org/amigo/term/GO:0000122
positive regulation of bone mineralization	Gene Ontology	GO:0030501	1	30	0.313773	0.387065	BMP6	http://amigo.geneontology.org/amigo/term/GO:0030501
amyloid-beta binding	Gene Ontology	GO:0001540	1	30	0.313773	0.387065	SORL1	http://amigo.geneontology.org/amigo/term/GO:0001540
hemopoiesis	Gene Ontology	GO:0030097	1	30	0.313773	0.387065	MKNK2	http://amigo.geneontology.org/amigo/term/GO:0030097
protein secretion	Gene Ontology	GO:0009306	1	30	0.313773	0.387065	CBLN1	http://amigo.geneontology.org/amigo/term/GO:0009306
endosome to lysosome transport	Gene Ontology	GO:0008333	1	30	0.313773	0.387065	BIN1	http://amigo.geneontology.org/amigo/term/GO:0008333
endocytic recycling	Gene Ontology	GO:0032456	1	30	0.313773	0.387065	ARL4C	http://amigo.geneontology.org/amigo/term/GO:0032456
negative regulation of gene expression	Gene Ontology	GO:0010629	2	92	0.313844	0.387065	OPRD1|AURKA	http://amigo.geneontology.org/amigo/term/GO:0010629
motile cilium	Gene Ontology	GO:0031514	1	31	0.322063	0.395146	SCNN1A	http://amigo.geneontology.org/amigo/term/GO:0031514
autophagy	Gene Ontology	GO:0006914	1	31	0.322063	0.395146	OPTN	http://amigo.geneontology.org/amigo/term/GO:0006914
single-stranded RNA binding	Gene Ontology	GO:0003727	1	31	0.322063	0.395146	A1CF	http://amigo.geneontology.org/amigo/term/GO:0003727
hormone-mediated signaling pathway	Gene Ontology	GO:0009755	1	31	0.322063	0.395146	CRHR2	http://amigo.geneontology.org/amigo/term/GO:0009755
protein-macromolecule adaptor activity	Gene Ontology	GO:0030674	1	31	0.322063	0.395146	OPTN	http://amigo.geneontology.org/amigo/term/GO:0030674
calcium channel activity	Gene Ontology	GO:0005262	1	31	0.322063	0.395146	SLC24A2	http://amigo.geneontology.org/amigo/term/GO:0005262
protein autophosphorylation	Gene Ontology	GO:0046777	2	95	0.327127	0.401013	MKNK2|FGFR4	http://amigo.geneontology.org/amigo/term/GO:0046777
kinesin complex	Gene Ontology	GO:0005871	1	32	0.330254	0.401043	KIF26A	http://amigo.geneontology.org/amigo/term/GO:0005871
negative regulation of cold-induced thermogenesis	Gene Ontology	GO:0120163	1	32	0.330254	0.401043	HOXC10	http://amigo.geneontology.org/amigo/term/GO:0120163
electron transport chain	Gene Ontology	GO:0022900	1	32	0.330254	0.401043	GLRX	http://amigo.geneontology.org/amigo/term/GO:0022900
positive regulation of fat cell differentiation	Gene Ontology	GO:0045600	1	32	0.330254	0.401043	HTR2A	http://amigo.geneontology.org/amigo/term/GO:0045600
cellular response to drug	Gene Ontology	GO:0035690	1	32	0.330254	0.401043	HTR1B	http://amigo.geneontology.org/amigo/term/GO:0035690
anion transmembrane transport	Gene Ontology	GO:0098656	1	32	0.330254	0.401043	SLC24A2	http://amigo.geneontology.org/amigo/term/GO:0098656
regulation of synaptic vesicle exocytosis	Gene Ontology	GO:2000300	1	32	0.330254	0.401043	DRD2	http://amigo.geneontology.org/amigo/term/GO:2000300
negative regulation of I-kappaB kinase/NF-kappaB signaling	Gene Ontology	GO:0043124	1	32	0.330254	0.401043	OPTN	http://amigo.geneontology.org/amigo/term/GO:0043124
regulation of autophagy	Gene Ontology	GO:0010506	1	32	0.330254	0.401043	BOK	http://amigo.geneontology.org/amigo/term/GO:0010506
positive regulation of MAP kinase activity	Gene Ontology	GO:0043406	1	32	0.330254	0.401043	TENM1	http://amigo.geneontology.org/amigo/term/GO:0043406
neuromuscular process controlling balance	Gene Ontology	GO:0050885	1	32	0.330254	0.401043	GRIN2C	http://amigo.geneontology.org/amigo/term/GO:0050885
transcription regulator complex	Gene Ontology	GO:0005667	3	165	0.330695	0.401236	LEF1|HNF1A|HOXA10	http://amigo.geneontology.org/amigo/term/GO:0005667
protein kinase activity	Gene Ontology	GO:0004672	2	96	0.331541	0.401919	PRAG1|DCLK3	http://amigo.geneontology.org/amigo/term/GO:0004672
intracellular membrane-bounded organelle	Gene Ontology	GO:0043231	4	237	0.331879	0.401987	PPIF|SYNDIG1|RHOBTB3|FAR2	http://amigo.geneontology.org/amigo/term/GO:0043231
vesicle-mediated transport	Gene Ontology	GO:0016192	2	97	0.335946	0.404309	OPTN|ARL4C	http://amigo.geneontology.org/amigo/term/GO:0016192
oxidoreductase activity	Gene Ontology	GO:0016491	2	97	0.335946	0.404309	IYD|IFI30	http://amigo.geneontology.org/amigo/term/GO:0016491
negative regulation of protein ubiquitination	Gene Ontology	GO:0031397	1	33	0.338346	0.404309	ADGRB1	http://amigo.geneontology.org/amigo/term/GO:0031397
protein peptidyl-prolyl isomerization	Gene Ontology	GO:0000413	1	33	0.338346	0.404309	PPIF	http://amigo.geneontology.org/amigo/term/GO:0000413
damaged DNA binding	Gene Ontology	GO:0003684	1	33	0.338346	0.404309	NEIL3	http://amigo.geneontology.org/amigo/term/GO:0003684
ubiquitin conjugating enzyme activity	Gene Ontology	GO:0061631	1	33	0.338346	0.404309	UBE2C	http://amigo.geneontology.org/amigo/term/GO:0061631
positive regulation of catalytic activity	Gene Ontology	GO:0043085	1	33	0.338346	0.404309	SLC37A4	http://amigo.geneontology.org/amigo/term/GO:0043085
positive regulation of protein serine/threonine kinase activity	Gene Ontology	GO:0071902	1	33	0.338346	0.404309	IQGAP3	http://amigo.geneontology.org/amigo/term/GO:0071902
transport	Gene Ontology	GO:0006810	1	33	0.338346	0.404309	SLC51A	http://amigo.geneontology.org/amigo/term/GO:0006810
transcription repressor complex	Gene Ontology	GO:0017053	1	33	0.338346	0.404309	CTBP2	http://amigo.geneontology.org/amigo/term/GO:0017053
scaffold protein binding	Gene Ontology	GO:0097110	1	33	0.338346	0.404309	GRID2	http://amigo.geneontology.org/amigo/term/GO:0097110
negative regulation of cysteine-type endopeptidase activity involved in apoptotic process	Gene Ontology	GO:0043154	1	33	0.338346	0.404309	LEF1	http://amigo.geneontology.org/amigo/term/GO:0043154
microtubule organizing center	Gene Ontology	GO:0005815	1	33	0.338346	0.404309	CDK1	http://amigo.geneontology.org/amigo/term/GO:0005815
peptidyl-prolyl cis-trans isomerase activity	Gene Ontology	GO:0003755	1	33	0.338346	0.404309	PPIF	http://amigo.geneontology.org/amigo/term/GO:0003755
neutrophil chemotaxis	Gene Ontology	GO:0030593	1	34	0.34634	0.411099	SLC37A4	http://amigo.geneontology.org/amigo/term/GO:0030593
double-stranded DNA binding	Gene Ontology	GO:0003690	1	34	0.34634	0.411099	NEIL3	http://amigo.geneontology.org/amigo/term/GO:0003690
negative regulation of epithelial cell proliferation	Gene Ontology	GO:0050680	1	34	0.34634	0.411099	PBLD	http://amigo.geneontology.org/amigo/term/GO:0050680
somitogenesis	Gene Ontology	GO:0001756	1	34	0.34634	0.411099	LEF1	http://amigo.geneontology.org/amigo/term/GO:0001756
collagen trimer	Gene Ontology	GO:0005581	1	34	0.34634	0.411099	C1QTNF3	http://amigo.geneontology.org/amigo/term/GO:0005581
serine-type endopeptidase activity	Gene Ontology	GO:0004252	2	101	0.353476	0.419218	PCSK9|MASP1	http://amigo.geneontology.org/amigo/term/GO:0004252
cellular protein localization	Gene Ontology	GO:0034613	1	35	0.354239	0.419773	GRID2	http://amigo.geneontology.org/amigo/term/GO:0034613
cellular response to interleukin-1	Gene Ontology	GO:0071347	1	36	0.362042	0.42795	MAPK11	http://amigo.geneontology.org/amigo/term/GO:0071347
positive regulation of stress fiber assembly	Gene Ontology	GO:0051496	1	36	0.362042	0.42795	EVL	http://amigo.geneontology.org/amigo/term/GO:0051496
lamellipodium	Gene Ontology	GO:0030027	2	104	0.366517	0.432879	EVL|ABLIM1	http://amigo.geneontology.org/amigo/term/GO:0030027
tubulin binding	Gene Ontology	GO:0015631	1	37	0.369751	0.434175	TTLL12	http://amigo.geneontology.org/amigo/term/GO:0015631
nucleotide binding	Gene Ontology	GO:0000166	1	37	0.369751	0.434175	GUCY1A2	http://amigo.geneontology.org/amigo/term/GO:0000166
positive regulation of endothelial cell proliferation	Gene Ontology	GO:0001938	1	37	0.369751	0.434175	BMP6	http://amigo.geneontology.org/amigo/term/GO:0001938
perikaryon	Gene Ontology	GO:0043204	1	37	0.369751	0.434175	NGFR	http://amigo.geneontology.org/amigo/term/GO:0043204
protein destabilization	Gene Ontology	GO:0031648	1	37	0.369751	0.434175	PLK1	http://amigo.geneontology.org/amigo/term/GO:0031648
filopodium	Gene Ontology	GO:0030175	1	37	0.369751	0.434175	SLC9A3R1	http://amigo.geneontology.org/amigo/term/GO:0030175
protein polyubiquitination	Gene Ontology	GO:0000209	2	106	0.375155	0.440157	UBE2C|DTL	http://amigo.geneontology.org/amigo/term/GO:0000209
DNA replication	Gene Ontology	GO:0006260	1	38	0.377368	0.440572	DTL	http://amigo.geneontology.org/amigo/term/GO:0006260
protein processing	Gene Ontology	GO:0016485	1	38	0.377368	0.440572	CPN1	http://amigo.geneontology.org/amigo/term/GO:0016485
negative regulation of ERK1 and ERK2 cascade	Gene Ontology	GO:0070373	1	38	0.377368	0.440572	SLC9A3R1	http://amigo.geneontology.org/amigo/term/GO:0070373
endocytic vesicle	Gene Ontology	GO:0030139	1	38	0.377368	0.440572	CUBN	http://amigo.geneontology.org/amigo/term/GO:0030139
E-box binding	Gene Ontology	GO:0070888	1	38	0.377368	0.440572	NEUROD1	http://amigo.geneontology.org/amigo/term/GO:0070888
activation of cysteine-type endopeptidase activity involved in apoptotic process	Gene Ontology	GO:0006919	1	38	0.377368	0.440572	NGFR	http://amigo.geneontology.org/amigo/term/GO:0006919
translation	Gene Ontology	GO:0006412	2	107	0.379456	0.442646	MRPL12|GGT5	http://amigo.geneontology.org/amigo/term/GO:0006412
regulation of GTPase activity	Gene Ontology	GO:0043087	1	39	0.384892	0.44862	IQGAP3	http://amigo.geneontology.org/amigo/term/GO:0043087
endoplasmic reticulum membrane	Gene Ontology	GO:0005789	4	257	0.386508	0.450134	SORL1|SLC51A|BOK|LMBR1L	http://amigo.geneontology.org/amigo/term/GO:0005789
cell projection	Gene Ontology	GO:0042995	1	40	0.392326	0.455047	RHOBTB3	http://amigo.geneontology.org/amigo/term/GO:0042995
Rac GTPase binding	Gene Ontology	GO:0048365	1	40	0.392326	0.455047	IQGAP3	http://amigo.geneontology.org/amigo/term/GO:0048365
[truncated: 169 more rows]

[truncated: 6 more sheets: Duck-profile2, Duck-profile3, Duck-profile4, Duck-profile5, Duck-profile6, Duck-profile7]
