# Supplementary material for: Exploring right ovary degeneration in duck and goose embryos by histology and transcriptome dynamics analysis
Source: BMC Genomics. 2023 Jul 10;24:389. doi: 10.1186/s12864-023-09493-0 (PMC10332064; doi:10.1186/s12864-023-09493-0)
Supplement: Supplementary file 1 — Additional file 1: Supplementary Figure S1. Comparison ofthe number of primordial follicles in the left ovary of individuals withdifferent degeneration of the right ovary on the 6th and 12th, 13th days afterposting; Supplementary Figure S2. The top ten Biologicalprocesses, Cellular components, and Molecular function terms enriched by DEGsbetween DE10 vs. DE20 (A), DE20 vs. DP1 (B), GE12 vs. GE22 (C), GE22 vs. GP1(D); Supplementary Figure S3. The top ten KEGG pathways enriched by DEGsbetween DE10 vs. DE20 (A), DE20 vs. DP1 (B), GE12 vs. GE22 (C), GE22 vs. GP1(D); Supplementary Table S1. Overview of sequencing data; Supplementary Table S2. Mapping rate of RNA-Seq data to the goose reference genome; Supplementary Table S3. All DEGs list; Supplementary Table S4. GO and KEGGenrichment analysis results of DEGs. Supplementary Table S5. GO and KEGG enrichment results of duck- and goose-specific DEGs, respectively. Supplementary Table S6. GO and KEGG enrichment results of genes with different profiles in duck. Supplementary Table S7. GO and KEGG enrichment results of geneswith different profiles in goose. Supplementary Table S8. DEGs and theenrichment results of GO and KEGG during the degeneration of chicken rightovary. [file 12864_2023_9493_MOESM1_ESM.zip › Supplementary Table S7.xlsx]

## Sheet: Goose-profile0
KEGG enrichment results of goose profile 0 genes
#Term	Database	ID	Input number	Background number	P-Value	Corrected P-Value	Input	Hyperlink
Metabolic pathways	KEGG PATHWAY	gga01100	111	1290	1.62789e-37	2.70067e-34	PCCB|CDO1|NQO1|UPB1|PMM1|SQLE|CERS6|ELOVL3|NNT|LIPC|B3GALT1|ENPP3|NME7|PHGDH|EHHADH|SHMT1|HOGA1|L2HGDH|ETNK1|ETNPPL|ALDH5A1|DBT|NIT2|NSDHL|AGXT|GGCT|HIBADH|AKR1A1|TPK1|TST|ACADL|RGN|PANK1|UROC1|PLA2G12B|XDH|GATM|NUDT5|CHDH|MCCC1|IVD|HADH|PAFAH2|ALDH4A1|ST8SIA5|ELOVL6|ELOVL7|ELOVL4|ELOVL2|ANPEP|GAMT|LAP3|SMS|HAAO|ME3|FH|CTH|ASPA|FAHD1|ACAT1|MGAT5B|HYI|CA5A|ACSS3|NADSYN1|NUDT12|ALDH9A1|ALDH7A1|ADK|…	http://www.genome.jp/kegg-bin/show_pathway?gga01100/gga:419467%09red/gga:431579%09red/gga:417609%09red/gga:418196%09red/gga:427283%09red/gga:417202%09red/gga:420818%09red/gga:424288%09red/gga:424599%09red/gga:427495%09red/gga:419675%09red/gga:424962%09red/gga:771503%09red/gga:418602%09red/gga:423454%09red/gga:768471%09red/gga:414797%09red/gga:768706%09red/gga:770955%09red/gga:420969%09red/gga:425…
Valine, leucine and isoleucine degradation	KEGG PATHWAY	gga00280	15	44	3.92375e-13	1.3019e-10	IVD|HADH|AOX1|PCCB|ACAT1|ACAA2|ACAA1|BCKDHB|ALDH9A1|ABAT|ALDH7A1|HIBADH|EHHADH|DBT|MCCC1	http://www.genome.jp/kegg-bin/show_pathway?gga00280/gga:423011%09red/gga:770094%09red/gga:416642%09red/gga:768706%09red/gga:426847%09red/gga:424962%09red/gga:395374%09red/gga:395375%09red/gga:424405%09red/gga:418968%09red/gga:420632%09red/gga:424071%09red/gga:426812%09red/gga:420290%09red/gga:424877%09red
Peroxisome	KEGG PATHWAY	gga04146	17	79	5.92257e-12	1.40365e-09	CRAT|PECR|PHYH|ACOX2|EHHADH|DAO|AGXT|XDH|NUDT12|ECI2|ACAA1|CAT|HAO1|ABCD3|HACL1|HSD17B4|GSTK1	http://www.genome.jp/kegg-bin/show_pathway?gga04146/gga:770094%09red/gga:418302%09red/gga:424487%09red/gga:424877%09red/gga:420878%09red/gga:417195%09red/gga:426601%09red/gga:416728%09red/gga:396025%09red/gga:770344%09red/gga:420638%09red/gga:424224%09red/gga:423600%09red/gga:416068%09red/gga:101751055%09red/gga:768471%09red/gga:395785%09red
Fatty acid metabolism	KEGG PATHWAY	gga01212	13	53	4.66192e-10	9.66766e-08	HADH|EHHADH|ELOVL7|ACADL|CPT2|ACAT1|ACAA1|ELOVL6|ACAA2|ELOVL4|ELOVL2|ELOVL3|HSD17B4	http://www.genome.jp/kegg-bin/show_pathway?gga01212/gga:770094%09red/gga:431579%09red/gga:424877%09red/gga:426847%09red/gga:770955%09red/gga:424649%09red/gga:424005%09red/gga:421850%09red/gga:420858%09red/gga:418968%09red/gga:420290%09red/gga:395785%09red/gga:428772%09red
Fatty acid degradation	KEGG PATHWAY	gga00071	11	33	6.77216e-10	1.24834e-07	HADH|ACAA2|EHHADH|CPT2|ACAT1|ACAA1|ECI2|ECI1|ALDH9A1|ALDH7A1|ACADL	http://www.genome.jp/kegg-bin/show_pathway?gga00071/gga:416657%09red/gga:770094%09red/gga:426847%09red/gga:420878%09red/gga:426812%09red/gga:424005%09red/gga:424405%09red/gga:418968%09red/gga:420290%09red/gga:424649%09red/gga:424877%09red
Tryptophan metabolism	KEGG PATHWAY	gga00380	11	39	2.96441e-09	4.47087e-07	AOX1|KYNU|HADH|EHHADH|CAT|ACAT1|HAAO|ALDH7A1|CCBL1|ACMSD|ALDH9A1	http://www.genome.jp/kegg-bin/show_pathway?gga00380/gga:421396%09red/gga:424302%09red/gga:424405%09red/gga:423600%09red/gga:418968%09red/gga:417202%09red/gga:420290%09red/gga:424071%09red/gga:426812%09red/gga:424288%09red/gga:424877%09red
Cysteine and methionine metabolism	KEGG PATHWAY	gga00270	11	43	7.07498e-09	9.02876e-07	DNMT3B|MDH1|MTR|CCBL1|SMS|CDO1|PSAT1|PHGDH|TST|AHCY|CTH	http://www.genome.jp/kegg-bin/show_pathway?gga00270/gga:424716%09red/gga:427263%09red/gga:418602%09red/gga:427391%09red/gga:419146%09red/gga:422069%09red/gga:417202%09red/gga:419287%09red/gga:421281%09red/gga:424381%09red/gga:418049%09red
Glycine, serine and threonine metabolism	KEGG PATHWAY	gga00260	10	37	2.21103e-08	2.62007e-06	GAMT|DAO|AGXT|PSAT1|GATM|PHGDH|ALDH7A1|CHDH|CTH|SHMT1	http://www.genome.jp/kegg-bin/show_pathway?gga00260/gga:424716%09red/gga:427263%09red/gga:415993%09red/gga:770737%09red/gga:395504%09red/gga:770344%09red/gga:101751055%09red/gga:426812%09red/gga:424381%09red/gga:416520%09red
Glyoxylate and dicarboxylate metabolism	KEGG PATHWAY	gga00630	9	31	6.72828e-08	7.44148e-06	HOGA1|PCCB|HYI|AGXT|CAT|ACAT1|MDH1|HAO1|SHMT1	http://www.genome.jp/kegg-bin/show_pathway?gga00630/gga:768706%09red/gga:416520%09red/gga:424567%09red/gga:416728%09red/gga:423600%09red/gga:418968%09red/gga:770344%09red/gga:421281%09red/gga:770036%09red
Carbon metabolism	KEGG PATHWAY	gga01200	14	102	7.32206e-08	7.59206e-06	PSAT1|ME3|MDH1|PCCB|AGXT|CAT|SUCLG2|ACAT1|RGN|PHGDH|FH|HAO1|EHHADH|SHMT1	http://www.genome.jp/kegg-bin/show_pathway?gga01200/gga:395480%09red/gga:768706%09red/gga:427263%09red/gga:420969%09red/gga:419019%09red/gga:416087%09red/gga:416728%09red/gga:423600%09red/gga:424877%09red/gga:418968%09red/gga:770344%09red/gga:421281%09red/gga:424381%09red/gga:416520%09red
Arginine and proline metabolism	KEGG PATHWAY	gga00330	9	42	6.17492e-07	5.39168e-05	HOGA1|GAMT|ALDH4A1|LAP3|DAO|SMS|GATM|ALDH9A1|ALDH7A1	http://www.genome.jp/kegg-bin/show_pathway?gga00330/gga:419467%09red/gga:426812%09red/gga:418602%09red/gga:425306%09red/gga:424405%09red/gga:770737%09red/gga:395504%09red/gga:101751055%09red/gga:770036%09red
Propanoate metabolism	KEGG PATHWAY	gga00640	8	32	9.63226e-07	7.98996e-05	ACAT1|ACSS3|SUCLG2|PCCB|BCKDHB|ABAT|EHHADH|DBT	http://www.genome.jp/kegg-bin/show_pathway?gga00640/gga:416642%09red/gga:768706%09red/gga:417875%09red/gga:395374%09red/gga:395375%09red/gga:418968%09red/gga:416087%09red/gga:424877%09red
Fatty acid elongation	KEGG PATHWAY	gga00062	7	25	2.46033e-06	0.000131667	HADH|ELOVL7|ELOVL6|ACAA2|ELOVL4|ELOVL2|ELOVL3	http://www.genome.jp/kegg-bin/show_pathway?gga00062/gga:431579%09red/gga:426847%09red/gga:770955%09red/gga:421850%09red/gga:420858%09red/gga:420290%09red/gga:428772%09red
beta-Alanine metabolism	KEGG PATHWAY	gga00410	7	29	5.69928e-06	0.000278091	SMS|DPYS|ALDH9A1|ABAT|ALDH7A1|UPB1|EHHADH	http://www.genome.jp/kegg-bin/show_pathway?gga00410/gga:416642%09red/gga:424877%09red/gga:418602%09red/gga:424405%09red/gga:420266%09red/gga:416949%09red/gga:426812%09red
Biosynthesis of unsaturated fatty acids	KEGG PATHWAY	gga01040	7	30	6.91026e-06	0.000327546	ACAA1|ELOVL6|ELOVL7|ELOVL4|ELOVL2|ELOVL3|HSD17B4	http://www.genome.jp/kegg-bin/show_pathway?gga01040/gga:770094%09red/gga:431579%09red/gga:770955%09red/gga:421850%09red/gga:420858%09red/gga:395785%09red/gga:428772%09red
Butanoate metabolism	KEGG PATHWAY	gga00650	6	24	2.28169e-05	0.000880308	HADH|L2HGDH|ACAT1|ABAT|ALDH5A1|EHHADH	http://www.genome.jp/kegg-bin/show_pathway?gga00650/gga:416642%09red/gga:424877%09red/gga:423573%09red/gga:418968%09red/gga:420290%09red/gga:420818%09red
Nicotinate and nicotinamide metabolism	KEGG PATHWAY	gga00760	6	31	7.94745e-05	0.00269078	AOX1|ENPP3|NADSYN1|NUDT12|NT5C1A|NNT	http://www.genome.jp/kegg-bin/show_pathway?gga00760/gga:422983%09red/gga:419675%09red/gga:426928%09red/gga:427196%09red/gga:768471%09red/gga:424071%09red
Pyruvate metabolism	KEGG PATHWAY	gga00620	6	32	9.28145e-05	0.00303191	ME3|ACAT1|ALDH9A1|MDH1|ALDH7A1|FH	http://www.genome.jp/kegg-bin/show_pathway?gga00620/gga:419019%09red/gga:418968%09red/gga:424405%09red/gga:421281%09red/gga:420969%09red/gga:426812%09red
Alanine, aspartate and glutamate metabolism	KEGG PATHWAY	gga00250	6	34	0.000124815	0.00398206	NIT2|ALDH4A1|ASPA|AGXT|ABAT|ALDH5A1	http://www.genome.jp/kegg-bin/show_pathway?gga00250/gga:416642%09red/gga:419467%09red/gga:418386%09red/gga:417609%09red/gga:770344%09red/gga:420818%09red
Lysine degradation	KEGG PATHWAY	gga00310	7	54	0.000194751	0.00598319	HADH|AASS|ACAT1|ALDH9A1|ALDH7A1|EHHADH|TMLHE	http://www.genome.jp/kegg-bin/show_pathway?gga00310/gga:424877%09red/gga:424405%09red/gga:417757%09red/gga:418968%09red/gga:420290%09red/gga:426812%09red/gga:422296%09red
Pyrimidine metabolism	KEGG PATHWAY	gga00240	7	59	0.000319446	0.00913725	ENTPD5|NME7|CDA|ENPP3|DPYS|NT5C1A|UPB1	http://www.genome.jp/kegg-bin/show_pathway?gga00240/gga:771849%09red/gga:100858145%09red/gga:419675%09red/gga:423343%09red/gga:426928%09red/gga:420266%09red/gga:416949%09red
Pantothenate and CoA biosynthesis	KEGG PATHWAY	gga00770	4	15	0.000459908	0.0117383	UPB1|PANK1|DPYS|ENPP3	http://www.genome.jp/kegg-bin/show_pathway?gga00770/gga:420266%09red/gga:426928%09red/gga:423792%09red/gga:416949%09red
Pentose and glucuronate interconversions	KEGG PATHWAY	gga00040	4	20	0.00116612	0.022795	SORD|DCXR|XYLB|AKR1A1	http://www.genome.jp/kegg-bin/show_pathway?gga00040/gga:424599%09red/gga:374066%09red/gga:420432%09red/gga:415332%09red
Histidine metabolism	KEGG PATHWAY	gga00340	4	21	0.00136677	0.0260629	UROC1|ASPA|ALDH9A1|ALDH7A1	http://www.genome.jp/kegg-bin/show_pathway?gga00340/gga:424405%09red/gga:426812%09red/gga:416035%09red/gga:417609%09red
Ascorbate and aldarate metabolism	KEGG PATHWAY	gga00053	3	10	0.00188848	0.0333621	ALDH9A1|RGN|ALDH7A1	http://www.genome.jp/kegg-bin/show_pathway?gga00053/gga:395480%09red/gga:426812%09red/gga:424405%09red
PPAR signaling pathway	KEGG PATHWAY	gga03320	6	64	0.00259328	0.0430226	ACOX2|ACADL|CPT2|ACAA1|ME3|EHHADH	http://www.genome.jp/kegg-bin/show_pathway?gga03320/gga:770094%09red/gga:424877%09red/gga:419019%09red/gga:424005%09red/gga:416068%09red/gga:424649%09red
Glutathione metabolism	KEGG PATHWAY	gga00480	5	47	0.00356325	0.0547354	LAP3|GGCT|SMS|ANPEP|GSTK1	http://www.genome.jp/kegg-bin/show_pathway?gga00480/gga:418302%09red/gga:420676%09red/gga:418602%09red/gga:395667%09red/gga:425306%09red
Selenocompound metabolism	KEGG PATHWAY	gga00450	3	15	0.00500745	0.0710031	MTR|CCBL1|CTH	http://www.genome.jp/kegg-bin/show_pathway?gga00450/gga:424716%09red/gga:422069%09red/gga:417202%09red
Tyrosine metabolism	KEGG PATHWAY	gga00350	4	34	0.00651914	0.0879289	FAHD1|HPD|GSTZ1|AOX1	http://www.genome.jp/kegg-bin/show_pathway?gga00350/gga:424071%09red/gga:423374%09red/gga:416538%09red/gga:416852%09red
One carbon pool by folate	KEGG PATHWAY	gga00670	3	17	0.00679438	0.0881598	MTR|DHFR|SHMT1	http://www.genome.jp/kegg-bin/show_pathway?gga00670/gga:427317%09red/gga:416520%09red/gga:422069%09red
Steroid biosynthesis	KEGG PATHWAY	gga00100	3	17	0.00679438	0.0881598	SQLE|NSDHL|HSD17B7	http://www.genome.jp/kegg-bin/show_pathway?gga00100/gga:420335%09red/gga:424367%09red/gga:422302%09red
Drug metabolism - other enzymes	KEGG PATHWAY	gga00983	5	57	0.00755927	0.0881598	UPB1|DPYS|NME7|CDA|XDH	http://www.genome.jp/kegg-bin/show_pathway?gga00983/gga:396025%09red/gga:771849%09red/gga:100858145%09red/gga:416949%09red/gga:420266%09red
Biosynthesis of amino acids	KEGG PATHWAY	gga01230	5	60	0.00919806	0.102413	PSAT1|MTR|CTH|PHGDH|SHMT1	http://www.genome.jp/kegg-bin/show_pathway?gga01230/gga:427263%09red/gga:424716%09red/gga:416520%09red/gga:422069%09red/gga:424381%09red
Glycerolipid metabolism	KEGG PATHWAY	gga00561	5	60	0.00919806	0.102413	LIPC|AKR1A1|AGPAT3|ALDH9A1|ALDH7A1	http://www.genome.jp/kegg-bin/show_pathway?gga00561/gga:424599%09red/gga:427495%09red/gga:418550%09red/gga:426812%09red/gga:424405%09red
ABC transporters	KEGG PATHWAY	gga02010	4	40	0.0109308	0.110422	ABCD3|ABCC8|ABCB11|ABCC2	http://www.genome.jp/kegg-bin/show_pathway?gga02010/gga:423828%09red/gga:424170%09red/gga:424487%09red/gga:423072%09red
Vitamin B6 metabolism	KEGG PATHWAY	gga00750	2	7	0.0127794	0.110422	PSAT1|AOX1	http://www.genome.jp/kegg-bin/show_pathway?gga00750/gga:424071%09red/gga:427263%09red
Cardiac muscle contraction	KEGG PATHWAY	gga04260	5	66	0.0131784	0.112696	FXYD2|CACNG4|MYL3|ATP1A1|ATP1B1	http://www.genome.jp/kegg-bin/show_pathway?gga04260/gga:373924%09red/gga:396530%09red/gga:396529%09red/gga:396067%09red/gga:419770%09red
Purine metabolism	KEGG PATHWAY	gga00230	7	125	0.0160256	0.123658	ENTPD5|NME7|NUDT5|XDH|NT5C1A|ADK|ENPP3	http://www.genome.jp/kegg-bin/show_pathway?gga00230/gga:100858145%09red/gga:423735%09red/gga:423343%09red/gga:426928%09red/gga:426368%09red/gga:396025%09red/gga:419675%09red
Sulfur metabolism	KEGG PATHWAY	gga00920	2	9	0.0190217	0.133716	TST|BPNT1	http://www.genome.jp/kegg-bin/show_pathway?gga00920/gga:421347%09red/gga:418049%09red
Ubiquinone and other terpenoid-quinone biosynthesis	KEGG PATHWAY	gga00130	2	9	0.0190217	0.133716	HPD|NQO1	http://www.genome.jp/kegg-bin/show_pathway?gga00130/gga:769737%09red/gga:416852%09red
Citrate cycle (TCA cycle)	KEGG PATHWAY	gga00020	3	28	0.0228403	0.145739	SUCLG2|FH|MDH1	http://www.genome.jp/kegg-bin/show_pathway?gga00020/gga:420969%09red/gga:416087%09red/gga:421281%09red
Folate biosynthesis	KEGG PATHWAY	gga00790	3	28	0.0228403	0.145739	DHFR|MOCOS|GGH	http://www.genome.jp/kegg-bin/show_pathway?gga00790/gga:427317%09red/gga:420964%09red/gga:421144%09red
Primary bile acid biosynthesis	KEGG PATHWAY	gga00120	2	15	0.0435205	0.217471	ACOX2|HSD17B4	http://www.genome.jp/kegg-bin/show_pathway?gga00120/gga:416068%09red/gga:395785%09red
Adrenergic signaling in cardiomyocytes	KEGG PATHWAY	gga04261	6	128	0.0502134	0.238693	FXYD2|ATP1B1|MYL3|ATP1A1|AGT|CACNG4	http://www.genome.jp/kegg-bin/show_pathway?gga04261/gga:421543%09red/gga:419770%09red/gga:396530%09red/gga:373924%09red/gga:396529%09red/gga:396067%09red
Nitrogen metabolism	KEGG PATHWAY	gga00910	2	17	0.0533316	0.249231	CA5A|CA6	http://www.genome.jp/kegg-bin/show_pathway?gga00910/gga:415833%09red/gga:428187%09red
Cell cycle	KEGG PATHWAY	gga04110	5	114	0.0872019	0.33618	ORC6|CDC45|MAD2L1|TTK|BUB1B	http://www.genome.jp/kegg-bin/show_pathway?gga04110/gga:415749%09red/gga:378922%09red/gga:421849%09red/gga:416776%09red/gga:422675%09red
Glycolysis / Gluconeogenesis	KEGG PATHWAY	gga00010	3	53	0.0987319	0.33618	AKR1A1|ALDH9A1|ALDH7A1	http://www.genome.jp/kegg-bin/show_pathway?gga00010/gga:424599%09red/gga:426812%09red/gga:424405%09red
alpha-Linolenic acid metabolism	KEGG PATHWAY	gga00592	2	25	0.098861	0.33618	PLA2G12B|ACAA1	http://www.genome.jp/kegg-bin/show_pathway?gga00592/gga:770094%09red/gga:423705%09red
Pentose phosphate pathway	KEGG PATHWAY	gga00030	2	25	0.098861	0.33618	DERA|RGN	http://www.genome.jp/kegg-bin/show_pathway?gga00030/gga:395480%09red/gga:418176%09red
Caffeine metabolism	KEGG PATHWAY	gga00232	1	5	0.112798	0.33618	XDH	http://www.genome.jp/kegg-bin/show_pathway?gga00232/gga:396025%09red
Mucin type O-glycan biosynthesis	KEGG PATHWAY	gga00512	2	28	0.11797	0.33618	GALNT14|GCNT1	http://www.genome.jp/kegg-bin/show_pathway?gga00512/gga:421305%09red/gga:427260%09red
Base excision repair	KEGG PATHWAY	gga03410	2	29	0.12453	0.33618	POLE|UNG	http://www.genome.jp/kegg-bin/show_pathway?gga03410/gga:416997%09red/gga:374010%09red
Glycerophospholipid metabolism	KEGG PATHWAY	gga00564	4	94	0.129136	0.33618	PLA2G12B|AGPAT3|ETNK1|ETNPPL	http://www.genome.jp/kegg-bin/show_pathway?gga00564/gga:423705%09red/gga:418550%09red/gga:428743%09red/gga:418196%09red
DNA replication	KEGG PATHWAY	gga03030	2	31	0.137901	0.33618	POLE|PRIM2	http://www.genome.jp/kegg-bin/show_pathway?gga03030/gga:416997%09red/gga:421878%09red
Neuroactive ligand-receptor interaction	KEGG PATHWAY	gga04080	10	333	0.143664	0.33618	PTH1R|LHCGR|P2RX2|GPR50|P2RY4|CCK|GRM4|LPAR3|AGT|GABRA3	http://www.genome.jp/kegg-bin/show_pathway?gga04080/gga:771215%09red/gga:419906%09red/gga:414884%09red/gga:421543%09red/gga:100857687%09red/gga:420401%09red/gga:396318%09red/gga:395776%09red/gga:101749217%09red/gga:422289%09red
Starch and sucrose metabolism	KEGG PATHWAY	gga00500	2	33	0.151567	0.33618	ENPP3|GYG2	http://www.genome.jp/kegg-bin/show_pathway?gga00500/gga:426928%09red/gga:418660%09red
Drug metabolism - cytochrome P450	KEGG PATHWAY	gga00982	2	34	0.158496	0.33618	AOX1|GSTK1	http://www.genome.jp/kegg-bin/show_pathway?gga00982/gga:418302%09red/gga:424071%09red
Riboflavin metabolism	KEGG PATHWAY	gga00740	1	8	0.164341	0.33618	ENPP3	http://www.genome.jp/kegg-bin/show_pathway?gga00740/gga:426928%09red
Sulfur relay system	KEGG PATHWAY	gga04122	1	8	0.164341	0.33618	TST	http://www.genome.jp/kegg-bin/show_pathway?gga04122/gga:418049%09red
Fructose and mannose metabolism	KEGG PATHWAY	gga00051	2	35	0.165483	0.336442	SORD|PMM1	http://www.genome.jp/kegg-bin/show_pathway?gga00051/gga:417989%09red/gga:415332%09red
Metabolism of xenobiotics by cytochrome P450	KEGG PATHWAY	gga00980	2	36	0.172523	0.33749	AKR7A2|GSTK1	http://www.genome.jp/kegg-bin/show_pathway?gga00980/gga:418302%09red/gga:419471%09red
Steroid hormone biosynthesis	KEGG PATHWAY	gga00140	2	37	0.179611	0.33749	SULT2B1|HSD17B7	http://www.genome.jp/kegg-bin/show_pathway?gga00140/gga:424367%09red/gga:426825%09red
Retinol metabolism	KEGG PATHWAY	gga00830	2	39	0.193912	0.343718	AOX1|SDR16C5	http://www.genome.jp/kegg-bin/show_pathway?gga00830/gga:421130%09red/gga:424071%09red
Synthesis and degradation of ketone bodies	KEGG PATHWAY	gga00072	1	10	0.197032	0.343718	ACAT1	http://www.genome.jp/kegg-bin/show_pathway?gga00072/gga:418968%09red
Taurine and hypotaurine metabolism	KEGG PATHWAY	gga00430	1	10	0.197032	0.343718	CDO1	http://www.genome.jp/kegg-bin/show_pathway?gga00430/gga:427391%09red
Hedgehog signaling pathway	KEGG PATHWAY	gga04340	2	41	0.20835	0.352841	LRP2|HHIP	http://www.genome.jp/kegg-bin/show_pathway?gga04340/gga:422460%09red/gga:424168%09red
Non-homologous end-joining	KEGG PATHWAY	gga03450	1	12	0.228447	0.366177	XRCC5	http://www.genome.jp/kegg-bin/show_pathway?gga03450/gga:424222%09red
Ether lipid metabolism	KEGG PATHWAY	gga00565	2	44	0.230197	0.367561	PLA2G12B|PAFAH2	http://www.genome.jp/kegg-bin/show_pathway?gga00565/gga:423705%09red/gga:769963%09red
Sphingolipid metabolism	KEGG PATHWAY	gga00600	2	45	0.237514	0.377429	CERS6|DEGS2	http://www.genome.jp/kegg-bin/show_pathway?gga00600/gga:771503%09red/gga:423454%09red
Thiamine metabolism	KEGG PATHWAY	gga00730	1	13	0.243691	0.377482	TPK1	http://www.genome.jp/kegg-bin/show_pathway?gga00730/gga:420780%09red
Glycosphingolipid biosynthesis - ganglio series	KEGG PATHWAY	gga00604	1	14	0.258635	0.383734	ST8SIA5	http://www.genome.jp/kegg-bin/show_pathway?gga00604/gga:414797%09red
Phenylalanine metabolism	KEGG PATHWAY	gga00360	1	14	0.258635	0.383734	HPD	http://www.genome.jp/kegg-bin/show_pathway?gga00360/gga:416852%09red
Amino sugar and nucleotide sugar metabolism	KEGG PATHWAY	gga00520	2	48	0.259523	0.383734	NANS|PMM1	http://www.genome.jp/kegg-bin/show_pathway?gga00520/gga:417989%09red/gga:427283%09red
N-Glycan biosynthesis	KEGG PATHWAY	gga00510	2	49	0.266868	0.393892	MGAT5B|FUT8	http://www.genome.jp/kegg-bin/show_pathway?gga00510/gga:423178%09red/gga:427801%09red
Glycosaminoglycan biosynthesis - keratan sulfate	KEGG PATHWAY	gga00533	1	16	0.287644	0.406129	FUT8	http://www.genome.jp/kegg-bin/show_pathway?gga00533/gga:423178%09red
Wnt signaling pathway	KEGG PATHWAY	gga04310	4	141	0.32177	0.434705	LGR5|BAMBI|RAC3|FZD5	http://www.genome.jp/kegg-bin/show_pathway?gga04310/gga:427867%09red/gga:428413%09red/gga:395870%09red/gga:395571%09red
Glycosaminoglycan biosynthesis - chondroitin sulfate / dermatan sulfate	KEGG PATHWAY	gga00532	1	19	0.329048	0.434972	CHST11	http://www.genome.jp/kegg-bin/show_pathway?gga00532/gga:418081%09red
Terpenoid backbone biosynthesis	KEGG PATHWAY	gga00900	1	19	0.329048	0.434972	ACAT1	http://www.genome.jp/kegg-bin/show_pathway?gga00900/gga:418968%09red
VEGF signaling pathway	KEGG PATHWAY	gga04370	2	58	0.332624	0.437607	VEGFA|RAC3	http://www.genome.jp/kegg-bin/show_pathway?gga04370/gga:395870%09red/gga:395909%09red
Glycosphingolipid biosynthesis - lacto and neolacto series	KEGG PATHWAY	gga00601	1	23	0.380541	0.477547	B3GALT1	http://www.genome.jp/kegg-bin/show_pathway?gga00601/gga:429027%09red
Porphyrin and chlorophyll metabolism	KEGG PATHWAY	gga00860	1	23	0.380541	0.477547	FXN	http://www.genome.jp/kegg-bin/show_pathway?gga00860/gga:427244%09red
Mannose type O-glycan biosynthesis	KEGG PATHWAY	gga00515	1	23	0.380541	0.477547	MGAT5B	http://www.genome.jp/kegg-bin/show_pathway?gga00515/gga:427801%09red
Apelin signaling pathway	KEGG PATHWAY	gga04371	3	119	0.434009	0.519121	GNG4|PPARGC1A|MYL3	http://www.genome.jp/kegg-bin/show_pathway?gga04371/gga:771582%09red/gga:396067%09red/gga:422815%09red
Linoleic acid metabolism	KEGG PATHWAY	gga00591	1	28	0.439396	0.522551	PLA2G12B	http://www.genome.jp/kegg-bin/show_pathway?gga00591/gga:423705%09red
FoxO signaling pathway	KEGG PATHWAY	gga04068	3	123	0.454716	0.534637	HOMER2|SGK2|CAT	http://www.genome.jp/kegg-bin/show_pathway?gga04068/gga:415458%09red/gga:419166%09red/gga:423600%09red
ErbB signaling pathway	KEGG PATHWAY	gga04012	2	78	0.470702	0.549502	SHC4|NRG4	http://www.genome.jp/kegg-bin/show_pathway?gga04012/gga:426482%09red/gga:415354%09red
Influenza A	KEGG PATHWAY	gga05164	3	135	0.514768	0.585515	TMPRSS2|KPNA2|SLC25A4	http://www.genome.jp/kegg-bin/show_pathway?gga05164/gga:417420%09red/gga:422546%09red/gga:418528%09red
Focal adhesion	KEGG PATHWAY	gga04510	4	189	0.531117	0.600798	SHC4|VEGFA|RAC3|TNR	http://www.genome.jp/kegg-bin/show_pathway?gga04510/gga:426482%09red/gga:395870%09red/gga:396213%09red/gga:395909%09red
Nucleotide excision repair	KEGG PATHWAY	gga03420	1	38	0.540892	0.607131	POLE	http://www.genome.jp/kegg-bin/show_pathway?gga03420/gga:416997%09red
AGE-RAGE signaling pathway in diabetic complications	KEGG PATHWAY	gga04933	2	90	0.544988	0.61049	AGT|VEGFA	http://www.genome.jp/kegg-bin/show_pathway?gga04933/gga:395909%09red/gga:421543%09red
Melanogenesis	KEGG PATHWAY	gga04916	2	91	0.550842	0.614145	KITLG|FZD5	http://www.genome.jp/kegg-bin/show_pathway?gga04916/gga:396028%09red/gga:395571%09red
MAPK signaling pathway	KEGG PATHWAY	gga04010	5	261	0.605906	0.656563	STMN1|KITLG|VEGFA|CACNG4|RAC3	http://www.genome.jp/kegg-bin/show_pathway?gga04010/gga:373924%09red/gga:396057%09red/gga:395870%09red/gga:396028%09red/gga:395909%09red
Arachidonic acid metabolism	KEGG PATHWAY	gga00590	1	49	0.631482	0.675458	PLA2G12B	http://www.genome.jp/kegg-bin/show_pathway?gga00590/gga:423705%09red
Vascular smooth muscle contraction	KEGG PATHWAY	gga04270	2	117	0.684252	0.72258	PLA2G12B|AGT	http://www.genome.jp/kegg-bin/show_pathway?gga04270/gga:423705%09red/gga:421543%09red
Insulin signaling pathway	KEGG PATHWAY	gga04910	2	121	0.701622	0.738573	SHC4|PPARGC1A	http://www.genome.jp/kegg-bin/show_pathway?gga04910/gga:426482%09red/gga:422815%09red
Calcium signaling pathway	KEGG PATHWAY	gga04020	3	180	0.703582	0.738971	LHCGR|P2RX2|SLC25A4	http://www.genome.jp/kegg-bin/show_pathway?gga04020/gga:101749217%09red/gga:422546%09red/gga:395776%09red
Cell adhesion molecules (CAMs)	KEGG PATHWAY	gga04514	2	122	0.705839	0.740194	CLDN19|VCAN	http://www.genome.jp/kegg-bin/show_pathway?gga04514/gga:395565%09red/gga:769245%09red
Adipocytokine signaling pathway	KEGG PATHWAY	gga04920	1	64	0.726964	0.759467	PPARGC1A	http://www.genome.jp/kegg-bin/show_pathway?gga04920/gga:422815%09red
p53 signaling pathway	KEGG PATHWAY	gga04115	1	66	0.737669	0.768232	TP53I3	http://www.genome.jp/kegg-bin/show_pathway?gga04115/gga:421977%09red
Adherens junction	KEGG PATHWAY	gga04520	1	70	0.75784	0.784805	RAC3	http://www.genome.jp/kegg-bin/show_pathway?gga04520/gga:395870%09red
Salmonella infection	KEGG PATHWAY	gga05132	1	70	0.75784	0.784805	DYNC1I1	http://www.genome.jp/kegg-bin/show_pathway?gga05132/gga:420571%09red
mTOR signaling pathway	KEGG PATHWAY	gga04150	2	140	0.773563	0.798594	PRR5|FZD5	http://www.genome.jp/kegg-bin/show_pathway?gga04150/gga:418237%09red/gga:395571%09red
Cellular senescence	KEGG PATHWAY	gga04218	2	143	0.783427	0.80677	FOXM1|SLC25A4	http://www.genome.jp/kegg-bin/show_pathway?gga04218/gga:430534%09red/gga:422546%09red
Progesterone-mediated oocyte maturation	KEGG PATHWAY	gga04914	1	78	0.793656	0.815784	MAD2L1	http://www.genome.jp/kegg-bin/show_pathway?gga04914/gga:422675%09red
ECM-receptor interaction	KEGG PATHWAY	gga04512	1	83	0.813304	0.833398	TNR	http://www.genome.jp/kegg-bin/show_pathway?gga04512/gga:396213%09red
Tight junction	KEGG PATHWAY	gga04530	2	156	0.821931	0.841718	IGSF5|CLDN19	http://www.genome.jp/kegg-bin/show_pathway?gga04530/gga:769245%09red/gga:418524%09red
TGF-beta signaling pathway	KEGG PATHWAY	gga04350	1	90	0.837714	0.855242	BAMBI	http://www.genome.jp/kegg-bin/show_pathway?gga04350/gga:428413%09red
Oocyte meiosis	KEGG PATHWAY	gga04114	1	99	0.864477	0.879318	MAD2L1	http://www.genome.jp/kegg-bin/show_pathway?gga04114/gga:422675%09red
Lysosome	KEGG PATHWAY	gga04142	1	110	0.891279	0.901605	LGMN	http://www.genome.jp/kegg-bin/show_pathway?gga04142/gga:423418%09red
Regulation of actin cytoskeleton	KEGG PATHWAY	gga04810	2	190	0.895195	0.904271	RAC3|SCIN	http://www.genome.jp/kegg-bin/show_pathway?gga04810/gga:395870%09red/gga:420588%09red
Ribosome	KEGG PATHWAY	gga03010	1	120	0.911023	0.918218	MRPS9	http://www.genome.jp/kegg-bin/show_pathway?gga03010/gga:418723%09red
Cytokine-cytokine receptor interaction	KEGG PATHWAY	gga04060	2	202	0.913536	0.920192	INHA|CXCL14	http://www.genome.jp/kegg-bin/show_pathway?gga04060/gga:424197%09red/gga:395451%09red
Apoptosis	KEGG PATHWAY	gga04210	1	127	0.922673	0.927144	FRMPD2	http://www.genome.jp/kegg-bin/show_pathway?gga04210/gga:423777%09red
Necroptosis	KEGG PATHWAY	gga04217	1	131	0.928634	0.932004	SLC25A4	http://www.genome.jp/kegg-bin/show_pathway?gga04217/gga:422546%09red
Phagosome	KEGG PATHWAY	gga04145	1	132	0.930051	0.932862	DYNC1I1	http://www.genome.jp/kegg-bin/show_pathway?gga04145/gga:420571%09red
Endocytosis	KEGG PATHWAY	gga04144	1	228	0.989839	0.991034	DAB2	http://www.genome.jp/kegg-bin/show_pathway?gga04144/gga:427449%09red
GO enrichment results of goose profile 0 genes
#Term	Database	ID	Input number	Background number	P-Value	Corrected P-Value	Input	Hyperlink
integral component of membrane	Gene Ontology	GO:0016021	120	2565	3.27329e-18	2.7152e-15	FXYD2|TMCO3|SLC25A15|SLC25A13|SQLE|SLC25A10|CERS6|SLC34A1|SUSD2|ABCD3|NNT|TMEM52|AQP4|CTNNAL1|B3GALT1|TRHDE|MUC1|ENPP3|CYYR1|BAMBI|SLC25A21|COL23A1|OCA2|KITLG|SLC25A29|GHITM|L2HGDH|SNN|DPP4|SYT2|SLC2A2|AQP11|HHLA2|NETO2|SLC19A2|MAL|NSDHL|HACL1|KCNG2|GOLT1A|SLC25A30|ABHD12B|TMEM117|SLC22A2|CHODL|SI|SLC5A12|SYT10|UNC93A|UNC5C|TMPRSS12|ABCB11|NPHS2|SLC25A42|LRRC19|SLC25A48|ST8SIA5|SLC3A1|ST8SIA2|ANP…	http://amigo.geneontology.org/amigo/term/GO:0016021
mitochondrion	Gene Ontology	GO:0005739	52	617	3.53429e-17	1.95446e-14	PECR|ME3|DHFR|UNG|ACAT1|CAT|FH|PRELID1|ABAT|HIBADH|TST|SLC25A13|TRAP1|KYNU|PMPCB|FAHD1|AASS|ACADL|CPT2|ACAA2|HSDL2|ACOT13|ETFA|CA5A|SLC25A4|SUCLG2|CRYM|ABHD8|FXN|BPHL|ALDH7A1|GATM|SLC25A29|MCCC1|CRAT|HADH|GHITM|L2HGDH|ESR2|ACAD9|TMLHE|GSTZ1|ECI2|ECI1|BCKDHB|ALDH5A1|DECR1|FDX1|CCBL1|DBT|NNT|GSTK1	http://amigo.geneontology.org/amigo/term/GO:0005739
peroxisome	Gene Ontology	GO:0005777	17	56	5.09826e-14	2.1145e-11	CRAT|PECR|PHYH|ACOX2|EHHADH|AGXT|XDH|NUDT12|ECI2|ACAA1|CAT|HAO1|HACL1|ACAD11|HSD17B4|HSDL2|GSTK1	http://amigo.geneontology.org/amigo/term/GO:0005777
oxidation-reduction process	Gene Ontology	GO:0055114	36	421	2.16622e-12	5.98959e-10	IYD|PECR|RFESD|NSDHL|DHFR|DCXR|CDO1|AKR1A1|HAAO|ME3|HIBADH|SQLE|SDR16C5|AASS|DHRS7|DAO|P3H2|HSD17B7|CRYZ|TP53I3|ALDH9A1|ALDH7A1|CHDH|AKR7A2|HPD|HADH|DEGS2|L2HGDH|ALDH4A1|ACAD9|TMLHE|MSRA|BCKDHB|ALDH5A1|VAT1L|GSTK1	http://amigo.geneontology.org/amigo/term/GO:0055114
fatty acid beta-oxidation	Gene Ontology	GO:0006635	10	26	1.31833e-09	2.18711e-07	ACAT1|EHHADH|CPT2|ACAA1|ACAA2|ECI1|ABCD3|ACAD11|HSD17B4|DECR1	http://amigo.geneontology.org/amigo/term/GO:0006635
apical plasma membrane	Gene Ontology	GO:0016324	18	144	3.8465e-09	5.31779e-07	LRP2|ENPEP|ATP1A1|SLC26A6|SLC2A2|ATP1B1|SLC23A1|AKR1A1|PDZD3|SCNN1A|SLC34A1|PTPRO|STK39|P2RX2|MYO7A|SLC1A1|ABCC2|PDZK1	http://amigo.geneontology.org/amigo/term/GO:0016324
pyridoxal phosphate binding	Gene Ontology	GO:0030170	10	47	1.54552e-07	1.50824e-05	KYNU|CCBL1|MOCOS|ETNPPL|PSAT1|ABAT|AGXT|CTH|THNSL2|SHMT1	http://amigo.geneontology.org/amigo/term/GO:0030170
protein homodimerization activity	Gene Ontology	GO:0042803	28	438	2.20416e-07	2.0315e-05	PTH1R|MAD2L1|AGXT|CAT|UPB1|PANK1|KYNU|ECT2|TFAP2B|AMBP|XDH|SYT10|ABCD3|HSD17B4|PRMT8|CENPF|NUDT5|TP53I3|CRYM|PTPRO|SHMT1|HOGA1|CDA|SYNDIG1|HNF4A|MASP1|TOX3|MME	http://amigo.geneontology.org/amigo/term/GO:0042803
3-oxo-lignoceronyl-CoA synthase activity	Gene Ontology	GO:0102338	5	7	2.07739e-06	0.000118841	ELOVL6|ELOVL7|ELOVL4|ELOVL2|ELOVL3	http://amigo.geneontology.org/amigo/term/GO:0102338
fatty acid elongation, monounsaturated fatty acid	Gene Ontology	GO:0034625	5	7	2.07739e-06	0.000118841	ELOVL6|ELOVL7|ELOVL4|ELOVL2|ELOVL3	http://amigo.geneontology.org/amigo/term/GO:0034625
fatty acid elongase activity	Gene Ontology	GO:0009922	5	7	2.07739e-06	0.000118841	ELOVL6|ELOVL7|ELOVL4|ELOVL2|ELOVL3	http://amigo.geneontology.org/amigo/term/GO:0009922
very-long-chain 3-ketoacyl-CoA synthase activity	Gene Ontology	GO:0102756	5	7	2.07739e-06	0.000118841	ELOVL6|ELOVL7|ELOVL4|ELOVL2|ELOVL3	http://amigo.geneontology.org/amigo/term/GO:0102756
fatty acid elongation, saturated fatty acid	Gene Ontology	GO:0019367	5	7	2.07739e-06	0.000118841	ELOVL6|ELOVL7|ELOVL4|ELOVL2|ELOVL3	http://amigo.geneontology.org/amigo/term/GO:0019367
3-oxo-arachidoyl-CoA synthase activity	Gene Ontology	GO:0102336	5	7	2.07739e-06	0.000118841	ELOVL6|ELOVL7|ELOVL4|ELOVL2|ELOVL3	http://amigo.geneontology.org/amigo/term/GO:0102336
fatty acid elongation, polyunsaturated fatty acid	Gene Ontology	GO:0034626	5	7	2.07739e-06	0.000118841	ELOVL6|ELOVL7|ELOVL4|ELOVL2|ELOVL3	http://amigo.geneontology.org/amigo/term/GO:0034626
3-oxo-cerotoyl-CoA synthase activity	Gene Ontology	GO:0102337	5	7	2.07739e-06	0.000118841	ELOVL6|ELOVL7|ELOVL4|ELOVL2|ELOVL3	http://amigo.geneontology.org/amigo/term/GO:0102337
fatty acid beta-oxidation using acyl-CoA dehydrogenase	Gene Ontology	GO:0033539	5	7	2.07739e-06	0.000118841	ETFA|IVD|ACAD11|ACADL|ETFDH	http://amigo.geneontology.org/amigo/term/GO:0033539
zinc ion binding	Gene Ontology	GO:0008270	29	527	2.38501e-06	0.000131667	DPF3|ERI2|CA5A|PTER|POLE|RGN|ENPEP|CRYZ|DRP2|KDM4C|NFXL1|ESRRG|TRHDE|MTR|ENPP3|SORD|ACMSD|SHMT1|SMPDL3B|NUDT12|ESR2|CDA|HNF4G|HNF4A|CA6|ANPEP|MME|VAT1L|HHIP	http://amigo.geneontology.org/amigo/term/GO:0008270
transmembrane transport	Gene Ontology	GO:0055085	16	189	3.48942e-06	0.000180904	SLC16A9|AQP4|SLC44A5|SLC37A4|SLC35F2|GJB1|SLC16A4|ABCB11|SLC25A4|SLC23A3|SLC25A21|ABCC8|SLC22A2|OCA2|SLC19A2|ABCC2	http://amigo.geneontology.org/amigo/term/GO:0055085
cholesterol metabolic process	Gene Ontology	GO:0008203	7	28	4.67007e-06	0.000234777	LIPC|PCSK9|NSDHL|CAT|HNF1A|FDX1|SQLE	http://amigo.geneontology.org/amigo/term/GO:0008203
calcium ion binding	Gene Ontology	GO:0005509	25	447	9.12084e-06	0.000420319	CDH17|VCAN|DLK1|MYL3|CAPS2|SLC25A13|RGN|PLA2G12B|SYT10|VWCE|KCNIP2|MATN3|HPCAL4|CCBE1|LETM1|CDH22|ENPP3|CALB2|UNC13C|LRP2|SYT2|MASP1|SCGN|HGFAC|SCIN	http://amigo.geneontology.org/amigo/term/GO:0005509
brush border	Gene Ontology	GO:0005903	7	33	1.18897e-05	0.00053311	ENPEP|SLC2A2|SLC34A1|PDZD3|MME|SCIN|PDZK1	http://amigo.geneontology.org/amigo/term/GO:0005903
flavin adenine dinucleotide binding	Gene Ontology	GO:0050660	8	48	1.34938e-05	0.000589109	ETFA|IVD|ACOX2|ACAD9|XDH|CHDH|ACAD11|ACADL	http://amigo.geneontology.org/amigo/term/GO:0050660
ATP transmembrane transporter activity	Gene Ontology	GO:0005347	6	23	1.85615e-05	0.000789577	SLC25A42|SLC25A48|SLC25A4|SLC25A21|SLC25A29|SLC25A13	http://amigo.geneontology.org/amigo/term/GO:0005347
very long-chain fatty acid biosynthetic process	Gene Ontology	GO:0042761	5	13	2.03734e-05	0.000844987	ELOVL6|ELOVL7|ELOVL4|ELOVL2|ELOVL3	http://amigo.geneontology.org/amigo/term/GO:0042761
plasma membrane	Gene Ontology	GO:0005886	57	1580	2.24465e-05	0.000880308	PTH1R|PCSK9|DAB2|CLDN19|AQP4|GRB14|COBL|POLE|CNTN6|STXBP6|SLC5A9|LAMP5|XRCC5|TMEM117|LHCGR|KCNJ15|FNDC4|AMBP|SLC34A1|SYT10|SUSD2|UNC5C|OPCML|HOMER2|PACSIN1|UNC93A|PDZK1|SHC4|PRMT8|KCNJ16|TRHDE|ENPEP|AQP11|TMPRSS2|SLC13A3|SUCLG2|MME|BAMBI|NPHS2|UNC13C|ARRDC3|KITLG|SMPDL3B|PTPRU|IFITM10|SYT2|SLC2A2|SLC7A13|DRP2|ABCC8|ANPEP|ATP1A1|PTPRO|LPAR3|NLN|SLC19A2|SCIN	http://amigo.geneontology.org/amigo/term/GO:0005886
ATP transport	Gene Ontology	GO:0015867	6	24	2.28169e-05	0.000880308	SLC25A42|SLC25A48|SLC25A4|SLC25A21|SLC25A29|SLC25A13	http://amigo.geneontology.org/amigo/term/GO:0015867
positive regulation of cold-induced thermogenesis	Gene Ontology	GO:0120162	8	53	2.56633e-05	0.000967625	HADH|ESRRG|CPT2|PPARGC1A|GATM|ELOVL3|FH|DECR1	http://amigo.geneontology.org/amigo/term/GO:0120162
sphingolipid biosynthetic process	Gene Ontology	GO:0030148	5	15	3.56821e-05	0.00131548	ELOVL6|ELOVL7|ELOVL4|ELOVL2|ELOVL3	http://amigo.geneontology.org/amigo/term/GO:0030148
mitochondrial matrix	Gene Ontology	GO:0005759	9	78	5.55804e-05	0.00200452	ETFA|TRAP1|ACSS3|NUDT1|PCCB|TST|FDX1|MCCC1|TMLHE	http://amigo.geneontology.org/amigo/term/GO:0005759
metalloaminopeptidase activity	Gene Ontology	GO:0070006	5	18	7.3746e-05	0.00260308	ENPEP|XPNPEP2|ANPEP|TRHDE|PEPD	http://amigo.geneontology.org/amigo/term/GO:0070006
basolateral plasma membrane	Gene Ontology	GO:0016323	9	82	7.92299e-05	0.00269078	AQP4|TRPC4|CDH17|CLDN19|ATP1B1|SLC26A6|MTTP|ATP1A1|STK39	http://amigo.geneontology.org/amigo/term/GO:0016323
unsaturated fatty acid biosynthetic process	Gene Ontology	GO:0006636	4	9	9.32051e-05	0.00303191	ELOVL6|ELOVL7|ELOVL4|ELOVL2	http://amigo.geneontology.org/amigo/term/GO:0006636
protein homotetramerization	Gene Ontology	GO:0051289	6	36	0.000164989	0.00516447	CRYZ|ALDH9A1|UPB1|ACOT13|CTH|SHMT1	http://amigo.geneontology.org/amigo/term/GO:0051289
integral component of plasma membrane	Gene Ontology	GO:0005887	28	646	0.000198873	0.00599872	LGR5|IYD|PTH1R|TRPC4|P2RX2|GABRA3|LHCGR|KCNK5|GPR149|SCNN1B|SCNN1A|SLC16A12|GRM4|SYNDIG1|TRPV3|SLC16A9|KCNK12|ADGRD2|AQP9|SLC26A6|TRABD2B|SEMA3A|SEMA3E|SLC16A4|NCMAP|SLC1A1|ABCC2|HHIP	http://amigo.geneontology.org/amigo/term/GO:0005887
cytoplasm	Gene Ontology	GO:0005737	71	2299	0.000253953	0.00752336	MAD2L1|STMN1|IPO13|HMGB3|HMGB2|USP2|NADSYN1|SLC2A2|GAMT|HAAO|DAB2|MSRA|XRCC5|KITLG|RGN|GYG2|VWCE|ARHGAP44|KYNU|GJB1|CTH|NUF2|ENPEP|DPYS|KCNIP2|HNF1A|GCHFR|DERA|SCNN1A|FAM107A|HOMER2|PACSIN1|AQP11|DBT|SLC23A1|CA5A|CLIC5|HSPB3|TRHDE|LNX1|TFCP2L1|PBLD|VILL|TTK|CRYM|BAMBI|SALL1|SMYD1|ARRDC3|IGF2BP1|LGALS2|CENPU|CAT|ACMSD|SRCIN1|GRB14|HNF4A|PKIA|T|SLC7A13|PSAT1|AASS|DAO|DND1|ANPEP|CHODL|LPAR3|INCENP|C…	http://amigo.geneontology.org/amigo/term/GO:0005737
RNA polymerase II transcription regulatory region sequence-specific DNA binding	Gene Ontology	GO:0000977	13	197	0.000296228	0.00862181	LHX1|ESRRG|HOXD9|GLIS3|HNF4G|TFAP2B|HNF4A|TFCP2L1|LMX1B|HNF1A|FOXM1|T|NFXL1	http://amigo.geneontology.org/amigo/term/GO:0000977
NAD binding	Gene Ontology	GO:0051287	5	26	0.00032696	0.00919366	HIBADH|SORD|NNT|ME3|XDH	http://amigo.geneontology.org/amigo/term/GO:0051287
proteolysis	Gene Ontology	GO:0006508	15	258	0.000378477	0.0104649	ENPEP|TRHDE|PM20D1|LAP3|MASP1|PEPD|TMPRSS12|ANPEP|HGFAC|ECEL1|TRABD2B|DPP4|GGH|XPNPEP2|NLN	http://amigo.geneontology.org/amigo/term/GO:0006508
succinate transmembrane transporter activity	Gene Ontology	GO:0015141	3	5	0.000398028	0.0104814	SLC13A3|SLC25A30|SLC25A10	http://amigo.geneontology.org/amigo/term/GO:0015141
acetyl-CoA C-acyltransferase activity	Gene Ontology	GO:0003988	3	5	0.000398028	0.0104814	ACAA2|ACAA1|ACAT1	http://amigo.geneontology.org/amigo/term/GO:0003988
succinate transmembrane transport	Gene Ontology	GO:0071422	3	5	0.000398028	0.0104814	SLC13A3|SLC25A30|SLC25A10	http://amigo.geneontology.org/amigo/term/GO:0071422
kidney development	Gene Ontology	GO:0001822	6	44	0.00043753	0.0113416	LHX1|PCSK9|CENPF|TFAP2B|MME|AGT	http://amigo.geneontology.org/amigo/term/GO:0001822
sulfate transmembrane transport	Gene Ontology	GO:1902358	4	16	0.000565965	0.0135553	SLC13A1|SLC25A30|SLC26A6|SLC25A10	http://amigo.geneontology.org/amigo/term/GO:1902358
ferrous iron binding	Gene Ontology	GO:0008198	4	16	0.000565965	0.0135553	FXN|HAAO|CDO1|PHYH	http://amigo.geneontology.org/amigo/term/GO:0008198
potassium ion import across plasma membrane	Gene Ontology	GO:1990573	5	30	0.000585463	0.0135553	KCNJ15|KCNK5|KCNJ16|ATP1A1|ATP1B1	http://amigo.geneontology.org/amigo/term/GO:1990573
regulation of blood pressure	Gene Ontology	GO:0008217	5	30	0.000585463	0.0135553	STK39|ENPEP|TRHDE|ATP1A1|ANPEP	http://amigo.geneontology.org/amigo/term/GO:0008217
hydrolase activity, acting on carbon-nitrogen (but not peptide) bonds, in linear amides	Gene Ontology	GO:0016811	3	6	0.000588296	0.0135553	UPB1|PM20D1|ASPA	http://amigo.geneontology.org/amigo/term/GO:0016811
sulfate transport	Gene Ontology	GO:0008272	3	6	0.000588296	0.0135553	SLC13A1|SLC25A30|SLC25A10	http://amigo.geneontology.org/amigo/term/GO:0008272
malate metabolic process	Gene Ontology	GO:0006108	3	6	0.000588296	0.0135553	FH|MDH1|ME3	http://amigo.geneontology.org/amigo/term/GO:0006108
apical part of cell	Gene Ontology	GO:0045177	6	47	0.000601404	0.0136675	LGMN|ABCB11|REN|PDZD3|HOMER2|REEP6	http://amigo.geneontology.org/amigo/term/GO:0045177
extracellular space	Gene Ontology	GO:0005615	29	731	0.000614803	0.0137832	PCSK9|MDH1|HMGB2|CHGB|CA6|OLFM1|REN|CCK|AGT|FNDC4|SMPDL3B|TNR|SUSD2|TFPI|SERPINI1|NRG4|INHA|LIPC|CCBE1|VEGFA|COL23A1|KITLG|PM20D1|SEMA3A|SEMA3E|MASP1|GGH|HGFAC|DLK1	http://amigo.geneontology.org/amigo/term/GO:0005615
NADP binding	Gene Ontology	GO:0050661	4	17	0.000688292	0.0150247	HIBADH|CRYM|NNT|CAT	http://amigo.geneontology.org/amigo/term/GO:0050661
triglyceride metabolic process	Gene Ontology	GO:0006641	4	17	0.000688292	0.0150247	PCSK9|MTTP|SLC37A4|CAT	http://amigo.geneontology.org/amigo/term/GO:0006641
sodium ion homeostasis	Gene Ontology	GO:0055078	3	7	0.000828125	0.0176136	TFAP2B|SCNN1B|SCNN1A	http://amigo.geneontology.org/amigo/term/GO:0055078
enoyl-CoA hydratase activity	Gene Ontology	GO:0004300	3	7	0.000828125	0.0176136	EHHADH|ECI1|HSD17B4	http://amigo.geneontology.org/amigo/term/GO:0004300
2 iron, 2 sulfur cluster binding	Gene Ontology	GO:0051537	4	19	0.000987044	0.0207279	FDX1|RFESD|FXN|XDH	http://amigo.geneontology.org/amigo/term/GO:0051537
mitochondrial membrane	Gene Ontology	GO:0031966	5	35	0.00109449	0.022427	SORD|ACAD9|ACAD11|SLC25A30|TMEM14A	http://amigo.geneontology.org/amigo/term/GO:0031966
amino acid transport	Gene Ontology	GO:0006865	3	8	0.00112202	0.022427	SLC25A48|SLC25A29|SLC3A1	http://amigo.geneontology.org/amigo/term/GO:0006865
structural constituent of myelin sheath	Gene Ontology	GO:0019911	3	8	0.00112202	0.022427	NCMAP|PLLP|MAL	http://amigo.geneontology.org/amigo/term/GO:0019911
long-chain fatty-acyl-CoA biosynthetic process	Gene Ontology	GO:0035338	3	8	0.00112202	0.022427	ELOVL6|ELOVL7|ELOVL4	http://amigo.geneontology.org/amigo/term/GO:0035338
cholesterol homeostasis	Gene Ontology	GO:0042632	6	54	0.00116792	0.022795	LIPC|PCSK9|SLC37A4|PLA2G12B|HNF4A|MTTP	http://amigo.geneontology.org/amigo/term/GO:0042632
protein homooligomerization	Gene Ontology	GO:0051260	7	76	0.00127851	0.0246634	PRMT8|KCNC1|ECT2|KCNG2|LETM1|KCTD1|AQP11	http://amigo.geneontology.org/amigo/term/GO:0051260
chromatin remodeling	Gene Ontology	GO:0006338	6	56	0.00138746	0.0261568	HMGB3|HMGB2|NUDT5|KDM4C|HNF1A|SMYD1	http://amigo.geneontology.org/amigo/term/GO:0006338
very long-chain fatty acid metabolic process	Gene Ontology	GO:0000038	3	9	0.00147418	0.0268755	ACOX2|ACAA1|HSD17B4	http://amigo.geneontology.org/amigo/term/GO:0000038
water channel activity	Gene Ontology	GO:0015250	3	9	0.00147418	0.0268755	AQP4|AQP11|AQP9	http://amigo.geneontology.org/amigo/term/GO:0015250
water transport	Gene Ontology	GO:0006833	3	9	0.00147418	0.0268755	AQP4|AQP11|AQP9	http://amigo.geneontology.org/amigo/term/GO:0006833
terminal bouton	Gene Ontology	GO:0043195	4	22	0.00159031	0.0286775	SCGN|CPLX1|UNC13C|CALB2	http://amigo.geneontology.org/amigo/term/GO:0043195
nucleoplasm	Gene Ontology	GO:0005654	48	1526	0.00189032	0.0333621	HOXC9|IYD|MAD2L1|CDH17|DTL|HACL1|HMGB2|LAP3|POLE|PRELID1|XRCC5|DERA|HOXD9|KYNU|TRAP1|CPT2|PPARGC1A|CDKL2|FAHD1|P3H2|FBXL17|GCHFR|DNMT3B|HOXB8|MCM10|INIP|NUF2|CENPF|CENPE|FOXL2|T|IGF2BP1|CENPU|ADK|SHMT1|IRF6|HADH|NASP|SGK2|HNF4G|HNF4A|MASP1|TOX3|KPNA2|STK39|DECR1|IL17RD|A1CF	http://amigo.geneontology.org/amigo/term/GO:0005654
DNA-binding transcription factor activity	Gene Ontology	GO:0003700	12	216	0.00203106	0.0354687	HOXC9|LHX1|HOXB8|DMRT3|HOXD9|HNF4G|TFAP2B|HNF4A|TFCP2L1|HNF1A|FOXL2|FOXM1	http://amigo.geneontology.org/amigo/term/GO:0003700
positive regulation of cell population proliferation	Gene Ontology	GO:0008284	12	217	0.00210612	0.0363964	SHC4|PTH1R|LGMN|TFAP2B|KDM4C|BAMBI|FXN|FOXM1|T|KITLG|AQP11|ESM1	http://amigo.geneontology.org/amigo/term/GO:0008284
NADPH binding	Gene Ontology	GO:0070402	3	11	0.00236848	0.0405084	DECR1|TP53I3|CRYZ	http://amigo.geneontology.org/amigo/term/GO:0070402
one-carbon metabolic process	Gene Ontology	GO:0006730	4	25	0.00241135	0.0408207	DHFR|CA5A|CA6|SHMT1	http://amigo.geneontology.org/amigo/term/GO:0006730
peptide binding	Gene Ontology	GO:0042277	5	43	0.0025035	0.0419525	ENPEP|GPR149|ANPEP|TRHDE|NLN	http://amigo.geneontology.org/amigo/term/GO:0042277
protein autoprocessing	Gene Ontology	GO:0016540	3	12	0.00291749	0.0474522	PCSK9|TMPRSS2|FXN	http://amigo.geneontology.org/amigo/term/GO:0016540
peptide catabolic process	Gene Ontology	GO:0043171	3	12	0.00291749	0.0474522	ENPEP|ANPEP|TRHDE	http://amigo.geneontology.org/amigo/term/GO:0043171
electron transfer activity	Gene Ontology	GO:0009055	4	28	0.00348479	0.0547354	ETFA|FDX1|ETFDH|XDH	http://amigo.geneontology.org/amigo/term/GO:0009055
monocarboxylic acid transmembrane transporter activity	Gene Ontology	GO:0008028	3	13	0.00353853	0.0547354	SLC16A9|SLC16A4|SLC16A12	http://amigo.geneontology.org/amigo/term/GO:0008028
monocarboxylic acid transport	Gene Ontology	GO:0015718	3	13	0.00353853	0.0547354	SLC16A9|SLC16A4|SLC16A12	http://amigo.geneontology.org/amigo/term/GO:0015718
triglyceride homeostasis	Gene Ontology	GO:0070328	3	13	0.00353853	0.0547354	PLA2G12B|LIPC|HNF4A	http://amigo.geneontology.org/amigo/term/GO:0070328
sodium ion transport	Gene Ontology	GO:0006814	3	13	0.00353853	0.0547354	SLC5A12|SLC5A9|ATP1A1	http://amigo.geneontology.org/amigo/term/GO:0006814
cadherin binding	Gene Ontology	GO:0045296	5	49	0.00419895	0.0627213	PTPRO|CDH22|CTNNAL1|CDH17|TRPC4	http://amigo.geneontology.org/amigo/term/GO:0045296
ATP metabolic process	Gene Ontology	GO:0046034	3	14	0.00423435	0.0627213	ENTPD5|ENPP3|ATP1B1	http://amigo.geneontology.org/amigo/term/GO:0046034
respiratory electron transport chain	Gene Ontology	GO:0022904	3	14	0.00423435	0.0627213	PPARGC1A|ETFDH|SLC25A4	http://amigo.geneontology.org/amigo/term/GO:0022904
N-glycan processing	Gene Ontology	GO:0006491	3	14	0.00423435	0.0627213	ST8SIA5|ST8SIA2|FUT8	http://amigo.geneontology.org/amigo/term/GO:0006491
FAD binding	Gene Ontology	GO:0071949	4	30	0.00435706	0.0639679	ACOX2|DAO|SQLE|XDH	http://amigo.geneontology.org/amigo/term/GO:0071949
oxidoreductase activity	Gene Ontology	GO:0016491	7	97	0.00460044	0.0669486	IYD|NSDHL|DHRS7|AKR1A1|CHDH|AKR7A2|VAT1L	http://amigo.geneontology.org/amigo/term/GO:0016491
DNA replication initiation	Gene Ontology	GO:0006270	3	15	0.00500745	0.0710031	ORC6|CDC45|MCM10	http://amigo.geneontology.org/amigo/term/GO:0006270
sulfate transmembrane transporter activity	Gene Ontology	GO:0015116	3	15	0.00500745	0.0710031	SLC25A30|SLC26A6|SLC25A10	http://amigo.geneontology.org/amigo/term/GO:0015116
sensory perception of sound	Gene Ontology	GO:0007605	6	75	0.00535726	0.0753194	LRP2|CLIC5|CRYM|P2RX2|MYO7A|HOMER2	http://amigo.geneontology.org/amigo/term/GO:0007605
male gonad development	Gene Ontology	GO:0008584	5	53	0.00570616	0.0795506	LRP2|HMGB2|KITLG|REN|LHCGR	http://amigo.geneontology.org/amigo/term/GO:0008584
mitotic spindle assembly checkpoint	Gene Ontology	GO:0007094	3	16	0.00586012	0.0810161	TTK|MAD2L1|BUB1B	http://amigo.geneontology.org/amigo/term/GO:0007094
catalytic activity	Gene Ontology	GO:0003824	4	33	0.00592369	0.0812181	ECI2|SLC3A1|PBLD|HHIP	http://amigo.geneontology.org/amigo/term/GO:0003824
endoplasmic reticulum	Gene Ontology	GO:0005783	20	524	0.00617289	0.0839412	LRP2|CERS6|ENTPD5|PCSK9|UBXN2A|NSDHL|FNDC4|SQLE|OLFM1|AQP11|ELOVL6|GOLT1A|MTTP|AGPAT3|P3H2|SHISA2|TMEM117|BRINP3|MAL|HSD17B7	http://amigo.geneontology.org/amigo/term/GO:0005783
extracellular exosome	Gene Ontology	GO:0070062	5	55	0.00658716	0.0881299	SORD|XPNPEP2|ANPEP|SCNN1A|SCNN1B	http://amigo.geneontology.org/amigo/term/GO:0070062
dendrite membrane	Gene Ontology	GO:0032590	3	17	0.00679438	0.0881598	LAMP5|KCNC1|GABRA3	http://amigo.geneontology.org/amigo/term/GO:0032590
identical protein binding	Gene Ontology	GO:0042802	24	678	0.00693104	0.0881598	HACL1|DCXR|USP2|ABAT|TPK1|P2RX2|CTH|ASPA|SLC25A13|DAO|HNF1A|PACSIN1|MCM10|LNX1|PBLD|SORD|ALDH4A1|GIPC2|VPS41|ESR2|RALYL|ALDH5A1|DECR1|SLC1A1	http://amigo.geneontology.org/amigo/term/GO:0042802
ATPase-coupled transmembrane transporter activity	Gene Ontology	GO:0042626	4	35	0.00715295	0.0881598	ABCD3|ABCC8|ABCB11|ABCC2	http://amigo.geneontology.org/amigo/term/GO:0042626
axon	Gene Ontology	GO:0030424	9	163	0.00735757	0.0881598	SEMA3A|LRP2|KCNC1|SYT2|OLFM1|CNTN6|CCK|MME|LPAR3	http://amigo.geneontology.org/amigo/term/GO:0030424
L-aspartate transmembrane transporter activity	Gene Ontology	GO:0015183	2	5	0.00765221	0.0881598	SLC25A13|SLC1A1	http://amigo.geneontology.org/amigo/term/GO:0015183
cellular response to steroid hormone stimulus	Gene Ontology	GO:0071383	2	5	0.00765221	0.0881598	ATP1A1|TFPI	http://amigo.geneontology.org/amigo/term/GO:0071383
negative regulation of mitochondrial outer membrane permeabilization involved in apoptotic signaling pathway	Gene Ontology	GO:1901029	2	5	0.00765221	0.0881598	ACAA2|TMEM14A	http://amigo.geneontology.org/amigo/term/GO:1901029
transepithelial chloride transport	Gene Ontology	GO:0030321	2	5	0.00765221	0.0881598	SLC26A6|P2RY4	http://amigo.geneontology.org/amigo/term/GO:0030321
dehydroascorbic acid transmembrane transporter activity	Gene Ontology	GO:0033300	2	5	0.00765221	0.0881598	SLC23A1|SLC2A2	http://amigo.geneontology.org/amigo/term/GO:0033300
ion homeostasis	Gene Ontology	GO:0050801	2	5	0.00765221	0.0881598	STK39|KLHL3	http://amigo.geneontology.org/amigo/term/GO:0050801
dehydroascorbic acid transport	Gene Ontology	GO:0070837	2	5	0.00765221	0.0881598	SLC23A1|SLC2A2	http://amigo.geneontology.org/amigo/term/GO:0070837
sodium:potassium-exchanging ATPase complex	Gene Ontology	GO:0005890	2	5	0.00765221	0.0881598	ATP1A1|ATP1B1	http://amigo.geneontology.org/amigo/term/GO:0005890
neuropilin binding	Gene Ontology	GO:0038191	2	5	0.00765221	0.0881598	SEMA3A|SEMA3E	http://amigo.geneontology.org/amigo/term/GO:0038191
regulation of SNARE complex assembly	Gene Ontology	GO:0035542	2	5	0.00765221	0.0881598	VPS41|STXBP6	http://amigo.geneontology.org/amigo/term/GO:0035542
chromosome passenger complex	Gene Ontology	GO:0032133	2	5	0.00765221	0.0881598	INCENP|CDCA8	http://amigo.geneontology.org/amigo/term/GO:0032133
L-ascorbic acid biosynthetic process	Gene Ontology	GO:0019853	2	5	0.00765221	0.0881598	AKR1A1|RGN	http://amigo.geneontology.org/amigo/term/GO:0019853
'de novo' NAD biosynthetic process from tryptophan	Gene Ontology	GO:0034354	2	5	0.00765221	0.0881598	KYNU|HAAO	http://amigo.geneontology.org/amigo/term/GO:0034354
single fertilization	Gene Ontology	GO:0007338	3	18	0.00781206	0.0893808	SLC22A16|FOXL2|HOXD9	http://amigo.geneontology.org/amigo/term/GO:0007338
kinetochore	Gene Ontology	GO:0000776	5	58	0.0080809	0.0918234	DYNC1I1|INCENP|CENPE|MAD2L1|TTK	http://amigo.geneontology.org/amigo/term/GO:0000776
dendrite	Gene Ontology	GO:0030425	9	168	0.00879817	0.0992937	LRP2|ACAD9|CALB2|SCGN|UNC5C|MME|HOMER2|BRINP3|GCHFR	http://amigo.geneontology.org/amigo/term/GO:0030425
neuronal cell body	Gene Ontology	GO:0043025	8	140	0.00931481	0.102642	KCNC1|UNC5C|COBL|OLFM1|MME|SERPINI1|PMM1|BRINP3	http://amigo.geneontology.org/amigo/term/GO:0043025
cellular response to leukemia inhibitory factor	Gene Ontology	GO:1990830	6	85	0.00934234	0.102642	MPC1|XRCC5|UBXN2A|PMM1|CTH|SHMT1	http://amigo.geneontology.org/amigo/term/GO:1990830
mitochondrial inner membrane	Gene Ontology	GO:0005743	6	86	0.00983232	0.103768	SLC25A42|TRAP1|LETM1|SLC25A4|GATM|CHDH	http://amigo.geneontology.org/amigo/term/GO:0005743
positive regulation of Wnt signaling pathway, planar cell polarity pathway	Gene Ontology	GO:2000096	2	6	0.0100703	0.103768	DAB2|MLLT3	http://amigo.geneontology.org/amigo/term/GO:2000096
transsulfuration	Gene Ontology	GO:0019346	2	6	0.0100703	0.103768	TST|CTH	http://amigo.geneontology.org/amigo/term/GO:0019346
kinetochore binding	Gene Ontology	GO:0043515	2	6	0.0100703	0.103768	TTK|CENPE	http://amigo.geneontology.org/amigo/term/GO:0043515
lyase activity	Gene Ontology	GO:0016829	2	6	0.0100703	0.103768	PM20D1|MOCOS	http://amigo.geneontology.org/amigo/term/GO:0016829
apolipoprotein binding	Gene Ontology	GO:0034185	2	6	0.0100703	0.103768	LIPC|PCSK9	http://amigo.geneontology.org/amigo/term/GO:0034185
glycerol transport	Gene Ontology	GO:0015793	2	6	0.0100703	0.103768	AQP11|AQP9	http://amigo.geneontology.org/amigo/term/GO:0015793
condensed chromosome outer kinetochore	Gene Ontology	GO:0000940	2	6	0.0100703	0.103768	CENPF|BUB1B	http://amigo.geneontology.org/amigo/term/GO:0000940
ligand-gated sodium channel activity	Gene Ontology	GO:0015280	2	6	0.0100703	0.103768	SCNN1B|SCNN1A	http://amigo.geneontology.org/amigo/term/GO:0015280
alpha-N-acetylneuraminate alpha-2,8-sialyltransferase activity	Gene Ontology	GO:0003828	2	6	0.0100703	0.103768	ST8SIA5|ST8SIA2	http://amigo.geneontology.org/amigo/term/GO:0003828
regulation of ion transmembrane transport	Gene Ontology	GO:0034765	5	62	0.0104173	0.106681	KCNG2|CLIC5|KCNC1|KCNJ15|KCNJ16	http://amigo.geneontology.org/amigo/term/GO:0034765
fatty acid biosynthetic process	Gene Ontology	GO:0006633	3	21	0.0113808	0.110422	ABCD3|HNF1A|LIPC	http://amigo.geneontology.org/amigo/term/GO:0006633
cis-regulatory region sequence-specific DNA binding	Gene Ontology	GO:0000987	3	21	0.0113808	0.110422	HMGB2|TFAP2B|LHX1	http://amigo.geneontology.org/amigo/term/GO:0000987
cell morphogenesis	Gene Ontology	GO:0000902	5	64	0.0117428	0.110422	ARHGEF28|CDH22|TFCP2L1|ECT2|FAM84A	http://amigo.geneontology.org/amigo/term/GO:0000902
photoreceptor outer segment	Gene Ontology	GO:0001750	4	41	0.0118144	0.110422	MYO7A|CNGB3|HNF1A|VCAN	http://amigo.geneontology.org/amigo/term/GO:0001750
negative regulation of transcription, DNA-templated	Gene Ontology	GO:0045892	10	209	0.0121051	0.110422	LHX1|KCTD1|DPF3|HMGB2|TFAP2B|HNF4A|SMYD1|CENPF|DAB2|XRCC5	http://amigo.geneontology.org/amigo/term/GO:0045892
metal ion binding	Gene Ontology	GO:0046872	24	714	0.0122826	0.110422	DMRT3|NGB|USP2|CAT|ME3|LHX1|PMPCB|PRIM2|NLN|DNMT3B|LIPC|LNX1|ETFDH|LMX1B|PM20D1|MCCC1|HPD|NME7|SNN|PON2|ARHGEF28|ATP1A1|FDX1|XPNPEP2	http://amigo.geneontology.org/amigo/term/GO:0046872
DNA recombination	Gene Ontology	GO:0006310	3	22	0.0127463	0.110422	HMGB3|HMGB2|XRCC5	http://amigo.geneontology.org/amigo/term/GO:0006310
chromosome, centromeric region	Gene Ontology	GO:0000775	3	22	0.0127463	0.110422	INCENP|CENPU|CDCA8	http://amigo.geneontology.org/amigo/term/GO:0000775
peroxisomal membrane	Gene Ontology	GO:0005778	3	22	0.0127463	0.110422	ABCD3|DAO|CAT	http://amigo.geneontology.org/amigo/term/GO:0005778
actin filament polymerization	Gene Ontology	GO:0030041	3	22	0.0127463	0.110422	FAM107A|COBL|SPIRE2	http://amigo.geneontology.org/amigo/term/GO:0030041
positive regulation of mitotic cell cycle	Gene Ontology	GO:0045931	3	22	0.0127463	0.110422	USP2|LGMN|TTL	http://amigo.geneontology.org/amigo/term/GO:0045931
brush border membrane	Gene Ontology	GO:0031526	3	22	0.0127463	0.110422	LRP2|SLC3A1|SLC26A6	http://amigo.geneontology.org/amigo/term/GO:0031526
replication fork protection complex	Gene Ontology	GO:0031298	2	7	0.0127794	0.110422	CDC45|MCM10	http://amigo.geneontology.org/amigo/term/GO:0031298
regulation of postsynaptic neurotransmitter receptor activity	Gene Ontology	GO:0098962	2	7	0.0127794	0.110422	BEGAIN|CACNG4	http://amigo.geneontology.org/amigo/term/GO:0098962
sodium:potassium-exchanging ATPase activity	Gene Ontology	GO:0005391	2	7	0.0127794	0.110422	ATP1A1|ATP1B1	http://amigo.geneontology.org/amigo/term/GO:0005391
thyroid hormone metabolic process	Gene Ontology	GO:0042403	2	7	0.0127794	0.110422	IYD|CRYM	http://amigo.geneontology.org/amigo/term/GO:0042403
vagina development	Gene Ontology	GO:0060068	2	7	0.0127794	0.110422	LRP2|LHX1	http://amigo.geneontology.org/amigo/term/GO:0060068
aldehyde dehydrogenase (NAD+) activity	Gene Ontology	GO:0004029	2	7	0.0127794	0.110422	ALDH4A1|ALDH9A1	http://amigo.geneontology.org/amigo/term/GO:0004029
positive regulation of megakaryocyte differentiation	Gene Ontology	GO:0045654	2	7	0.0127794	0.110422	HMGB2|SCIN	http://amigo.geneontology.org/amigo/term/GO:0045654
peroxisomal matrix	Gene Ontology	GO:0005782	2	7	0.0127794	0.110422	ABCD3|AGXT	http://amigo.geneontology.org/amigo/term/GO:0005782
positive regulation of double-strand break repair	Gene Ontology	GO:2000781	2	7	0.0127794	0.110422	FOXM1|SPIRE2	http://amigo.geneontology.org/amigo/term/GO:2000781
L-alpha-amino acid transmembrane transport	Gene Ontology	GO:1902475	2	7	0.0127794	0.110422	SLC7A10|SLC7A13	http://amigo.geneontology.org/amigo/term/GO:1902475
DNA binding, bending	Gene Ontology	GO:0008301	2	7	0.0127794	0.110422	HMGB3|HMGB2	http://amigo.geneontology.org/amigo/term/GO:0008301
oxaloacetate metabolic process	Gene Ontology	GO:0006107	2	7	0.0127794	0.110422	NIT2|MDH1	http://amigo.geneontology.org/amigo/term/GO:0006107
hydrolase activity, acting on ester bonds	Gene Ontology	GO:0016788	2	7	0.0127794	0.110422	PTER|ASPA	http://amigo.geneontology.org/amigo/term/GO:0016788
regulation of dendritic spine morphogenesis	Gene Ontology	GO:0061001	2	7	0.0127794	0.110422	ARHGAP44|SRCIN1	http://amigo.geneontology.org/amigo/term/GO:0061001
oxidoreductase activity, acting on single donors with incorporation of molecular oxygen, incorporation of two atoms of oxygen	Gene Ontology	GO:0016702	2	7	0.0127794	0.110422	CDO1|TMLHE	http://amigo.geneontology.org/amigo/term/GO:0016702
negative regulation of sodium ion transmembrane transporter activity	Gene Ontology	GO:2000650	2	7	0.0127794	0.110422	STK39|PCSK9	http://amigo.geneontology.org/amigo/term/GO:2000650
integral component of endoplasmic reticulum membrane	Gene Ontology	GO:0030176	5	66	0.0131784	0.112696	ELOVL6|ELOVL7|ELOVL4|ELOVL2|ELOVL3	http://amigo.geneontology.org/amigo/term/GO:0030176
cytosol	Gene Ontology	GO:0005829	57	2089	0.0133518	0.113593	NIT2|MAD2L1|DTL|LAP3|CDO1|IGF2BP1|AKR1A1|MAP7|MDH1|DNAAF2|MLLT3|PANK1|SLC34A1|KYNU|ASPA|ADK|ECT2|DAO|XDH|PMM1|FAHD1|IRF6|FBXL17|NANS|HOMER2|CTNNAL1|NT5C1A|CRYZ|MTR|NUDT1|CENPE|CALB2|NUDT12|CRYM|KLHL3|ALDH7A1|UBXN2A|ACMSD|SHMT1|UROC1|DLEC1|AHCY|CDA|ACOX2|HNF4G|MASP1|MSRA|PSAT1|SCGN|TOX3|KPNA2|STK39|DECR1|XYLB|MYO7A|SPC25|HAAO	http://amigo.geneontology.org/amigo/term/GO:0005829
regulation of cytosolic calcium ion concentration	Gene Ontology	GO:0051480	3	23	0.0142014	0.119595	SCGN|CALB2|TRPC4	http://amigo.geneontology.org/amigo/term/GO:0051480
oxidoreductase activity, acting on the CH-OH group of donors, NAD or NADP as acceptor	Gene Ontology	GO:0016616	3	23	0.0142014	0.119595	HIBADH|NSDHL|SDR16C5	http://amigo.geneontology.org/amigo/term/GO:0016616
enzyme binding	Gene Ontology	GO:0019899	7	122	0.0142829	0.119673	PRMT8|MCM10|ESR2|CAT|KDM4C|PRIM2|EHHADH	http://amigo.geneontology.org/amigo/term/GO:0019899
negative regulation of cell population proliferation	Gene Ontology	GO:0008285	9	184	0.014864	0.122233	PTH1R|PTPRU|CLDN19|IRF6|TFAP2B|HNF4A|DLEC1|P3H2|SCIN	http://amigo.geneontology.org/amigo/term/GO:0008285
tricarboxylic acid cycle	Gene Ontology	GO:0006099	3	24	0.0157469	0.122233	SUCLG2|FH|MDH1	http://amigo.geneontology.org/amigo/term/GO:0006099
synaptic vesicle endocytosis	Gene Ontology	GO:0048488	3	24	0.0157469	0.122233	SYT2|PACSIN1|TBC1D24	http://amigo.geneontology.org/amigo/term/GO:0048488
mitotic sister chromatid segregation	Gene Ontology	GO:0000070	3	24	0.0157469	0.122233	INCENP|CDCA8|MAD2L1	http://amigo.geneontology.org/amigo/term/GO:0000070
positive regulation of synaptic transmission, glutamatergic	Gene Ontology	GO:0051968	2	8	0.0157672	0.122233	CACNG4|TNR	http://amigo.geneontology.org/amigo/term/GO:0051968
long-chain fatty acid biosynthetic process	Gene Ontology	GO:0042759	2	8	0.0157672	0.122233	ELOVL6|ELOVL2	http://amigo.geneontology.org/amigo/term/GO:0042759
establishment or maintenance of transmembrane electrochemical gradient	Gene Ontology	GO:0010248	2	8	0.0157672	0.122233	ATP1A1|ATP1B1	http://amigo.geneontology.org/amigo/term/GO:0010248
potassium ion binding	Gene Ontology	GO:0030955	2	8	0.0157672	0.122233	ACAT1|ATP1B1	http://amigo.geneontology.org/amigo/term/GO:0030955
cellular potassium ion homeostasis	Gene Ontology	GO:0030007	2	8	0.0157672	0.122233	ATP1A1|ATP1B1	http://amigo.geneontology.org/amigo/term/GO:0030007
behavioral response to cocaine	Gene Ontology	GO:0048148	2	8	0.0157672	0.122233	HOMER2|ABAT	http://amigo.geneontology.org/amigo/term/GO:0048148
pronucleus	Gene Ontology	GO:0045120	2	8	0.0157672	0.122233	CENPF|HNF1A	http://amigo.geneontology.org/amigo/term/GO:0045120
amino acid binding	Gene Ontology	GO:0016597	2	8	0.0157672	0.122233	AGXT|SHMT1	http://amigo.geneontology.org/amigo/term/GO:0016597
lipoprotein metabolic process	Gene Ontology	GO:0042157	2	8	0.0157672	0.122233	PCSK9|MTTP	http://amigo.geneontology.org/amigo/term/GO:0042157
sodium ion export across plasma membrane	Gene Ontology	GO:0036376	2	8	0.0157672	0.122233	ATP1A1|ATP1B1	http://amigo.geneontology.org/amigo/term/GO:0036376
renal system process	Gene Ontology	GO:0003014	2	8	0.0157672	0.122233	AGT|LGMN	http://amigo.geneontology.org/amigo/term/GO:0003014
positive regulation of dendrite development	Gene Ontology	GO:1900006	2	8	0.0157672	0.122233	COBL|PACSIN1	http://amigo.geneontology.org/amigo/term/GO:1900006
cellular response to calcium ion	Gene Ontology	GO:0071277	4	46	0.0169141	0.12991	SYT10|SYT2|LGMN|ECT2	http://amigo.geneontology.org/amigo/term/GO:0071277
DNA-binding transcription factor activity, RNA polymerase II-specific	Gene Ontology	GO:0000981	12	289	0.0171447	0.131046	HOXC9|LHX1|HOXD8|HOXD9|GLIS3|TFAP2B|HNF4A|LMX1B|SALL1|FOXL2|NFXL1|IRF6	http://amigo.geneontology.org/amigo/term/GO:0000981
chemorepellent activity	Gene Ontology	GO:0045499	3	25	0.0173831	0.131046	SEMA3A|SEMA3E|NRG4	http://amigo.geneontology.org/amigo/term/GO:0045499
integral component of mitochondrial inner membrane	Gene Ontology	GO:0031305	3	25	0.0173831	0.131046	SFXN2|ETFDH|MPC1	http://amigo.geneontology.org/amigo/term/GO:0031305
sprouting angiogenesis	Gene Ontology	GO:0002040	3	25	0.0173831	0.131046	VEGFA|SEMA3E|ESM1	http://amigo.geneontology.org/amigo/term/GO:0002040
positive regulation of transcription, DNA-templated	Gene Ontology	GO:0045893	10	222	0.017457	0.131046	LHX1|ESR2|TFAP2B|MLLT3|BAMBI|HNF1A|FOXL2|DAB2|TOX3|AGT	http://amigo.geneontology.org/amigo/term/GO:0045893
nucleus	Gene Ontology	GO:0005634	65	2478	0.0182839	0.133716	HOXC9|DPF3|KCTD1|DMRT3|IPO13|HMGB2|CLDN19|ESRRG|GAMT|FOXM1|ACAD11|DTL|RGN|HOXD9|PANK1|LHX1|ECT2|CERS6|DYNC1I1|TFAP2B|TTK|PPARGC1A|CDKL2|KDM4C|HNF1A|INIP|GLIS3|CDCA8|GCHFR|NFXL1|INCENP|HOXB8|CLIC5|HOXD8|FBXL17|NUDT1|HMGA2|NUDT5|CALB2|NUDT12|CRYM|SALL1|SMYD1|UNG|IGF2BP1|CENPU|LMX1B|ADK|SHMT1|UBXN2A|NASP|ESR2|IRF6|ACAD9|HNF4G|HNF4A|PKIA|RALYL|SCGN|DND1|KPNA2|FOXL2|TFCP2L1|A1CF|T	http://amigo.geneontology.org/amigo/term/GO:0005634
exocyst localization	Gene Ontology	GO:0051601	2	9	0.0190217	0.133716	EXOC3L4|STXBP6	http://amigo.geneontology.org/amigo/term/GO:0051601
respiratory system process	Gene Ontology	GO:0003016	2	9	0.0190217	0.133716	ECEL1|CCBE1	http://amigo.geneontology.org/amigo/term/GO:0003016
hematopoietic stem cell differentiation	Gene Ontology	GO:0060218	2	9	0.0190217	0.133716	XRCC5|MLLT3	http://amigo.geneontology.org/amigo/term/GO:0060218
negative regulation of multicellular organism growth	Gene Ontology	GO:0040015	2	9	0.0190217	0.133716	FXN|LGMN	http://amigo.geneontology.org/amigo/term/GO:0040015
regulation of axon extension	Gene Ontology	GO:0030516	2	9	0.0190217	0.133716	OLFM1|TTL	http://amigo.geneontology.org/amigo/term/GO:0030516
condensed nuclear chromosome kinetochore	Gene Ontology	GO:0000778	2	9	0.0190217	0.133716	NUF2|BUB1B	http://amigo.geneontology.org/amigo/term/GO:0000778
mitochondrial transport	Gene Ontology	GO:0006839	2	9	0.0190217	0.133716	SLC25A30|TMEM14A	http://amigo.geneontology.org/amigo/term/GO:0006839
hindlimb morphogenesis	Gene Ontology	GO:0035137	2	9	0.0190217	0.133716	TFAP2B|HOXD9	http://amigo.geneontology.org/amigo/term/GO:0035137
coenzyme A biosynthetic process	Gene Ontology	GO:0015937	2	9	0.0190217	0.133716	PANK1|ACAT1	http://amigo.geneontology.org/amigo/term/GO:0015937
metaphase plate congression	Gene Ontology	GO:0051310	2	9	0.0190217	0.133716	INCENP|CENPF	http://amigo.geneontology.org/amigo/term/GO:0051310
L-amino acid transmembrane transporter activity	Gene Ontology	GO:0015179	2	9	0.0190217	0.133716	SLC7A10|SLC7A13	http://amigo.geneontology.org/amigo/term/GO:0015179
kidney morphogenesis	Gene Ontology	GO:0060993	2	9	0.0190217	0.133716	LHX1|GCNT1	http://amigo.geneontology.org/amigo/term/GO:0060993
sodium ion transmembrane transport	Gene Ontology	GO:0035725	5	73	0.0191235	0.133865	SLC23A1|SCN2B|SCNN1B|SCNN1A|SLC34A1	http://amigo.geneontology.org/amigo/term/GO:0035725
serine-type endopeptidase activity	Gene Ontology	GO:0004252	6	101	0.0195254	0.136104	PCSK9|TMPRSS2|MASP1|TMPRSS12|HGFAC|DPP4	http://amigo.geneontology.org/amigo/term/GO:0004252
adenylate cyclase-activating G protein-coupled receptor signaling pathway	Gene Ontology	GO:0007189	5	74	0.0200953	0.138909	LGR5|LHCGR|PTH1R|ADGRD2|LPAR3	http://amigo.geneontology.org/amigo/term/GO:0007189
chloride transmembrane transport	Gene Ontology	GO:1902476	5	74	0.0200953	0.138909	SLC1A4|CLIC5|SLC26A6|SLC1A1|GABRA3	http://amigo.geneontology.org/amigo/term/GO:1902476
mRNA 3'-UTR binding	Gene Ontology	GO:0003730	4	49	0.0205426	0.141411	IGF2BP1|DND1|SECISBP2|CRYZ	http://amigo.geneontology.org/amigo/term/GO:0003730
positive regulation of protein tyrosine kinase activity	Gene Ontology	GO:0061098	3	27	0.0209297	0.14289	AGT|NRG4|SRCIN1	http://amigo.geneontology.org/amigo/term/GO:0061098
symporter activity	Gene Ontology	GO:0015293	3	27	0.0209297	0.14289	SLC1A4|SLC16A9|SLC5A12	http://amigo.geneontology.org/amigo/term/GO:0015293
fatty acid binding	Gene Ontology	GO:0005504	2	10	0.0225312	0.145739	ACOX2|HNF4A	http://amigo.geneontology.org/amigo/term/GO:0005504
cellular sodium ion homeostasis	Gene Ontology	GO:0006883	2	10	0.0225312	0.145739	ATP1A1|ATP1B1	http://amigo.geneontology.org/amigo/term/GO:0006883
phosphate ion transmembrane transport	Gene Ontology	GO:0035435	2	10	0.0225312	0.145739	SLC25A30|SLC25A10	http://amigo.geneontology.org/amigo/term/GO:0035435
auditory receptor cell stereocilium organization	Gene Ontology	GO:0060088	2	10	0.0225312	0.145739	CLIC5|MYO7A	http://amigo.geneontology.org/amigo/term/GO:0060088
regulation of synapse organization	Gene Ontology	GO:0050807	2	10	0.0225312	0.145739	SEMA3A|PTPRO	http://amigo.geneontology.org/amigo/term/GO:0050807
actin filament severing	Gene Ontology	GO:0051014	2	10	0.0225312	0.145739	SCIN|VILL	http://amigo.geneontology.org/amigo/term/GO:0051014
regulation of long-term synaptic potentiation	Gene Ontology	GO:1900271	2	10	0.0225312	0.145739	SCGN|CALB2	http://amigo.geneontology.org/amigo/term/GO:1900271
acyl-CoA hydrolase activity	Gene Ontology	GO:0047617	2	10	0.0225312	0.145739	ACAA2|ACOT13	http://amigo.geneontology.org/amigo/term/GO:0047617
activation of adenylate cyclase activity	Gene Ontology	GO:0007190	2	10	0.0225312	0.145739	LGR5|LHCGR	http://amigo.geneontology.org/amigo/term/GO:0007190
transmission of nerve impulse	Gene Ontology	GO:0019226	2	10	0.0225312	0.145739	DMRT3|CACNG4	http://amigo.geneontology.org/amigo/term/GO:0019226
synaptic vesicle exocytosis	Gene Ontology	GO:0016079	2	10	0.0225312	0.145739	SYT2|CPLX1	http://amigo.geneontology.org/amigo/term/GO:0016079
positive regulation of long-term synaptic potentiation	Gene Ontology	GO:1900273	2	10	0.0225312	0.145739	MME|LGMN	http://amigo.geneontology.org/amigo/term/GO:1900273
synapse	Gene Ontology	GO:0045202	10	232	0.0226328	0.145739	BEGAIN|DRP2|UNC5C|CALB2|FAM107A|SCGN|OLFM1|AKR1A1|MYO7A|GABRA3	http://amigo.geneontology.org/amigo/term/GO:0045202
positive regulation of epithelial to mesenchymal transition	Gene Ontology	GO:0010718	3	28	0.0228403	0.145739	DAB2|BAMBI|OLFM1	http://amigo.geneontology.org/amigo/term/GO:0010718
mitotic spindle organization	Gene Ontology	GO:0007052	3	28	0.0228403	0.145739	CENPE|SPC25|NUF2	http://amigo.geneontology.org/amigo/term/GO:0007052
glutamatergic synapse	Gene Ontology	GO:0098978	9	199	0.0229346	0.14578	SEMA3A|ARHGAP44|TNR|DLGAP3|CPLX1|KPNA2|PTPRO|HOMER2|CACNG4	http://amigo.geneontology.org/amigo/term/GO:0098978
SNARE binding	Gene Ontology	GO:0000149	4	51	0.0232073	0.146391	SYT10|EXOC3L4|SYT2|CPLX1	http://amigo.geneontology.org/amigo/term/GO:0000149
phosphatidylinositol-4,5-bisphosphate binding	Gene Ontology	GO:0005546	4	51	0.0232073	0.146391	STXBP6|SYT10|SCIN|VILL	http://amigo.geneontology.org/amigo/term/GO:0005546
protein C-terminus binding	Gene Ontology	GO:0008022	6	106	0.023838	0.1498	MAD2L1|CENPF|ATP1B1|PDZD3|DAB2|XRCC5	http://amigo.geneontology.org/amigo/term/GO:0008022
anterior/posterior pattern specification	Gene Ontology	GO:0009952	5	78	0.0243033	0.152148	HOXC9|LHX1|HOXB8|HOXD9|MLLT3	http://amigo.geneontology.org/amigo/term/GO:0009952
protein self-association	Gene Ontology	GO:0043621	3	29	0.0248426	0.153212	PTH1R|PCSK9|AGXT	http://amigo.geneontology.org/amigo/term/GO:0043621
negative chemotaxis	Gene Ontology	GO:0050919	3	29	0.0248426	0.153212	SEMA3A|SEMA3E|NRG4	http://amigo.geneontology.org/amigo/term/GO:0050919
drug binding	Gene Ontology	GO:0008144	3	29	0.0248426	0.153212	DHFR|HMGB2|ATP1B1	http://amigo.geneontology.org/amigo/term/GO:0008144
lateral plasma membrane	Gene Ontology	GO:0016328	3	29	0.0248426	0.153212	PTPRO|ATP1A1|ATP1B1	http://amigo.geneontology.org/amigo/term/GO:0016328
perinuclear region of cytoplasm	Gene Ontology	GO:0048471	12	307	0.0255391	0.156856	PCSK9|LGMN|HMGB2|USP2|CLDN19|ENPP3|COBL|MAD2L1|MAP7|CHODL|IGF2BP1|AQP11	http://amigo.geneontology.org/amigo/term/GO:0048471
ion transport	Gene Ontology	GO:0006811	2	11	0.0262844	0.156856	FXYD2|PDZD3	http://amigo.geneontology.org/amigo/term/GO:0006811
pericentric heterochromatin	Gene Ontology	GO:0005721	2	11	0.0262844	0.156856	KDM4C|INCENP	http://amigo.geneontology.org/amigo/term/GO:0005721
negative regulation of epithelial cell migration	Gene Ontology	GO:0010633	2	11	0.0262844	0.156856	SEMA3A|PBLD	http://amigo.geneontology.org/amigo/term/GO:0010633
stabilization of membrane potential	Gene Ontology	GO:0030322	2	11	0.0262844	0.156856	KCNK5|KCNK12	http://amigo.geneontology.org/amigo/term/GO:0030322
potassium ion export across plasma membrane	Gene Ontology	GO:0097623	2	11	0.0262844	0.156856	KCNK5|KCNIP2	http://amigo.geneontology.org/amigo/term/GO:0097623
potassium ion leak channel activity	Gene Ontology	GO:0022841	2	11	0.0262844	0.156856	KCNK5|KCNK12	http://amigo.geneontology.org/amigo/term/GO:0022841
regulation of sodium ion transmembrane transporter activity	Gene Ontology	GO:2000649	2	11	0.0262844	0.156856	SCN2B|FXYD2	http://amigo.geneontology.org/amigo/term/GO:2000649
parallel fiber to Purkinje cell synapse	Gene Ontology	GO:0098688	2	11	0.0262844	0.156856	CNTN6|CALB2	http://amigo.geneontology.org/amigo/term/GO:0098688
hydrolase activity	Gene Ontology	GO:0016787	4	54	0.0275811	0.164004	NUDT12|ENTPD5|AADAC|ACMSD	http://amigo.geneontology.org/amigo/term/GO:0016787
transmembrane transporter activity	Gene Ontology	GO:0022857	5	81	0.0278053	0.164746	SLC23A3|SFXN2|SLC44A5|SLC37A4|SLC35F2	http://amigo.geneontology.org/amigo/term/GO:0022857
protein N-linked glycosylation	Gene Ontology	GO:0006487	3	31	0.0291215	0.170829	ENTPD5|PMM1|FUT8	http://amigo.geneontology.org/amigo/term/GO:0006487
hormone-mediated signaling pathway	Gene Ontology	GO:0009755	3	31	0.0291215	0.170829	LGR5|LHCGR|REN	http://amigo.geneontology.org/amigo/term/GO:0009755
SMAD protein signal transduction	Gene Ontology	GO:0060395	4	55	0.0291408	0.170829	INHA|HNF1A|HNF4A|T	http://amigo.geneontology.org/amigo/term/GO:0060395
positive regulation of innate immune response	Gene Ontology	GO:0045089	2	12	0.0302704	0.174978	HMGB3|HMGB2	http://amigo.geneontology.org/amigo/term/GO:0045089
actin filament network formation	Gene Ontology	GO:0051639	2	12	0.0302704	0.174978	COBL|SPIRE2	http://amigo.geneontology.org/amigo/term/GO:0051639
positive regulation of branching involved in ureteric bud morphogenesis	Gene Ontology	GO:0090190	2	12	0.0302704	0.174978	LHX1|AGT	http://amigo.geneontology.org/amigo/term/GO:0090190
calcium ion-regulated exocytosis of neurotransmitter	Gene Ontology	GO:0048791	2	12	0.0302704	0.174978	SYT10|SYT2	http://amigo.geneontology.org/amigo/term/GO:0048791
carbohydrate binding	Gene Ontology	GO:0030246	4	56	0.0307518	0.17653	LGALS2|SI|VCAN|GALNT14	http://amigo.geneontology.org/amigo/term/GO:0030246
dephosphorylation	Gene Ontology	GO:0016311	4	56	0.0307518	0.17653	NT5C1A|THNSL2|ATP1A1|PON2	http://amigo.geneontology.org/amigo/term/GO:0016311
4 iron, 4 sulfur cluster binding	Gene Ontology	GO:0051539	3	32	0.0313976	0.178382	POLE|ETFDH|PRIM2	http://amigo.geneontology.org/amigo/term/GO:0051539
embryonic skeletal system morphogenesis	Gene Ontology	GO:0048704	3	32	0.0313976	0.178382	HOXC9|HOXB8|HOXD9	http://amigo.geneontology.org/amigo/term/GO:0048704
electron transport chain	Gene Ontology	GO:0022900	3	32	0.0313976	0.178382	ETFA|FDX1|XDH	http://amigo.geneontology.org/amigo/term/GO:0022900
metalloendopeptidase activity	Gene Ontology	GO:0004222	5	84	0.0316121	0.178382	MME|ECEL1|TRABD2B|PMPCB|NLN	http://amigo.geneontology.org/amigo/term/GO:0004222
potassium ion transmembrane transport	Gene Ontology	GO:0071805	5	84	0.0316121	0.178382	KCNK5|KCNG2|KCNK12|KCNC1|ATP1A1	http://amigo.geneontology.org/amigo/term/GO:0071805
activation of MAPK activity	Gene Ontology	GO:0000187	4	57	0.0324142	0.182289	GRM4|LPAR3|AGT|STK39	http://amigo.geneontology.org/amigo/term/GO:0000187
cell population proliferation	Gene Ontology	GO:0008283	5	85	0.0329498	0.183923	LRP2|ENPEP|MCM10|XRCC5|OCA2	http://amigo.geneontology.org/amigo/term/GO:0008283
damaged DNA binding	Gene Ontology	GO:0003684	3	33	0.0337641	0.183923	HMGB2|XRCC5|UNG	http://amigo.geneontology.org/amigo/term/GO:0003684
WW domain binding	Gene Ontology	GO:0050699	2	13	0.0344786	0.183923	SCNN1B|SCNN1A	http://amigo.geneontology.org/amigo/term/GO:0050699
FMN binding	Gene Ontology	GO:0010181	2	13	0.0344786	0.183923	IYD|HAO1	http://amigo.geneontology.org/amigo/term/GO:0010181
G protein-coupled glutamate receptor signaling pathway	Gene Ontology	GO:0007216	2	13	0.0344786	0.183923	GRM4|HOMER2	http://amigo.geneontology.org/amigo/term/GO:0007216
fatty-acyl-CoA binding	Gene Ontology	GO:0000062	2	13	0.0344786	0.183923	ECI2|ACAD9	http://amigo.geneontology.org/amigo/term/GO:0000062
steroid binding	Gene Ontology	GO:0005496	2	13	0.0344786	0.183923	ESRRG|ESR2	http://amigo.geneontology.org/amigo/term/GO:0005496
signal transduction involved in regulation of gene expression	Gene Ontology	GO:0023019	2	13	0.0344786	0.183923	HNF4A|T	http://amigo.geneontology.org/amigo/term/GO:0023019
associative learning	Gene Ontology	GO:0008306	2	13	0.0344786	0.183923	LGMN|TNR	http://amigo.geneontology.org/amigo/term/GO:0008306
carbonate dehydratase activity	Gene Ontology	GO:0004089	2	13	0.0344786	0.183923	CA5A|CA6	http://amigo.geneontology.org/amigo/term/GO:0004089
negative regulation of release of cytochrome c from mitochondria	Gene Ontology	GO:0090201	2	13	0.0344786	0.183923	FXN|PRELID1	http://amigo.geneontology.org/amigo/term/GO:0090201
steroid biosynthetic process	Gene Ontology	GO:0006694	2	13	0.0344786	0.183923	FDX1|NSDHL	http://amigo.geneontology.org/amigo/term/GO:0006694
regulation of calcium ion-dependent exocytosis	Gene Ontology	GO:0017158	2	13	0.0344786	0.183923	SYT10|SYT2	http://amigo.geneontology.org/amigo/term/GO:0017158
glucose transmembrane transport	Gene Ontology	GO:1904659	2	13	0.0344786	0.183923	SLC5A9|SLC2A2	http://amigo.geneontology.org/amigo/term/GO:1904659
transporter activity	Gene Ontology	GO:0005215	2	13	0.0344786	0.183923	SLC23A1|SLC23A3	http://amigo.geneontology.org/amigo/term/GO:0005215
cellular lipid metabolic process	Gene Ontology	GO:0044255	2	13	0.0344786	0.183923	PM20D1|FAM135B	http://amigo.geneontology.org/amigo/term/GO:0044255
cellular calcium ion homeostasis	Gene Ontology	GO:0006874	4	59	0.0358943	0.190861	PTH1R|SLC37A4|RGN|ATP1B1	http://amigo.geneontology.org/amigo/term/GO:0006874
biosynthetic process	Gene Ontology	GO:0009058	2	14	0.0388986	0.201665	CCBL1|PBLD	http://amigo.geneontology.org/amigo/term/GO:0009058
axonal growth cone	Gene Ontology	GO:0044295	2	14	0.0388986	0.201665	COBL|OLFM1	http://amigo.geneontology.org/amigo/term/GO:0044295
condensed chromosome kinetochore	Gene Ontology	GO:0000777	2	14	0.0388986	0.201665	INCENP|SPC25	http://amigo.geneontology.org/amigo/term/GO:0000777
snoRNA binding	Gene Ontology	GO:0030515	2	14	0.0388986	0.201665	NUDT1|NUDT5	http://amigo.geneontology.org/amigo/term/GO:0030515
actin polymerization or depolymerization	Gene Ontology	GO:0008154	2	14	0.0388986	0.201665	SCIN|VILL	http://amigo.geneontology.org/amigo/term/GO:0008154
oligosaccharide metabolic process	Gene Ontology	GO:0009311	2	14	0.0388986	0.201665	ST8SIA5|ST8SIA2	http://amigo.geneontology.org/amigo/term/GO:0009311
antiporter activity	Gene Ontology	GO:0015297	2	14	0.0388986	0.201665	SLC25A30|SLC25A10	http://amigo.geneontology.org/amigo/term/GO:0015297
inward rectifier potassium channel activity	Gene Ontology	GO:0005242	2	14	0.0388986	0.201665	KCNJ16|KCNJ15	http://amigo.geneontology.org/amigo/term/GO:0005242
midbody	Gene Ontology	GO:0030496	5	91	0.0417123	0.215579	INCENP|CENPE|LAP3|ECT2|CENPF	http://amigo.geneontology.org/amigo/term/GO:0030496
negative regulation of gene expression	Gene Ontology	GO:0010629	5	92	0.0432967	0.217471	HMGB2|OLFM1|CLDN19|LGMN|XDH	http://amigo.geneontology.org/amigo/term/GO:0010629
nervous system development	Gene Ontology	GO:0007399	5	92	0.0432967	0.217471	IGF2BP1|DPF3|NRG4|ECT2|HSD17B7	http://amigo.geneontology.org/amigo/term/GO:0007399
sodium channel regulator activity	Gene Ontology	GO:0017080	2	15	0.0435205	0.217471	SCN2B|FXYD2	http://amigo.geneontology.org/amigo/term/GO:0017080
aerobic respiration	Gene Ontology	GO:0009060	2	15	0.0435205	0.217471	FXN|CAT	http://amigo.geneontology.org/amigo/term/GO:0009060
negative regulation of myeloid cell differentiation	Gene Ontology	GO:0045638	2	15	0.0435205	0.217471	HMGB3|HOXB8	http://amigo.geneontology.org/amigo/term/GO:0045638
hydro-lyase activity	Gene Ontology	GO:0016836	2	15	0.0435205	0.217471	CA5A|CA6	http://amigo.geneontology.org/amigo/term/GO:0016836
cortical cytoskeleton	Gene Ontology	GO:0030863	2	15	0.0435205	0.217471	TMOD1|TRPC4	http://amigo.geneontology.org/amigo/term/GO:0030863
spectrin binding	Gene Ontology	GO:0030507	2	15	0.0435205	0.217471	DYNC1I1|MYO7A	http://amigo.geneontology.org/amigo/term/GO:0030507
positive regulation of neuron apoptotic process	Gene Ontology	GO:0043525	2	15	0.0435205	0.217471	PCSK9|TFAP2B	http://amigo.geneontology.org/amigo/term/GO:0043525
chloride transmembrane transporter activity	Gene Ontology	GO:0015108	2	15	0.0435205	0.217471	SLC1A1|SLC26A6	http://amigo.geneontology.org/amigo/term/GO:0015108
nucleotide binding	Gene Ontology	GO:0000166	3	37	0.0441232	0.218509	POLE|NT5C1A|TTL	http://amigo.geneontology.org/amigo/term/GO:0000166
chromosome segregation	Gene Ontology	GO:0007059	3	37	0.0441232	0.218509	TTK|INCENP|SPC25	http://amigo.geneontology.org/amigo/term/GO:0007059
filopodium	Gene Ontology	GO:0030175	3	37	0.0441232	0.218509	IGF2BP1|UNC5C|KITLG	http://amigo.geneontology.org/amigo/term/GO:0030175
extracellular region	Gene Ontology	GO:0005576	9	226	0.0445914	0.22017	SEMA3A|ENTPD5|LGMN|FNDC4|PLA2G12B|PON2|AGT|CXCL14|ESM1	http://amigo.geneontology.org/amigo/term/GO:0005576
cell surface	Gene Ontology	GO:0009986	10	264	0.0465588	0.229202	PCSK9|CDH17|TNR|IGSF5|AMBP|TRPC4|TFPI|UNC5C|AQP11|HHIP	http://amigo.geneontology.org/amigo/term/GO:0009986
epithelial cell differentiation	Gene Ontology	GO:0030855	3	38	0.0469325	0.229678	TST|PTER|GSTK1	http://amigo.geneontology.org/amigo/term/GO:0030855
phosphatidylserine binding	Gene Ontology	GO:0001786	3	38	0.0469325	0.229678	MME|SYT10|SYT2	http://amigo.geneontology.org/amigo/term/GO:0001786
rhythmic process	Gene Ontology	GO:0048511	2	16	0.0483346	0.233782	USP2|DTL	http://amigo.geneontology.org/amigo/term/GO:0048511
four-way junction DNA binding	Gene Ontology	GO:0000400	2	16	0.0483346	0.233782	HMGB3|HMGB2	http://amigo.geneontology.org/amigo/term/GO:0000400
sarcoplasmic reticulum	Gene Ontology	GO:0016529	2	16	0.0483346	0.233782	P3H2|XDH	http://amigo.geneontology.org/amigo/term/GO:0016529
calcium channel regulator activity	Gene Ontology	GO:0005246	2	16	0.0483346	0.233782	CACNG4|HPCAL4	http://amigo.geneontology.org/amigo/term/GO:0005246
protein glycosylation	Gene Ontology	GO:0006486	4	66	0.04971	0.237541	GALNT14|ST8SIA5|B3GALT1|ST8SIA2	http://amigo.geneontology.org/amigo/term/GO:0006486
liver development	Gene Ontology	GO:0001889	3	39	0.0498277	0.237541	COBL|PCSK9|HNF1A	http://amigo.geneontology.org/amigo/term/GO:0001889
G protein-coupled peptide receptor activity	Gene Ontology	GO:0008528	3	39	0.0498277	0.237541	LGR5|LHCGR|PTH1R	http://amigo.geneontology.org/amigo/term/GO:0008528
anatomical structure development	Gene Ontology	GO:0048856	3	39	0.0498277	0.237541	HNF4G|TFAP2B|HNF4A	http://amigo.geneontology.org/amigo/term/GO:0048856
adult locomotory behavior	Gene Ontology	GO:0008344	3	39	0.0498277	0.237541	HOXB8|TMOD1|HOXD9	http://amigo.geneontology.org/amigo/term/GO:0008344
regulation of cell population proliferation	Gene Ontology	GO:0042127	5	97	0.051756	0.245323	INHA|LGR5|TFAP2B|FOXM1|SQLE	http://amigo.geneontology.org/amigo/term/GO:0042127
ruffle membrane	Gene Ontology	GO:0032587	3	40	0.052808	0.248888	FAM107A|SH3YL1|PACSIN1	http://amigo.geneontology.org/amigo/term/GO:0032587
chloride channel activity	Gene Ontology	GO:0005254	3	40	0.052808	0.248888	SLC1A4|CLIC5|GABRA3	http://amigo.geneontology.org/amigo/term/GO:0005254
motor neuron axon guidance	Gene Ontology	GO:0008045	2	17	0.0533316	0.249231	SEMA3A|LHX1	http://amigo.geneontology.org/amigo/term/GO:0008045
entrainment of circadian clock by photoperiod	Gene Ontology	GO:0043153	2	17	0.0533316	0.249231	USP2|FBXL17	http://amigo.geneontology.org/amigo/term/GO:0043153
cell adhesion	Gene Ontology	GO:0007155	7	166	0.0565002	0.262312	PTPRU|CTNNAL1|TNR|CLDN19|VCAN|KITLG|OPCML	http://amigo.geneontology.org/amigo/term/GO:0007155
signaling receptor binding	Gene Ontology	GO:0005102	6	133	0.0579972	0.262312	PECR|TNR|HHLA2|HNF4A|REN|NRG4	http://amigo.geneontology.org/amigo/term/GO:0005102
exocyst	Gene Ontology	GO:0000145	2	18	0.0585024	0.262312	EXOC3L4|STXBP6	http://amigo.geneontology.org/amigo/term/GO:0000145
positive regulation of neurogenesis	Gene Ontology	GO:0050769	2	18	0.0585024	0.262312	MME|XRCC5	http://amigo.geneontology.org/amigo/term/GO:0050769
peptidase activity	Gene Ontology	GO:0008233	2	18	0.0585024	0.262312	PM20D1|PEPD	http://amigo.geneontology.org/amigo/term/GO:0008233
barbed-end actin filament capping	Gene Ontology	GO:0051016	2	18	0.0585024	0.262312	SCIN|VILL	http://amigo.geneontology.org/amigo/term/GO:0051016
DNA replication origin binding	Gene Ontology	GO:0003688	2	18	0.0585024	0.262312	CDC45|MCM10	http://amigo.geneontology.org/amigo/term/GO:0003688
lipid homeostasis	Gene Ontology	GO:0055088	2	18	0.0585024	0.262312	ACOX2|ABHD8	http://amigo.geneontology.org/amigo/term/GO:0055088
protein-membrane adaptor activity	Gene Ontology	GO:0043495	2	18	0.0585024	0.262312	PDZD3|PDZK1	http://amigo.geneontology.org/amigo/term/GO:0043495
syntaxin-1 binding	Gene Ontology	GO:0017075	2	18	0.0585024	0.262312	CPLX1|UNC13C	http://amigo.geneontology.org/amigo/term/GO:0017075
bone resorption	Gene Ontology	GO:0045453	2	18	0.0585024	0.262312	PTH1R|HNF1A	http://amigo.geneontology.org/amigo/term/GO:0045453
positive regulation of protein kinase activity	Gene Ontology	GO:0045860	2	18	0.0585024	0.262312	CENPE|XRCC5	http://amigo.geneontology.org/amigo/term/GO:0045860
glutathione transferase activity	Gene Ontology	GO:0004364	2	18	0.0585024	0.262312	GSTZ1|GSTK1	http://amigo.geneontology.org/amigo/term/GO:0004364
presynaptic active zone	Gene Ontology	GO:0048786	2	18	0.0585024	0.262312	ARHGAP44|UNC13C	http://amigo.geneontology.org/amigo/term/GO:0048786
glutathione metabolic process	Gene Ontology	GO:0006749	2	18	0.0585024	0.262312	GSTZ1|GSTK1	http://amigo.geneontology.org/amigo/term/GO:0006749
mitochondrial intermembrane space	Gene Ontology	GO:0005758	3	42	0.0590191	0.263916	GATM|PRELID1|NLN	http://amigo.geneontology.org/amigo/term/GO:0005758
protein-containing complex	Gene Ontology	GO:0032991	9	240	0.0599386	0.267307	INCENP|NASP|LHX1|HMGB2|CAT|SORD|HNF1A|PRELID1|NPHS2	http://amigo.geneontology.org/amigo/term/GO:0032991
sensory perception of pain	Gene Ontology	GO:0019233	2	19	0.0638382	0.279252	MME|HOXB8	http://amigo.geneontology.org/amigo/term/GO:0019233
semaphorin receptor binding	Gene Ontology	GO:0030215	2	19	0.0638382	0.279252	SEMA3A|SEMA3E	http://amigo.geneontology.org/amigo/term/GO:0030215
condensed chromosome	Gene Ontology	GO:0000793	2	19	0.0638382	0.279252	HMGB2|INCENP	http://amigo.geneontology.org/amigo/term/GO:0000793
phospholipid transport	Gene Ontology	GO:0015914	2	19	0.0638382	0.279252	MTTP|PRELID1	http://amigo.geneontology.org/amigo/term/GO:0015914
calcium-dependent cell-cell adhesion via plasma membrane cell adhesion molecules	Gene Ontology	GO:0016339	2	19	0.0638382	0.279252	CDH22|CDH17	http://amigo.geneontology.org/amigo/term/GO:0016339
mRNA 5'-UTR binding	Gene Ontology	GO:0048027	2	19	0.0638382	0.279252	IGF2BP1|SHMT1	http://amigo.geneontology.org/amigo/term/GO:0048027
T-tubule	Gene Ontology	GO:0030315	2	19	0.0638382	0.279252	ATP1A1|ATP1B1	http://amigo.geneontology.org/amigo/term/GO:0030315
regulation of transcription by RNA polymerase II	Gene Ontology	GO:0006357	13	396	0.0639638	0.279252	LHX1|HOXD8|HMGB3|HMGB2|HNF4G|TFAP2B|HNF4A|TFCP2L1|KDM4C|HNF1A|SALL1|FOXL2|NFXL1	http://amigo.geneontology.org/amigo/term/GO:0006357
glucose homeostasis	Gene Ontology	GO:0042593	4	73	0.0660509	0.287607	TFAP2B|HNF4A|HNF1A|SLC37A4	http://amigo.geneontology.org/amigo/term/GO:0042593
cytoplasmic vesicle membrane	Gene Ontology	GO:0030659	3	45	0.0689448	0.294922	IYD|LAMP5|SPIRE2	http://amigo.geneontology.org/amigo/term/GO:0030659
neural crest cell migration	Gene Ontology	GO:0001755	3	45	0.0689448	0.294922	SEMA3A|KITLG|SEMA3E	http://amigo.geneontology.org/amigo/term/GO:0001755
exocytic vesicle	Gene Ontology	GO:0070382	2	20	0.0693306	0.294922	SYT10|SYT2	http://amigo.geneontology.org/amigo/term/GO:0070382
hyaluronic acid binding	Gene Ontology	GO:0005540	2	20	0.0693306	0.294922	MUC1|VCAN	http://amigo.geneontology.org/amigo/term/GO:0005540
sialylation	Gene Ontology	GO:0097503	2	20	0.0693306	0.294922	ST8SIA5|ST8SIA2	http://amigo.geneontology.org/amigo/term/GO:0097503
embryonic skeletal system development	Gene Ontology	GO:0048706	2	20	0.0693306	0.294922	T|HSD17B7	http://amigo.geneontology.org/amigo/term/GO:0048706
retina layer formation	Gene Ontology	GO:0010842	2	20	0.0693306	0.294922	LHX1|TFAP2B	http://amigo.geneontology.org/amigo/term/GO:0010842
regulation of dopamine secretion	Gene Ontology	GO:0014059	2	20	0.0693306	0.294922	SYT10|SYT2	http://amigo.geneontology.org/amigo/term/GO:0014059
potassium channel regulator activity	Gene Ontology	GO:0015459	2	20	0.0693306	0.294922	SGK2|KCNIP2	http://amigo.geneontology.org/amigo/term/GO:0015459
voltage-gated potassium channel activity	Gene Ontology	GO:0005249	3	46	0.0724107	0.307236	KCNK5|KCNG2|KCNC1	http://amigo.geneontology.org/amigo/term/GO:0005249
cell junction	Gene Ontology	GO:0030054	4	76	0.0738093	0.312371	PTPRU|IRF6|CDH17|SCIN	http://amigo.geneontology.org/amigo/term/GO:0030054
negative regulation of axon extension involved in axon guidance	Gene Ontology	GO:0048843	2	21	0.0749712	0.314084	SEMA3A|SEMA3E	http://amigo.geneontology.org/amigo/term/GO:0048843
calcium-ion regulated exocytosis	Gene Ontology	GO:0017156	2	21	0.0749712	0.314084	SYT10|SYT2	http://amigo.geneontology.org/amigo/term/GO:0017156
positive regulation of ATPase activity	Gene Ontology	GO:0032781	2	21	0.0749712	0.314084	RGN|ATP1B1	http://amigo.geneontology.org/amigo/term/GO:0032781
response to toxic substance	Gene Ontology	GO:0009636	2	21	0.0749712	0.314084	SLC23A1|PON2	http://amigo.geneontology.org/amigo/term/GO:0009636
serine-type endopeptidase inhibitor activity	Gene Ontology	GO:0004867	3	47	0.0759531	0.317396	SERPINI1|AMBP|TFPI	http://amigo.geneontology.org/amigo/term/GO:0004867
negative regulation of neuron apoptotic process	Gene Ontology	GO:0043524	4	77	0.0764937	0.318053	TFAP2B|TOX3|PPARGC1A|LGMN	http://amigo.geneontology.org/amigo/term/GO:0043524
regulation of cell cycle	Gene Ontology	GO:0051726	4	77	0.0764937	0.318053	INHA|DTL|FBXL17|CDKL2	http://amigo.geneontology.org/amigo/term/GO:0051726
response to oxidative stress	Gene Ontology	GO:0006979	3	48	0.0795705	0.330018	HNF1A|ETFDH|SLC25A4	http://amigo.geneontology.org/amigo/term/GO:0006979
cognition	Gene Ontology	GO:0050890	2	22	0.0807522	0.333253	SLC1A4|FAM107A	http://amigo.geneontology.org/amigo/term/GO:0050890
semaphorin-plexin signaling pathway	Gene Ontology	GO:0071526	2	22	0.0807522	0.333253	SEMA3A|SEMA3E	http://amigo.geneontology.org/amigo/term/GO:0071526
axon guidance	Gene Ontology	GO:0007411	5	112	0.0825036	0.33618	SEMA3A|PTPRO|CNTN6|SEMA3E|UNC5C	http://amigo.geneontology.org/amigo/term/GO:0007411
voltage-gated potassium channel complex	Gene Ontology	GO:0008076	3	49	0.0832614	0.33618	KCNG2|KCNIP2|KCNC1	http://amigo.geneontology.org/amigo/term/GO:0008076
early endosome membrane	Gene Ontology	GO:0031901	3	49	0.0832614	0.33618	LAMP5|SYNDIG1|SLC1A1	http://amigo.geneontology.org/amigo/term/GO:0031901
phospholipid binding	Gene Ontology	GO:0005543	3	49	0.0832614	0.33618	ARHGAP44|PACSIN1|UNC13C	http://amigo.geneontology.org/amigo/term/GO:0005543
ovarian follicle development	Gene Ontology	GO:0001541	2	23	0.0866657	0.33618	LHCGR|FOXL2	http://amigo.geneontology.org/amigo/term/GO:0001541
phospholipid metabolic process	Gene Ontology	GO:0006644	2	23	0.0866657	0.33618	PLA2G12B|PCSK9	http://amigo.geneontology.org/amigo/term/GO:0006644
proximal/distal pattern formation	Gene Ontology	GO:0009954	2	23	0.0866657	0.33618	HOXC9|HOXD9	http://amigo.geneontology.org/amigo/term/GO:0009954
regulation of insulin secretion	Gene Ontology	GO:0050796	2	23	0.0866657	0.33618	TFAP2B|HNF4A	http://amigo.geneontology.org/amigo/term/GO:0050796
insulin secretion	Gene Ontology	GO:0030073	2	23	0.0866657	0.33618	CPLX1|HNF1A	http://amigo.geneontology.org/amigo/term/GO:0030073
response to glucose	Gene Ontology	GO:0009749	2	23	0.0866657	0.33618	HNF1A|HNF4A	http://amigo.geneontology.org/amigo/term/GO:0009749
energy homeostasis	Gene Ontology	GO:0097009	2	23	0.0866657	0.33618	PM20D1|PPARGC1A	http://amigo.geneontology.org/amigo/term/GO:0097009
lipid catabolic process	Gene Ontology	GO:0016042	3	50	0.0870246	0.33618	PLA2G12B|PAFAH2|LIPC	http://amigo.geneontology.org/amigo/term/GO:0016042
nuclear chromatin	Gene Ontology	GO:0000790	6	149	0.0874909	0.33618	DPF3|NASP|HMGB3|HMGB2|KDM4C|T	http://amigo.geneontology.org/amigo/term/GO:0000790
postsynaptic density	Gene Ontology	GO:0014069	5	115	0.0896025	0.33618	ARHGAP44|NETO2|SYNDIG1|HOMER2|ATP1A1	http://amigo.geneontology.org/amigo/term/GO:0014069
cellular oxidant detoxification	Gene Ontology	GO:0098869	3	51	0.0908584	0.33618	IYD|CAT|GSTK1	http://amigo.geneontology.org/amigo/term/GO:0098869
positive regulation of phosphatidylinositol 3-kinase signaling	Gene Ontology	GO:0014068	3	51	0.0908584	0.33618	AGT|PRR5|CAT	http://amigo.geneontology.org/amigo/term/GO:0014068
adult walking behavior	Gene Ontology	GO:0007628	2	24	0.0927044	0.33618	FXN|DMRT3	http://amigo.geneontology.org/amigo/term/GO:0007628
glucose metabolic process	Gene Ontology	GO:0006006	2	24	0.0927044	0.33618	DCXR|TFAP2B	http://amigo.geneontology.org/amigo/term/GO:0006006
catenin complex	Gene Ontology	GO:0016342	2	24	0.0927044	0.33618	CDH22|CDH17	http://amigo.geneontology.org/amigo/term/GO:0016342
amino acid transmembrane transport	Gene Ontology	GO:0003333	2	24	0.0927044	0.33618	SLC7A10|SLC7A13	http://amigo.geneontology.org/amigo/term/GO:0003333
cleavage furrow	Gene Ontology	GO:0032154	2	24	0.0927044	0.33618	ECT2|SPIRE2	http://amigo.geneontology.org/amigo/term/GO:0032154
learning or memory	Gene Ontology	GO:0007611	2	24	0.0927044	0.33618	MME|GATM	http://amigo.geneontology.org/amigo/term/GO:0007611
neuromuscular junction development	Gene Ontology	GO:0007528	2	24	0.0927044	0.33618	P2RX2|UNC13C	http://amigo.geneontology.org/amigo/term/GO:0007528
regulation of transcription, DNA-templated	Gene Ontology	GO:0006355	8	226	0.0937758	0.33618	HOXB8|DMRT3|ESR2|HMGB3|HMGB2|TFAP2B|HMGA2|NFXL1	http://amigo.geneontology.org/amigo/term/GO:0006355
exocytosis	Gene Ontology	GO:0006887	3	52	0.0947613	0.33618	STXBP6|EXOC3L4|RAB3IP	http://amigo.geneontology.org/amigo/term/GO:0006887
magnesium ion binding	Gene Ontology	GO:0000287	6	154	0.0981228	0.33618	NUDT12|HACL1|CLYBL|NUDT5|SUCLG2|NT5C1A	http://amigo.geneontology.org/amigo/term/GO:0000287
negative regulation of inflammatory response	Gene Ontology	GO:0050728	3	53	0.0987319	0.33618	FNDC4|SMPDL3B|ENPP3	http://amigo.geneontology.org/amigo/term/GO:0050728
neural tube closure	Gene Ontology	GO:0001843	3	53	0.0987319	0.33618	LRP2|COBL|T	http://amigo.geneontology.org/amigo/term/GO:0001843
photoreceptor inner segment	Gene Ontology	GO:0001917	2	25	0.098861	0.33618	MYO7A|REEP6	http://amigo.geneontology.org/amigo/term/GO:0001917
histone acetylation	Gene Ontology	GO:0016573	2	25	0.098861	0.33618	DPF3|HNF1A	http://amigo.geneontology.org/amigo/term/GO:0016573
sperm flagellum	Gene Ontology	GO:0036126	2	25	0.098861	0.33618	ATP1A1|ATP1B1	http://amigo.geneontology.org/amigo/term/GO:0036126
regulation of neurogenesis	Gene Ontology	GO:0050767	2	25	0.098861	0.33618	HMGB2|TNR	http://amigo.geneontology.org/amigo/term/GO:0050767
synapse organization	Gene Ontology	GO:0050808	2	25	0.098861	0.33618	SEMA3E|TNR	http://amigo.geneontology.org/amigo/term/GO:0050808
neuron projection	Gene Ontology	GO:0043005	7	193	0.10253	0.33618	STMN1|CALB2|GPR149|FAM107A|SCGN|HOMER2|GABRA3	http://amigo.geneontology.org/amigo/term/GO:0043005
chemoattractant activity	Gene Ontology	GO:0042056	2	26	0.105129	0.33618	HMGB2|VEGFA	http://amigo.geneontology.org/amigo/term/GO:0042056
inner ear development	Gene Ontology	GO:0048839	2	26	0.105129	0.33618	LGR5|CXCL14	http://amigo.geneontology.org/amigo/term/GO:0048839
cellular response to cAMP	Gene Ontology	GO:0071320	2	26	0.105129	0.33618	FDX1|AQP9	http://amigo.geneontology.org/amigo/term/GO:0071320
ceramide biosynthetic process	Gene Ontology	GO:0046513	2	26	0.105129	0.33618	CERS6|DEGS2	http://amigo.geneontology.org/amigo/term/GO:0046513
cell maturation	Gene Ontology	GO:0048469	2	26	0.105129	0.33618	PTH1R|REN	http://amigo.geneontology.org/amigo/term/GO:0048469
negative regulation of Wnt signaling pathway	Gene Ontology	GO:0030178	2	26	0.105129	0.33618	TRABD2B|SHISA2	http://amigo.geneontology.org/amigo/term/GO:0030178
bicellular tight junction	Gene Ontology	GO:0005923	3	56	0.111034	0.33618	IGSF5|CLDN19|ECT2	http://amigo.geneontology.org/amigo/term/GO:0005923
postsynapse	Gene Ontology	GO:0098794	3	56	0.111034	0.33618	P2RX2|GABRA3|CPLX1	http://amigo.geneontology.org/amigo/term/GO:0098794
skin development	Gene Ontology	GO:0043588	2	27	0.1115	0.33618	TFAP2B|ARRDC3	http://amigo.geneontology.org/amigo/term/GO:0043588
Wnt-protein binding	Gene Ontology	GO:0017147	2	27	0.1115	0.33618	PTPRO|TRABD2B	http://amigo.geneontology.org/amigo/term/GO:0017147
clathrin-coated pit	Gene Ontology	GO:0005905	2	27	0.1115	0.33618	LRP2|DAB2	http://amigo.geneontology.org/amigo/term/GO:0005905
cellular response to hydrogen peroxide	Gene Ontology	GO:0070301	2	27	0.1115	0.33618	FXN|ECT2	http://amigo.geneontology.org/amigo/term/GO:0070301
positive regulation of protein-containing complex assembly	Gene Ontology	GO:0031334	2	27	0.1115	0.33618	TRABD2B|VEGFA	http://amigo.geneontology.org/amigo/term/GO:0031334
brain development	Gene Ontology	GO:0007420	4	89	0.11235	0.33618	SLC23A1|UNC5C|TFAP2B|AMIGO2	http://amigo.geneontology.org/amigo/term/GO:0007420
transcription corepressor activity	Gene Ontology	GO:0003714	5	124	0.112709	0.33618	DNMT3B|CRYM|KCTD1|TFAP2B|SMYD1	http://amigo.geneontology.org/amigo/term/GO:0003714
CENP-A containing nucleosome assembly	Gene Ontology	GO:0034080	1	5	0.112798	0.33618	NASP	http://amigo.geneontology.org/amigo/term/GO:0034080
condensed chromosome, centromeric region	Gene Ontology	GO:0000779	1	5	0.112798	0.33618	CENPE	http://amigo.geneontology.org/amigo/term/GO:0000779
positive regulation of cell-cell adhesion mediated by cadherin	Gene Ontology	GO:2000049	1	5	0.112798	0.33618	PTPRU	http://amigo.geneontology.org/amigo/term/GO:2000049
DNA synthesis involved in DNA repair	Gene Ontology	GO:0000731	1	5	0.112798	0.33618	POLE	http://amigo.geneontology.org/amigo/term/GO:0000731
paranode region of axon	Gene Ontology	GO:0033270	1	5	0.112798	0.33618	NCMAP	http://amigo.geneontology.org/amigo/term/GO:0033270
clathrin complex	Gene Ontology	GO:0071439	1	5	0.112798	0.33618	VPS41	http://amigo.geneontology.org/amigo/term/GO:0071439
diacylglycerol binding	Gene Ontology	GO:0019992	1	5	0.112798	0.33618	UNC13C	http://amigo.geneontology.org/amigo/term/GO:0019992
leading edge membrane	Gene Ontology	GO:0031256	1	5	0.112798	0.33618	ARHGAP44	http://amigo.geneontology.org/amigo/term/GO:0031256
fat pad development	Gene Ontology	GO:0060613	1	5	0.112798	0.33618	ARRDC3	http://amigo.geneontology.org/amigo/term/GO:0060613
endoderm formation	Gene Ontology	GO:0001706	1	5	0.112798	0.33618	LHX1	http://amigo.geneontology.org/amigo/term/GO:0001706
positive regulation of endopeptidase activity	Gene Ontology	GO:0010950	1	5	0.112798	0.33618	PRELID1	http://amigo.geneontology.org/amigo/term/GO:0010950
positive regulation of mast cell chemotaxis	Gene Ontology	GO:0060754	1	5	0.112798	0.33618	VEGFA	http://amigo.geneontology.org/amigo/term/GO:0060754
negative regulation of long-term synaptic potentiation	Gene Ontology	GO:1900272	1	5	0.112798	0.33618	FAM107A	http://amigo.geneontology.org/amigo/term/GO:1900272
kinetochore organization	Gene Ontology	GO:0051383	1	5	0.112798	0.33618	NUF2	http://amigo.geneontology.org/amigo/term/GO:0051383
L-alanine transmembrane transporter activity	Gene Ontology	GO:0015180	1	5	0.112798	0.33618	SLC1A4	http://amigo.geneontology.org/amigo/term/GO:0015180
positive regulation of luteinizing hormone secretion	Gene Ontology	GO:0033686	1	5	0.112798	0.33618	FOXL2	http://amigo.geneontology.org/amigo/term/GO:0033686
urea transmembrane transport	Gene Ontology	GO:0071918	1	5	0.112798	0.33618	AQP9	http://amigo.geneontology.org/amigo/term/GO:0071918
L-proline transmembrane transporter activity	Gene Ontology	GO:0015193	1	5	0.112798	0.33618	SLC1A4	http://amigo.geneontology.org/amigo/term/GO:0015193
synaptic signaling	Gene Ontology	GO:0099536	1	5	0.112798	0.33618	DRP2	http://amigo.geneontology.org/amigo/term/GO:0099536
positive regulation of triglyceride catabolic process	Gene Ontology	GO:0010898	1	5	0.112798	0.33618	AADAC	http://amigo.geneontology.org/amigo/term/GO:0010898
intracellular cAMP-activated cation channel activity	Gene Ontology	GO:0005222	1	5	0.112798	0.33618	CNGB3	http://amigo.geneontology.org/amigo/term/GO:0005222
regulation of synaptic vesicle fusion to presynaptic active zone membrane	Gene Ontology	GO:0031630	1	5	0.112798	0.33618	CPLX1	http://amigo.geneontology.org/amigo/term/GO:0031630
proline transmembrane transport	Gene Ontology	GO:0035524	1	5	0.112798	0.33618	SLC1A4	http://amigo.geneontology.org/amigo/term/GO:0035524
neurotransmitter receptor internalization	Gene Ontology	GO:0099590	1	5	0.112798	0.33618	CACNG4	http://amigo.geneontology.org/amigo/term/GO:0099590
equilibrioception	Gene Ontology	GO:0050957	1	5	0.112798	0.33618	MYO7A	http://amigo.geneontology.org/amigo/term/GO:0050957
NADP metabolic process	Gene Ontology	GO:0006739	1	5	0.112798	0.33618	TP53I3	http://amigo.geneontology.org/amigo/term/GO:0006739
chordate embryonic development	Gene Ontology	GO:0043009	1	5	0.112798	0.33618	CENPU	http://amigo.geneontology.org/amigo/term/GO:0043009
leucine catabolic process	Gene Ontology	GO:0006552	1	5	0.112798	0.33618	IVD	http://amigo.geneontology.org/amigo/term/GO:0006552
galactosylceramide biosynthetic process	Gene Ontology	GO:0006682	1	5	0.112798	0.33618	B3GALT1	http://amigo.geneontology.org/amigo/term/GO:0006682
ADP-ribose diphosphatase activity	Gene Ontology	GO:0047631	1	5	0.112798	0.33618	NUDT5	http://amigo.geneontology.org/amigo/term/GO:0047631
positive regulation of gastrulation	Gene Ontology	GO:2000543	1	5	0.112798	0.33618	LHX1	http://amigo.geneontology.org/amigo/term/GO:2000543
complement activation, lectin pathway	Gene Ontology	GO:0001867	1	5	0.112798	0.33618	MASP1	http://amigo.geneontology.org/amigo/term/GO:0001867
Golgi cis cisterna	Gene Ontology	GO:0000137	1	5	0.112798	0.33618	GOLT1A	http://amigo.geneontology.org/amigo/term/GO:0000137
channel regulator activity	Gene Ontology	GO:0016247	1	5	0.112798	0.33618	CACNG4	http://amigo.geneontology.org/amigo/term/GO:0016247
paraxial mesoderm formation	Gene Ontology	GO:0048341	1	5	0.112798	0.33618	HNF1A	http://amigo.geneontology.org/amigo/term/GO:0048341
polar body extrusion after meiotic divisions	Gene Ontology	GO:0040038	1	5	0.112798	0.33618	SPIRE2	http://amigo.geneontology.org/amigo/term/GO:0040038
relaxation of cardiac muscle	Gene Ontology	GO:0055119	1	5	0.112798	0.33618	ATP1B1	http://amigo.geneontology.org/amigo/term/GO:0055119
primitive streak formation	Gene Ontology	GO:0090009	1	5	0.112798	0.33618	LHX1	http://amigo.geneontology.org/amigo/term/GO:0090009
postsynaptic neurotransmitter receptor diffusion trapping	Gene Ontology	GO:0098970	1	5	0.112798	0.33618	CACNG4	http://amigo.geneontology.org/amigo/term/GO:0098970
endosomal vesicle fusion	Gene Ontology	GO:0034058	1	5	0.112798	0.33618	VPS41	http://amigo.geneontology.org/amigo/term/GO:0034058
presynaptic dense core vesicle exocytosis	Gene Ontology	GO:0099525	1	5	0.112798	0.33618	UNC13C	http://amigo.geneontology.org/amigo/term/GO:0099525
kinetochore microtubule	Gene Ontology	GO:0005828	1	5	0.112798	0.33618	CENPE	http://amigo.geneontology.org/amigo/term/GO:0005828
negative regulation of ruffle assembly	Gene Ontology	GO:1900028	1	5	0.112798	0.33618	ARHGAP24	http://amigo.geneontology.org/amigo/term/GO:1900028
UV protection	Gene Ontology	GO:0009650	1	5	0.112798	0.33618	CAT	http://amigo.geneontology.org/amigo/term/GO:0009650
ductus arteriosus closure	Gene Ontology	GO:0097070	1	5	0.112798	0.33618	TFAP2B	http://amigo.geneontology.org/amigo/term/GO:0097070
somite rostral/caudal axis specification	Gene Ontology	GO:0032525	1	5	0.112798	0.33618	LHX1	http://amigo.geneontology.org/amigo/term/GO:0032525
cleavage furrow formation	Gene Ontology	GO:0036089	1	5	0.112798	0.33618	SPIRE2	http://amigo.geneontology.org/amigo/term/GO:0036089
self proteolysis	Gene Ontology	GO:0097264	1	5	0.112798	0.33618	LGMN	http://amigo.geneontology.org/amigo/term/GO:0097264
neurotransmitter receptor transport, postsynaptic endosome to lysosome	Gene Ontology	GO:0098943	1	5	0.112798	0.33618	CACNG4	http://amigo.geneontology.org/amigo/term/GO:0098943
regulation of cellular response to oxidative stress	Gene Ontology	GO:1900407	1	5	0.112798	0.33618	FUT8	http://amigo.geneontology.org/amigo/term/GO:1900407
regulation of chromatin organization	Gene Ontology	GO:1902275	1	5	0.112798	0.33618	MLLT3	http://amigo.geneontology.org/amigo/term/GO:1902275
pyrimidine nucleobase catabolic process	Gene Ontology	GO:0006208	1	5	0.112798	0.33618	DPYS	http://amigo.geneontology.org/amigo/term/GO:0006208
sodium ion binding	Gene Ontology	GO:0031402	1	5	0.112798	0.33618	ATP1B1	http://amigo.geneontology.org/amigo/term/GO:0031402
acetyl-CoA biosynthetic process	Gene Ontology	GO:0006085	1	5	0.112798	0.33618	ACAT1	http://amigo.geneontology.org/amigo/term/GO:0006085
CRD-mediated mRNA stability complex	Gene Ontology	GO:0070937	1	5	0.112798	0.33618	IGF2BP1	http://amigo.geneontology.org/amigo/term/GO:0070937
L-ornithine transmembrane transporter activity	Gene Ontology	GO:0000064	1	5	0.112798	0.33618	SLC25A15	http://amigo.geneontology.org/amigo/term/GO:0000064
Mo-molybdopterin cofactor biosynthetic process	Gene Ontology	GO:0006777	1	5	0.112798	0.33618	MOCOS	http://amigo.geneontology.org/amigo/term/GO:0006777
dihydropyrimidinase activity	Gene Ontology	GO:0004157	1	5	0.112798	0.33618	DPYS	http://amigo.geneontology.org/amigo/term/GO:0004157
L-alanine transport	Gene Ontology	GO:0015808	1	5	0.112798	0.33618	SLC1A4	http://amigo.geneontology.org/amigo/term/GO:0015808
regulation of stem cell division	Gene Ontology	GO:2000035	1	5	0.112798	0.33618	MLLT3	http://amigo.geneontology.org/amigo/term/GO:2000035
ventricular compact myocardium morphogenesis	Gene Ontology	GO:0003223	1	5	0.112798	0.33618	LRP2	http://amigo.geneontology.org/amigo/term/GO:0003223
positive regulation of growth	Gene Ontology	GO:0045927	1	5	0.112798	0.33618	TFCP2L1	http://amigo.geneontology.org/amigo/term/GO:0045927
regulation of removal of superoxide radicals	Gene Ontology	GO:2000121	1	5	0.112798	0.33618	DHFR	http://amigo.geneontology.org/amigo/term/GO:2000121
lysophosphatidic acid receptor activity	Gene Ontology	GO:0070915	1	5	0.112798	0.33618	LPAR3	http://amigo.geneontology.org/amigo/term/GO:0070915
positive regulation of establishment of protein localization	Gene Ontology	GO:1904951	1	5	0.112798	0.33618	CORO2B	http://amigo.geneontology.org/amigo/term/GO:1904951
glucose:sodium symporter activity	Gene Ontology	GO:0005412	1	5	0.112798	0.33618	SLC5A9	http://amigo.geneontology.org/amigo/term/GO:0005412
Cul4B-RING E3 ubiquitin ligase complex	Gene Ontology	GO:0031465	1	5	0.112798	0.33618	DTL	http://amigo.geneontology.org/amigo/term/GO:0031465
terminal web	Gene Ontology	GO:1990357	1	5	0.112798	0.33618	COBL	http://amigo.geneontology.org/amigo/term/GO:1990357
neutral amino acid transmembrane transporter activity	Gene Ontology	GO:0015175	1	5	0.112798	0.33618	SLC7A10	http://amigo.geneontology.org/amigo/term/GO:0015175
acyl-CoA dehydrogenase activity	Gene Ontology	GO:0003995	1	5	0.112798	0.33618	ACADL	http://amigo.geneontology.org/amigo/term/GO:0003995
regulation of smooth muscle cell proliferation	Gene Ontology	GO:0048660	1	5	0.112798	0.33618	XRCC5	http://amigo.geneontology.org/amigo/term/GO:0048660
lactate metabolic process	Gene Ontology	GO:0006089	1	5	0.112798	0.33618	SLC37A4	http://amigo.geneontology.org/amigo/term/GO:0006089
positive regulation of male gonad development	Gene Ontology	GO:2000020	1	5	0.112798	0.33618	SEMA3A	http://amigo.geneontology.org/amigo/term/GO:2000020
amyloid-beta clearance by cellular catabolic process	Gene Ontology	GO:0150094	1	5	0.112798	0.33618	MME	http://amigo.geneontology.org/amigo/term/GO:0150094
cellular protein metabolic process	Gene Ontology	GO:0044267	1	5	0.112798	0.33618	L2HGDH	http://amigo.geneontology.org/amigo/term/GO:0044267
protein processing involved in protein targeting to mitochondrion	Gene Ontology	GO:0006627	1	5	0.112798	0.33618	PMPCB	http://amigo.geneontology.org/amigo/term/GO:0006627
negative regulation of peptidyl-cysteine S-nitrosylation	Gene Ontology	GO:1902083	1	5	0.112798	0.33618	TBC1D24	http://amigo.geneontology.org/amigo/term/GO:1902083
urea transmembrane transporter activity	Gene Ontology	GO:0015204	1	5	0.112798	0.33618	AQP9	http://amigo.geneontology.org/amigo/term/GO:0015204
TORC2 signaling	Gene Ontology	GO:0038203	1	5	0.112798	0.33618	PRR5	http://amigo.geneontology.org/amigo/term/GO:0038203
selenocysteine incorporation	Gene Ontology	GO:0001514	1	5	0.112798	0.33618	SECISBP2	http://amigo.geneontology.org/amigo/term/GO:0001514
phosphatidic acid transfer activity	Gene Ontology	GO:1990050	1	5	0.112798	0.33618	PRELID1	http://amigo.geneontology.org/amigo/term/GO:1990050
nephric duct morphogenesis	Gene Ontology	GO:0072178	1	5	0.112798	0.33618	LHX1	http://amigo.geneontology.org/amigo/term/GO:0072178
response to dietary excess	Gene Ontology	GO:0002021	1	5	0.112798	0.33618	PPARGC1A	http://amigo.geneontology.org/amigo/term/GO:0002021
cellular response to gonadotropin stimulus	Gene Ontology	GO:0071371	1	5	0.112798	0.33618	LHCGR	http://amigo.geneontology.org/amigo/term/GO:0071371
regulation of cellular response to stress	Gene Ontology	GO:0080135	1	5	0.112798	0.33618	CORO2B	http://amigo.geneontology.org/amigo/term/GO:0080135
hormone binding	Gene Ontology	GO:0042562	1	5	0.112798	0.33618	CRYM	http://amigo.geneontology.org/amigo/term/GO:0042562
behavioral response to pain	Gene Ontology	GO:0048266	1	5	0.112798	0.33618	P2RX2	http://amigo.geneontology.org/amigo/term/GO:0048266
spindle pole	Gene Ontology	GO:0000922	3	57	0.115259	0.33618	DYNC1I1|CENPF|MAD2L1	http://amigo.geneontology.org/amigo/term/GO:0000922
positive regulation of apoptotic process	Gene Ontology	GO:0043065	5	125	0.115438	0.33618	UNC5C|OLFM1|FOXL2|ECT2|SCIN	http://amigo.geneontology.org/amigo/term/GO:0043065
lysosomal membrane	Gene Ontology	GO:0005765	4	90	0.115626	0.33618	LAMP5|MYO7A|VPS41|OCA2	http://amigo.geneontology.org/amigo/term/GO:0005765
positive regulation of gene expression	Gene Ontology	GO:0010628	6	162	0.116485	0.33618	DNMT3B|HMGA2|HMGB2|CLDN19|HNF4A|OLFM1	http://amigo.geneontology.org/amigo/term/GO:0010628
cell-cell adhesion via plasma-membrane adhesion molecules	Gene Ontology	GO:0098742	2	28	0.11797	0.33618	CDH22|CDH17	http://amigo.geneontology.org/amigo/term/GO:0098742
phosphoprotein binding	Gene Ontology	GO:0051219	2	28	0.11797	0.33618	DPYS|TOX3	http://amigo.geneontology.org/amigo/term/GO:0051219
positive regulation of endothelial cell migration	Gene Ontology	GO:0010595	2	28	0.11797	0.33618	AGT|CCBE1	http://amigo.geneontology.org/amigo/term/GO:0010595
angiogenesis	Gene Ontology	GO:0001525	5	126	0.118199	0.33618	VEGFA|SEMA3E|COL23A1|ESM1|ENPEP	http://amigo.geneontology.org/amigo/term/GO:0001525
beta-catenin binding	Gene Ontology	GO:0008013	3	58	0.119544	0.33618	PTPRU|SALL1|TRPC4	http://amigo.geneontology.org/amigo/term/GO:0008013
central nervous system development	Gene Ontology	GO:0007417	3	58	0.119544	0.33618	ALDH5A1|VCAN|SCIN	http://amigo.geneontology.org/amigo/term/GO:0007417
positive regulation of protein phosphorylation	Gene Ontology	GO:0001934	3	58	0.119544	0.33618	CLDN19|VEGFA|PRR5	http://amigo.geneontology.org/amigo/term/GO:0001934
actin filament binding	Gene Ontology	GO:0051015	6	164	0.121328	0.33618	CTNNAL1|TMOD1|VILL|CORO2B|MYO7A|SCIN	http://amigo.geneontology.org/amigo/term/GO:0051015
positive chemotaxis	Gene Ontology	GO:0050918	2	29	0.12453	0.33618	HMGB2|VEGFA	http://amigo.geneontology.org/amigo/term/GO:0050918
phospholipase C-activating G protein-coupled receptor signaling pathway	Gene Ontology	GO:0007200	2	29	0.12453	0.33618	PTH1R|LHCGR	http://amigo.geneontology.org/amigo/term/GO:0007200
myelination	Gene Ontology	GO:0042552	2	29	0.12453	0.33618	PLLP|MAL	http://amigo.geneontology.org/amigo/term/GO:0042552
replicative senescence	Gene Ontology	GO:0090399	1	6	0.130322	0.33618	MME	http://amigo.geneontology.org/amigo/term/GO:0090399
L-phenylalanine catabolic process	Gene Ontology	GO:0006559	1	6	0.130322	0.33618	GSTZ1	http://amigo.geneontology.org/amigo/term/GO:0006559
wound healing, spreading of epidermal cells	Gene Ontology	GO:0035313	1	6	0.130322	0.33618	ARHGAP24	http://amigo.geneontology.org/amigo/term/GO:0035313
positive regulation of T cell chemotaxis	Gene Ontology	GO:0010820	1	6	0.130322	0.33618	STK39	http://amigo.geneontology.org/amigo/term/GO:0010820
regulation of G2/M transition of mitotic cell cycle	Gene Ontology	GO:0010389	1	6	0.130322	0.33618	CENPF	http://amigo.geneontology.org/amigo/term/GO:0010389
G-protein beta/gamma-subunit complex	Gene Ontology	GO:0031680	1	6	0.130322	0.33618	GNG4	http://amigo.geneontology.org/amigo/term/GO:0031680
ventral spinal cord development	Gene Ontology	GO:0021517	1	6	0.130322	0.33618	LHX1	http://amigo.geneontology.org/amigo/term/GO:0021517
cilium-dependent cell motility	Gene Ontology	GO:0060285	1	6	0.130322	0.33618	DNAAF2	http://amigo.geneontology.org/amigo/term/GO:0060285
thiamine pyrophosphate binding	Gene Ontology	GO:0030976	1	6	0.130322	0.33618	HACL1	http://amigo.geneontology.org/amigo/term/GO:0030976
peristalsis	Gene Ontology	GO:0030432	1	6	0.130322	0.33618	P2RX2	http://amigo.geneontology.org/amigo/term/GO:0030432
facial nerve structural organization	Gene Ontology	GO:0021612	1	6	0.130322	0.33618	SEMA3A	http://amigo.geneontology.org/amigo/term/GO:0021612
DNA replication-dependent nucleosome assembly	Gene Ontology	GO:0006335	1	6	0.130322	0.33618	NASP	http://amigo.geneontology.org/amigo/term/GO:0006335
Sertoli cell development	Gene Ontology	GO:0060009	1	6	0.130322	0.33618	HSD17B4	http://amigo.geneontology.org/amigo/term/GO:0060009
dense core granule	Gene Ontology	GO:0031045	1	6	0.130322	0.33618	SYT2	http://amigo.geneontology.org/amigo/term/GO:0031045
sodium channel inhibitor activity	Gene Ontology	GO:0019871	1	6	0.130322	0.33618	PCSK9	http://amigo.geneontology.org/amigo/term/GO:0019871
protein hexamerization	Gene Ontology	GO:0034214	1	6	0.130322	0.33618	LETM1	http://amigo.geneontology.org/amigo/term/GO:0034214
DNA translocase activity	Gene Ontology	GO:0015616	1	6	0.130322	0.33618	ERCC6L	http://amigo.geneontology.org/amigo/term/GO:0015616
mannose metabolic process	Gene Ontology	GO:0006013	1	6	0.130322	0.33618	PMM1	http://amigo.geneontology.org/amigo/term/GO:0006013
regulation of cardiac conduction	Gene Ontology	GO:1903779	1	6	0.130322	0.33618	AGT	http://amigo.geneontology.org/amigo/term/GO:1903779
lactate transmembrane transporter activity	Gene Ontology	GO:0015129	1	6	0.130322	0.33618	SLC5A12	http://amigo.geneontology.org/amigo/term/GO:0015129
negative regulation of toll-like receptor signaling pathway	Gene Ontology	GO:0034122	1	6	0.130322	0.33618	SMPDL3B	http://amigo.geneontology.org/amigo/term/GO:0034122
activation of cysteine-type endopeptidase activity	Gene Ontology	GO:0097202	1	6	0.130322	0.33618	LGMN	http://amigo.geneontology.org/amigo/term/GO:0097202
estrogen metabolic process	Gene Ontology	GO:0008210	1	6	0.130322	0.33618	HSD17B4	http://amigo.geneontology.org/amigo/term/GO:0008210
negative regulation of vascular endothelial growth factor signaling pathway	Gene Ontology	GO:1900747	1	6	0.130322	0.33618	XDH	http://amigo.geneontology.org/amigo/term/GO:1900747
DNA catabolic process, exonucleolytic	Gene Ontology	GO:0000738	1	6	0.130322	0.33618	ERI2	http://amigo.geneontology.org/amigo/term/GO:0000738
cholinergic synapse	Gene Ontology	GO:0098981	1	6	0.130322	0.33618	DLGAP3	http://amigo.geneontology.org/amigo/term/GO:0098981
alditol:NADP+ 1-oxidoreductase activity	Gene Ontology	GO:0004032	1	6	0.130322	0.33618	AKR1A1	http://amigo.geneontology.org/amigo/term/GO:0004032
dorsal spinal cord development	Gene Ontology	GO:0021516	1	6	0.130322	0.33618	HOXB8	http://amigo.geneontology.org/amigo/term/GO:0021516
notochord development	Gene Ontology	GO:0030903	1	6	0.130322	0.33618	COBL	http://amigo.geneontology.org/amigo/term/GO:0030903
sphingomyelin phosphodiesterase activity	Gene Ontology	GO:0004767	1	6	0.130322	0.33618	SMPDL3B	http://amigo.geneontology.org/amigo/term/GO:0004767
maintenance of gastrointestinal epithelium	Gene Ontology	GO:0030277	1	6	0.130322	0.33618	PBLD	http://amigo.geneontology.org/amigo/term/GO:0030277
lactate transmembrane transport	Gene Ontology	GO:0035873	1	6	0.130322	0.33618	SLC5A12	http://amigo.geneontology.org/amigo/term/GO:0035873
chromosome separation	Gene Ontology	GO:0051304	1	6	0.130322	0.33618	TTK	http://amigo.geneontology.org/amigo/term/GO:0051304
low-density lipoprotein particle remodeling	Gene Ontology	GO:0034374	1	6	0.130322	0.33618	LIPC	http://amigo.geneontology.org/amigo/term/GO:0034374
positive regulation of urine volume	Gene Ontology	GO:0035810	1	6	0.130322	0.33618	TFAP2B	http://amigo.geneontology.org/amigo/term/GO:0035810
regulation of odontogenesis of dentin-containing tooth	Gene Ontology	GO:0042487	1	6	0.130322	0.33618	DMRT3	http://amigo.geneontology.org/amigo/term/GO:0042487
regulation of stem cell proliferation	Gene Ontology	GO:0072091	1	6	0.130322	0.33618	HMGB2	http://amigo.geneontology.org/amigo/term/GO:0072091
negative regulation of blood coagulation	Gene Ontology	GO:0030195	1	6	0.130322	0.33618	TFPI	http://amigo.geneontology.org/amigo/term/GO:0030195
positive regulation of protein processing	Gene Ontology	GO:0010954	1	6	0.130322	0.33618	CCBE1	http://amigo.geneontology.org/amigo/term/GO:0010954
very-low-density lipoprotein particle remodeling	Gene Ontology	GO:0034372	1	6	0.130322	0.33618	LIPC	http://amigo.geneontology.org/amigo/term/GO:0034372
sphingosine N-acyltransferase activity	Gene Ontology	GO:0050291	1	6	0.130322	0.33618	CERS6	http://amigo.geneontology.org/amigo/term/GO:0050291
purinergic nucleotide receptor activity	Gene Ontology	GO:0001614	1	6	0.130322	0.33618	P2RX2	http://amigo.geneontology.org/amigo/term/GO:0001614
purine ribonucleoside salvage	Gene Ontology	GO:0006166	1	6	0.130322	0.33618	ADK	http://amigo.geneontology.org/amigo/term/GO:0006166
adenylate cyclase-inhibiting G protein-coupled glutamate receptor signaling pathway	Gene Ontology	GO:0007196	1	6	0.130322	0.33618	GRM4	http://amigo.geneontology.org/amigo/term/GO:0007196
establishment of protein localization to organelle	Gene Ontology	GO:0072594	1	6	0.130322	0.33618	LAMP5	http://amigo.geneontology.org/amigo/term/GO:0072594
pyruvate metabolic process	Gene Ontology	GO:0006090	1	6	0.130322	0.33618	ME3	http://amigo.geneontology.org/amigo/term/GO:0006090
blood vessel maturation	Gene Ontology	GO:0001955	1	6	0.130322	0.33618	VEGFA	http://amigo.geneontology.org/amigo/term/GO:0001955
ferric iron binding	Gene Ontology	GO:0008199	1	6	0.130322	0.33618	FXN	http://amigo.geneontology.org/amigo/term/GO:0008199
dopamine biosynthetic process	Gene Ontology	GO:0042416	1	6	0.130322	0.33618	DAO	http://amigo.geneontology.org/amigo/term/GO:0042416
nitrogen compound metabolic process	Gene Ontology	GO:0006807	1	6	0.130322	0.33618	PM20D1	http://amigo.geneontology.org/amigo/term/GO:0006807
regulation of ruffle assembly	Gene Ontology	GO:1900027	1	6	0.130322	0.33618	SH3YL1	http://amigo.geneontology.org/amigo/term/GO:1900027
hormone biosynthetic process	Gene Ontology	GO:0042446	1	6	0.130322	0.33618	FDX1	http://amigo.geneontology.org/amigo/term/GO:0042446
lipid glycosylation	Gene Ontology	GO:0030259	1	6	0.130322	0.33618	B3GALT1	http://amigo.geneontology.org/amigo/term/GO:0030259
positive regulation of vascular endothelial growth factor signaling pathway	Gene Ontology	GO:1900748	1	6	0.130322	0.33618	CCBE1	http://amigo.geneontology.org/amigo/term/GO:1900748
drug metabolic process	Gene Ontology	GO:0017144	1	6	0.130322	0.33618	XDH	http://amigo.geneontology.org/amigo/term/GO:0017144
ureter morphogenesis	Gene Ontology	GO:0072197	1	6	0.130322	0.33618	LHX1	http://amigo.geneontology.org/amigo/term/GO:0072197
negative regulation of cell aging	Gene Ontology	GO:0090344	1	6	0.130322	0.33618	FOXM1	http://amigo.geneontology.org/amigo/term/GO:0090344
bile acid biosynthetic process	Gene Ontology	GO:0006699	1	6	0.130322	0.33618	HNF1A	http://amigo.geneontology.org/amigo/term/GO:0006699
somatodendritic compartment	Gene Ontology	GO:0036477	1	6	0.130322	0.33618	CACNG4	http://amigo.geneontology.org/amigo/term/GO:0036477
signaling	Gene Ontology	GO:0023052	1	6	0.130322	0.33618	DLGAP3	http://amigo.geneontology.org/amigo/term/GO:0023052
positive regulation of calcium ion-dependent exocytosis	Gene Ontology	GO:0045956	1	6	0.130322	0.33618	SYT10	http://amigo.geneontology.org/amigo/term/GO:0045956
cellular phosphate ion homeostasis	Gene Ontology	GO:0030643	1	6	0.130322	0.33618	SLC34A1	http://amigo.geneontology.org/amigo/term/GO:0030643
cellular response to UV-B	Gene Ontology	GO:0071493	1	6	0.130322	0.33618	MME	http://amigo.geneontology.org/amigo/term/GO:0071493
regulation of cell cycle process	Gene Ontology	GO:0010564	1	6	0.130322	0.33618	HMGA2	http://amigo.geneontology.org/amigo/term/GO:0010564
regulation of store-operated calcium entry	Gene Ontology	GO:2001256	1	6	0.130322	0.33618	HOMER2	http://amigo.geneontology.org/amigo/term/GO:2001256
extracellularly ATP-gated cation channel activity	Gene Ontology	GO:0004931	1	6	0.130322	0.33618	P2RX2	http://amigo.geneontology.org/amigo/term/GO:0004931
pulmonary artery morphogenesis	Gene Ontology	GO:0061156	1	6	0.130322	0.33618	LRP2	http://amigo.geneontology.org/amigo/term/GO:0061156
peptidyl-tyrosine dephosphorylation involved in inactivation of protein kinase activity	Gene Ontology	GO:1990264	1	6	0.130322	0.33618	PTPRO	http://amigo.geneontology.org/amigo/term/GO:1990264
mitochondrial transmembrane transport	Gene Ontology	GO:1990542	1	6	0.130322	0.33618	SFXN2	http://amigo.geneontology.org/amigo/term/GO:1990542
response to interferon-gamma	Gene Ontology	GO:0034341	1	6	0.130322	0.33618	KYNU	http://amigo.geneontology.org/amigo/term/GO:0034341
nonhomologous end joining complex	Gene Ontology	GO:0070419	1	6	0.130322	0.33618	XRCC5	http://amigo.geneontology.org/amigo/term/GO:0070419
adenosine metabolic process	Gene Ontology	GO:0046085	1	6	0.130322	0.33618	NT5C1A	http://amigo.geneontology.org/amigo/term/GO:0046085
embryonic retina morphogenesis in camera-type eye	Gene Ontology	GO:0060059	1	6	0.130322	0.33618	LHX1	http://amigo.geneontology.org/amigo/term/GO:0060059
protein targeting to ER	Gene Ontology	GO:0045047	1	6	0.130322	0.33618	PMM1	http://amigo.geneontology.org/amigo/term/GO:0045047
regulation of attachment of spindle microtubules to kinetochore	Gene Ontology	GO:0051988	1	6	0.130322	0.33618	ECT2	http://amigo.geneontology.org/amigo/term/GO:0051988
regulation of RNA metabolic process	Gene Ontology	GO:0051252	1	6	0.130322	0.33618	IGF2BP1	http://amigo.geneontology.org/amigo/term/GO:0051252
alcohol dehydrogenase (NADP+) activity	Gene Ontology	GO:0008106	1	6	0.130322	0.33618	AKR1A1	http://amigo.geneontology.org/amigo/term/GO:0008106
netrin-activated signaling pathway	Gene Ontology	GO:0038007	1	6	0.130322	0.33618	UNC5C	http://amigo.geneontology.org/amigo/term/GO:0038007
fatty acid transport	Gene Ontology	GO:0015908	1	6	0.130322	0.33618	HNF1A	http://amigo.geneontology.org/amigo/term/GO:0015908
neurotransmitter receptor transport, endosome to postsynaptic membrane	Gene Ontology	GO:0098887	1	6	0.130322	0.33618	ARHGAP44	http://amigo.geneontology.org/amigo/term/GO:0098887
clathrin-coated vesicle	Gene Ontology	GO:0030136	2	30	0.131176	0.33618	DAB2|VPS41	http://amigo.geneontology.org/amigo/term/GO:0030136
cation transmembrane transport	Gene Ontology	GO:0098655	2	30	0.131176	0.33618	CNGB3|P2RX2	http://amigo.geneontology.org/amigo/term/GO:0098655
G2/M transition of mitotic cell cycle	Gene Ontology	GO:0000086	2	30	0.131176	0.33618	FOXM1|FBXL17	http://amigo.geneontology.org/amigo/term/GO:0000086
dorsal/ventral pattern formation	Gene Ontology	GO:0009953	2	30	0.131176	0.33618	LHX1|HHIP	http://amigo.geneontology.org/amigo/term/GO:0009953
melanosome	Gene Ontology	GO:0042470	2	30	0.131176	0.33618	MYO7A|GCHFR	http://amigo.geneontology.org/amigo/term/GO:0042470
protein binding	Gene Ontology	GO:0005515	5	131	0.132461	0.33618	INCENP|NUF2|PRIM2|STMN1|ATP1B1	http://amigo.geneontology.org/amigo/term/GO:0005515
transcription regulatory region sequence-specific DNA binding	Gene Ontology	GO:0000976	4	96	0.136127	0.33618	HMGA2|HNF1A|SALL1|IRF6	http://amigo.geneontology.org/amigo/term/GO:0000976
motile cilium	Gene Ontology	GO:0031514	2	31	0.137901	0.33618	SORD|SCNN1A	http://amigo.geneontology.org/amigo/term/GO:0031514
bicellular tight junction assembly	Gene Ontology	GO:0070830	2	31	0.137901	0.33618	CLDN19|ECT2	http://amigo.geneontology.org/amigo/term/GO:0070830
clathrin binding	Gene Ontology	GO:0030276	2	31	0.137901	0.33618	SYT10|SYT2	http://amigo.geneontology.org/amigo/term/GO:0030276
vesicle-mediated transport	Gene Ontology	GO:0016192	4	97	0.139679	0.33618	SYT10|SYT2|GOLT1A|SPIRE2	http://amigo.geneontology.org/amigo/term/GO:0016192
negative regulation of canonical Wnt signaling pathway	Gene Ontology	GO:0090090	4	97	0.139679	0.33618	PTPRO|DAB2|PTPRU|MLLT3	http://amigo.geneontology.org/amigo/term/GO:0090090
negative regulation of cold-induced thermogenesis	Gene Ontology	GO:0120163	2	32	0.1447	0.33618	ACOT13|ARRDC3	http://amigo.geneontology.org/amigo/term/GO:0120163
anion transmembrane transport	Gene Ontology	GO:0098656	2	32	0.1447	0.33618	SLC13A1|SLC13A3	http://amigo.geneontology.org/amigo/term/GO:0098656
external side of plasma membrane	Gene Ontology	GO:0009897	6	174	0.146979	0.33618	LRP2|ENPEP|HHLA2|ENPP3|SCNN1B|ANPEP	http://amigo.geneontology.org/amigo/term/GO:0009897
cation channel complex	Gene Ontology	GO:0034703	1	7	0.147501	0.33618	TRPC4	http://amigo.geneontology.org/amigo/term/GO:0034703
respiratory burst	Gene Ontology	GO:0045730	1	7	0.147501	0.33618	SLC37A4	http://amigo.geneontology.org/amigo/term/GO:0045730
melanin biosynthetic process	Gene Ontology	GO:0042438	1	7	0.147501	0.33618	OCA2	http://amigo.geneontology.org/amigo/term/GO:0042438
establishment of centrosome localization	Gene Ontology	GO:0051660	1	7	0.147501	0.33618	MAD2L1	http://amigo.geneontology.org/amigo/term/GO:0051660
poly-N-acetyllactosamine biosynthetic process	Gene Ontology	GO:0030311	1	7	0.147501	0.33618	B3GALT1	http://amigo.geneontology.org/amigo/term/GO:0030311
peripheral nervous system neuron development	Gene Ontology	GO:0048935	1	7	0.147501	0.33618	HOXD9	http://amigo.geneontology.org/amigo/term/GO:0048935
positive regulation of myotube differentiation	Gene Ontology	GO:0010831	1	7	0.147501	0.33618	SMYD1	http://amigo.geneontology.org/amigo/term/GO:0010831
UTP biosynthetic process	Gene Ontology	GO:0006228	1	7	0.147501	0.33618	NME7	http://amigo.geneontology.org/amigo/term/GO:0006228
mitochondrial calcium ion transmembrane transport	Gene Ontology	GO:0006851	1	7	0.147501	0.33618	LETM1	http://amigo.geneontology.org/amigo/term/GO:0006851
store-operated calcium channel activity	Gene Ontology	GO:0015279	1	7	0.147501	0.33618	TRPC4	http://amigo.geneontology.org/amigo/term/GO:0015279
axon extension involved in axon guidance	Gene Ontology	GO:0048846	1	7	0.147501	0.33618	SEMA3A	http://amigo.geneontology.org/amigo/term/GO:0048846
chromocenter	Gene Ontology	GO:0010369	1	7	0.147501	0.33618	SALL1	http://amigo.geneontology.org/amigo/term/GO:0010369
histone demethylase activity	Gene Ontology	GO:0032452	1	7	0.147501	0.33618	KDM4C	http://amigo.geneontology.org/amigo/term/GO:0032452
histone demethylase activity (H3-K36 specific)	Gene Ontology	GO:0051864	1	7	0.147501	0.33618	KDM4C	http://amigo.geneontology.org/amigo/term/GO:0051864
nuclear envelope reassembly	Gene Ontology	GO:0031468	1	7	0.147501	0.33618	UBXN2A	http://amigo.geneontology.org/amigo/term/GO:0031468
regulation of gastrulation	Gene Ontology	GO:0010470	1	7	0.147501	0.33618	HNF4A	http://amigo.geneontology.org/amigo/term/GO:0010470
acetylcholine receptor binding	Gene Ontology	GO:0033130	1	7	0.147501	0.33618	UBXN2A	http://amigo.geneontology.org/amigo/term/GO:0033130
oxidoreductase activity, acting on the CH-CH group of donors	Gene Ontology	GO:0016627	1	7	0.147501	0.33618	ACAD11	http://amigo.geneontology.org/amigo/term/GO:0016627
purinergic nucleotide receptor signaling pathway	Gene Ontology	GO:0035590	1	7	0.147501	0.33618	P2RX2	http://amigo.geneontology.org/amigo/term/GO:0035590
sphingomyelin catabolic process	Gene Ontology	GO:0006685	1	7	0.147501	0.33618	SMPDL3B	http://amigo.geneontology.org/amigo/term/GO:0006685
sensory perception of taste	Gene Ontology	GO:0050909	1	7	0.147501	0.33618	P2RX2	http://amigo.geneontology.org/amigo/term/GO:0050909
positive regulation of embryonic development	Gene Ontology	GO:0040019	1	7	0.147501	0.33618	LHX1	http://amigo.geneontology.org/amigo/term/GO:0040019
anatomical structure formation involved in morphogenesis	Gene Ontology	GO:0048646	1	7	0.147501	0.33618	LHX1	http://amigo.geneontology.org/amigo/term/GO:0048646
regulation of mitotic metaphase/anaphase transition	Gene Ontology	GO:0030071	1	7	0.147501	0.33618	CENPE	http://amigo.geneontology.org/amigo/term/GO:0030071
tetrahydrobiopterin biosynthetic process	Gene Ontology	GO:0006729	1	7	0.147501	0.33618	DHFR	http://amigo.geneontology.org/amigo/term/GO:0006729
lens fiber cell development	Gene Ontology	GO:0070307	1	7	0.147501	0.33618	TMOD1	http://amigo.geneontology.org/amigo/term/GO:0070307
small ribosomal subunit	Gene Ontology	GO:0015935	1	7	0.147501	0.33618	MRPS9	http://amigo.geneontology.org/amigo/term/GO:0015935
digestion	Gene Ontology	GO:0007586	1	7	0.147501	0.33618	CCK	http://amigo.geneontology.org/amigo/term/GO:0007586
N-acetyllactosaminide beta-1,3-N-acetylglucosaminyltransferase activity	Gene Ontology	GO:0008532	1	7	0.147501	0.33618	B3GALT1	http://amigo.geneontology.org/amigo/term/GO:0008532
cardiolipin binding	Gene Ontology	GO:1901612	1	7	0.147501	0.33618	MME	http://amigo.geneontology.org/amigo/term/GO:1901612
locomotory exploration behavior	Gene Ontology	GO:0035641	1	7	0.147501	0.33618	TNR	http://amigo.geneontology.org/amigo/term/GO:0035641
Golgi cisterna	Gene Ontology	GO:0031985	1	7	0.147501	0.33618	GCNT1	http://amigo.geneontology.org/amigo/term/GO:0031985
marginal zone B cell differentiation	Gene Ontology	GO:0002315	1	7	0.147501	0.33618	CDH17	http://amigo.geneontology.org/amigo/term/GO:0002315
bile acid metabolic process	Gene Ontology	GO:0008206	1	7	0.147501	0.33618	ACAA1	http://amigo.geneontology.org/amigo/term/GO:0008206
neutral amino acid transport	Gene Ontology	GO:0015804	1	7	0.147501	0.33618	SLC7A10	http://amigo.geneontology.org/amigo/term/GO:0015804
L-glutamate transmembrane transporter activity	Gene Ontology	GO:0005313	1	7	0.147501	0.33618	SLC25A13	http://amigo.geneontology.org/amigo/term/GO:0005313
acylglycerol lipase activity	Gene Ontology	GO:0047372	1	7	0.147501	0.33618	ABHD12B	http://amigo.geneontology.org/amigo/term/GO:0047372
ganglioside biosynthetic process	Gene Ontology	GO:0001574	1	7	0.147501	0.33618	ST8SIA2	http://amigo.geneontology.org/amigo/term/GO:0001574
protein localization to kinetochore	Gene Ontology	GO:0034501	1	7	0.147501	0.33618	TTK	http://amigo.geneontology.org/amigo/term/GO:0034501
cholesterol transport	Gene Ontology	GO:0030301	1	7	0.147501	0.33618	LIPC	http://amigo.geneontology.org/amigo/term/GO:0030301
attachment of mitotic spindle microtubules to kinetochore	Gene Ontology	GO:0051315	1	7	0.147501	0.33618	NUF2	http://amigo.geneontology.org/amigo/term/GO:0051315
ferroxidase activity	Gene Ontology	GO:0004322	1	7	0.147501	0.33618	FXN	http://amigo.geneontology.org/amigo/term/GO:0004322
thyroid hormone binding	Gene Ontology	GO:0070324	1	7	0.147501	0.33618	CRYM	http://amigo.geneontology.org/amigo/term/GO:0070324
cellular response to X-ray	Gene Ontology	GO:0071481	1	7	0.147501	0.33618	XRCC5	http://amigo.geneontology.org/amigo/term/GO:0071481
pointed-end actin filament capping	Gene Ontology	GO:0051694	1	7	0.147501	0.33618	TMOD1	http://amigo.geneontology.org/amigo/term/GO:0051694
head development	Gene Ontology	GO:0060322	1	7	0.147501	0.33618	LHX1	http://amigo.geneontology.org/amigo/term/GO:0060322
quinone binding	Gene Ontology	GO:0048038	1	7	0.147501	0.33618	TP53I3	http://amigo.geneontology.org/amigo/term/GO:0048038
acute-phase response	Gene Ontology	GO:0006953	1	7	0.147501	0.33618	SIGIRR	http://amigo.geneontology.org/amigo/term/GO:0006953
integral component of organelle membrane	Gene Ontology	GO:0031301	1	7	0.147501	0.33618	TRABD2B	http://amigo.geneontology.org/amigo/term/GO:0031301
L-lysine transmembrane transport	Gene Ontology	GO:1903401	1	7	0.147501	0.33618	SLC25A29	http://amigo.geneontology.org/amigo/term/GO:1903401
thyroid hormone transport	Gene Ontology	GO:0070327	1	7	0.147501	0.33618	CRYM	http://amigo.geneontology.org/amigo/term/GO:0070327
positive regulation of mitotic cell cycle spindle assembly checkpoint	Gene Ontology	GO:0090267	1	7	0.147501	0.33618	MAD2L1	http://amigo.geneontology.org/amigo/term/GO:0090267
manganese ion transport	Gene Ontology	GO:0006828	1	7	0.147501	0.33618	TRPC4	http://amigo.geneontology.org/amigo/term/GO:0006828
negative regulation of wound healing	Gene Ontology	GO:0061045	1	7	0.147501	0.33618	CLDN19	http://amigo.geneontology.org/amigo/term/GO:0061045
embryonic eye morphogenesis	Gene Ontology	GO:0048048	1	7	0.147501	0.33618	FOXL2	http://amigo.geneontology.org/amigo/term/GO:0048048
metaphase/anaphase transition of mitotic cell cycle	Gene Ontology	GO:0007091	1	7	0.147501	0.33618	BUB1B	http://amigo.geneontology.org/amigo/term/GO:0007091
glucose transmembrane transporter activity	Gene Ontology	GO:0005355	1	7	0.147501	0.33618	SLC2A2	http://amigo.geneontology.org/amigo/term/GO:0005355
regulation of Rac protein signal transduction	Gene Ontology	GO:0035020	1	7	0.147501	0.33618	ARHGAP44	http://amigo.geneontology.org/amigo/term/GO:0035020
response to steroid hormone	Gene Ontology	GO:0048545	1	7	0.147501	0.33618	HMGB2	http://amigo.geneontology.org/amigo/term/GO:0048545
L-type voltage-gated calcium channel complex	Gene Ontology	GO:1990454	1	7	0.147501	0.33618	CACNG4	http://amigo.geneontology.org/amigo/term/GO:1990454
receptor-mediated endocytosis	Gene Ontology	GO:0006898	2	33	0.151567	0.33618	LRP2|DAB2	http://amigo.geneontology.org/amigo/term/GO:0006898
sequence-specific DNA binding	Gene Ontology	GO:0043565	6	177	0.15512	0.33618	HOXB8|DMRT3|ESR2|TFAP2B|TFCP2L1|PPARGC1A	http://amigo.geneontology.org/amigo/term/GO:0043565
endoplasmic reticulum membrane	Gene Ontology	GO:0005789	8	257	0.155686	0.33618	DEGS2|TMEM14A|AADAC|AGPAT3|OCA2|HPD|ABHD12B|REEP6	http://amigo.geneontology.org/amigo/term/GO:0005789
double-stranded DNA binding	Gene Ontology	GO:0003690	2	34	0.158496	0.33618	MCM10|XRCC5	http://amigo.geneontology.org/amigo/term/GO:0003690
negative regulation of epithelial cell proliferation	Gene Ontology	GO:0050680	2	34	0.158496	0.33618	AQP11|PBLD	http://amigo.geneontology.org/amigo/term/GO:0050680
actin cytoskeleton	Gene Ontology	GO:0015629	5	140	0.159945	0.33618	CLIC5|SCIN|MSRA|SRCIN1|VILL	http://amigo.geneontology.org/amigo/term/GO:0015629
ATPase activity	Gene Ontology	GO:0016887	5	140	0.159945	0.33618	ABCD3|ABCC8|ABCB11|ABCC2|ATP1B1	http://amigo.geneontology.org/amigo/term/GO:0016887
chaperone binding	Gene Ontology	GO:0051087	3	67	0.160529	0.33618	LRP2|T|ATP1A1	http://amigo.geneontology.org/amigo/term/GO:0051087
signal transduction	Gene Ontology	GO:0007165	10	342	0.161012	0.33618	ARHGAP44|TRHDE|HPCAL4|ENPEP|CCK|ANPEP|SIGIRR|ARHGAP24|GABRA3|HHIP	http://amigo.geneontology.org/amigo/term/GO:0007165
histone H3-K36 demethylation	Gene Ontology	GO:0070544	1	8	0.164341	0.33618	KDM4C	http://amigo.geneontology.org/amigo/term/GO:0070544
metal ion transport	Gene Ontology	GO:0030001	1	8	0.164341	0.33618	LRP2	http://amigo.geneontology.org/amigo/term/GO:0030001
positive regulation of ruffle assembly	Gene Ontology	GO:1900029	1	8	0.164341	0.33618	COBL	http://amigo.geneontology.org/amigo/term/GO:1900029
negative regulation of organ growth	Gene Ontology	GO:0046621	1	8	0.164341	0.33618	FXN	http://amigo.geneontology.org/amigo/term/GO:0046621
spermatid nucleus differentiation	Gene Ontology	GO:0007289	1	8	0.164341	0.33618	HMGB2	http://amigo.geneontology.org/amigo/term/GO:0007289
ionotropic glutamate receptor binding	Gene Ontology	GO:0035255	1	8	0.164341	0.33618	NETO2	http://amigo.geneontology.org/amigo/term/GO:0035255
potassium ion transport	Gene Ontology	GO:0006813	1	8	0.164341	0.33618	ABCC8	http://amigo.geneontology.org/amigo/term/GO:0006813
DNA damage response, signal transduction by p53 class mediator resulting in transcription of p21 class mediator	Gene Ontology	GO:0006978	1	8	0.164341	0.33618	FOXM1	http://amigo.geneontology.org/amigo/term/GO:0006978
regulation of T cell differentiation	Gene Ontology	GO:0045580	1	8	0.164341	0.33618	PRELID1	http://amigo.geneontology.org/amigo/term/GO:0045580
histone phosphorylation	Gene Ontology	GO:0016572	1	8	0.164341	0.33618	INCENP	http://amigo.geneontology.org/amigo/term/GO:0016572
locomotor rhythm	Gene Ontology	GO:0045475	1	8	0.164341	0.33618	USP2	http://amigo.geneontology.org/amigo/term/GO:0045475
carbohydrate biosynthetic process	Gene Ontology	GO:0016051	1	8	0.164341	0.33618	NANS	http://amigo.geneontology.org/amigo/term/GO:0016051
deacetylase activity	Gene Ontology	GO:0019213	1	8	0.164341	0.33618	AADAC	http://amigo.geneontology.org/amigo/term/GO:0019213
muscle structure development	Gene Ontology	GO:0061061	1	8	0.164341	0.33618	LDB3	http://amigo.geneontology.org/amigo/term/GO:0061061
growth cone membrane	Gene Ontology	GO:0032584	1	8	0.164341	0.33618	LAMP5	http://amigo.geneontology.org/amigo/term/GO:0032584
coronary artery morphogenesis	Gene Ontology	GO:0060982	1	8	0.164341	0.33618	LRP2	http://amigo.geneontology.org/amigo/term/GO:0060982
protein tyrosine kinase activator activity	Gene Ontology	GO:0030296	1	8	0.164341	0.33618	NRG4	http://amigo.geneontology.org/amigo/term/GO:0030296
hepatocyte differentiation	Gene Ontology	GO:0070365	1	8	0.164341	0.33618	HNF4A	http://amigo.geneontology.org/amigo/term/GO:0070365
cellular response to glucocorticoid stimulus	Gene Ontology	GO:0071385	1	8	0.164341	0.33618	FAM107A	http://amigo.geneontology.org/amigo/term/GO:0071385
NAD biosynthetic process	Gene Ontology	GO:0009435	1	8	0.164341	0.33618	NADSYN1	http://amigo.geneontology.org/amigo/term/GO:0009435
5S rRNA binding	Gene Ontology	GO:0008097	1	8	0.164341	0.33618	TST	http://amigo.geneontology.org/amigo/term/GO:0008097
lipoprotein transport	Gene Ontology	GO:0042953	1	8	0.164341	0.33618	MTTP	http://amigo.geneontology.org/amigo/term/GO:0042953
regulation of protein ubiquitination	Gene Ontology	GO:0031396	1	8	0.164341	0.33618	UBXN2A	http://amigo.geneontology.org/amigo/term/GO:0031396
oxygen carrier activity	Gene Ontology	GO:0005344	1	8	0.164341	0.33618	NGB	http://amigo.geneontology.org/amigo/term/GO:0005344
keratinocyte proliferation	Gene Ontology	GO:0043616	1	8	0.164341	0.33618	IRF6	http://amigo.geneontology.org/amigo/term/GO:0043616
gonad development	Gene Ontology	GO:0008406	1	8	0.164341	0.33618	SALL1	http://amigo.geneontology.org/amigo/term/GO:0008406
translation regulator activity	Gene Ontology	GO:0045182	1	8	0.164341	0.33618	IGF2BP1	http://amigo.geneontology.org/amigo/term/GO:0045182
forelimb morphogenesis	Gene Ontology	GO:0035136	1	8	0.164341	0.33618	TFAP2B	http://amigo.geneontology.org/amigo/term/GO:0035136
GTP biosynthetic process	Gene Ontology	GO:0006183	1	8	0.164341	0.33618	NME7	http://amigo.geneontology.org/amigo/term/GO:0006183
protein lipidation	Gene Ontology	GO:0006497	1	8	0.164341	0.33618	MTTP	http://amigo.geneontology.org/amigo/term/GO:0006497
inositol 1,4,5 trisphosphate binding	Gene Ontology	GO:0070679	1	8	0.164341	0.33618	TRPC4	http://amigo.geneontology.org/amigo/term/GO:0070679
collagen metabolic process	Gene Ontology	GO:0032963	1	8	0.164341	0.33618	P3H2	http://amigo.geneontology.org/amigo/term/GO:0032963
dynein light chain binding	Gene Ontology	GO:0045503	1	8	0.164341	0.33618	DYNC1I1	http://amigo.geneontology.org/amigo/term/GO:0045503
double-stranded telomeric DNA binding	Gene Ontology	GO:0003691	1	8	0.164341	0.33618	XRCC5	http://amigo.geneontology.org/amigo/term/GO:0003691
G protein-coupled purinergic nucleotide receptor activity	Gene Ontology	GO:0045028	1	8	0.164341	0.33618	P2RY4	http://amigo.geneontology.org/amigo/term/GO:0045028
nuclear pore nuclear basket	Gene Ontology	GO:0044615	1	8	0.164341	0.33618	MAD2L1	http://amigo.geneontology.org/amigo/term/GO:0044615
cellular response to forskolin	Gene Ontology	GO:1904322	1	8	0.164341	0.33618	FDX1	http://amigo.geneontology.org/amigo/term/GO:1904322
catalytic complex	Gene Ontology	GO:1902494	1	8	0.164341	0.33618	DECR1	http://amigo.geneontology.org/amigo/term/GO:1902494
sympathetic ganglion development	Gene Ontology	GO:0061549	1	8	0.164341	0.33618	SEMA3A	http://amigo.geneontology.org/amigo/term/GO:0061549
androgen metabolic process	Gene Ontology	GO:0008209	1	8	0.164341	0.33618	HSD17B4	http://amigo.geneontology.org/amigo/term/GO:0008209
double-strand break repair via break-induced replication	Gene Ontology	GO:0000727	1	8	0.164341	0.33618	CDC45	http://amigo.geneontology.org/amigo/term/GO:0000727
embryonic viscerocranium morphogenesis	Gene Ontology	GO:0048703	1	8	0.164341	0.33618	LHX1	http://amigo.geneontology.org/amigo/term/GO:0048703
negative regulation of pathway-restricted SMAD protein phosphorylation	Gene Ontology	GO:0060394	1	8	0.164341	0.33618	PBLD	http://amigo.geneontology.org/amigo/term/GO:0060394
positive regulation of neuron migration	Gene Ontology	GO:2001224	1	8	0.164341	0.33618	SEMA3A	http://amigo.geneontology.org/amigo/term/GO:2001224
vacuole	Gene Ontology	GO:0005773	1	8	0.164341	0.33618	GGH	http://amigo.geneontology.org/amigo/term/GO:0005773
telencephalon development	Gene Ontology	GO:0021537	1	8	0.164341	0.33618	LHX1	http://amigo.geneontology.org/amigo/term/GO:0021537
HOPS complex	Gene Ontology	GO:0030897	1	8	0.164341	0.33618	VPS41	http://amigo.geneontology.org/amigo/term/GO:0030897
axon development	Gene Ontology	GO:0061564	1	8	0.164341	0.33618	TBC1D24	http://amigo.geneontology.org/amigo/term/GO:0061564
cAMP-dependent protein kinase inhibitor activity	Gene Ontology	GO:0004862	1	8	0.164341	0.33618	PKIA	http://amigo.geneontology.org/amigo/term/GO:0004862
S-adenosylmethionine-dependent methyltransferase activity	Gene Ontology	GO:0008757	1	8	0.164341	0.33618	GAMT	http://amigo.geneontology.org/amigo/term/GO:0008757
fructose metabolic process	Gene Ontology	GO:0006000	1	8	0.164341	0.33618	SORD	http://amigo.geneontology.org/amigo/term/GO:0006000
nucleotide metabolic process	Gene Ontology	GO:0009117	1	8	0.164341	0.33618	NT5C1A	http://amigo.geneontology.org/amigo/term/GO:0009117
amyloid-beta metabolic process	Gene Ontology	GO:0050435	1	8	0.164341	0.33618	MME	http://amigo.geneontology.org/amigo/term/GO:0050435
L-glutamate transmembrane transport	Gene Ontology	GO:0015813	1	8	0.164341	0.33618	SLC25A13	http://amigo.geneontology.org/amigo/term/GO:0015813
lysosomal transport	Gene Ontology	GO:0007041	1	8	0.164341	0.33618	PCSK9	http://amigo.geneontology.org/amigo/term/GO:0007041
oligosaccharide biosynthetic process	Gene Ontology	GO:0009312	1	8	0.164341	0.33618	B3GALT1	http://amigo.geneontology.org/amigo/term/GO:0009312
histone-lysine N-methyltransferase activity	Gene Ontology	GO:0018024	1	8	0.164341	0.33618	SMYD1	http://amigo.geneontology.org/amigo/term/GO:0018024
grooming behavior	Gene Ontology	GO:0007625	1	8	0.164341	0.33618	HOXB8	http://amigo.geneontology.org/amigo/term/GO:0007625
glomerulus development	Gene Ontology	GO:0032835	1	8	0.164341	0.33618	ENPEP	http://amigo.geneontology.org/amigo/term/GO:0032835
semaphorin-plexin signaling pathway involved in axon guidance	Gene Ontology	GO:1902287	1	8	0.164341	0.33618	SEMA3A	http://amigo.geneontology.org/amigo/term/GO:1902287
lymphangiogenesis	Gene Ontology	GO:0001946	1	8	0.164341	0.33618	CCBE1	http://amigo.geneontology.org/amigo/term/GO:0001946
Schmidt-Lanterman incisure	Gene Ontology	GO:0043220	1	8	0.164341	0.33618	NCMAP	http://amigo.geneontology.org/amigo/term/GO:0043220
nuclear origin of replication recognition complex	Gene Ontology	GO:0005664	1	8	0.164341	0.33618	ORC6	http://amigo.geneontology.org/amigo/term/GO:0005664
regulation of chondrocyte differentiation	Gene Ontology	GO:0032330	1	8	0.164341	0.33618	SCIN	http://amigo.geneontology.org/amigo/term/GO:0032330
sequestering of actin monomers	Gene Ontology	GO:0042989	1	8	0.164341	0.33618	SCIN	http://amigo.geneontology.org/amigo/term/GO:0042989
induction of positive chemotaxis	Gene Ontology	GO:0050930	1	8	0.164341	0.33618	VEGFA	http://amigo.geneontology.org/amigo/term/GO:0050930
oxygen transport	Gene Ontology	GO:0015671	1	8	0.164341	0.33618	NGB	http://amigo.geneontology.org/amigo/term/GO:0015671
response to muscle activity	Gene Ontology	GO:0014850	1	8	0.164341	0.33618	PPARGC1A	http://amigo.geneontology.org/amigo/term/GO:0014850
isomerase activity	Gene Ontology	GO:0016853	1	8	0.164341	0.33618	PBLD	http://amigo.geneontology.org/amigo/term/GO:0016853
regulation of AMPA receptor activity	Gene Ontology	GO:2000311	1	8	0.164341	0.33618	CACNG4	http://amigo.geneontology.org/amigo/term/GO:2000311
cGMP binding	Gene Ontology	GO:0030553	1	8	0.164341	0.33618	CNGB3	http://amigo.geneontology.org/amigo/term/GO:0030553
tetrahydrofolate interconversion	Gene Ontology	GO:0035999	1	8	0.164341	0.33618	SHMT1	http://amigo.geneontology.org/amigo/term/GO:0035999
photoreceptor ribbon synapse	Gene Ontology	GO:0098684	1	8	0.164341	0.33618	PACSIN1	http://amigo.geneontology.org/amigo/term/GO:0098684
neuron cellular homeostasis	Gene Ontology	GO:0070050	1	8	0.164341	0.33618	HAAO	http://amigo.geneontology.org/amigo/term/GO:0070050
intracellular estrogen receptor signaling pathway	Gene Ontology	GO:0030520	1	8	0.164341	0.33618	ESR2	http://amigo.geneontology.org/amigo/term/GO:0030520
ciliary transition fiber	Gene Ontology	GO:0097539	1	8	0.164341	0.33618	CENPF	http://amigo.geneontology.org/amigo/term/GO:0097539
translesion synthesis	Gene Ontology	GO:0019985	1	8	0.164341	0.33618	DTL	http://amigo.geneontology.org/amigo/term/GO:0019985
signal transduction involved in G2 DNA damage checkpoint	Gene Ontology	GO:0072425	1	8	0.164341	0.33618	DTL	http://amigo.geneontology.org/amigo/term/GO:0072425
peptide hormone receptor binding	Gene Ontology	GO:0051428	1	8	0.164341	0.33618	CCK	http://amigo.geneontology.org/amigo/term/GO:0051428
meiotic chromosome condensation	Gene Ontology	GO:0010032	1	8	0.164341	0.33618	INCENP	http://amigo.geneontology.org/amigo/term/GO:0010032
negative regulation of cell growth	Gene Ontology	GO:0030308	3	68	0.165322	0.336442	GNG4|HNF4A|CDA	http://amigo.geneontology.org/amigo/term/GO:0030308
proton transmembrane transport	Gene Ontology	GO:1902600	3	68	0.165322	0.336442	NNT|TMCO3|ATP1A1	http://amigo.geneontology.org/amigo/term/GO:1902600
caveola	Gene Ontology	GO:0005901	2	35	0.165483	0.336442	TRPC4|TFPI	http://amigo.geneontology.org/amigo/term/GO:0005901
blood coagulation	Gene Ontology	GO:0007596	2	35	0.165483	0.336442	HNF4A|HGFAC	http://amigo.geneontology.org/amigo/term/GO:0007596
carbohydrate metabolic process	Gene Ontology	GO:0005975	3	69	0.170157	0.33749	SI|SLC3A1|MDH1	http://amigo.geneontology.org/amigo/term/GO:0005975
positive regulation of pathway-restricted SMAD protein phosphorylation	Gene Ontology	GO:0010862	2	36	0.172523	0.33749	INHA|DAB2	http://amigo.geneontology.org/amigo/term/GO:0010862
receptor tyrosine kinase binding	Gene Ontology	GO:0030971	2	36	0.172523	0.33749	SHC4|GRB14	http://amigo.geneontology.org/amigo/term/GO:0030971
regulation of circadian rhythm	Gene Ontology	GO:0042752	2	36	0.172523	0.33749	HNF4A|PPARGC1A	http://amigo.geneontology.org/amigo/term/GO:0042752
cell differentiation	Gene Ontology	GO:0030154	8	266	0.176615	0.33749	PTPRU|HNF4G|TFAP2B|HNF4A|FOXL2|PPDPF|NRG4|HSD17B7	http://amigo.geneontology.org/amigo/term/GO:0030154
tubulin binding	Gene Ontology	GO:0015631	2	37	0.179611	0.33749	UNC5C|STMN1	http://amigo.geneontology.org/amigo/term/GO:0015631
synaptic vesicle membrane	Gene Ontology	GO:0030672	2	37	0.179611	0.33749	SYT2|UNC13C	http://amigo.geneontology.org/amigo/term/GO:0030672
positive regulation of synapse assembly	Gene Ontology	GO:0051965	2	37	0.179611	0.33749	AMIGO2|SYNDIG1	http://amigo.geneontology.org/amigo/term/GO:0051965
flagellated sperm motility	Gene Ontology	GO:0030317	2	37	0.179611	0.33749	SORD|SLC22A16	http://amigo.geneontology.org/amigo/term/GO:0030317
positive regulation of endothelial cell proliferation	Gene Ontology	GO:0001938	2	37	0.179611	0.33749	HMGB2|VEGFA	http://amigo.geneontology.org/amigo/term/GO:0001938
perikaryon	Gene Ontology	GO:0043204	2	37	0.179611	0.33749	SERPINI1|OLFM1	http://amigo.geneontology.org/amigo/term/GO:0043204
mitotic cytokinesis	Gene Ontology	GO:0000281	2	37	0.179611	0.33749	INCENP|ECT2	http://amigo.geneontology.org/amigo/term/GO:0000281
urogenital system development	Gene Ontology	GO:0001655	1	9	0.180849	0.33749	LHX1	http://amigo.geneontology.org/amigo/term/GO:0001655
sympathetic nervous system development	Gene Ontology	GO:0048485	1	9	0.180849	0.33749	TFAP2B	http://amigo.geneontology.org/amigo/term/GO:0048485
protein serine/threonine/tyrosine kinase activity	Gene Ontology	GO:0004712	1	9	0.180849	0.33749	TTK	http://amigo.geneontology.org/amigo/term/GO:0004712
inhibitory extracellular ligand-gated ion channel activity	Gene Ontology	GO:0005237	1	9	0.180849	0.33749	GABRA3	http://amigo.geneontology.org/amigo/term/GO:0005237
heme biosynthetic process	Gene Ontology	GO:0006783	1	9	0.180849	0.33749	HNF1A	http://amigo.geneontology.org/amigo/term/GO:0006783
positive regulation of activated T cell proliferation	Gene Ontology	GO:0042104	1	9	0.180849	0.33749	HHLA2	http://amigo.geneontology.org/amigo/term/GO:0042104
gap junction	Gene Ontology	GO:0005921	1	9	0.180849	0.33749	CALB2	http://amigo.geneontology.org/amigo/term/GO:0005921
negative regulation of protein tyrosine kinase activity	Gene Ontology	GO:0061099	1	9	0.180849	0.33749	SRCIN1	http://amigo.geneontology.org/amigo/term/GO:0061099
ion channel activity	Gene Ontology	GO:0005216	1	9	0.180849	0.33749	TRPV3	http://amigo.geneontology.org/amigo/term/GO:0005216
phosphoric diester hydrolase activity	Gene Ontology	GO:0008081	1	9	0.180849	0.33749	SMPDL3B	http://amigo.geneontology.org/amigo/term/GO:0008081
apoptotic DNA fragmentation	Gene Ontology	GO:0006309	1	9	0.180849	0.33749	FOXL2	http://amigo.geneontology.org/amigo/term/GO:0006309
negative regulation of interleukin-2 production	Gene Ontology	GO:0032703	1	9	0.180849	0.33749	HOMER2	http://amigo.geneontology.org/amigo/term/GO:0032703
bile acid and bile salt transport	Gene Ontology	GO:0015721	1	9	0.180849	0.33749	HNF1A	http://amigo.geneontology.org/amigo/term/GO:0015721
type B pancreatic cell development	Gene Ontology	GO:0003323	1	9	0.180849	0.33749	HNF4A	http://amigo.geneontology.org/amigo/term/GO:0003323
DNA-(apurinic or apyrimidinic site) endonuclease activity	Gene Ontology	GO:0003906	1	9	0.180849	0.33749	HMGA2	http://amigo.geneontology.org/amigo/term/GO:0003906
CTP biosynthetic process	Gene Ontology	GO:0006241	1	9	0.180849	0.33749	NME7	http://amigo.geneontology.org/amigo/term/GO:0006241
secondary heart field specification	Gene Ontology	GO:0003139	1	9	0.180849	0.33749	LRP2	http://amigo.geneontology.org/amigo/term/GO:0003139
AP-3 adaptor complex	Gene Ontology	GO:0030123	1	9	0.180849	0.33749	VPS41	http://amigo.geneontology.org/amigo/term/GO:0030123
exonucleolytic trimming to generate mature 3'-end of 5.8S rRNA from tricistronic rRNA transcript (SSU-rRNA, 5.8S rRNA, LSU-rRNA)	Gene Ontology	GO:0000467	1	9	0.180849	0.33749	ERI2	http://amigo.geneontology.org/amigo/term/GO:0000467
cellular amino acid metabolic process	Gene Ontology	GO:0006520	1	9	0.180849	0.33749	PM20D1	http://amigo.geneontology.org/amigo/term/GO:0006520
steroid metabolic process	Gene Ontology	GO:0008202	1	9	0.180849	0.33749	SLC37A4	http://amigo.geneontology.org/amigo/term/GO:0008202
translation repressor activity, mRNA regulatory element binding	Gene Ontology	GO:0000900	1	9	0.180849	0.33749	SHMT1	http://amigo.geneontology.org/amigo/term/GO:0000900
cardiac muscle cell action potential involved in contraction	Gene Ontology	GO:0086002	1	9	0.180849	0.33749	SCN2B	http://amigo.geneontology.org/amigo/term/GO:0086002
regulation of calcium-mediated signaling	Gene Ontology	GO:0050848	1	9	0.180849	0.33749	RGN	http://amigo.geneontology.org/amigo/term/GO:0050848
positive regulation of extrinsic apoptotic signaling pathway via death domain receptors	Gene Ontology	GO:1902043	1	9	0.180849	0.33749	MAL	http://amigo.geneontology.org/amigo/term/GO:1902043
inflammatory response to antigenic stimulus	Gene Ontology	GO:0002437	1	9	0.180849	0.33749	HMGB2	http://amigo.geneontology.org/amigo/term/GO:0002437
aorta morphogenesis	Gene Ontology	GO:0035909	1	9	0.180849	0.33749	TFAP2B	http://amigo.geneontology.org/amigo/term/GO:0035909
carboxy-lyase activity	Gene Ontology	GO:0016831	1	9	0.180849	0.33749	ACMSD	http://amigo.geneontology.org/amigo/term/GO:0016831
high-density lipoprotein particle remodeling	Gene Ontology	GO:0034375	1	9	0.180849	0.33749	LIPC	http://amigo.geneontology.org/amigo/term/GO:0034375
aminopeptidase activity	Gene Ontology	GO:0004177	1	9	0.180849	0.33749	LAP3	http://amigo.geneontology.org/amigo/term/GO:0004177
negative regulation of calcineurin-NFAT signaling cascade	Gene Ontology	GO:0070885	1	9	0.180849	0.33749	HOMER2	http://amigo.geneontology.org/amigo/term/GO:0070885
positive regulation of SMAD protein signal transduction	Gene Ontology	GO:0060391	1	9	0.180849	0.33749	DAB2	http://amigo.geneontology.org/amigo/term/GO:0060391
negative regulation of necroptotic process	Gene Ontology	GO:0060546	1	9	0.180849	0.33749	SLC25A4	http://amigo.geneontology.org/amigo/term/GO:0060546
protein quality control for misfolded or incompletely synthesized proteins	Gene Ontology	GO:0006515	1	9	0.180849	0.33749	FBXL17	http://amigo.geneontology.org/amigo/term/GO:0006515
striatum development	Gene Ontology	GO:0021756	1	9	0.180849	0.33749	SECISBP2	http://amigo.geneontology.org/amigo/term/GO:0021756
melanosome membrane	Gene Ontology	GO:0033162	1	9	0.180849	0.33749	OCA2	http://amigo.geneontology.org/amigo/term/GO:0033162
somatic hypermutation of immunoglobulin genes	Gene Ontology	GO:0016446	1	9	0.180849	0.33749	UNG	http://amigo.geneontology.org/amigo/term/GO:0016446
regulation of actin cytoskeleton reorganization	Gene Ontology	GO:2000249	1	9	0.180849	0.33749	SEMA3E	http://amigo.geneontology.org/amigo/term/GO:2000249
2-oxoglutarate metabolic process	Gene Ontology	GO:0006103	1	9	0.180849	0.33749	PHYH	http://amigo.geneontology.org/amigo/term/GO:0006103
Golgi vesicle transport	Gene Ontology	GO:0048193	1	9	0.180849	0.33749	SPIRE2	http://amigo.geneontology.org/amigo/term/GO:0048193
peroxisome organization	Gene Ontology	GO:0007031	1	9	0.180849	0.33749	ABCD3	http://amigo.geneontology.org/amigo/term/GO:0007031
synaptic vesicle maturation	Gene Ontology	GO:0016188	1	9	0.180849	0.33749	UNC13C	http://amigo.geneontology.org/amigo/term/GO:0016188
regulation of protein catabolic process	Gene Ontology	GO:0042176	1	9	0.180849	0.33749	UBXN2A	http://amigo.geneontology.org/amigo/term/GO:0042176
histone demethylase activity (H3-K9 specific)	Gene Ontology	GO:0032454	1	9	0.180849	0.33749	KDM4C	http://amigo.geneontology.org/amigo/term/GO:0032454
activation of transmembrane receptor protein tyrosine kinase activity	Gene Ontology	GO:0007171	1	9	0.180849	0.33749	NRG4	http://amigo.geneontology.org/amigo/term/GO:0007171
bleb assembly	Gene Ontology	GO:0032060	1	9	0.180849	0.33749	LPAR3	http://amigo.geneontology.org/amigo/term/GO:0032060
negative regulation of ubiquitin protein ligase activity	Gene Ontology	GO:1904667	1	9	0.180849	0.33749	MAD2L1	http://amigo.geneontology.org/amigo/term/GO:1904667
long-chain fatty acid transporter activity	Gene Ontology	GO:0005324	1	9	0.180849	0.33749	ABCD3	http://amigo.geneontology.org/amigo/term/GO:0005324
receptor catabolic process	Gene Ontology	GO:0032801	1	9	0.180849	0.33749	LGMN	http://amigo.geneontology.org/amigo/term/GO:0032801
benzodiazepine receptor activity	Gene Ontology	GO:0008503	1	9	0.180849	0.33749	GABRA3	http://amigo.geneontology.org/amigo/term/GO:0008503
phosphatidylinositol biosynthetic process	Gene Ontology	GO:0006661	1	9	0.180849	0.33749	SH3YL1	http://amigo.geneontology.org/amigo/term/GO:0006661
endothelial cell morphogenesis	Gene Ontology	GO:0001886	1	9	0.180849	0.33749	COL23A1	http://amigo.geneontology.org/amigo/term/GO:0001886
negative regulation of endocytosis	Gene Ontology	GO:0045806	1	9	0.180849	0.33749	PACSIN1	http://amigo.geneontology.org/amigo/term/GO:0045806
regulation of BMP signaling pathway	Gene Ontology	GO:0030510	1	9	0.180849	0.33749	TFAP2B	http://amigo.geneontology.org/amigo/term/GO:0030510
reverse cholesterol transport	Gene Ontology	GO:0043691	1	9	0.180849	0.33749	HNF1A	http://amigo.geneontology.org/amigo/term/GO:0043691
positive regulation of collateral sprouting	Gene Ontology	GO:0048672	1	9	0.180849	0.33749	LPAR3	http://amigo.geneontology.org/amigo/term/GO:0048672
histone lysine methylation	Gene Ontology	GO:0034968	1	9	0.180849	0.33749	SMYD1	http://amigo.geneontology.org/amigo/term/GO:0034968
negative regulation of cAMP-dependent protein kinase activity	Gene Ontology	GO:2000480	1	9	0.180849	0.33749	PKIA	http://amigo.geneontology.org/amigo/term/GO:2000480
striated muscle thin filament	Gene Ontology	GO:0005865	1	9	0.180849	0.33749	TMOD1	http://amigo.geneontology.org/amigo/term/GO:0005865
cellular response to oxidative stress	Gene Ontology	GO:0034599	2	38	0.186742	0.343718	PPARGC1A|MSRA	http://amigo.geneontology.org/amigo/term/GO:0034599
anatomical structure morphogenesis	Gene Ontology	GO:0009653	2	38	0.186742	0.343718	LHX1|FOXL2	http://amigo.geneontology.org/amigo/term/GO:0009653
positive regulation of peptidyl-tyrosine phosphorylation	Gene Ontology	GO:0050731	2	38	0.186742	0.343718	KITLG|VEGFA	http://amigo.geneontology.org/amigo/term/GO:0050731
late endosome	Gene Ontology	GO:0005770	3	73	0.189882	0.343718	PCSK9|VPS41|LGMN	http://amigo.geneontology.org/amigo/term/GO:0005770
phosphorylation	Gene Ontology	GO:0016310	3	73	0.189882	0.343718	PANK1|TPK1|XYLB	http://amigo.geneontology.org/amigo/term/GO:0016310
syntaxin binding	Gene Ontology	GO:0019905	2	39	0.193912	0.343718	SYT10|SYT2	http://amigo.geneontology.org/amigo/term/GO:0019905
negative regulation of transforming growth factor beta receptor signaling pathway	Gene Ontology	GO:0030512	2	39	0.193912	0.343718	BAMBI|PBLD	http://amigo.geneontology.org/amigo/term/GO:0030512
recycling endosome membrane	Gene Ontology	GO:0055038	2	39	0.193912	0.343718	LAMP5|SLC1A1	http://amigo.geneontology.org/amigo/term/GO:0055038
neuron cell-cell adhesion	Gene Ontology	GO:0007158	1	10	0.197032	0.343718	TNR	http://amigo.geneontology.org/amigo/term/GO:0007158
nuclear receptor binding	Gene Ontology	GO:0016922	1	10	0.197032	0.343718	PPARGC1A	http://amigo.geneontology.org/amigo/term/GO:0016922
G protein-coupled purinergic nucleotide receptor signaling pathway	Gene Ontology	GO:0035589	1	10	0.197032	0.343718	P2RY4	http://amigo.geneontology.org/amigo/term/GO:0035589
glutamate metabolic process	Gene Ontology	GO:0006536	1	10	0.197032	0.343718	ALDH5A1	http://amigo.geneontology.org/amigo/term/GO:0006536
peptide metabolic process	Gene Ontology	GO:0006518	1	10	0.197032	0.343718	NLN	http://amigo.geneontology.org/amigo/term/GO:0006518
negative regulation of cell-substrate adhesion	Gene Ontology	GO:0010812	1	10	0.197032	0.343718	CORO2B	http://amigo.geneontology.org/amigo/term/GO:0010812
negative regulation of androgen receptor signaling pathway	Gene Ontology	GO:0060766	1	10	0.197032	0.343718	DAB2	http://amigo.geneontology.org/amigo/term/GO:0060766
presynaptic active zone cytoplasmic component	Gene Ontology	GO:0098831	1	10	0.197032	0.343718	UNC13C	http://amigo.geneontology.org/amigo/term/GO:0098831
positive regulation of cytokine production	Gene Ontology	GO:0001819	1	10	0.197032	0.343718	HHLA2	http://amigo.geneontology.org/amigo/term/GO:0001819
positive regulation of heart rate	Gene Ontology	GO:0010460	1	10	0.197032	0.343718	SLC1A1	http://amigo.geneontology.org/amigo/term/GO:0010460
phosphotransferase activity, alcohol group as acceptor	Gene Ontology	GO:0016773	1	10	0.197032	0.343718	XYLB	http://amigo.geneontology.org/amigo/term/GO:0016773
actin nucleation	Gene Ontology	GO:0045010	1	10	0.197032	0.343718	SPIRE2	http://amigo.geneontology.org/amigo/term/GO:0045010
negative regulation of oxidative stress-induced neuron death	Gene Ontology	GO:1903204	1	10	0.197032	0.343718	TBC1D24	http://amigo.geneontology.org/amigo/term/GO:1903204
receptor guanylyl cyclase signaling pathway	Gene Ontology	GO:0007168	1	10	0.197032	0.343718	PDZD3	http://amigo.geneontology.org/amigo/term/GO:0007168
spinal cord association neuron differentiation	Gene Ontology	GO:0021527	1	10	0.197032	0.343718	LHX1	http://amigo.geneontology.org/amigo/term/GO:0021527
triglyceride catabolic process	Gene Ontology	GO:0019433	1	10	0.197032	0.343718	LIPC	http://amigo.geneontology.org/amigo/term/GO:0019433
vasoconstriction	Gene Ontology	GO:0042310	1	10	0.197032	0.343718	AGT	http://amigo.geneontology.org/amigo/term/GO:0042310
microtubule depolymerization	Gene Ontology	GO:0007019	1	10	0.197032	0.343718	STMN1	http://amigo.geneontology.org/amigo/term/GO:0007019
negative regulation of focal adhesion assembly	Gene Ontology	GO:0051895	1	10	0.197032	0.343718	FAM107A	http://amigo.geneontology.org/amigo/term/GO:0051895
regulation of phosphatidylinositol 3-kinase signaling	Gene Ontology	GO:0014066	1	10	0.197032	0.343718	ENTPD5	http://amigo.geneontology.org/amigo/term/GO:0014066
costamere	Gene Ontology	GO:0043034	1	10	0.197032	0.343718	TMOD1	http://amigo.geneontology.org/amigo/term/GO:0043034
regulation of gluconeogenesis	Gene Ontology	GO:0006111	1	10	0.197032	0.343718	NLN	http://amigo.geneontology.org/amigo/term/GO:0006111
response to ATP	Gene Ontology	GO:0033198	1	10	0.197032	0.343718	P2RX2	http://amigo.geneontology.org/amigo/term/GO:0033198
positive regulation of monocyte chemotaxis	Gene Ontology	GO:0090026	1	10	0.197032	0.343718	LGMN	http://amigo.geneontology.org/amigo/term/GO:0090026
positive regulation of nitric-oxide synthase activity	Gene Ontology	GO:0051000	1	10	0.197032	0.343718	DHFR	http://amigo.geneontology.org/amigo/term/GO:0051000
immune system process	Gene Ontology	GO:0002376	1	10	0.197032	0.343718	IRF6	http://amigo.geneontology.org/amigo/term/GO:0002376
endoplasmic reticulum-Golgi intermediate compartment membrane	Gene Ontology	GO:0033116	1	10	0.197032	0.343718	LAMP5	http://amigo.geneontology.org/amigo/term/GO:0033116
neuronal action potential propagation	Gene Ontology	GO:0019227	1	10	0.197032	0.343718	CLDN19	http://amigo.geneontology.org/amigo/term/GO:0019227
oxalate transport	Gene Ontology	GO:0019532	1	10	0.197032	0.343718	SLC26A6	http://amigo.geneontology.org/amigo/term/GO:0019532
positive regulation of cell death	Gene Ontology	GO:0010942	1	10	0.197032	0.343718	ACOX2	http://amigo.geneontology.org/amigo/term/GO:0010942
steroid hormone receptor activity	Gene Ontology	GO:0003707	1	10	0.197032	0.343718	ESRRG	http://amigo.geneontology.org/amigo/term/GO:0003707
histone H3-K9 demethylation	Gene Ontology	GO:0033169	1	10	0.197032	0.343718	KDM4C	http://amigo.geneontology.org/amigo/term/GO:0033169
regulation of neural precursor cell proliferation	Gene Ontology	GO:2000177	1	10	0.197032	0.343718	SHCBP1	http://amigo.geneontology.org/amigo/term/GO:2000177
kinetochore assembly	Gene Ontology	GO:0051382	1	10	0.197032	0.343718	CENPE	http://amigo.geneontology.org/amigo/term/GO:0051382
seminiferous tubule development	Gene Ontology	GO:0072520	1	10	0.197032	0.343718	LHCGR	http://amigo.geneontology.org/amigo/term/GO:0072520
palmitoyl-(protein) hydrolase activity	Gene Ontology	GO:0008474	1	10	0.197032	0.343718	ABHD12B	http://amigo.geneontology.org/amigo/term/GO:0008474
oxalate transmembrane transporter activity	Gene Ontology	GO:0019531	1	10	0.197032	0.343718	SLC26A6	http://amigo.geneontology.org/amigo/term/GO:0019531
embryonic hemopoiesis	Gene Ontology	GO:0035162	1	10	0.197032	0.343718	KITLG	http://amigo.geneontology.org/amigo/term/GO:0035162
phospholipid homeostasis	Gene Ontology	GO:0055091	1	10	0.197032	0.343718	HNF4A	http://amigo.geneontology.org/amigo/term/GO:0055091
positive regulation of endocytosis	Gene Ontology	GO:0045807	1	10	0.197032	0.343718	DAB2	http://amigo.geneontology.org/amigo/term/GO:0045807
positive regulation of glycolytic process	Gene Ontology	GO:0045821	1	10	0.197032	0.343718	ENTPD5	http://amigo.geneontology.org/amigo/term/GO:0045821
leukocyte tethering or rolling	Gene Ontology	GO:0050901	1	10	0.197032	0.343718	GCNT1	http://amigo.geneontology.org/amigo/term/GO:0050901
potassium ion homeostasis	Gene Ontology	GO:0055075	1	10	0.197032	0.343718	TFAP2B	http://amigo.geneontology.org/amigo/term/GO:0055075
neuronal cell body membrane	Gene Ontology	GO:0032809	1	10	0.197032	0.343718	KCNC1	http://amigo.geneontology.org/amigo/term/GO:0032809
N-acyltransferase activity	Gene Ontology	GO:0016410	1	10	0.197032	0.343718	CERS6	http://amigo.geneontology.org/amigo/term/GO:0016410
phosphatidic acid biosynthetic process	Gene Ontology	GO:0006654	1	10	0.197032	0.343718	ABHD8	http://amigo.geneontology.org/amigo/term/GO:0006654
regulation of Wnt signaling pathway	Gene Ontology	GO:0030111	1	10	0.197032	0.343718	HNF1A	http://amigo.geneontology.org/amigo/term/GO:0030111
1-acylglycerol-3-phosphate O-acyltransferase activity	Gene Ontology	GO:0003841	1	10	0.197032	0.343718	AGPAT3	http://amigo.geneontology.org/amigo/term/GO:0003841
regulation of smoothened signaling pathway	Gene Ontology	GO:0008589	1	10	0.197032	0.343718	FBXL17	http://amigo.geneontology.org/amigo/term/GO:0008589
apoptotic mitochondrial changes	Gene Ontology	GO:0008637	1	10	0.197032	0.343718	SLC25A4	http://amigo.geneontology.org/amigo/term/GO:0008637
synaptic transmission, GABAergic	Gene Ontology	GO:0051932	1	10	0.197032	0.343718	GABRA3	http://amigo.geneontology.org/amigo/term/GO:0051932
ribonucleoprotein complex	Gene Ontology	GO:1990904	3	75	0.199955	0.348451	IGF2BP1|XRCC5|SECISBP2	http://amigo.geneontology.org/amigo/term/GO:1990904
repressing transcription factor binding	Gene Ontology	GO:0070491	2	40	0.201116	0.349739	ESRRG|ESR2	http://amigo.geneontology.org/amigo/term/GO:0070491
actin cytoskeleton reorganization	Gene Ontology	GO:0031532	2	40	0.201116	0.349739	CLDN19|NPHS2	http://amigo.geneontology.org/amigo/term/GO:0031532
regulation of gene expression	Gene Ontology	GO:0010468	4	114	0.205087	0.352841	IGF2BP1|LHX1|FUT8|ATP1B1	http://amigo.geneontology.org/amigo/term/GO:0010468
regulation of actin cytoskeleton organization	Gene Ontology	GO:0032956	2	41	0.20835	0.352841	FAM107A|ARHGAP44	http://amigo.geneontology.org/amigo/term/GO:0032956
nucleic acid phosphodiester bond hydrolysis	Gene Ontology	GO:0090305	2	41	0.20835	0.352841	POLE|ENPP3	http://amigo.geneontology.org/amigo/term/GO:0090305
intercellular bridge	Gene Ontology	GO:0045171	2	41	0.20835	0.352841	FOXL2|MSRA	http://amigo.geneontology.org/amigo/term/GO:0045171
cell-cell signaling	Gene Ontology	GO:0007267	2	41	0.20835	0.352841	GJB1|LHX1	http://amigo.geneontology.org/amigo/term/GO:0007267
neuron differentiation	Gene Ontology	GO:0030182	3	77	0.210151	0.352841	LHX1|PCSK9|LMX1B	http://amigo.geneontology.org/amigo/term/GO:0030182
transcription factor binding	Gene Ontology	GO:0008134	5	155	0.210231	0.352841	HMGB3|HMGB2|KCTD1|PPARGC1A|CENPF	http://amigo.geneontology.org/amigo/term/GO:0008134
negative regulation of apoptotic process	Gene Ontology	GO:0043066	6	196	0.210889	0.352841	LRP2|MAD2L1|TFAP2B|CAT|DAB2|AMIGO2	http://amigo.geneontology.org/amigo/term/GO:0043066
transferase activity, transferring hexosyl groups	Gene Ontology	GO:0016758	1	11	0.212896	0.352841	B3GALT1	http://amigo.geneontology.org/amigo/term/GO:0016758
respiratory gaseous exchange by respiratory system	Gene Ontology	GO:0007585	1	11	0.212896	0.352841	FUT8	http://amigo.geneontology.org/amigo/term/GO:0007585
retinol dehydrogenase activity	Gene Ontology	GO:0004745	1	11	0.212896	0.352841	AKR1A1	http://amigo.geneontology.org/amigo/term/GO:0004745
lysophospholipase activity	Gene Ontology	GO:0004622	1	11	0.212896	0.352841	ABHD12B	http://amigo.geneontology.org/amigo/term/GO:0004622
lipase activity	Gene Ontology	GO:0016298	1	11	0.212896	0.352841	LIPC	http://amigo.geneontology.org/amigo/term/GO:0016298
vascular endothelial growth factor signaling pathway	Gene Ontology	GO:0038084	1	11	0.212896	0.352841	VEGFA	http://amigo.geneontology.org/amigo/term/GO:0038084
regulation of neurotransmitter secretion	Gene Ontology	GO:0046928	1	11	0.212896	0.352841	CPLX1	http://amigo.geneontology.org/amigo/term/GO:0046928
stereocilium tip	Gene Ontology	GO:0032426	1	11	0.212896	0.352841	HOMER2	http://amigo.geneontology.org/amigo/term/GO:0032426
cysteine-type endopeptidase inhibitor activity involved in apoptotic process	Gene Ontology	GO:0043027	1	11	0.212896	0.352841	TFAP2B	http://amigo.geneontology.org/amigo/term/GO:0043027
response to zinc ion	Gene Ontology	GO:0010043	1	11	0.212896	0.352841	HAAO	http://amigo.geneontology.org/amigo/term/GO:0010043
vinculin binding	Gene Ontology	GO:0017166	1	11	0.212896	0.352841	CORO2B	http://amigo.geneontology.org/amigo/term/GO:0017166
mitotic spindle midzone	Gene Ontology	GO:1990023	1	11	0.212896	0.352841	CENPE	http://amigo.geneontology.org/amigo/term/GO:1990023
GABA-gated chloride ion channel activity	Gene Ontology	GO:0022851	1	11	0.212896	0.352841	GABRA3	http://amigo.geneontology.org/amigo/term/GO:0022851
NLS-bearing protein import into nucleus	Gene Ontology	GO:0006607	1	11	0.212896	0.352841	KPNA2	http://amigo.geneontology.org/amigo/term/GO:0006607
positive regulation of epidermal growth factor receptor signaling pathway	Gene Ontology	GO:0045742	1	11	0.212896	0.352841	AGT	http://amigo.geneontology.org/amigo/term/GO:0045742
glutamine metabolic process	Gene Ontology	GO:0006541	1	11	0.212896	0.352841	NIT2	http://amigo.geneontology.org/amigo/term/GO:0006541
muscle alpha-actinin binding	Gene Ontology	GO:0051371	1	11	0.212896	0.352841	LDB3	http://amigo.geneontology.org/amigo/term/GO:0051371
positive regulation of dendrite extension	Gene Ontology	GO:1903861	1	11	0.212896	0.352841	SYT2	http://amigo.geneontology.org/amigo/term/GO:1903861
plasma membrane tubulation	Gene Ontology	GO:0097320	1	11	0.212896	0.352841	PACSIN1	http://amigo.geneontology.org/amigo/term/GO:0097320
low-density lipoprotein particle receptor binding	Gene Ontology	GO:0050750	1	11	0.212896	0.352841	PCSK9	http://amigo.geneontology.org/amigo/term/GO:0050750
negative regulation of cell-matrix adhesion	Gene Ontology	GO:0001953	1	11	0.212896	0.352841	SEMA3E	http://amigo.geneontology.org/amigo/term/GO:0001953
secondary active sulfate transmembrane transporter activity	Gene Ontology	GO:0008271	1	11	0.212896	0.352841	SLC26A6	http://amigo.geneontology.org/amigo/term/GO:0008271
negative regulation of cell-cell adhesion	Gene Ontology	GO:0022408	1	11	0.212896	0.352841	TNR	http://amigo.geneontology.org/amigo/term/GO:0022408
calcium-mediated signaling using intracellular calcium source	Gene Ontology	GO:0035584	1	11	0.212896	0.352841	HOMER2	http://amigo.geneontology.org/amigo/term/GO:0035584
ubiquitin-specific protease binding	Gene Ontology	GO:1990381	1	11	0.212896	0.352841	PDZD3	http://amigo.geneontology.org/amigo/term/GO:1990381
detection of light stimulus involved in visual perception	Gene Ontology	GO:0050908	1	11	0.212896	0.352841	REEP6	http://amigo.geneontology.org/amigo/term/GO:0050908
oxygen binding	Gene Ontology	GO:0019825	1	11	0.212896	0.352841	NGB	http://amigo.geneontology.org/amigo/term/GO:0019825
cristae formation	Gene Ontology	GO:0042407	1	11	0.212896	0.352841	LETM1	http://amigo.geneontology.org/amigo/term/GO:0042407
animal organ development	Gene Ontology	GO:0048513	1	11	0.212896	0.352841	NRG4	http://amigo.geneontology.org/amigo/term/GO:0048513
regulation of microtubule polymerization or depolymerization	Gene Ontology	GO:0031110	1	11	0.212896	0.352841	STMN1	http://amigo.geneontology.org/amigo/term/GO:0031110
low-density lipoprotein particle binding	Gene Ontology	GO:0030169	1	11	0.212896	0.352841	PCSK9	http://amigo.geneontology.org/amigo/term/GO:0030169
negative regulation of protein localization to cell surface	Gene Ontology	GO:2000009	1	11	0.212896	0.352841	SEMA3A	http://amigo.geneontology.org/amigo/term/GO:2000009
neural retina development	Gene Ontology	GO:0003407	1	11	0.212896	0.352841	TFAP2B	http://amigo.geneontology.org/amigo/term/GO:0003407
endocrine pancreas development	Gene Ontology	GO:0031018	1	11	0.212896	0.352841	HNF1A	http://amigo.geneontology.org/amigo/term/GO:0031018
Cul4A-RING E3 ubiquitin ligase complex	Gene Ontology	GO:0031464	1	11	0.212896	0.352841	DTL	http://amigo.geneontology.org/amigo/term/GO:0031464
cerebellar Purkinje cell differentiation	Gene Ontology	GO:0021702	1	11	0.212896	0.352841	LHX1	http://amigo.geneontology.org/amigo/term/GO:0021702
positive regulation of histone H3-K4 methylation	Gene Ontology	GO:0051571	1	11	0.212896	0.352841	DNMT3B	http://amigo.geneontology.org/amigo/term/GO:0051571
histone methyltransferase complex	Gene Ontology	GO:0035097	1	11	0.212896	0.352841	KDM4C	http://amigo.geneontology.org/amigo/term/GO:0035097
negative regulation of endopeptidase activity	Gene Ontology	GO:0010951	3	78	0.215292	0.355919	SERPINI1|AMBP|TFPI	http://amigo.geneontology.org/amigo/term/GO:0010951
negative regulation of DNA-binding transcription factor activity	Gene Ontology	GO:0043433	2	42	0.215611	0.355919	T|SIGIRR	http://amigo.geneontology.org/amigo/term/GO:0043433
calcium-dependent phospholipid binding	Gene Ontology	GO:0005544	2	42	0.215611	0.355919	SYT10|SYT2	http://amigo.geneontology.org/amigo/term/GO:0005544
late endosome membrane	Gene Ontology	GO:0031902	2	42	0.215611	0.355919	LAMP5|VPS41	http://amigo.geneontology.org/amigo/term/GO:0031902
manganese ion binding	Gene Ontology	GO:0030145	2	43	0.222895	0.366177	LAP3|PEPD	http://amigo.geneontology.org/amigo/term/GO:0030145
negative regulation of translation	Gene Ontology	GO:0017148	2	43	0.222895	0.366177	IGF2BP1|SHMT1	http://amigo.geneontology.org/amigo/term/GO:0017148
GABA-ergic synapse	Gene Ontology	GO:0098982	2	43	0.222895	0.366177	PTPRO|GABRA3	http://amigo.geneontology.org/amigo/term/GO:0098982
protein homotrimerization	Gene Ontology	GO:0070207	1	12	0.228447	0.366177	CLYBL	http://amigo.geneontology.org/amigo/term/GO:0070207
calcium ion import across plasma membrane	Gene Ontology	GO:0098703	1	12	0.228447	0.366177	TRPV3	http://amigo.geneontology.org/amigo/term/GO:0098703
dendrite self-avoidance	Gene Ontology	GO:0070593	1	12	0.228447	0.366177	CNTN6	http://amigo.geneontology.org/amigo/term/GO:0070593
S-adenosyl-L-methionine binding	Gene Ontology	GO:1904047	1	12	0.228447	0.366177	PRMT8	http://amigo.geneontology.org/amigo/term/GO:1904047
core promoter sequence-specific DNA binding	Gene Ontology	GO:0001046	1	12	0.228447	0.366177	HNF4A	http://amigo.geneontology.org/amigo/term/GO:0001046
vesicle transport along microtubule	Gene Ontology	GO:0047496	1	12	0.228447	0.366177	DYNC1I1	http://amigo.geneontology.org/amigo/term/GO:0047496
dynein complex binding	Gene Ontology	GO:0070840	1	12	0.228447	0.366177	CENPF	http://amigo.geneontology.org/amigo/term/GO:0070840
regulation of cytoskeleton organization	Gene Ontology	GO:0051493	1	12	0.228447	0.366177	STMN1	http://amigo.geneontology.org/amigo/term/GO:0051493
cellular response to hepatocyte growth factor stimulus	Gene Ontology	GO:0035729	1	12	0.228447	0.366177	LGMN	http://amigo.geneontology.org/amigo/term/GO:0035729
osteoblast development	Gene Ontology	GO:0002076	1	12	0.228447	0.366177	PTH1R	http://amigo.geneontology.org/amigo/term/GO:0002076
eating behavior	Gene Ontology	GO:0042755	1	12	0.228447	0.366177	CCK	http://amigo.geneontology.org/amigo/term/GO:0042755
glycogen biosynthetic process	Gene Ontology	GO:0005978	1	12	0.228447	0.366177	GYG2	http://amigo.geneontology.org/amigo/term/GO:0005978
epithelial tube branching involved in lung morphogenesis	Gene Ontology	GO:0060441	1	12	0.228447	0.366177	HHIP	http://amigo.geneontology.org/amigo/term/GO:0060441
neuron projection terminus	Gene Ontology	GO:0044306	1	12	0.228447	0.366177	MME	http://amigo.geneontology.org/amigo/term/GO:0044306
clathrin adaptor activity	Gene Ontology	GO:0035615	1	12	0.228447	0.366177	DAB2	http://amigo.geneontology.org/amigo/term/GO:0035615
negative regulation of protein localization to plasma membrane	Gene Ontology	GO:1903077	1	12	0.228447	0.366177	DAB2	http://amigo.geneontology.org/amigo/term/GO:1903077
myofibril assembly	Gene Ontology	GO:0030239	1	12	0.228447	0.366177	TMOD1	http://amigo.geneontology.org/amigo/term/GO:0030239
regulation of myelination	Gene Ontology	GO:0031641	1	12	0.228447	0.366177	NCMAP	http://amigo.geneontology.org/amigo/term/GO:0031641
ribosomal small subunit binding	Gene Ontology	GO:0043024	1	12	0.228447	0.366177	UNG	http://amigo.geneontology.org/amigo/term/GO:0043024
cellular response to cytokine stimulus	Gene Ontology	GO:0071345	1	12	0.228447	0.366177	MME	http://amigo.geneontology.org/amigo/term/GO:0071345
TORC2 complex	Gene Ontology	GO:0031932	1	12	0.228447	0.366177	PRR5	http://amigo.geneontology.org/amigo/term/GO:0031932
dynein heavy chain binding	Gene Ontology	GO:0045504	1	12	0.228447	0.366177	DYNC1I1	http://amigo.geneontology.org/amigo/term/GO:0045504
mitochondrial calcium ion homeostasis	Gene Ontology	GO:0051560	1	12	0.228447	0.366177	LETM1	http://amigo.geneontology.org/amigo/term/GO:0051560
calcium ion homeostasis	Gene Ontology	GO:0055074	1	12	0.228447	0.366177	TFAP2B	http://amigo.geneontology.org/amigo/term/GO:0055074
isotype switching	Gene Ontology	GO:0045190	1	12	0.228447	0.366177	UNG	http://amigo.geneontology.org/amigo/term/GO:0045190
cellular response to prostaglandin E stimulus	Gene Ontology	GO:0071380	1	12	0.228447	0.366177	P2RY4	http://amigo.geneontology.org/amigo/term/GO:0071380
stress fiber	Gene Ontology	GO:0001725	2	44	0.230197	0.367561	FAM107A|LDB3	http://amigo.geneontology.org/amigo/term/GO:0001725
vasculogenesis	Gene Ontology	GO:0001570	2	44	0.230197	0.367561	FOXM1|T	http://amigo.geneontology.org/amigo/term/GO:0001570
spindle	Gene Ontology	GO:0005819	2	44	0.230197	0.367561	TTK|INCENP	http://amigo.geneontology.org/amigo/term/GO:0005819
positive regulation of transcription by RNA polymerase II	Gene Ontology	GO:0045944	19	779	0.23303	0.371727	HOXC9|DPF3|ESRRG|HOXD9|FOXM1|LHX1|HMGB3|HMGB2|HNF4G|TFAP2B|HNF4A|PPARGC1A|LMX1B|HNF1A|SALL1|T|GLIS3|FOXL2|IRF6	http://amigo.geneontology.org/amigo/term/GO:0045944
Schaffer collateral - CA1 synapse	Gene Ontology	GO:0098685	2	45	0.237514	0.377429	CPLX1|TNR	http://amigo.geneontology.org/amigo/term/GO:0098685
peptidyl-threonine phosphorylation	Gene Ontology	GO:0018107	2	45	0.237514	0.377429	TTK|STK39	http://amigo.geneontology.org/amigo/term/GO:0018107
cell chemotaxis	Gene Ontology	GO:0060326	2	45	0.237514	0.377429	HMGB2|CXCL14	http://amigo.geneontology.org/amigo/term/GO:0060326
nBAF complex	Gene Ontology	GO:0071565	1	13	0.243691	0.377482	DPF3	http://amigo.geneontology.org/amigo/term/GO:0071565
actin filament-based movement	Gene Ontology	GO:0030048	1	13	0.243691	0.377482	MYO7A	http://amigo.geneontology.org/amigo/term/GO:0030048
5'-nucleotidase activity	Gene Ontology	GO:0008253	1	13	0.243691	0.377482	NT5C1A	http://amigo.geneontology.org/amigo/term/GO:0008253
negative regulation of apoptotic signaling pathway	Gene Ontology	GO:2001234	1	13	0.243691	0.377482	CTH	http://amigo.geneontology.org/amigo/term/GO:2001234
tropomyosin binding	Gene Ontology	GO:0005523	1	13	0.243691	0.377482	TMOD1	http://amigo.geneontology.org/amigo/term/GO:0005523
gastrulation with mouth forming second	Gene Ontology	GO:0001702	1	13	0.243691	0.377482	LHX1	http://amigo.geneontology.org/amigo/term/GO:0001702
nucleotidyltransferase activity	Gene Ontology	GO:0016779	1	13	0.243691	0.377482	NUDT5	http://amigo.geneontology.org/amigo/term/GO:0016779
insulin-like growth factor binding	Gene Ontology	GO:0005520	1	13	0.243691	0.377482	ESM1	http://amigo.geneontology.org/amigo/term/GO:0005520
pattern specification process	Gene Ontology	GO:0007389	1	13	0.243691	0.377482	LHX1	http://amigo.geneontology.org/amigo/term/GO:0007389
hydrogen peroxide catabolic process	Gene Ontology	GO:0042744	1	13	0.243691	0.377482	CAT	http://amigo.geneontology.org/amigo/term/GO:0042744
glycogen metabolic process	Gene Ontology	GO:0005977	1	13	0.243691	0.377482	SLC37A4	http://amigo.geneontology.org/amigo/term/GO:0005977
lysine-acetylated histone binding	Gene Ontology	GO:0070577	1	13	0.243691	0.377482	MLLT3	http://amigo.geneontology.org/amigo/term/GO:0070577
3'-UTR-mediated mRNA destabilization	Gene Ontology	GO:0061158	1	13	0.243691	0.377482	DND1	http://amigo.geneontology.org/amigo/term/GO:0061158
embryonic digestive tract development	Gene Ontology	GO:0048566	1	13	0.243691	0.377482	SALL1	http://amigo.geneontology.org/amigo/term/GO:0048566
post-anal tail morphogenesis	Gene Ontology	GO:0036342	1	13	0.243691	0.377482	T	http://amigo.geneontology.org/amigo/term/GO:0036342
vascular endothelial growth factor receptor signaling pathway	Gene Ontology	GO:0048010	1	13	0.243691	0.377482	VEGFA	http://amigo.geneontology.org/amigo/term/GO:0048010
positive regulation of Ras protein signal transduction	Gene Ontology	GO:0046579	1	13	0.243691	0.377482	KITLG	http://amigo.geneontology.org/amigo/term/GO:0046579
mRNA catabolic process	Gene Ontology	GO:0006402	1	13	0.243691	0.377482	NUDT12	http://amigo.geneontology.org/amigo/term/GO:0006402
acetylgalactosaminyltransferase activity	Gene Ontology	GO:0008376	1	13	0.243691	0.377482	B3GALT1	http://amigo.geneontology.org/amigo/term/GO:0008376
ventricular system development	Gene Ontology	GO:0021591	1	13	0.243691	0.377482	CENPF	http://amigo.geneontology.org/amigo/term/GO:0021591
activation of innate immune response	Gene Ontology	GO:0002218	1	13	0.243691	0.377482	XRCC5	http://amigo.geneontology.org/amigo/term/GO:0002218
intracellular transport	Gene Ontology	GO:0046907	1	13	0.243691	0.377482	SPIRE2	http://amigo.geneontology.org/amigo/term/GO:0046907
focal adhesion assembly	Gene Ontology	GO:0048041	1	13	0.243691	0.377482	CORO2B	http://amigo.geneontology.org/amigo/term/GO:0048041
positive regulation of ubiquitin-protein transferase activity	Gene Ontology	GO:0051443	1	13	0.243691	0.377482	ARRDC3	http://amigo.geneontology.org/amigo/term/GO:0051443
integral component of postsynaptic specialization membrane	Gene Ontology	GO:0099060	1	13	0.243691	0.377482	GABRA3	http://amigo.geneontology.org/amigo/term/GO:0099060
integral component of mitochondrial outer membrane	Gene Ontology	GO:0031307	1	13	0.243691	0.377482	MGARP	http://amigo.geneontology.org/amigo/term/GO:0031307
RNA polymerase II activating transcription factor binding	Gene Ontology	GO:0001102	2	46	0.244843	0.37856	HNF4A|T	http://amigo.geneontology.org/amigo/term/GO:0001102
mitochondrion organization	Gene Ontology	GO:0007005	2	46	0.244843	0.37856	FXN|PPARGC1A	http://amigo.geneontology.org/amigo/term/GO:0007005
positive regulation of cell migration	Gene Ontology	GO:0030335	4	124	0.247046	0.381611	SEMA3A|FAM107A|SEMA3E|DAB2	http://amigo.geneontology.org/amigo/term/GO:0030335
nuclear envelope	Gene Ontology	GO:0005635	3	85	0.251934	0.383734	CENPF|GOLT1A|AGPAT3	http://amigo.geneontology.org/amigo/term/GO:0005635
visual perception	Gene Ontology	GO:0007601	3	85	0.251934	0.383734	CNGB3|MYO7A|MUC1	http://amigo.geneontology.org/amigo/term/GO:0007601
growth cone	Gene Ontology	GO:0030426	2	47	0.252181	0.383734	IGF2BP1|UNC5C	http://amigo.geneontology.org/amigo/term/GO:0030426
protein tyrosine phosphatase activity	Gene Ontology	GO:0004725	3	86	0.257245	0.383734	PTPRO|PTPRU|FRMPD2	http://amigo.geneontology.org/amigo/term/GO:0004725
regulation of heart rate	Gene Ontology	GO:0002027	1	14	0.258635	0.383734	SEMA3A	http://amigo.geneontology.org/amigo/term/GO:0002027
nuclear localization sequence binding	Gene Ontology	GO:0008139	1	14	0.258635	0.383734	KPNA2	http://amigo.geneontology.org/amigo/term/GO:0008139
glutathione peroxidase activity	Gene Ontology	GO:0004602	1	14	0.258635	0.383734	GSTK1	http://amigo.geneontology.org/amigo/term/GO:0004602
cell development	Gene Ontology	GO:0048468	1	14	0.258635	0.383734	IRF6	http://amigo.geneontology.org/amigo/term/GO:0048468
L-ascorbic acid binding	Gene Ontology	GO:0031418	1	14	0.258635	0.383734	P3H2	http://amigo.geneontology.org/amigo/term/GO:0031418
hydrolase activity, hydrolyzing O-glycosyl compounds	Gene Ontology	GO:0004553	1	14	0.258635	0.383734	SI	http://amigo.geneontology.org/amigo/term/GO:0004553
nuclear import signal receptor activity	Gene Ontology	GO:0061608	1	14	0.258635	0.383734	KPNA2	http://amigo.geneontology.org/amigo/term/GO:0061608
bicarbonate transmembrane transporter activity	Gene Ontology	GO:0015106	1	14	0.258635	0.383734	SLC26A6	http://amigo.geneontology.org/amigo/term/GO:0015106
plasma membrane raft	Gene Ontology	GO:0044853	1	14	0.258635	0.383734	MAL	http://amigo.geneontology.org/amigo/term/GO:0044853
transferase activity, transferring acyl groups	Gene Ontology	GO:0016746	1	14	0.258635	0.383734	AGPAT3	http://amigo.geneontology.org/amigo/term/GO:0016746
calcium ion import	Gene Ontology	GO:0070509	1	14	0.258635	0.383734	TRPC4	http://amigo.geneontology.org/amigo/term/GO:0070509
negative regulation of insulin receptor signaling pathway	Gene Ontology	GO:0046627	1	14	0.258635	0.383734	GRB14	http://amigo.geneontology.org/amigo/term/GO:0046627
cellular response to virus	Gene Ontology	GO:0098586	1	14	0.258635	0.383734	VWCE	http://amigo.geneontology.org/amigo/term/GO:0098586
anion:anion antiporter activity	Gene Ontology	GO:0015301	1	14	0.258635	0.383734	SLC26A6	http://amigo.geneontology.org/amigo/term/GO:0015301
sterol biosynthetic process	Gene Ontology	GO:0016126	1	14	0.258635	0.383734	SQLE	http://amigo.geneontology.org/amigo/term/GO:0016126
anterograde axonal transport	Gene Ontology	GO:0008089	1	14	0.258635	0.383734	MGARP	http://amigo.geneontology.org/amigo/term/GO:0008089
heterochromatin	Gene Ontology	GO:0000792	1	14	0.258635	0.383734	SALL1	http://amigo.geneontology.org/amigo/term/GO:0000792
determination of adult lifespan	Gene Ontology	GO:0008340	1	14	0.258635	0.383734	TFCP2L1	http://amigo.geneontology.org/amigo/term/GO:0008340
protein localization to membrane	Gene Ontology	GO:0072657	1	14	0.258635	0.383734	PACSIN1	http://amigo.geneontology.org/amigo/term/GO:0072657
anterior/posterior axis specification	Gene Ontology	GO:0009948	1	14	0.258635	0.383734	LHX1	http://amigo.geneontology.org/amigo/term/GO:0009948
steroid hormone mediated signaling pathway	Gene Ontology	GO:0043401	1	14	0.258635	0.383734	ESRRG	http://amigo.geneontology.org/amigo/term/GO:0043401
Rac guanyl-nucleotide exchange factor activity	Gene Ontology	GO:0030676	1	14	0.258635	0.383734	ECT2	http://amigo.geneontology.org/amigo/term/GO:0030676
positive regulation of receptor internalization	Gene Ontology	GO:0002092	1	14	0.258635	0.383734	PCSK9	http://amigo.geneontology.org/amigo/term/GO:0002092
calcium channel complex	Gene Ontology	GO:0034704	1	14	0.258635	0.383734	TRPC4	http://amigo.geneontology.org/amigo/term/GO:0034704
long-chain fatty acid metabolic process	Gene Ontology	GO:0001676	1	14	0.258635	0.383734	ACAD9	http://amigo.geneontology.org/amigo/term/GO:0001676
synaptic vesicle priming	Gene Ontology	GO:0016082	1	14	0.258635	0.383734	UNC13C	http://amigo.geneontology.org/amigo/term/GO:0016082
sarcomere	Gene Ontology	GO:0030017	1	14	0.258635	0.383734	TMOD1	http://amigo.geneontology.org/amigo/term/GO:0030017
positive regulation of p38MAPK cascade	Gene Ontology	GO:1900745	1	14	0.258635	0.383734	XDH	http://amigo.geneontology.org/amigo/term/GO:1900745
negative regulation of myoblast differentiation	Gene Ontology	GO:0045662	1	14	0.258635	0.383734	CXCL14	http://amigo.geneontology.org/amigo/term/GO:0045662
negative regulation of fibroblast growth factor receptor signaling pathway	Gene Ontology	GO:0040037	1	14	0.258635	0.383734	SHISA2	http://amigo.geneontology.org/amigo/term/GO:0040037
temperature homeostasis	Gene Ontology	GO:0001659	1	14	0.258635	0.383734	ARRDC3	http://amigo.geneontology.org/amigo/term/GO:0001659
G-protein beta-subunit binding	Gene Ontology	GO:0031681	1	14	0.258635	0.383734	GNG4	http://amigo.geneontology.org/amigo/term/GO:0031681
negative regulation of signaling receptor activity	Gene Ontology	GO:2000272	1	14	0.258635	0.383734	PCSK9	http://amigo.geneontology.org/amigo/term/GO:2000272
glutamate receptor activity	Gene Ontology	GO:0008066	1	14	0.258635	0.383734	GRM4	http://amigo.geneontology.org/amigo/term/GO:0008066
aorta development	Gene Ontology	GO:0035904	1	14	0.258635	0.383734	LRP2	http://amigo.geneontology.org/amigo/term/GO:0035904
regulation of cytokine production	Gene Ontology	GO:0001817	1	14	0.258635	0.383734	HHLA2	http://amigo.geneontology.org/amigo/term/GO:0001817
regulation of reactive oxygen species metabolic process	Gene Ontology	GO:2000377	1	14	0.258635	0.383734	FOXM1	http://amigo.geneontology.org/amigo/term/GO:2000377
circadian regulation of gene expression	Gene Ontology	GO:0032922	2	48	0.259523	0.383734	USP2|PPARGC1A	http://amigo.geneontology.org/amigo/term/GO:0032922
sarcolemma	Gene Ontology	GO:0042383	2	48	0.259523	0.383734	TMOD1|ATP1A1	http://amigo.geneontology.org/amigo/term/GO:0042383
lipid droplet	Gene Ontology	GO:0005811	2	48	0.259523	0.383734	NSDHL|SDR16C5	http://amigo.geneontology.org/amigo/term/GO:0005811
PDZ domain binding	Gene Ontology	GO:0030165	2	48	0.259523	0.383734	PDZK1|LNX1	http://amigo.geneontology.org/amigo/term/GO:0030165
positive regulation of neuron differentiation	Gene Ontology	GO:0045666	2	49	0.266868	0.393892	BRINP3|ECT2	http://amigo.geneontology.org/amigo/term/GO:0045666
multicellular organism development	Gene Ontology	GO:0007275	5	172	0.272338	0.395618	GATM|HOXB8|HOXD8|CDH22|PPDPF	http://amigo.geneontology.org/amigo/term/GO:0007275
olfactory bulb development	Gene Ontology	GO:0021772	1	15	0.273284	0.395618	SEMA3A	http://amigo.geneontology.org/amigo/term/GO:0021772
regulation of synaptic transmission, glutamatergic	Gene Ontology	GO:0051966	1	15	0.273284	0.395618	GRM4	http://amigo.geneontology.org/amigo/term/GO:0051966
cell-cell adhesion mediator activity	Gene Ontology	GO:0098632	1	15	0.273284	0.395618	CNTN6	http://amigo.geneontology.org/amigo/term/GO:0098632
negative regulation of neuron death	Gene Ontology	GO:1901215	1	15	0.273284	0.395618	PM20D1	http://amigo.geneontology.org/amigo/term/GO:1901215
DNA-directed DNA polymerase activity	Gene Ontology	GO:0003887	1	15	0.273284	0.395618	POLE	http://amigo.geneontology.org/amigo/term/GO:0003887
transcription elongation factor complex	Gene Ontology	GO:0008023	1	15	0.273284	0.395618	MLLT3	http://amigo.geneontology.org/amigo/term/GO:0008023
voltage-gated sodium channel complex	Gene Ontology	GO:0001518	1	15	0.273284	0.395618	SCN2B	http://amigo.geneontology.org/amigo/term/GO:0001518
T cell costimulation	Gene Ontology	GO:0031295	1	15	0.273284	0.395618	HHLA2	http://amigo.geneontology.org/amigo/term/GO:0031295
melanocyte differentiation	Gene Ontology	GO:0030318	1	15	0.273284	0.395618	OCA2	http://amigo.geneontology.org/amigo/term/GO:0030318
integral component of nuclear inner membrane	Gene Ontology	GO:0005639	1	15	0.273284	0.395618	P2RX2	http://amigo.geneontology.org/amigo/term/GO:0005639
site of DNA damage	Gene Ontology	GO:0090734	1	15	0.273284	0.395618	XRCC5	http://amigo.geneontology.org/amigo/term/GO:0090734
phospholipase activity	Gene Ontology	GO:0004620	1	15	0.273284	0.395618	LIPC	http://amigo.geneontology.org/amigo/term/GO:0004620
protein N-linked glycosylation via asparagine	Gene Ontology	GO:0018279	1	15	0.273284	0.395618	FUT8	http://amigo.geneontology.org/amigo/term/GO:0018279
protein targeting to vacuole	Gene Ontology	GO:0006623	1	15	0.273284	0.395618	VPS41	http://amigo.geneontology.org/amigo/term/GO:0006623
inositol phosphate dephosphorylation	Gene Ontology	GO:0046855	1	15	0.273284	0.395618	BPNT1	http://amigo.geneontology.org/amigo/term/GO:0046855
regulation of cell differentiation	Gene Ontology	GO:0045595	1	15	0.273284	0.395618	TFAP2B	http://amigo.geneontology.org/amigo/term/GO:0045595
positive regulation of G2/M transition of mitotic cell cycle	Gene Ontology	GO:0010971	1	15	0.273284	0.395618	DTL	http://amigo.geneontology.org/amigo/term/GO:0010971
neuroblast proliferation	Gene Ontology	GO:0007405	1	15	0.273284	0.395618	HHIP	http://amigo.geneontology.org/amigo/term/GO:0007405
apical junction complex	Gene Ontology	GO:0043296	1	15	0.273284	0.395618	PDZD3	http://amigo.geneontology.org/amigo/term/GO:0043296
cerebellum development	Gene Ontology	GO:0021549	1	15	0.273284	0.395618	LHX1	http://amigo.geneontology.org/amigo/term/GO:0021549
carboxylic ester hydrolase activity	Gene Ontology	GO:0052689	1	15	0.273284	0.395618	ABHD8	http://amigo.geneontology.org/amigo/term/GO:0052689
neuromuscular junction	Gene Ontology	GO:0031594	2	50	0.274213	0.395926	DLGAP3|UNC13C	http://amigo.geneontology.org/amigo/term/GO:0031594
positive regulation of DNA-binding transcription factor activity	Gene Ontology	GO:0051091	2	50	0.274213	0.395926	ESR2|PPARGC1A	http://amigo.geneontology.org/amigo/term/GO:0051091
lung development	Gene Ontology	GO:0030324	2	50	0.274213	0.395926	SLC23A1|CCBE1	http://amigo.geneontology.org/amigo/term/GO:0030324
membrane	Gene Ontology	GO:0016020	11	438	0.275711	0.397744	GCNT1|SLC44A5|TFCP2L1|PON2|VEGFA|ABCC8|CORO2B|DLK1|TRABD2B|ABHD12B|ABCC2	http://amigo.geneontology.org/amigo/term/GO:0016020
protein localization to plasma membrane	Gene Ontology	GO:0072659	3	90	0.278628	0.401253	ATP1B1|PDZD3|PDZK1	http://amigo.geneontology.org/amigo/term/GO:0072659
membrane raft	Gene Ontology	GO:0045121	3	90	0.278628	0.401253	MME|NPHS2|TNR	http://amigo.geneontology.org/amigo/term/GO:0045121
nucleoside diphosphate phosphorylation	Gene Ontology	GO:0006165	1	16	0.287644	0.406129	NME7	http://amigo.geneontology.org/amigo/term/GO:0006165
phospholipase A2 activity	Gene Ontology	GO:0004623	1	16	0.287644	0.406129	PLA2G12B	http://amigo.geneontology.org/amigo/term/GO:0004623
positive regulation of DNA binding	Gene Ontology	GO:0043388	1	16	0.287644	0.406129	HMGB2	http://amigo.geneontology.org/amigo/term/GO:0043388
androgen receptor binding	Gene Ontology	GO:0050681	1	16	0.287644	0.406129	KDM4C	http://amigo.geneontology.org/amigo/term/GO:0050681
gap junction channel activity	Gene Ontology	GO:0005243	1	16	0.287644	0.406129	GJB1	http://amigo.geneontology.org/amigo/term/GO:0005243
chloride channel complex	Gene Ontology	GO:0034707	1	16	0.287644	0.406129	CLIC5	http://amigo.geneontology.org/amigo/term/GO:0034707
connexin complex	Gene Ontology	GO:0005922	1	16	0.287644	0.406129	GJB1	http://amigo.geneontology.org/amigo/term/GO:0005922
spinal cord motor neuron differentiation	Gene Ontology	GO:0021522	1	16	0.287644	0.406129	LHX1	http://amigo.geneontology.org/amigo/term/GO:0021522
negative regulation of smoothened signaling pathway	Gene Ontology	GO:0045879	1	16	0.287644	0.406129	HHIP	http://amigo.geneontology.org/amigo/term/GO:0045879
positive regulation of reactive oxygen species metabolic process	Gene Ontology	GO:2000379	1	16	0.287644	0.406129	XDH	http://amigo.geneontology.org/amigo/term/GO:2000379
GTP-Rho binding	Gene Ontology	GO:0017049	1	16	0.287644	0.406129	STXBP6	http://amigo.geneontology.org/amigo/term/GO:0017049
cellular response to amyloid-beta	Gene Ontology	GO:1904646	1	16	0.287644	0.406129	LGMN	http://amigo.geneontology.org/amigo/term/GO:1904646
voltage-gated ion channel activity	Gene Ontology	GO:0005244	1	16	0.287644	0.406129	CLIC5	http://amigo.geneontology.org/amigo/term/GO:0005244
antimicrobial humoral immune response mediated by antimicrobial peptide	Gene Ontology	GO:0061844	1	16	0.287644	0.406129	CXCL14	http://amigo.geneontology.org/amigo/term/GO:0061844
postsynaptic density membrane	Gene Ontology	GO:0098839	1	16	0.287644	0.406129	CACNG4	http://amigo.geneontology.org/amigo/term/GO:0098839
arachidonic acid secretion	Gene Ontology	GO:0050482	1	16	0.287644	0.406129	PLA2G12B	http://amigo.geneontology.org/amigo/term/GO:0050482
negative regulation of mitotic cell cycle	Gene Ontology	GO:0045930	1	16	0.287644	0.406129	BRINP3	http://amigo.geneontology.org/amigo/term/GO:0045930
myofibril	Gene Ontology	GO:0030016	1	16	0.287644	0.406129	TMOD1	http://amigo.geneontology.org/amigo/term/GO:0030016
podosome	Gene Ontology	GO:0002102	1	16	0.287644	0.406129	SCIN	http://amigo.geneontology.org/amigo/term/GO:0002102
ATPase activator activity	Gene Ontology	GO:0001671	1	16	0.287644	0.406129	ATP1B1	http://amigo.geneontology.org/amigo/term/GO:0001671
positive regulation of focal adhesion assembly	Gene Ontology	GO:0051894	1	16	0.287644	0.406129	VEGFA	http://amigo.geneontology.org/amigo/term/GO:0051894
cardiac epithelial to mesenchymal transition	Gene Ontology	GO:0060317	1	16	0.287644	0.406129	OLFM1	http://amigo.geneontology.org/amigo/term/GO:0060317
transcription by RNA polymerase II	Gene Ontology	GO:0006366	2	52	0.288888	0.406846	LHX1|TFAP2B	http://amigo.geneontology.org/amigo/term/GO:0006366
transforming growth factor beta receptor signaling pathway	Gene Ontology	GO:0007179	2	52	0.288888	0.406846	BAMBI|FUT8	http://amigo.geneontology.org/amigo/term/GO:0007179
integrin-mediated signaling pathway	Gene Ontology	GO:0007229	2	52	0.288888	0.406846	CDH17|FUT8	http://amigo.geneontology.org/amigo/term/GO:0007229
growth factor activity	Gene Ontology	GO:0008083	3	93	0.294774	0.414783	INHA|KITLG|VEGFA	http://amigo.geneontology.org/amigo/term/GO:0008083
protein transport	Gene Ontology	GO:0015031	3	94	0.30017	0.415743	LRP2|CENPF|ARRDC3	http://amigo.geneontology.org/amigo/term/GO:0015031
GABA-A receptor complex	Gene Ontology	GO:1902711	1	17	0.301721	0.415743	GABRA3	http://amigo.geneontology.org/amigo/term/GO:1902711
regulation of metabolic process	Gene Ontology	GO:0019222	1	17	0.301721	0.415743	LPAR3	http://amigo.geneontology.org/amigo/term/GO:0019222
cyclin binding	Gene Ontology	GO:0030332	1	17	0.301721	0.415743	USP2	http://amigo.geneontology.org/amigo/term/GO:0030332
nucleoside diphosphate kinase activity	Gene Ontology	GO:0004550	1	17	0.301721	0.415743	NME7	http://amigo.geneontology.org/amigo/term/GO:0004550
digestive tract development	Gene Ontology	GO:0048565	1	17	0.301721	0.415743	COBL	http://amigo.geneontology.org/amigo/term/GO:0048565
negative regulation of epithelial to mesenchymal transition	Gene Ontology	GO:0010719	1	17	0.301721	0.415743	PBLD	http://amigo.geneontology.org/amigo/term/GO:0010719
sensory perception of smell	Gene Ontology	GO:0007608	1	17	0.301721	0.415743	SYT10	http://amigo.geneontology.org/amigo/term/GO:0007608
embryo development ending in birth or egg hatching	Gene Ontology	GO:0009792	1	17	0.301721	0.415743	FXN	http://amigo.geneontology.org/amigo/term/GO:0009792
cholesterol biosynthetic process	Gene Ontology	GO:0006695	1	17	0.301721	0.415743	HSD17B7	http://amigo.geneontology.org/amigo/term/GO:0006695
positive regulation of transforming growth factor beta receptor signaling pathway	Gene Ontology	GO:0030511	1	17	0.301721	0.415743	DAB2	http://amigo.geneontology.org/amigo/term/GO:0030511
gamma-aminobutyric acid signaling pathway	Gene Ontology	GO:0007214	1	17	0.301721	0.415743	GABRA3	http://amigo.geneontology.org/amigo/term/GO:0007214
Golgi to plasma membrane transport	Gene Ontology	GO:0006893	1	17	0.301721	0.415743	STXBP6	http://amigo.geneontology.org/amigo/term/GO:0006893
neuromuscular synaptic transmission	Gene Ontology	GO:0007274	1	17	0.301721	0.415743	P2RX2	http://amigo.geneontology.org/amigo/term/GO:0007274
embryonic pattern specification	Gene Ontology	GO:0009880	1	17	0.301721	0.415743	LHX1	http://amigo.geneontology.org/amigo/term/GO:0009880
positive regulation of extrinsic apoptotic signaling pathway	Gene Ontology	GO:2001238	1	17	0.301721	0.415743	AGT	http://amigo.geneontology.org/amigo/term/GO:2001238
pancreas development	Gene Ontology	GO:0031016	1	17	0.301721	0.415743	HNF1A	http://amigo.geneontology.org/amigo/term/GO:0031016
negative regulation of stress fiber assembly	Gene Ontology	GO:0051497	1	17	0.301721	0.415743	CORO2B	http://amigo.geneontology.org/amigo/term/GO:0051497
cardiac muscle contraction	Gene Ontology	GO:0060048	1	17	0.301721	0.415743	ATP1B1	http://amigo.geneontology.org/amigo/term/GO:0060048
neuropeptide hormone activity	Gene Ontology	GO:0005184	1	17	0.301721	0.415743	CCK	http://amigo.geneontology.org/amigo/term/GO:0005184
rough endoplasmic reticulum	Gene Ontology	GO:0005791	1	17	0.301721	0.415743	HGFAC	http://amigo.geneontology.org/amigo/term/GO:0005791
adrenal gland development	Gene Ontology	GO:0030325	1	17	0.301721	0.415743	SALL1	http://amigo.geneontology.org/amigo/term/GO:0030325
positive regulation of interferon-beta production	Gene Ontology	GO:0032728	1	17	0.301721	0.415743	HMGB2	http://amigo.geneontology.org/amigo/term/GO:0032728
GABA-A receptor activity	Gene Ontology	GO:0004890	1	17	0.301721	0.415743	GABRA3	http://amigo.geneontology.org/amigo/term/GO:0004890
cytokine production	Gene Ontology	GO:0001816	1	17	0.301721	0.415743	SLC37A4	http://amigo.geneontology.org/amigo/term/GO:0001816
post-embryonic development	Gene Ontology	GO:0009791	2	55	0.310828	0.426608	LHX1|ALDH5A1	http://amigo.geneontology.org/amigo/term/GO:0009791
cell motility	Gene Ontology	GO:0048870	1	18	0.31552	0.426608	FAM84A	http://amigo.geneontology.org/amigo/term/GO:0048870
positive regulation of vascular endothelial growth factor production	Gene Ontology	GO:0010575	1	18	0.31552	0.426608	CCBE1	http://amigo.geneontology.org/amigo/term/GO:0010575
membrane fusion	Gene Ontology	GO:0061025	1	18	0.31552	0.426608	UBXN2A	http://amigo.geneontology.org/amigo/term/GO:0061025
protein disulfide oxidoreductase activity	Gene Ontology	GO:0015035	1	18	0.31552	0.426608	GSTK1	http://amigo.geneontology.org/amigo/term/GO:0015035
positive regulation of cell division	Gene Ontology	GO:0051781	1	18	0.31552	0.426608	VEGFA	http://amigo.geneontology.org/amigo/term/GO:0051781
pituitary gland development	Gene Ontology	GO:0021983	1	18	0.31552	0.426608	SALL1	http://amigo.geneontology.org/amigo/term/GO:0021983
RNA polymerase II core promoter sequence-specific DNA binding	Gene Ontology	GO:0000979	1	18	0.31552	0.426608	TFAP2B	http://amigo.geneontology.org/amigo/term/GO:0000979
neuropeptide binding	Gene Ontology	GO:0042923	1	18	0.31552	0.426608	GPR149	http://amigo.geneontology.org/amigo/term/GO:0042923
cellular response to gamma radiation	Gene Ontology	GO:0071480	1	18	0.31552	0.426608	XRCC5	http://amigo.geneontology.org/amigo/term/GO:0071480
methylation	Gene Ontology	GO:0032259	1	18	0.31552	0.426608	MTR	http://amigo.geneontology.org/amigo/term/GO:0032259
telomeric DNA binding	Gene Ontology	GO:0042162	1	18	0.31552	0.426608	XRCC5	http://amigo.geneontology.org/amigo/term/GO:0042162
AMPA glutamate receptor complex	Gene Ontology	GO:0032281	1	18	0.31552	0.426608	CACNG4	http://amigo.geneontology.org/amigo/term/GO:0032281
enzyme regulator activity	Gene Ontology	GO:0030234	1	18	0.31552	0.426608	RGN	http://amigo.geneontology.org/amigo/term/GO:0030234
cellular response to ionizing radiation	Gene Ontology	GO:0071479	1	18	0.31552	0.426608	ECT2	http://amigo.geneontology.org/amigo/term/GO:0071479
cell projection assembly	Gene Ontology	GO:0030031	1	18	0.31552	0.426608	SCIN	http://amigo.geneontology.org/amigo/term/GO:0030031
zymogen activation	Gene Ontology	GO:0031638	1	18	0.31552	0.426608	HGFAC	http://amigo.geneontology.org/amigo/term/GO:0031638
chemokine activity	Gene Ontology	GO:0008009	1	18	0.31552	0.426608	CXCL14	http://amigo.geneontology.org/amigo/term/GO:0008009
positive regulation of myoblast differentiation	Gene Ontology	GO:0045663	1	18	0.31552	0.426608	SMYD1	http://amigo.geneontology.org/amigo/term/GO:0045663
histone acetyltransferase complex	Gene Ontology	GO:0000123	1	18	0.31552	0.426608	DPF3	http://amigo.geneontology.org/amigo/term/GO:0000123
cyclin-dependent protein serine/threonine kinase activity	Gene Ontology	GO:0004693	1	18	0.31552	0.426608	CDKL2	http://amigo.geneontology.org/amigo/term/GO:0004693
regulation of MAPK cascade	Gene Ontology	GO:0043408	1	18	0.31552	0.426608	REN	http://amigo.geneontology.org/amigo/term/GO:0043408
triglyceride lipase activity	Gene Ontology	GO:0004806	1	18	0.31552	0.426608	AADAC	http://amigo.geneontology.org/amigo/term/GO:0004806
response to hypoxia	Gene Ontology	GO:0001666	2	57	0.325378	0.434972	P2RX2|VEGFA	http://amigo.geneontology.org/amigo/term/GO:0001666
positive regulation of erythrocyte differentiation	Gene Ontology	GO:0045648	1	19	0.329048	0.434972	HMGB2	http://amigo.geneontology.org/amigo/term/GO:0045648
neuronal stem cell population maintenance	Gene Ontology	GO:0097150	1	19	0.329048	0.434972	IGF2BP1	http://amigo.geneontology.org/amigo/term/GO:0097150
bone morphogenesis	Gene Ontology	GO:0060349	1	19	0.329048	0.434972	T	http://amigo.geneontology.org/amigo/term/GO:0060349
cullin family protein binding	Gene Ontology	GO:0097602	1	19	0.329048	0.434972	KLHL3	http://amigo.geneontology.org/amigo/term/GO:0097602
regulation of lipid metabolic process	Gene Ontology	GO:0019216	1	19	0.329048	0.434972	HNF4A	http://amigo.geneontology.org/amigo/term/GO:0019216
skeletal muscle fiber development	Gene Ontology	GO:0048741	1	19	0.329048	0.434972	P2RX2	http://amigo.geneontology.org/amigo/term/GO:0048741
adipose tissue development	Gene Ontology	GO:0060612	1	19	0.329048	0.434972	PPARGC1A	http://amigo.geneontology.org/amigo/term/GO:0060612
outflow tract septum morphogenesis	Gene Ontology	GO:0003148	1	19	0.329048	0.434972	LRP2	http://amigo.geneontology.org/amigo/term/GO:0003148
spindle midzone	Gene Ontology	GO:0051233	1	19	0.329048	0.434972	CDCA8	http://amigo.geneontology.org/amigo/term/GO:0051233
cellular response to estradiol stimulus	Gene Ontology	GO:0071392	1	19	0.329048	0.434972	ESR2	http://amigo.geneontology.org/amigo/term/GO:0071392
reactive oxygen species metabolic process	Gene Ontology	GO:0072593	1	19	0.329048	0.434972	NNT	http://amigo.geneontology.org/amigo/term/GO:0072593
positive regulation of cysteine-type endopeptidase activity involved in apoptotic process	Gene Ontology	GO:0043280	1	19	0.329048	0.434972	FOXL2	http://amigo.geneontology.org/amigo/term/GO:0043280
oligodendrocyte differentiation	Gene Ontology	GO:0048709	1	19	0.329048	0.434972	TRPC4	http://amigo.geneontology.org/amigo/term/GO:0048709
regulation of endocytosis	Gene Ontology	GO:0030100	1	19	0.329048	0.434972	PACSIN1	http://amigo.geneontology.org/amigo/term/GO:0030100
regulation of G protein-coupled receptor signaling pathway	Gene Ontology	GO:0008277	1	19	0.329048	0.434972	HOMER2	http://amigo.geneontology.org/amigo/term/GO:0008277
regulation of immune response	Gene Ontology	GO:0050776	1	19	0.329048	0.434972	HHLA2	http://amigo.geneontology.org/amigo/term/GO:0050776
aspartic-type endopeptidase activity	Gene Ontology	GO:0004190	1	19	0.329048	0.434972	REN	http://amigo.geneontology.org/amigo/term/GO:0004190
stem cell differentiation	Gene Ontology	GO:0048863	1	19	0.329048	0.434972	SHC4	http://amigo.geneontology.org/amigo/term/GO:0048863
regulation of Rho protein signal transduction	Gene Ontology	GO:0035023	1	19	0.329048	0.434972	ARHGEF28	http://amigo.geneontology.org/amigo/term/GO:0035023
intrinsic apoptotic signaling pathway in response to endoplasmic reticulum stress	Gene Ontology	GO:0070059	1	19	0.329048	0.434972	TMEM117	http://amigo.geneontology.org/amigo/term/GO:0070059
mRNA stabilization	Gene Ontology	GO:0048255	1	19	0.329048	0.434972	DND1	http://amigo.geneontology.org/amigo/term/GO:0048255
extrinsic apoptotic signaling pathway in absence of ligand	Gene Ontology	GO:0097192	1	19	0.329048	0.434972	KITLG	http://amigo.geneontology.org/amigo/term/GO:0097192
mRNA transport	Gene Ontology	GO:0051028	1	19	0.329048	0.434972	IGF2BP1	http://amigo.geneontology.org/amigo/term/GO:0051028
actin monomer binding	Gene Ontology	GO:0003785	1	19	0.329048	0.434972	COBL	http://amigo.geneontology.org/amigo/term/GO:0003785
ATP binding	Gene Ontology	GO:0005524	24	1073	0.33186	0.437607	NADSYN1|TPK1|P2RX2|XRCC5|PANK1|TRAP1|ERCC6L|CDKL2|TTK|ABCD3|HOMER2|ENTPD5|CENPE|ATP1B1|SUCLG2|ABCB11|MCCC1|NME7|SGK2|ABCC8|ATP1A1|STK39|MYO7A|ABCC2	http://amigo.geneontology.org/amigo/term/GO:0005524
cell-cell junction	Gene Ontology	GO:0005911	3	100	0.332612	0.437607	PTPRU|SLC2A2|TRPC4	http://amigo.geneontology.org/amigo/term/GO:0005911
homophilic cell adhesion via plasma membrane adhesion molecules	Gene Ontology	GO:0007156	3	100	0.332612	0.437607	CDH22|CNTN6|CDH17	http://amigo.geneontology.org/amigo/term/GO:0007156
hormone activity	Gene Ontology	GO:0005179	2	58	0.332624	0.437607	INHA|CCK	http://amigo.geneontology.org/amigo/term/GO:0005179
mitochondrial outer membrane	Gene Ontology	GO:0005741	2	58	0.332624	0.437607	SNN|DAO	http://amigo.geneontology.org/amigo/term/GO:0005741
regulation of cell migration	Gene Ontology	GO:0030334	2	59	0.339847	0.445054	UNC5C|SRCIN1	http://amigo.geneontology.org/amigo/term/GO:0030334
protein serine/threonine kinase activator activity	Gene Ontology	GO:0043539	1	20	0.342308	0.445054	INCENP	http://amigo.geneontology.org/amigo/term/GO:0043539
adherens junction organization	Gene Ontology	GO:0034332	1	20	0.342308	0.445054	CDH22	http://amigo.geneontology.org/amigo/term/GO:0034332
negative regulation of G1/S transition of mitotic cell cycle	Gene Ontology	GO:2000134	1	20	0.342308	0.445054	FAM107A	http://amigo.geneontology.org/amigo/term/GO:2000134
microfilament motor activity	Gene Ontology	GO:0000146	1	20	0.342308	0.445054	MYO7A	http://amigo.geneontology.org/amigo/term/GO:0000146
positive regulation of cytokinesis	Gene Ontology	GO:0032467	1	20	0.342308	0.445054	ECT2	http://amigo.geneontology.org/amigo/term/GO:0032467
double-strand break repair via nonhomologous end joining	Gene Ontology	GO:0006303	1	20	0.342308	0.445054	XRCC5	http://amigo.geneontology.org/amigo/term/GO:0006303
negative regulation of endothelial cell proliferation	Gene Ontology	GO:0001937	1	20	0.342308	0.445054	XDH	http://amigo.geneontology.org/amigo/term/GO:0001937
positive regulation of telomere maintenance via telomerase	Gene Ontology	GO:0032212	1	20	0.342308	0.445054	XRCC5	http://amigo.geneontology.org/amigo/term/GO:0032212
response to hydrogen peroxide	Gene Ontology	GO:0042542	1	20	0.342308	0.445054	CAT	http://amigo.geneontology.org/amigo/term/GO:0042542
monocyte chemotaxis	Gene Ontology	GO:0002548	1	20	0.342308	0.445054	PTPRO	http://amigo.geneontology.org/amigo/term/GO:0002548
protein localization to cell surface	Gene Ontology	GO:0034394	1	20	0.342308	0.445054	PTPRU	http://amigo.geneontology.org/amigo/term/GO:0034394
Notch binding	Gene Ontology	GO:0005112	1	20	0.342308	0.445054	CNTN6	http://amigo.geneontology.org/amigo/term/GO:0005112
intercalated disc	Gene Ontology	GO:0014704	1	20	0.342308	0.445054	ATP1B1	http://amigo.geneontology.org/amigo/term/GO:0014704
Ran GTPase binding	Gene Ontology	GO:0008536	1	20	0.342308	0.445054	IPO13	http://amigo.geneontology.org/amigo/term/GO:0008536
iron ion binding	Gene Ontology	GO:0005506	3	102	0.343425	0.446156	TMLHE|P3H2|XDH	http://amigo.geneontology.org/amigo/term/GO:0005506
early endosome	Gene Ontology	GO:0005769	4	146	0.344146	0.446744	MME|PCSK9|VPS41|ST8SIA2	http://amigo.geneontology.org/amigo/term/GO:0005769
mitotic spindle	Gene Ontology	GO:0072686	2	60	0.347045	0.450155	SLC34A1|MAD2L1	http://amigo.geneontology.org/amigo/term/GO:0072686
mRNA binding	Gene Ontology	GO:0003729	4	148	0.35311	0.455177	IGF2BP1|DHFR|DND1|A1CF	http://amigo.geneontology.org/amigo/term/GO:0003729
microtubule cytoskeleton	Gene Ontology	GO:0015630	2	61	0.354218	0.455177	MAP7|VPS41	http://amigo.geneontology.org/amigo/term/GO:0015630
heme binding	Gene Ontology	GO:0020037	3	104	0.354223	0.455177	AMBP|NGB|CAT	http://amigo.geneontology.org/amigo/term/GO:0020037
lamellipodium	Gene Ontology	GO:0030027	3	104	0.354223	0.455177	IGF2BP1|UNC5C|KITLG	http://amigo.geneontology.org/amigo/term/GO:0030027
negative regulation of extrinsic apoptotic signaling pathway via death domain receptors	Gene Ontology	GO:1902042	1	21	0.355307	0.455177	HMGB2	http://amigo.geneontology.org/amigo/term/GO:1902042
cytoplasmic dynein complex	Gene Ontology	GO:0005868	1	21	0.355307	0.455177	DYNC1I1	http://amigo.geneontology.org/amigo/term/GO:0005868
negative regulation of Notch signaling pathway	Gene Ontology	GO:0045746	1	21	0.355307	0.455177	DLK1	http://amigo.geneontology.org/amigo/term/GO:0045746
cell periphery	Gene Ontology	GO:0071944	1	21	0.355307	0.455177	PANK1	http://amigo.geneontology.org/amigo/term/GO:0071944
filamentous actin	Gene Ontology	GO:0031941	1	21	0.355307	0.455177	LDB3	http://amigo.geneontology.org/amigo/term/GO:0031941
COP9 signalosome	Gene Ontology	GO:0008180	1	21	0.355307	0.455177	TMOD1	http://amigo.geneontology.org/amigo/term/GO:0008180
synaptic transmission, glutamatergic	Gene Ontology	GO:0035249	1	21	0.355307	0.455177	UNC13C	http://amigo.geneontology.org/amigo/term/GO:0035249
positive regulation of Wnt signaling pathway	Gene Ontology	GO:0030177	1	21	0.355307	0.455177	SALL1	http://amigo.geneontology.org/amigo/term/GO:0030177
proteolysis involved in cellular protein catabolic process	Gene Ontology	GO:0051603	1	21	0.355307	0.455177	LGMN	http://amigo.geneontology.org/amigo/term/GO:0051603
ventricular septum development	Gene Ontology	GO:0003281	1	21	0.355307	0.455177	LRP2	http://amigo.geneontology.org/amigo/term/GO:0003281
mitochondrial small ribosomal subunit	Gene Ontology	GO:0005763	1	21	0.355307	0.455177	MRPS9	http://amigo.geneontology.org/amigo/term/GO:0005763
carbohydrate phosphorylation	Gene Ontology	GO:0046835	1	21	0.355307	0.455177	XYLB	http://amigo.geneontology.org/amigo/term/GO:0046835
intracellular signal transduction	Gene Ontology	GO:0035556	6	240	0.358713	0.459185	SGK2|ECT2|ARHGEF28|UNC13C|STK39|NRG4	http://amigo.geneontology.org/amigo/term/GO:0035556
negative regulation of transcription by RNA polymerase II	Gene Ontology	GO:0000122	12	520	0.360662	0.461153	DNMT3B|HOXB8|ESR2|HOXD9|FOXM1|USP2|TFAP2B|TFCP2L1|CRYM|FOXL2|T|SALL1	http://amigo.geneontology.org/amigo/term/GO:0000122
centrosome	Gene Ontology	GO:0005813	8	333	0.360993	0.461153	NIT2|NME7|DTL|CENPF|HNF4G|CDKL2|CDC45|SLC1A4	http://amigo.geneontology.org/amigo/term/GO:0005813
negative regulation of cell migration	Gene Ontology	GO:0030336	2	62	0.361362	0.461153	PTPRU|CLDN19	http://amigo.geneontology.org/amigo/term/GO:0030336
presynapse	Gene Ontology	GO:0098793	2	62	0.361362	0.461153	SYT10|TBC1D24	http://amigo.geneontology.org/amigo/term/GO:0098793
estrogen receptor binding	Gene Ontology	GO:0030331	1	22	0.36805	0.466103	FOXL2	http://amigo.geneontology.org/amigo/term/GO:0030331
trans-Golgi network membrane	Gene Ontology	GO:0032588	1	22	0.36805	0.466103	LGR5	http://amigo.geneontology.org/amigo/term/GO:0032588
ciliary membrane	Gene Ontology	GO:0060170	1	22	0.36805	0.466103	SCNN1A	http://amigo.geneontology.org/amigo/term/GO:0060170
basal plasma membrane	Gene Ontology	GO:0009925	1	22	0.36805	0.466103	SLC23A1	http://amigo.geneontology.org/amigo/term/GO:0009925
3'-5'-exoribonuclease activity	Gene Ontology	GO:0000175	1	22	0.36805	0.466103	ERI2	http://amigo.geneontology.org/amigo/term/GO:0000175
positive regulation of axonogenesis	Gene Ontology	GO:0050772	1	22	0.36805	0.466103	CHODL	http://amigo.geneontology.org/amigo/term/GO:0050772
acetylglucosaminyltransferase activity	Gene Ontology	GO:0008375	1	22	0.36805	0.466103	B3GALT1	http://amigo.geneontology.org/amigo/term/GO:0008375
heart morphogenesis	Gene Ontology	GO:0003007	1	22	0.36805	0.466103	T	http://amigo.geneontology.org/amigo/term/GO:0003007
germ cell development	Gene Ontology	GO:0007281	1	22	0.36805	0.466103	DND1	http://amigo.geneontology.org/amigo/term/GO:0007281
response to UV	Gene Ontology	GO:0009411	1	22	0.36805	0.466103	DTL	http://amigo.geneontology.org/amigo/term/GO:0009411
actin filament	Gene Ontology	GO:0005884	2	63	0.368477	0.466287	COBL|TMOD1	http://amigo.geneontology.org/amigo/term/GO:0005884
transcription, DNA-templated	Gene Ontology	GO:0006351	2	64	0.37556	0.474527	HOXC9|HOXD9	http://amigo.geneontology.org/amigo/term/GO:0006351
mitotic cell cycle	Gene Ontology	GO:0000278	2	64	0.37556	0.474527	CENPF|POLE	http://amigo.geneontology.org/amigo/term/GO:0000278
ribonucleoprotein complex binding	Gene Ontology	GO:0043021	1	23	0.380541	0.477547	SECISBP2	http://amigo.geneontology.org/amigo/term/GO:0043021
lamellipodium assembly	Gene Ontology	GO:0030032	1	23	0.380541	0.477547	PTPRO	http://amigo.geneontology.org/amigo/term/GO:0030032
heterotrimeric G-protein complex	Gene Ontology	GO:0005834	1	23	0.380541	0.477547	GNG4	http://amigo.geneontology.org/amigo/term/GO:0005834
ureteric bud development	Gene Ontology	GO:0001657	1	23	0.380541	0.477547	LHX1	http://amigo.geneontology.org/amigo/term/GO:0001657
response to calcium ion	Gene Ontology	GO:0051592	1	23	0.380541	0.477547	SLC25A13	http://amigo.geneontology.org/amigo/term/GO:0051592
voltage-gated calcium channel activity	Gene Ontology	GO:0005245	1	23	0.380541	0.477547	CACNG4	http://amigo.geneontology.org/amigo/term/GO:0005245
response to bacterium	Gene Ontology	GO:0009617	2	65	0.382611	0.478696	CA5A|CCBL1	http://amigo.geneontology.org/amigo/term/GO:0009617
cell cortex	Gene Ontology	GO:0005938	2	65	0.382611	0.478696	ECT2|SPIRE2	http://amigo.geneontology.org/amigo/term/GO:0005938
response to drug	Gene Ontology	GO:0042493	2	65	0.382611	0.478696	HMGB2|ATP1A1	http://amigo.geneontology.org/amigo/term/GO:0042493
recycling endosome	Gene Ontology	GO:0055037	2	65	0.382611	0.478696	DYNC1I1|ST8SIA2	http://amigo.geneontology.org/amigo/term/GO:0055037
centriolar satellite	Gene Ontology	GO:0034451	2	66	0.389627	0.487019	CENPU|FRMPD2	http://amigo.geneontology.org/amigo/term/GO:0034451
delayed rectifier potassium channel activity	Gene Ontology	GO:0005251	1	24	0.392786	0.487019	KCNC1	http://amigo.geneontology.org/amigo/term/GO:0005251
base-excision repair	Gene Ontology	GO:0006284	1	24	0.392786	0.487019	HMGA2	http://amigo.geneontology.org/amigo/term/GO:0006284
transferase activity, transferring glycosyl groups	Gene Ontology	GO:0016757	1	24	0.392786	0.487019	GALNT14	http://amigo.geneontology.org/amigo/term/GO:0016757
cell-cell junction assembly	Gene Ontology	GO:0007043	1	24	0.392786	0.487019	CDH22	http://amigo.geneontology.org/amigo/term/GO:0007043
Golgi cisterna membrane	Gene Ontology	GO:0032580	1	24	0.392786	0.487019	FUT8	http://amigo.geneontology.org/amigo/term/GO:0032580
COPII-coated ER to Golgi transport vesicle	Gene Ontology	GO:0030134	1	24	0.392786	0.487019	PCSK9	http://amigo.geneontology.org/amigo/term/GO:0030134
dendrite development	Gene Ontology	GO:0016358	1	24	0.392786	0.487019	TBC1D24	http://amigo.geneontology.org/amigo/term/GO:0016358
homeostasis of number of cells within a tissue	Gene Ontology	GO:0048873	1	24	0.392786	0.487019	FH	http://amigo.geneontology.org/amigo/term/GO:0048873
photoreceptor connecting cilium	Gene Ontology	GO:0032391	1	24	0.392786	0.487019	MYO7A	http://amigo.geneontology.org/amigo/term/GO:0032391
establishment of mitotic spindle orientation	Gene Ontology	GO:0000132	1	24	0.392786	0.487019	MAD2L1	http://amigo.geneontology.org/amigo/term/GO:0000132
branching involved in blood vessel morphogenesis	Gene Ontology	GO:0001569	1	24	0.392786	0.487019	SEMA3E	http://amigo.geneontology.org/amigo/term/GO:0001569
chromatin binding	Gene Ontology	GO:0003682	7	300	0.403865	0.497072	HMGB3|HMGB2|MLLT3|POLE|HNF1A|TOX3|CDC45	http://amigo.geneontology.org/amigo/term/GO:0003682
regulation of postsynaptic membrane potential	Gene Ontology	GO:0060078	1	25	0.404789	0.497072	GABRA3	http://amigo.geneontology.org/amigo/term/GO:0060078
forebrain development	Gene Ontology	GO:0030900	1	25	0.404789	0.497072	LRP2	http://amigo.geneontology.org/amigo/term/GO:0030900
skeletal system morphogenesis	Gene Ontology	GO:0048705	1	25	0.404789	0.497072	HHIP	http://amigo.geneontology.org/amigo/term/GO:0048705
ubiquitin conjugating enzyme binding	Gene Ontology	GO:0031624	1	25	0.404789	0.497072	FOXL2	http://amigo.geneontology.org/amigo/term/GO:0031624
telomere maintenance	Gene Ontology	GO:0000723	1	25	0.404789	0.497072	XRCC5	http://amigo.geneontology.org/amigo/term/GO:0000723
mitotic metaphase plate congression	Gene Ontology	GO:0007080	1	25	0.404789	0.497072	CENPE	http://amigo.geneontology.org/amigo/term/GO:0007080
Rho guanyl-nucleotide exchange factor activity	Gene Ontology	GO:0005089	1	25	0.404789	0.497072	ARHGEF28	http://amigo.geneontology.org/amigo/term/GO:0005089
positive regulation of G1/S transition of mitotic cell cycle	Gene Ontology	GO:1900087	1	25	0.404789	0.497072	CDC45	http://amigo.geneontology.org/amigo/term/GO:1900087
regulation of microtubule cytoskeleton organization	Gene Ontology	GO:0070507	1	25	0.404789	0.497072	FAM107A	http://amigo.geneontology.org/amigo/term/GO:0070507
aggresome	Gene Ontology	GO:0016235	1	25	0.404789	0.497072	HOXC9	http://amigo.geneontology.org/amigo/term/GO:0016235
phosphatase binding	Gene Ontology	GO:0019902	1	25	0.404789	0.497072	SH3YL1	http://amigo.geneontology.org/amigo/term/GO:0019902
bicarbonate transport	Gene Ontology	GO:0015701	1	25	0.404789	0.497072	SLC26A6	http://amigo.geneontology.org/amigo/term/GO:0015701
dendritic spine	Gene Ontology	GO:0043197	2	69	0.410456	0.503659	PTPRO|ARHGAP44	http://amigo.geneontology.org/amigo/term/GO:0043197
heart development	Gene Ontology	GO:0007507	3	115	0.413019	0.505355	LDB3|SALL1|SMYD1	http://amigo.geneontology.org/amigo/term/GO:0007507
peptidyl-serine phosphorylation	Gene Ontology	GO:0018105	3	115	0.413019	0.505355	TTK|STK39|SGK2	http://amigo.geneontology.org/amigo/term/GO:0018105
histone acetyltransferase activity	Gene Ontology	GO:0004402	1	26	0.416555	0.505355	DPF3	http://amigo.geneontology.org/amigo/term/GO:0004402
protein-DNA complex	Gene Ontology	GO:0032993	1	26	0.416555	0.505355	XRCC5	http://amigo.geneontology.org/amigo/term/GO:0032993
protein monoubiquitination	Gene Ontology	GO:0006513	1	26	0.416555	0.505355	DTL	http://amigo.geneontology.org/amigo/term/GO:0006513
sulfotransferase activity	Gene Ontology	GO:0008146	1	26	0.416555	0.505355	SULT2B1	http://amigo.geneontology.org/amigo/term/GO:0008146
DNA helicase activity	Gene Ontology	GO:0003678	1	26	0.416555	0.505355	XRCC5	http://amigo.geneontology.org/amigo/term/GO:0003678
cell fate specification	Gene Ontology	GO:0001708	1	26	0.416555	0.505355	T	http://amigo.geneontology.org/amigo/term/GO:0001708
mesoderm formation	Gene Ontology	GO:0001707	1	26	0.416555	0.505355	T	http://amigo.geneontology.org/amigo/term/GO:0001707
spleen development	Gene Ontology	GO:0048536	1	26	0.416555	0.505355	CDH17	http://amigo.geneontology.org/amigo/term/GO:0048536
chondrocyte differentiation	Gene Ontology	GO:0002062	1	26	0.416555	0.505355	PTH1R	http://amigo.geneontology.org/amigo/term/GO:0002062
embryonic forelimb morphogenesis	Gene Ontology	GO:0035115	1	26	0.416555	0.505355	HOXD9	http://amigo.geneontology.org/amigo/term/GO:0035115
positive regulation of protein import into nucleus	Gene Ontology	GO:0042307	1	26	0.416555	0.505355	ECT2	http://amigo.geneontology.org/amigo/term/GO:0042307
Rab guanyl-nucleotide exchange factor activity	Gene Ontology	GO:0017112	1	26	0.416555	0.505355	RAB3IP	http://amigo.geneontology.org/amigo/term/GO:0017112
actin filament bundle assembly	Gene Ontology	GO:0051017	1	26	0.416555	0.505355	FAM107A	http://amigo.geneontology.org/amigo/term/GO:0051017
positive regulation of angiogenesis	Gene Ontology	GO:0045766	2	70	0.417322	0.505355	VEGFA|CCBE1	http://amigo.geneontology.org/amigo/term/GO:0045766
positive regulation of canonical Wnt signaling pathway	Gene Ontology	GO:0090263	2	70	0.417322	0.505355	LGR5|BAMBI	http://amigo.geneontology.org/amigo/term/GO:0090263
activation of GTPase activity	Gene Ontology	GO:0090630	2	70	0.417322	0.505355	ECT2|ARHGAP24	http://amigo.geneontology.org/amigo/term/GO:0090630
positive regulation of NF-kappaB transcription factor activity	Gene Ontology	GO:0051092	2	71	0.424147	0.513245	CTH|CAT	http://amigo.geneontology.org/amigo/term/GO:0051092
anchored component of membrane	Gene Ontology	GO:0031225	1	27	0.42809	0.513522	OPCML	http://amigo.geneontology.org/amigo/term/GO:0031225
bone mineralization	Gene Ontology	GO:0030282	1	27	0.42809	0.513522	PTH1R	http://amigo.geneontology.org/amigo/term/GO:0030282
response to retinoic acid	Gene Ontology	GO:0032526	1	27	0.42809	0.513522	LHX1	http://amigo.geneontology.org/amigo/term/GO:0032526
SH2 domain binding	Gene Ontology	GO:0042169	1	27	0.42809	0.513522	SHCBP1	http://amigo.geneontology.org/amigo/term/GO:0042169
lipid transport	Gene Ontology	GO:0006869	1	27	0.42809	0.513522	PRELID1	http://amigo.geneontology.org/amigo/term/GO:0006869
acrosomal vesicle	Gene Ontology	GO:0001669	1	27	0.42809	0.513522	SCNN1A	http://amigo.geneontology.org/amigo/term/GO:0001669
cellular response to retinoic acid	Gene Ontology	GO:0071300	1	27	0.42809	0.513522	BRINP3	http://amigo.geneontology.org/amigo/term/GO:0071300
negative regulation of protein catabolic process	Gene Ontology	GO:0042177	1	27	0.42809	0.513522	MAD2L1	http://amigo.geneontology.org/amigo/term/GO:0042177
integral component of postsynaptic density membrane	Gene Ontology	GO:0099061	1	27	0.42809	0.513522	PTPRO	http://amigo.geneontology.org/amigo/term/GO:0099061
response to ionizing radiation	Gene Ontology	GO:0010212	1	27	0.42809	0.513522	INIP	http://amigo.geneontology.org/amigo/term/GO:0010212
protein targeting to membrane	Gene Ontology	GO:0006612	1	27	0.42809	0.513522	AQP11	http://amigo.geneontology.org/amigo/term/GO:0006612
long-term synaptic potentiation	Gene Ontology	GO:0060291	1	27	0.42809	0.513522	TNR	http://amigo.geneontology.org/amigo/term/GO:0060291
focal adhesion	Gene Ontology	GO:0005925	3	118	0.428786	0.513986	FAM107A|CORO2B|ARHGAP24	http://amigo.geneontology.org/amigo/term/GO:0005925
integrin binding	Gene Ontology	GO:0005178	2	72	0.43093	0.51581	ESM1|CDH17	http://amigo.geneontology.org/amigo/term/GO:0005178
calcium ion transmembrane transport	Gene Ontology	GO:0070588	2	72	0.43093	0.51581	CACNG4|TRPC4	http://amigo.geneontology.org/amigo/term/GO:0070588
phosphatase activity	Gene Ontology	GO:0016791	1	28	0.439396	0.522551	ATP1A1	http://amigo.geneontology.org/amigo/term/GO:0016791
regulation of cell growth	Gene Ontology	GO:0001558	1	28	0.439396	0.522551	FAM107A	http://amigo.geneontology.org/amigo/term/GO:0001558
transmitter-gated ion channel activity involved in regulation of postsynaptic membrane potential	Gene Ontology	GO:1904315	1	28	0.439396	0.522551	GABRA3	http://amigo.geneontology.org/amigo/term/GO:1904315
fatty acid metabolic process	Gene Ontology	GO:0006631	1	28	0.439396	0.522551	HADH	http://amigo.geneontology.org/amigo/term/GO:0006631
negative regulation of MAP kinase activity	Gene Ontology	GO:0043407	1	28	0.439396	0.522551	AGT	http://amigo.geneontology.org/amigo/term/GO:0043407
regulation of heart rate by cardiac conduction	Gene Ontology	GO:0086091	1	28	0.439396	0.522551	SCN2B	http://amigo.geneontology.org/amigo/term/GO:0086091
neuron development	Gene Ontology	GO:0048666	1	28	0.439396	0.522551	SECISBP2	http://amigo.geneontology.org/amigo/term/GO:0048666
defense response to Gram-negative bacterium	Gene Ontology	GO:0050829	1	29	0.45048	0.531045	HMGB2	http://amigo.geneontology.org/amigo/term/GO:0050829
positive regulation of Notch signaling pathway	Gene Ontology	GO:0045747	1	29	0.45048	0.531045	CNTN6	http://amigo.geneontology.org/amigo/term/GO:0045747
keratinocyte differentiation	Gene Ontology	GO:0030216	1	29	0.45048	0.531045	IRF6	http://amigo.geneontology.org/amigo/term/GO:0030216
nuclear receptor transcription coactivator activity	Gene Ontology	GO:0030374	1	29	0.45048	0.531045	PPARGC1A	http://amigo.geneontology.org/amigo/term/GO:0030374
frizzled binding	Gene Ontology	GO:0005109	1	29	0.45048	0.531045	BAMBI	http://amigo.geneontology.org/amigo/term/GO:0005109
Cul3-RING ubiquitin ligase complex	Gene Ontology	GO:0031463	1	29	0.45048	0.531045	KLHL3	http://amigo.geneontology.org/amigo/term/GO:0031463
Rho protein signal transduction	Gene Ontology	GO:0007266	1	29	0.45048	0.531045	CTNNAL1	http://amigo.geneontology.org/amigo/term/GO:0007266
cellular iron ion homeostasis	Gene Ontology	GO:0006879	1	29	0.45048	0.531045	FXN	http://amigo.geneontology.org/amigo/term/GO:0006879
skeletal muscle tissue development	Gene Ontology	GO:0007519	1	29	0.45048	0.531045	HOXD9	http://amigo.geneontology.org/amigo/term/GO:0007519
muscle contraction	Gene Ontology	GO:0006936	1	29	0.45048	0.531045	TMOD1	http://amigo.geneontology.org/amigo/term/GO:0006936
cytoskeletal protein binding	Gene Ontology	GO:0008092	1	29	0.45048	0.531045	PACSIN1	http://amigo.geneontology.org/amigo/term/GO:0008092
positive regulation of I-kappaB kinase/NF-kappaB signaling	Gene Ontology	GO:0043123	2	75	0.45102	0.531045	LURAP1L|CTH	http://amigo.geneontology.org/amigo/term/GO:0043123
single-stranded DNA binding	Gene Ontology	GO:0003697	2	75	0.45102	0.531045	CDC45|MCM10	http://amigo.geneontology.org/amigo/term/GO:0003697
heparin binding	Gene Ontology	GO:0008201	2	75	0.45102	0.531045	MUC1|VEGFA	http://amigo.geneontology.org/amigo/term/GO:0008201
cellular response to DNA damage stimulus	Gene Ontology	GO:0006974	3	123	0.454716	0.534637	MCM10|INIP|DTL	http://amigo.geneontology.org/amigo/term/GO:0006974
cell surface receptor signaling pathway	Gene Ontology	GO:0007166	2	76	0.457627	0.53768	PTH1R|ADGRD2	http://amigo.geneontology.org/amigo/term/GO:0007166
embryonic limb morphogenesis	Gene Ontology	GO:0030326	1	30	0.461345	0.540135	HNF1A	http://amigo.geneontology.org/amigo/term/GO:0030326
branching involved in ureteric bud morphogenesis	Gene Ontology	GO:0001658	1	30	0.461345	0.540135	LHX1	http://amigo.geneontology.org/amigo/term/GO:0001658
amyloid-beta binding	Gene Ontology	GO:0001540	1	30	0.461345	0.540135	DLGAP3	http://amigo.geneontology.org/amigo/term/GO:0001540
cis-Golgi network	Gene Ontology	GO:0005801	1	30	0.461345	0.540135	UBXN2A	http://amigo.geneontology.org/amigo/term/GO:0005801
endosome to lysosome transport	Gene Ontology	GO:0008333	1	30	0.461345	0.540135	VPS41	http://amigo.geneontology.org/amigo/term/GO:0008333
protein kinase binding	Gene Ontology	GO:0019901	6	270	0.463739	0.542555	SHC4|TRAP1|UNC5C|ATP1B1|FOXM1|SRCIN1	http://amigo.geneontology.org/amigo/term/GO:0019901
trans-Golgi network	Gene Ontology	GO:0005802	3	125	0.464951	0.543589	MME|GOLT1A|GCNT1	http://amigo.geneontology.org/amigo/term/GO:0005802
cell body	Gene Ontology	GO:0044297	1	31	0.471996	0.549502	SEMA3A	http://amigo.geneontology.org/amigo/term/GO:0044297
single-stranded RNA binding	Gene Ontology	GO:0003727	1	31	0.471996	0.549502	A1CF	http://amigo.geneontology.org/amigo/term/GO:0003727
negative regulation of protein kinase B signaling	Gene Ontology	GO:0051898	1	31	0.471996	0.549502	XDH	http://amigo.geneontology.org/amigo/term/GO:0051898
peptide hormone binding	Gene Ontology	GO:0017046	1	31	0.471996	0.549502	PTH1R	http://amigo.geneontology.org/amigo/term/GO:0017046
calcium channel activity	Gene Ontology	GO:0005262	1	31	0.471996	0.549502	TRPV3	http://amigo.geneontology.org/amigo/term/GO:0005262
circadian rhythm	Gene Ontology	GO:0007623	1	32	0.482436	0.559302	MTTP	http://amigo.geneontology.org/amigo/term/GO:0007623
promoter-specific chromatin binding	Gene Ontology	GO:1990841	1	32	0.482436	0.559302	HNF4A	http://amigo.geneontology.org/amigo/term/GO:1990841
neuron projection morphogenesis	Gene Ontology	GO:0048812	1	32	0.482436	0.559302	PACSIN1	http://amigo.geneontology.org/amigo/term/GO:0048812
positive regulation of MAP kinase activity	Gene Ontology	GO:0043406	1	32	0.482436	0.559302	KITLG	http://amigo.geneontology.org/amigo/term/GO:0043406
intermembrane lipid transfer	Gene Ontology	GO:0120009	1	32	0.482436	0.559302	PRELID1	http://amigo.geneontology.org/amigo/term/GO:0120009
neuromuscular process controlling balance	Gene Ontology	GO:0050885	1	32	0.482436	0.559302	TNR	http://amigo.geneontology.org/amigo/term/GO:0050885
regulation of cell shape	Gene Ontology	GO:0008360	2	80	0.483585	0.559852	BAMBI|SEMA3E	http://amigo.geneontology.org/amigo/term/GO:0008360
adherens junction	Gene Ontology	GO:0005912	2	80	0.483585	0.559852	LDB3|CDH22	http://amigo.geneontology.org/amigo/term/GO:0005912
microtubule	Gene Ontology	GO:0005874	3	129	0.485161	0.561285	INCENP|STMN1|MAP7	http://amigo.geneontology.org/amigo/term/GO:0005874
ubiquitin-dependent protein catabolic process	Gene Ontology	GO:0006511	4	179	0.489485	0.565892	USP2|DTL|KLHL3|LNX1	http://amigo.geneontology.org/amigo/term/GO:0006511
neuropeptide signaling pathway	Gene Ontology	GO:0007218	2	81	0.489954	0.56604	ECEL1|GPR149	http://amigo.geneontology.org/amigo/term/GO:0007218
positive regulation of catalytic activity	Gene Ontology	GO:0043085	1	33	0.492671	0.566418	SLC37A4	http://amigo.geneontology.org/amigo/term/GO:0043085
positive regulation of protein serine/threonine kinase activity	Gene Ontology	GO:0071902	1	33	0.492671	0.566418	INCENP	http://amigo.geneontology.org/amigo/term/GO:0071902
presynaptic membrane	Gene Ontology	GO:0042734	1	33	0.492671	0.566418	UNC13C	http://amigo.geneontology.org/amigo/term/GO:0042734
G1/S transition of mitotic cell cycle	Gene Ontology	GO:0000082	1	33	0.492671	0.566418	POLE	http://amigo.geneontology.org/amigo/term/GO:0000082
negative regulation of cysteine-type endopeptidase activity involved in apoptotic process	Gene Ontology	GO:0043154	1	33	0.492671	0.566418	TFAP2B	http://amigo.geneontology.org/amigo/term/GO:0043154
microtubule organizing center	Gene Ontology	GO:0005815	1	33	0.492671	0.566418	NUF2	http://amigo.geneontology.org/amigo/term/GO:0005815
regulation of inflammatory response	Gene Ontology	GO:0050727	1	33	0.492671	0.566418	STK39	http://amigo.geneontology.org/amigo/term/GO:0050727
collagen-containing extracellular matrix	Gene Ontology	GO:0062023	2	82	0.496273	0.570165	MATN3|TNR	http://amigo.geneontology.org/amigo/term/GO:0062023
cell division	Gene Ontology	GO:0051301	2	83	0.502543	0.573579	CDCA8|NUF2	http://amigo.geneontology.org/amigo/term/GO:0051301
mitochondrial respiratory chain complex I assembly	Gene Ontology	GO:0032981	1	34	0.502703	0.573579	ACAD9	http://amigo.geneontology.org/amigo/term/GO:0032981
neutrophil chemotaxis	Gene Ontology	GO:0030593	1	34	0.502703	0.573579	SLC37A4	http://amigo.geneontology.org/amigo/term/GO:0030593
kinase activity	Gene Ontology	GO:0016301	1	34	0.502703	0.573579	TPK1	http://amigo.geneontology.org/amigo/term/GO:0016301
secretory granule	Gene Ontology	GO:0030141	1	34	0.502703	0.573579	CHGB	http://amigo.geneontology.org/amigo/term/GO:0030141
somitogenesis	Gene Ontology	GO:0001756	1	34	0.502703	0.573579	T	http://amigo.geneontology.org/amigo/term/GO:0001756
negative regulation of protein phosphorylation	Gene Ontology	GO:0001933	1	34	0.502703	0.573579	XDH	http://amigo.geneontology.org/amigo/term/GO:0001933
fibroblast growth factor receptor signaling pathway	Gene Ontology	GO:0008543	1	34	0.502703	0.573579	SHCBP1	http://amigo.geneontology.org/amigo/term/GO:0008543
mitochondrial nucleoid	Gene Ontology	GO:0042645	1	34	0.502703	0.573579	DBT	http://amigo.geneontology.org/amigo/term/GO:0042645
defense response to Gram-positive bacterium	Gene Ontology	GO:0050830	1	34	0.502703	0.573579	HMGB2	http://amigo.geneontology.org/amigo/term/GO:0050830
SMAD binding	Gene Ontology	GO:0046332	1	35	0.512538	0.583997	DAB2	http://amigo.geneontology.org/amigo/term/GO:0046332
negative regulation of NF-kappaB transcription factor activity	Gene Ontology	GO:0032088	1	35	0.512538	0.583997	CAT	http://amigo.geneontology.org/amigo/term/GO:0032088
Golgi apparatus	Gene Ontology	GO:0005794	11	534	0.513414	0.584595	LRP2|GALNT14|PCSK9|B3GALT1|ST8SIA5|ST8SIA2|MTTP|P3H2|IL17RD|CXCL14|VPS41	http://amigo.geneontology.org/amigo/term/GO:0005794
peptidyl-tyrosine dephosphorylation	Gene Ontology	GO:0035335	2	85	0.514929	0.585515	PTPRU|FRMPD2	http://amigo.geneontology.org/amigo/term/GO:0035335
microtubule cytoskeleton organization	Gene Ontology	GO:0000226	2	86	0.521045	0.592064	MAP7|TTL	http://amigo.geneontology.org/amigo/term/GO:0000226
nuclear receptor activity	Gene Ontology	GO:0004879	1	36	0.522178	0.592945	ESR2	http://amigo.geneontology.org/amigo/term/GO:0004879
calmodulin binding	Gene Ontology	GO:0005516	2	87	0.527109	0.598136	MYO7A|UNC13C	http://amigo.geneontology.org/amigo/term/GO:0005516
axon cytoplasm	Gene Ontology	GO:1904115	1	37	0.531628	0.600798	MGARP	http://amigo.geneontology.org/amigo/term/GO:1904115
spermatid development	Gene Ontology	GO:0007286	1	37	0.531628	0.600798	OCA2	http://amigo.geneontology.org/amigo/term/GO:0007286
xenobiotic metabolic process	Gene Ontology	GO:0006805	1	37	0.531628	0.600798	HNF4A	http://amigo.geneontology.org/amigo/term/GO:0006805
intracellular anatomical structure	Gene Ontology	GO:0005622	1	37	0.531628	0.600798	ARHGAP44	http://amigo.geneontology.org/amigo/term/GO:0005622
positive regulation of protein ubiquitination	Gene Ontology	GO:0031398	1	37	0.531628	0.600798	FAM107A	http://amigo.geneontology.org/amigo/term/GO:0031398
cytokine activity	Gene Ontology	GO:0005125	2	88	0.533122	0.602075	INHA|KITLG	http://amigo.geneontology.org/amigo/term/GO:0005125
ubiquitin protein ligase binding	Gene Ontology	GO:0031625	4	190	0.535188	0.603998	USP2|XRCC5|PPARGC1A|DBT	http://amigo.geneontology.org/amigo/term/GO:0031625
actin binding	Gene Ontology	GO:0003779	3	140	0.538732	0.607131	LDB3|HOMER2|SPIRE2	http://amigo.geneontology.org/amigo/term/GO:0003779
ubiquitin-protein transferase activity	Gene Ontology	GO:0004842	2	89	0.539081	0.607131	DTL|LNX1	http://amigo.geneontology.org/amigo/term/GO:0004842
DNA replication	Gene Ontology	GO:0006260	1	38	0.540892	0.607131	DTL	http://amigo.geneontology.org/amigo/term/GO:0006260
myosin complex	Gene Ontology	GO:0016459	1	38	0.540892	0.607131	MYO7A	http://amigo.geneontology.org/amigo/term/GO:0016459
endocytic vesicle	Gene Ontology	GO:0030139	1	38	0.540892	0.607131	LRP2	http://amigo.geneontology.org/amigo/term/GO:0030139
SCF-dependent proteasomal ubiquitin-dependent protein catabolic process	Gene Ontology	GO:0031146	1	38	0.540892	0.607131	FBXL17	http://amigo.geneontology.org/amigo/term/GO:0031146
activation of cysteine-type endopeptidase activity involved in apoptotic process	Gene Ontology	GO:0006919	1	38	0.540892	0.607131	XDH	http://amigo.geneontology.org/amigo/term/GO:0006919
cytoskeleton	Gene Ontology	GO:0005856	3	141	0.543443	0.609583	PACSIN1|KITLG|TMOD1	http://amigo.geneontology.org/amigo/term/GO:0005856
actin filament organization	Gene Ontology	GO:0007015	2	90	0.544988	0.61049	PACSIN1|TMOD1	http://amigo.geneontology.org/amigo/term/GO:0007015
skeletal muscle cell differentiation	Gene Ontology	GO:0035914	1	39	0.549972	0.613587	SMYD1	http://amigo.geneontology.org/amigo/term/GO:0035914
RNA polymerase II transcription factor binding	Gene Ontology	GO:0001085	1	39	0.549972	0.613587	T	http://amigo.geneontology.org/amigo/term/GO:0001085
cell cycle arrest	Gene Ontology	GO:0007050	1	39	0.549972	0.613587	IRF6	http://amigo.geneontology.org/amigo/term/GO:0007050
nervous system process	Gene Ontology	GO:0050877	1	39	0.549972	0.613587	GABRA3	http://amigo.geneontology.org/amigo/term/GO:0050877
cartilage development	Gene Ontology	GO:0051216	1	39	0.549972	0.613587	MATN3	http://amigo.geneontology.org/amigo/term/GO:0051216
memory	Gene Ontology	GO:0007613	1	39	0.549972	0.613587	LGMN	http://amigo.geneontology.org/amigo/term/GO:0007613
cell projection	Gene Ontology	GO:0042995	1	40	0.558874	0.620597	SCIN	http://amigo.geneontology.org/amigo/term/GO:0042995
microtubule motor activity	Gene Ontology	GO:0003777	1	40	0.558874	0.620597	CENPE	http://amigo.geneontology.org/amigo/term/GO:0003777
Rac GTPase binding	Gene Ontology	GO:0048365	1	40	0.558874	0.620597	ARHGAP44	http://amigo.geneontology.org/amigo/term/GO:0048365
collagen binding	Gene Ontology	GO:0005518	1	40	0.558874	0.620597	CCBE1	http://amigo.geneontology.org/amigo/term/GO:0005518
cytoplasmic stress granule	Gene Ontology	GO:0010494	1	40	0.558874	0.620597	IGF2BP1	http://amigo.geneontology.org/amigo/term/GO:0010494
calcium-dependent protein binding	Gene Ontology	GO:0048306	1	40	0.558874	0.620597	MASP1	http://amigo.geneontology.org/amigo/term/GO:0048306
SNARE complex	Gene Ontology	GO:0031201	1	41	0.5676	0.626096	CPLX1	http://amigo.geneontology.org/amigo/term/GO:0031201
positive regulation of cell growth	Gene Ontology	GO:0030307	1	41	0.5676	0.626096	FXN	http://amigo.geneontology.org/amigo/term/GO:0030307
insulin receptor signaling pathway	Gene Ontology	GO:0008286	1	41	0.5676	0.626096	GRB14	http://amigo.geneontology.org/amigo/term/GO:0008286
protein K48-linked ubiquitination	Gene Ontology	GO:0070936	1	41	0.5676	0.626096	KLHL3	http://amigo.geneontology.org/amigo/term/GO:0070936
ATPase binding	Gene Ontology	GO:0051117	1	41	0.5676	0.626096	ATP1B1	http://amigo.geneontology.org/amigo/term/GO:0051117
embryonic digit morphogenesis	Gene Ontology	GO:0042733	1	41	0.5676	0.626096	SALL1	http://amigo.geneontology.org/amigo/term/GO:0042733
cytoplasmic ribonucleoprotein granule	Gene Ontology	GO:0036464	1	41	0.5676	0.626096	DYNC1I1	http://amigo.geneontology.org/amigo/term/GO:0036464
cellular response to interferon-gamma	Gene Ontology	GO:0071346	1	41	0.5676	0.626096	SLC26A6	http://amigo.geneontology.org/amigo/term/GO:0071346
negative regulation of BMP signaling pathway	Gene Ontology	GO:0030514	1	41	0.5676	0.626096	LRP2	http://amigo.geneontology.org/amigo/term/GO:0030514
chromosome	Gene Ontology	GO:0005694	1	41	0.5676	0.626096	DTL	http://amigo.geneontology.org/amigo/term/GO:0005694
protein autophosphorylation	Gene Ontology	GO:0046777	2	95	0.573725	0.631333	TTK|STK39	http://amigo.geneontology.org/amigo/term/GO:0046777
activation of protein kinase activity	Gene Ontology	GO:0032147	1	42	0.576153	0.631333	ECT2	http://amigo.geneontology.org/amigo/term/GO:0032147
ribosome binding	Gene Ontology	GO:0043022	1	42	0.576153	0.631333	LETM1	http://amigo.geneontology.org/amigo/term/GO:0043022
chromatin DNA binding	Gene Ontology	GO:0031490	1	42	0.576153	0.631333	PPARGC1A	http://amigo.geneontology.org/amigo/term/GO:0031490
stem cell population maintenance	Gene Ontology	GO:0019827	1	42	0.576153	0.631333	KDM4C	http://amigo.geneontology.org/amigo/term/GO:0019827
cellular response to insulin stimulus	Gene Ontology	GO:0032869	1	42	0.576153	0.631333	PCSK9	http://amigo.geneontology.org/amigo/term/GO:0032869
lipid metabolic process	Gene Ontology	GO:0006629	1	42	0.576153	0.631333	HNF4A	http://amigo.geneontology.org/amigo/term/GO:0006629
endoplasmic reticulum-Golgi intermediate compartment	Gene Ontology	GO:0005793	1	42	0.576153	0.631333	ANPEP	http://amigo.geneontology.org/amigo/term/GO:0005793
excitatory postsynaptic potential	Gene Ontology	GO:0060079	1	42	0.576153	0.631333	P2RX2	http://amigo.geneontology.org/amigo/term/GO:0060079
negative regulation of protein binding	Gene Ontology	GO:0032091	1	42	0.576153	0.631333	DAB2	http://amigo.geneontology.org/amigo/term/GO:0032091
RNA polymerase II cis-regulatory region sequence-specific DNA binding	Gene Ontology	GO:0000978	8	409	0.582391	0.637747	HOXC9|HOXD9|TFAP2B|HNF4A|HNF1A|FOXL2|T|SALL1	http://amigo.geneontology.org/amigo/term/GO:0000978
autophagosome assembly	Gene Ontology	GO:0000045	1	43	0.584538	0.638327	UBXN2A	http://amigo.geneontology.org/amigo/term/GO:0000045
cellular response to hypoxia	Gene Ontology	GO:0071456	1	43	0.584538	0.638327	ACAA2	http://amigo.geneontology.org/amigo/term/GO:0071456
cytoplasmic microtubule	Gene Ontology	GO:0005881	1	43	0.584538	0.638327	DCXR	http://amigo.geneontology.org/amigo/term/GO:0005881
scavenger receptor activity	Gene Ontology	GO:0005044	1	43	0.584538	0.638327	TMPRSS2	http://amigo.geneontology.org/amigo/term/GO:0005044
protein-containing complex binding	Gene Ontology	GO:0044877	2	97	0.584844	0.638327	XRCC5|NUF2	http://amigo.geneontology.org/amigo/term/GO:0044877
cell migration	Gene Ontology	GO:0016477	3	151	0.588974	0.642412	ENPEP|BAMBI|FUT8	http://amigo.geneontology.org/amigo/term/GO:0016477
histone binding	Gene Ontology	GO:0042393	2	98	0.590323	0.64346	DPF3|NASP	http://amigo.geneontology.org/amigo/term/GO:0042393
axonogenesis	Gene Ontology	GO:0007409	1	44	0.592757	0.644842	CCK	http://amigo.geneontology.org/amigo/term/GO:0007409
substrate adhesion-dependent cell spreading	Gene Ontology	GO:0034446	1	44	0.592757	0.644842	SRCIN1	http://amigo.geneontology.org/amigo/term/GO:0034446
adenylate cyclase-modulating G protein-coupled receptor signaling pathway	Gene Ontology	GO:0007188	1	44	0.592757	0.644842	PTH1R	http://amigo.geneontology.org/amigo/term/GO:0007188
positive regulation of neuron projection development	Gene Ontology	GO:0010976	1	45	0.600814	0.652655	IGF2BP1	http://amigo.geneontology.org/amigo/term/GO:0010976
regulation of catalytic activity	Gene Ontology	GO:0050790	1	45	0.600814	0.652655	RGN	http://amigo.geneontology.org/amigo/term/GO:0050790
actin cytoskeleton organization	Gene Ontology	GO:0030036	2	100	0.601119	0.652655	CORO2B|LDB3	http://amigo.geneontology.org/amigo/term/GO:0030036
protein serine/threonine kinase activity	Gene Ontology	GO:0004674	4	207	0.601522	0.652665	TTK|STK39|HOMER2|SGK2	http://amigo.geneontology.org/amigo/term/GO:0004674
RNA binding	Gene Ontology	GO:0003723	7	365	0.603825	0.654736	MRPS9|HMGB3|PPARGC1A|RALYL|DND1|XRCC5|A1CF	http://amigo.geneontology.org/amigo/term/GO:0003723
innate immune response	Gene Ontology	GO:0045087	2	101	0.606436	0.656708	HMGB3|HMGB2	http://amigo.geneontology.org/amigo/term/GO:0045087
extracellular matrix structural constituent	Gene Ontology	GO:0005201	1	46	0.608712	0.657885	COL23A1	http://amigo.geneontology.org/amigo/term/GO:0005201
regulation of protein stability	Gene Ontology	GO:0031647	1	46	0.608712	0.657885	FAM107A	http://amigo.geneontology.org/amigo/term/GO:0031647
phosphatidylinositol phosphorylation	Gene Ontology	GO:0046854	1	46	0.608712	0.657885	BPNT1	http://amigo.geneontology.org/amigo/term/GO:0046854
extracellular matrix	Gene Ontology	GO:0031012	3	157	0.614853	0.66409	VCAN|COL23A1|CCBE1	http://amigo.geneontology.org/amigo/term/GO:0031012
SCF ubiquitin ligase complex	Gene Ontology	GO:0019005	1	47	0.616454	0.66452	FBXL17	http://amigo.geneontology.org/amigo/term/GO:0019005
positive regulation of protein binding	Gene Ontology	GO:0032092	1	47	0.616454	0.66452	BAMBI	http://amigo.geneontology.org/amigo/term/GO:0032092
negative regulation of angiogenesis	Gene Ontology	GO:0016525	1	47	0.616454	0.66452	SEMA3E	http://amigo.geneontology.org/amigo/term/GO:0016525
apoptotic process	Gene Ontology	GO:0006915	2	104	0.622064	0.670132	TFAP2B|PRELID1	http://amigo.geneontology.org/amigo/term/GO:0006915
response to lipopolysaccharide	Gene Ontology	GO:0032496	1	48	0.624043	0.670523	HMGB2	http://amigo.geneontology.org/amigo/term/GO:0032496
positive regulation of protein catabolic process	Gene Ontology	GO:0045732	1	48	0.624043	0.670523	DTL	http://amigo.geneontology.org/amigo/term/GO:0045732
DNA duplex unwinding	Gene Ontology	GO:0032508	1	48	0.624043	0.670523	XRCC5	http://amigo.geneontology.org/amigo/term/GO:0032508
positive regulation of proteasomal ubiquitin-dependent protein catabolic process	Gene Ontology	GO:0032436	1	48	0.624043	0.670523	DAB2	http://amigo.geneontology.org/amigo/term/GO:0032436
protein stabilization	Gene Ontology	GO:0050821	2	105	0.627165	0.673442	USP2|ATP1B1	http://amigo.geneontology.org/amigo/term/GO:0050821
roof of mouth development	Gene Ontology	GO:0060021	1	49	0.631482	0.675458	IRF6	http://amigo.geneontology.org/amigo/term/GO:0060021
cysteine-type endopeptidase activity	Gene Ontology	GO:0004197	1	49	0.631482	0.675458	LGMN	http://amigo.geneontology.org/amigo/term/GO:0004197
protease binding	Gene Ontology	GO:0002020	1	49	0.631482	0.675458	CCBE1	http://amigo.geneontology.org/amigo/term/GO:0002020
DNA-binding transcription repressor activity, RNA polymerase II-specific	Gene Ontology	GO:0001227	3	161	0.631486	0.675458	HOXB8|SALL1|HOXD9	http://amigo.geneontology.org/amigo/term/GO:0001227
endosome	Gene Ontology	GO:0005768	3	161	0.631486	0.675458	LRP2|PACSIN1|ARRDC3	http://amigo.geneontology.org/amigo/term/GO:0005768
protein polyubiquitination	Gene Ontology	GO:0000209	2	106	0.632214	0.6758	FBXL17|DTL	http://amigo.geneontology.org/amigo/term/GO:0000209
microtubule binding	Gene Ontology	GO:0008017	3	162	0.635566	0.678946	CENPF|CENPE|VPS41	http://amigo.geneontology.org/amigo/term/GO:0008017
DNA repair	Gene Ontology	GO:0006281	2	107	0.637208	0.680263	NUDT1|INIP	http://amigo.geneontology.org/amigo/term/GO:0006281
axoneme	Gene Ontology	GO:0005930	1	51	0.645923	0.688237	CENPF	http://amigo.geneontology.org/amigo/term/GO:0005930
fat cell differentiation	Gene Ontology	GO:0045444	1	51	0.645923	0.688237	TFAP2B	http://amigo.geneontology.org/amigo/term/GO:0045444
ruffle	Gene Ontology	GO:0001726	1	51	0.645923	0.688237	COBL	http://amigo.geneontology.org/amigo/term/GO:0001726
cellular response to starvation	Gene Ontology	GO:0009267	1	52	0.65293	0.694811	PCSK9	http://amigo.geneontology.org/amigo/term/GO:0009267
positive regulation of protein kinase B signaling	Gene Ontology	GO:0051897	1	52	0.65293	0.694811	LRP2	http://amigo.geneontology.org/amigo/term/GO:0051897
protein dimerization activity	Gene Ontology	GO:0046983	2	111	0.656655	0.698328	TFAP2B|HNF1A	http://amigo.geneontology.org/amigo/term/GO:0046983
protein deubiquitination	Gene Ontology	GO:0016579	1	53	0.659798	0.700323	USP2	http://amigo.geneontology.org/amigo/term/GO:0016579
ubiquitin binding	Gene Ontology	GO:0043130	1	53	0.659798	0.700323	UBXN2A	http://amigo.geneontology.org/amigo/term/GO:0043130
protein import into nucleus	Gene Ontology	GO:0006606	1	53	0.659798	0.700323	IPO13	http://amigo.geneontology.org/amigo/term/GO:0006606
extracellular matrix organization	Gene Ontology	GO:0030198	2	112	0.661385	0.701559	COL23A1|TNR	http://amigo.geneontology.org/amigo/term/GO:0030198
nuclear matrix	Gene Ontology	GO:0016363	1	54	0.666531	0.705214	CENPF	http://amigo.geneontology.org/amigo/term/GO:0016363
T cell receptor signaling pathway	Gene Ontology	GO:0050852	1	54	0.666531	0.705214	HHLA2	http://amigo.geneontology.org/amigo/term/GO:0050852
nuclear chromosome, telomeric region	Gene Ontology	GO:0000784	1	54	0.666531	0.705214	XRCC5	http://amigo.geneontology.org/amigo/term/GO:0000784
skeletal system development	Gene Ontology	GO:0001501	1	54	0.666531	0.705214	VCAN	http://amigo.geneontology.org/amigo/term/GO:0001501
smoothened signaling pathway	Gene Ontology	GO:0007224	1	55	0.673132	0.71129	NSDHL	http://amigo.geneontology.org/amigo/term/GO:0007224
protein N-terminus binding	Gene Ontology	GO:0047485	1	55	0.673132	0.71129	KCNIP2	http://amigo.geneontology.org/amigo/term/GO:0047485
GTPase activator activity	Gene Ontology	GO:0005096	3	175	0.685718	0.722986	ARHGAP44|ECT2|ARHGAP24	http://amigo.geneontology.org/amigo/term/GO:0005096
endosome membrane	Gene Ontology	GO:0010008	1	57	0.685943	0.722986	OCA2	http://amigo.geneontology.org/amigo/term/GO:0010008
microtubule-based movement	Gene Ontology	GO:0007018	1	57	0.685943	0.722986	DYNC1I1	http://amigo.geneontology.org/amigo/term/GO:0007018
protein domain specific binding	Gene Ontology	GO:0019904	2	120	0.697355	0.734548	HMGB2|MYO7A	http://amigo.geneontology.org/amigo/term/GO:0019904
DNA binding	Gene Ontology	GO:0003677	7	403	0.702876	0.738971	CERS6|LHX1|HOXB8|HOXD8|POLE|FOXL2|PRIM2	http://amigo.geneontology.org/amigo/term/GO:0003677
neurotransmitter receptor activity	Gene Ontology	GO:0030594	1	60	0.704227	0.738971	GABRA3	http://amigo.geneontology.org/amigo/term/GO:0030594
cellular response to lipopolysaccharide	Gene Ontology	GO:0071222	1	60	0.704227	0.738971	HMGB2	http://amigo.geneontology.org/amigo/term/GO:0071222
basement membrane	Gene Ontology	GO:0005604	1	60	0.704227	0.738971	P3H2	http://amigo.geneontology.org/amigo/term/GO:0005604
Notch signaling pathway	Gene Ontology	GO:0007219	1	62	0.715822	0.750189	AGXT	http://amigo.geneontology.org/amigo/term/GO:0007219
cytoplasmic vesicle	Gene Ontology	GO:0031410	2	125	0.718192	0.752197	GRM4|ENPEP	http://amigo.geneontology.org/amigo/term/GO:0031410
neuron projection development	Gene Ontology	GO:0031175	1	63	0.721449	0.755131	STMN1	http://amigo.geneontology.org/amigo/term/GO:0031175
vesicle	Gene Ontology	GO:0031982	1	64	0.726964	0.759467	SLC34A1	http://amigo.geneontology.org/amigo/term/GO:0031982
ion transmembrane transport	Gene Ontology	GO:0034220	1	64	0.726964	0.759467	GABRA3	http://amigo.geneontology.org/amigo/term/GO:0034220
phosphatidylinositol binding	Gene Ontology	GO:0035091	1	65	0.73237	0.764633	SH3YL1	http://amigo.geneontology.org/amigo/term/GO:0035091
Golgi membrane	Gene Ontology	GO:0000139	3	190	0.736968	0.768232	GALNT14|B3GALT1|HPD	http://amigo.geneontology.org/amigo/term/GO:0000139
unfolded protein binding	Gene Ontology	GO:0051082	1	66	0.737669	0.768232	TRAP1	http://amigo.geneontology.org/amigo/term/GO:0051082
Z disc	Gene Ontology	GO:0030018	1	66	0.737669	0.768232	LDB3	http://amigo.geneontology.org/amigo/term/GO:0030018
synaptic vesicle	Gene Ontology	GO:0008021	1	67	0.742864	0.772672	MME	http://amigo.geneontology.org/amigo/term/GO:0008021
cell-cell adhesion	Gene Ontology	GO:0098609	1	67	0.742864	0.772672	IGSF5	http://amigo.geneontology.org/amigo/term/GO:0098609
cytokine-mediated signaling pathway	Gene Ontology	GO:0019221	1	68	0.747956	0.776994	IL17RD	http://amigo.geneontology.org/amigo/term/GO:0019221
ion channel binding	Gene Ontology	GO:0044325	1	68	0.747956	0.776994	KCNIP2	http://amigo.geneontology.org/amigo/term/GO:0044325
regulation of membrane potential	Gene Ontology	GO:0042391	1	69	0.752947	0.781689	GABRA3	http://amigo.geneontology.org/amigo/term/GO:0042391
thiol-dependent ubiquitin-specific protease activity	Gene Ontology	GO:0004843	1	70	0.75784	0.784805	USP2	http://amigo.geneontology.org/amigo/term/GO:0004843
transcription coregulator activity	Gene Ontology	GO:0003712	1	70	0.75784	0.784805	PPARGC1A	http://amigo.geneontology.org/amigo/term/GO:0003712
chromatin	Gene Ontology	GO:0000785	1	71	0.762636	0.788295	HMGA2	http://amigo.geneontology.org/amigo/term/GO:0000785
endomembrane system	Gene Ontology	GO:0012505	1	71	0.762636	0.788295	AGPAT3	http://amigo.geneontology.org/amigo/term/GO:0012505
Golgi organization	Gene Ontology	GO:0007030	1	71	0.762636	0.788295	UBXN2A	http://amigo.geneontology.org/amigo/term/GO:0007030
transcription coactivator activity	Gene Ontology	GO:0003713	2	140	0.773563	0.798594	HMGB2|TFAP2B	http://amigo.geneontology.org/amigo/term/GO:0003713
protein folding	Gene Ontology	GO:0006457	1	74	0.776463	0.80109	TRAP1	http://amigo.geneontology.org/amigo/term/GO:0006457
lysosome	Gene Ontology	GO:0005764	2	142	0.780182	0.804426	PCSK9|LGMN	http://amigo.geneontology.org/amigo/term/GO:0005764
neuron migration	Gene Ontology	GO:0001764	1	75	0.780891	0.804657	CCK	http://amigo.geneontology.org/amigo/term/GO:0001764
nucleic acid binding	Gene Ontology	GO:0003676	2	145	0.789793	0.81282	ERI2|ENPP3	http://amigo.geneontology.org/amigo/term/GO:0003676
nucleolus	Gene Ontology	GO:0005730	7	446	0.793496	0.815784	MCM10|HOXD9|MRPS9|DTL|HMGB2|CPT2|BCKDHB	http://amigo.geneontology.org/amigo/term/GO:0005730
histone deacetylase binding	Gene Ontology	GO:0042826	1	79	0.797744	0.819479	KPNA2	http://amigo.geneontology.org/amigo/term/GO:0042826
structural molecule activity	Gene Ontology	GO:0005198	1	80	0.801752	0.823085	CLDN19	http://amigo.geneontology.org/amigo/term/GO:0005198
receptor complex	Gene Ontology	GO:0043235	2	150	0.804989	0.825898	LRP2|P2RX2	http://amigo.geneontology.org/amigo/term/GO:0043235
signaling receptor activity	Gene Ontology	GO:0038023	1	83	0.813304	0.833398	PAQR5	http://amigo.geneontology.org/amigo/term/GO:0038023
peptidyl-tyrosine phosphorylation	Gene Ontology	GO:0018108	1	86	0.824185	0.843506	TTK	http://amigo.geneontology.org/amigo/term/GO:0018108
fibrillar center	Gene Ontology	GO:0001650	1	87	0.827669	0.846549	DAB2	http://amigo.geneontology.org/amigo/term/GO:0001650
protein phosphorylation	Gene Ontology	GO:0006468	3	226	0.832998	0.851475	CDKL2|HOMER2|BUB1B	http://amigo.geneontology.org/amigo/term/GO:0006468
transmembrane receptor protein tyrosine kinase signaling pathway	Gene Ontology	GO:0007169	1	89	0.834432	0.852416	SHC4	http://amigo.geneontology.org/amigo/term/GO:0007169
transcription regulator complex	Gene Ontology	GO:0005667	2	165	0.844873	0.86202	LHX1|HNF1A	http://amigo.geneontology.org/amigo/term/GO:0005667
nuclear speck	Gene Ontology	GO:0016607	3	235	0.851703	0.868455	FAM107A|SLC34A1|HSPB3	http://amigo.geneontology.org/amigo/term/GO:0016607
intracellular membrane-bounded organelle	Gene Ontology	GO:0043231	3	237	0.855604	0.871851	SYNDIG1|GRB14|AQP9	http://amigo.geneontology.org/amigo/term/GO:0043231
protein kinase activity	Gene Ontology	GO:0004672	1	96	0.856085	0.871851	BUB1B	http://amigo.geneontology.org/amigo/term/GO:0004672
ciliary basal body	Gene Ontology	GO:0036064	1	99	0.864477	0.879318	CENPF	http://amigo.geneontology.org/amigo/term/GO:0036064
G protein-coupled receptor activity	Gene Ontology	GO:0004930	3	244	0.868558	0.882927	LPAR3|ADGRD2|GPR149	http://amigo.geneontology.org/amigo/term/GO:0004930
nuclear body	Gene Ontology	GO:0016604	2	178	0.873293	0.887197	ECT2|MSRA	http://amigo.geneontology.org/amigo/term/GO:0016604
G protein-coupled receptor signaling pathway	Gene Ontology	GO:0007186	3	249	0.877173	0.890594	GNG4|AGT|P2RY4	http://amigo.geneontology.org/amigo/term/GO:0007186
protein heterodimerization activity	Gene Ontology	GO:0046982	2	181	0.879133	0.892038	SYT10|TFAP2B	http://amigo.geneontology.org/amigo/term/GO:0046982
DNA-binding transcription activator activity, RNA polymerase II-specific	Gene Ontology	GO:0001228	4	319	0.883605	0.895884	ESRRG|TFAP2B|FOXL2|T	http://amigo.geneontology.org/amigo/term/GO:0001228
chemical synaptic transmission	Gene Ontology	GO:0007268	1	107	0.884543	0.895884	GABRA3	http://amigo.geneontology.org/amigo/term/GO:0007268
translation	Gene Ontology	GO:0006412	1	107	0.884543	0.895884	MRPS9	http://amigo.geneontology.org/amigo/term/GO:0006412
proteasome-mediated ubiquitin-dependent protein catabolic process	Gene Ontology	GO:0043161	1	108	0.886834	0.897655	UBXN2A	http://amigo.geneontology.org/amigo/term/GO:0043161
intermediate filament	Gene Ontology	GO:0005882	1	111	0.893436	0.903236	SLC1A4	http://amigo.geneontology.org/amigo/term/GO:0005882
cytoskeleton organization	Gene Ontology	GO:0007010	1	112	0.89555	0.904271	PACSIN1	http://amigo.geneontology.org/amigo/term/GO:0007010
endocytosis	Gene Ontology	GO:0006897	1	118	0.907384	0.915663	TMPRSS2	http://amigo.geneontology.org/amigo/term/GO:0006897
nuclear membrane	Gene Ontology	GO:0031965	1	120	0.911023	0.918218	GCHFR	http://amigo.geneontology.org/amigo/term/GO:0031965
intracellular protein transport	Gene Ontology	GO:0006886	2	204	0.916283	0.922399	SYNDIG1|MYO7A	http://amigo.geneontology.org/amigo/term/GO:0006886
spermatogenesis	Gene Ontology	GO:0007283	1	125	0.91951	0.925086	LHCGR	http://amigo.geneontology.org/amigo/term/GO:0007283
cilium assembly	Gene Ontology	GO:0060271	1	127	0.922673	0.927144	TTC36	http://amigo.geneontology.org/amigo/term/GO:0060271
structural constituent of ribosome	Gene Ontology	GO:0003735	1	128	0.924209	0.928125	MRPS9	http://amigo.geneontology.org/amigo/term/GO:0003735
GTPase activity	Gene Ontology	GO:0003924	2	223	0.938592	0.940861	NUDT1|GNG4	http://amigo.geneontology.org/amigo/term/GO:0003924
positive regulation of GTPase activity	Gene Ontology	GO:0043547	1	187	0.976816	0.978586	ARHGAP44	http://amigo.geneontology.org/amigo/term/GO:0043547
protein ubiquitination	Gene Ontology	GO:0016567	1	244	0.992638	0.993237	LNX1	http://amigo.geneontology.org/amigo/term/GO:0016567
GTP binding	Gene Ontology	GO:0005525	1	261	0.994774	0.994774	SUCLG2	http://amigo.geneontology.org/amigo/term/GO:0005525
--------------------

## Sheet: Goose-profile1
KEGG enrichment results of goose profile 1 genes
#Term	Database	ID	Input number	Background number	P-Value	Corrected P-Value	Input	Hyperlink
Metabolic pathways	KEGG PATHWAY	gga01100	62	1290	7.6161e-23	8.97938e-20	DOLK|IDO2|NDUFB9|FTCD|KMO|GNPDA1|ACO1|GAPDH|MGST2|MGST3|TPI1|ATP5O|MDH2|ALPL|B3GAT2|ASS1|ALDH1A1|GPAM|RRM2|DPYD|AMDHD1|FAH|PFKL|NDUFA10|GOT2|NUDT2|ASRGL1|GOT1|ATP5G1|HNMT|LDHB|NUDT9|NDUFA4|PCBD1|ENTPD1|DLD|HMGCL|GBA2|IDH1|CA9|ALDH8A1|ENO2|SUCLG1|DDC|GALM|HGD|HPGDS|GALNT13|CMBL|COQ6|ADCY1|MTHFD1|ATP5J|UPP1|GLUD1|CA4|SARDH|ACY1|HAO2|SDHB|ESD|GCSH	http://www.genome.jp/kegg-bin/show_pathway?gga01100/gga:422932%09red/gga:396533%09red/gga:417699%09red/gga:423826%09red/gga:770916%09red/gga:417517%09red/gga:418311%09red/gga:419992%09red/gga:772135%09red/gga:424041%09red/gga:373916%09red/gga:396435%09red/gga:417185%09red/gga:418856%09red/gga:395264%09red/gga:416341%09red/gga:424112%09red/gga:426785%09red/gga:418330%09red/gga:426268%09red/gga:374…
Carbon metabolism	KEGG PATHWAY	gga01200	16	102	1.75983e-13	1.03742e-10	GOT1|GLUD1|DLD|IDH1|GAPDH|SUCLG1|ACO1|TPI1|PFKL|MDH2|GOT2|HAO2|SDHB|ENO2|ESD|GCSH	http://www.genome.jp/kegg-bin/show_pathway?gga01200/gga:373916%09red/gga:100859720%09red/gga:422932%09red/gga:396533%09red/gga:417699%09red/gga:374193%09red/gga:396435%09red/gga:417517%09red/gga:418311%09red/gga:415803%09red/gga:423612%09red/gga:769850%09red/gga:424112%09red/gga:395689%09red/gga:396261%09red/gga:418856%09red
Biosynthesis of amino acids	KEGG PATHWAY	gga01230	10	60	3.91197e-09	1.5374e-06	ASS1|IDH1|GAPDH|ACO1|TPI1|PFKL|GOT2|GOT1|ENO2|ACY1	http://www.genome.jp/kegg-bin/show_pathway?gga01230/gga:100858836%09red/gga:769850%09red/gga:396533%09red/gga:374193%09red/gga:396435%09red/gga:417185%09red/gga:373916%09red/gga:424112%09red/gga:395689%09red/gga:396261%09red
2-Oxocarboxylic acid metabolism	KEGG PATHWAY	gga01210	5	13	1.05704e-06	0.000178035	GOT2|ACO1|IDH1|GOT1|ACY1	http://www.genome.jp/kegg-bin/show_pathway?gga01210/gga:396533%09red/gga:396261%09red/gga:100858836%09red/gga:373916%09red/gga:424112%09red
Citrate cycle (TCA cycle)	KEGG PATHWAY	gga00020	6	28	1.52428e-06	0.000224641	DLD|IDH1|SUCLG1|MDH2|ACO1|SDHB	http://www.genome.jp/kegg-bin/show_pathway?gga00020/gga:100859720%09red/gga:422932%09red/gga:417699%09red/gga:417517%09red/gga:373916%09red/gga:424112%09red
Arginine biosynthesis	KEGG PATHWAY	gga00220	5	17	3.13646e-06	0.000410876	GOT2|GOT1|ASS1|GLUD1|ACY1	http://www.genome.jp/kegg-bin/show_pathway?gga00220/gga:396533%09red/gga:423612%09red/gga:396261%09red/gga:100858836%09red/gga:417185%09red
Glycolysis / Gluconeogenesis	KEGG PATHWAY	gga00010	7	53	3.64178e-06	0.000429366	DLD|GAPDH|TPI1|PFKL|GALM|ENO2|LDHB	http://www.genome.jp/kegg-bin/show_pathway?gga00010/gga:426268%09red/gga:374193%09red/gga:396435%09red/gga:373997%09red/gga:769850%09red/gga:417699%09red/gga:395689%09red
Progesterone-mediated oocyte maturation	KEGG PATHWAY	gga04914	7	78	3.70464e-05	0.00291185	CCNB3|CCNB2|CCNA2|ADCY1|PLK1|CDK1|AURKA	http://www.genome.jp/kegg-bin/show_pathway?gga04914/gga:396252%09red/gga:428167%09red/gga:416575%09red/gga:396172%09red/gga:415400%09red/gga:396167%09red/gga:420788%09red
Glyoxylate and dicarboxylate metabolism	KEGG PATHWAY	gga00630	5	31	3.97063e-05	0.00292586	ACO1|HAO2|DLD|MDH2|GCSH	http://www.genome.jp/kegg-bin/show_pathway?gga00630/gga:415803%09red/gga:417699%09red/gga:417517%09red/gga:418311%09red/gga:373916%09red
Cell cycle	KEGG PATHWAY	gga04110	8	114	5.3744e-05	0.00340744	CCNB3|CCNB2|E2F5|CCNA2|PLK1|CDC20|CDK1|CHEK1	http://www.genome.jp/kegg-bin/show_pathway?gga04110/gga:396252%09red/gga:424563%09red/gga:420206%09red/gga:374260%09red/gga:396172%09red/gga:416575%09red/gga:415400%09red/gga:396167%09red
Tyrosine metabolism	KEGG PATHWAY	gga00350	5	34	5.90673e-05	0.00340744	DDC|GOT2|FAH|GOT1|HGD	http://www.genome.jp/kegg-bin/show_pathway?gga00350/gga:396533%09red/gga:420947%09red/gga:396261%09red/gga:415482%09red/gga:418330%09red
Alanine, aspartate and glutamate metabolism	KEGG PATHWAY	gga00250	5	34	5.90673e-05	0.00340744	GOT2|ASRGL1|GOT1|ASS1|GLUD1	http://www.genome.jp/kegg-bin/show_pathway?gga00250/gga:396533%09red/gga:423612%09red/gga:396261%09red/gga:417185%09red/gga:421868%09red
Tryptophan metabolism	KEGG PATHWAY	gga00380	5	39	0.000106642	0.00502922	ALDH8A1|DDC|IDO2|KMO|DLD	http://www.genome.jp/kegg-bin/show_pathway?gga00380/gga:417699%09red/gga:420947%09red/gga:424041%09red/gga:421695%09red/gga:426785%09red
Oocyte meiosis	KEGG PATHWAY	gga04114	7	99	0.000151092	0.0065977	CCNB2|ADCY1|PLK1|CALML4|CDK1|AURKA|CDC20	http://www.genome.jp/kegg-bin/show_pathway?gga04114/gga:396252%09red/gga:424563%09red/gga:428167%09red/gga:416575%09red/gga:415400%09red/gga:427515%09red/gga:420788%09red
Cellular senescence	KEGG PATHWAY	gga04218	8	143	0.000237304	0.00899109	CCNB3|CCNB2|E2F5|CCNA2|SLC25A5|CALML4|CDK1|CHEK1	http://www.genome.jp/kegg-bin/show_pathway?gga04218/gga:396252%09red/gga:772225%09red/gga:420206%09red/gga:374260%09red/gga:396172%09red/gga:415400%09red/gga:427515%09red/gga:396167%09red
Glutathione metabolism	KEGG PATHWAY	gga00480	5	47	0.000237968	0.00899109	MGST2|MGST3|IDH1|HPGDS|RRM2	http://www.genome.jp/kegg-bin/show_pathway?gga00480/gga:395863%09red/gga:770916%09red/gga:421936%09red/gga:424112%09red/gga:424404%09red
Peroxisome	KEGG PATHWAY	gga04146	6	79	0.000313746	0.0105687	SOD1|HMGCL|IDH1|PRDX1|HAO2|ABCD4	http://www.genome.jp/kegg-bin/show_pathway?gga04146/gga:424598%09red/gga:423349%09red/gga:418311%09red/gga:424112%09red/gga:396316%09red/gga:395938%09red
Oxidative phosphorylation	KEGG PATHWAY	gga00190	7	113	0.000324799	0.0106372	NDUFA4|NDUFB9|ATP5J|ATP5O|NDUFA10|SDHB|ATP5G1	http://www.genome.jp/kegg-bin/show_pathway?gga00190/gga:420337%09red/gga:419992%09red/gga:418477%09red/gga:424032%09red/gga:100859720%09red/gga:772135%09red/gga:418508%09red
Drug metabolism - other enzymes	KEGG PATHWAY	gga00983	5	57	0.000543008	0.0160051	MGST2|MGST3|UPP1|RRM2|DPYD	http://www.genome.jp/kegg-bin/show_pathway?gga00983/gga:429083%09red/gga:770916%09red/gga:420942%09red/gga:421936%09red/gga:424404%09red
Pyrimidine metabolism	KEGG PATHWAY	gga00240	5	59	0.000628754	0.0172396	NUDT2|UPP1|RRM2|ENTPD1|DPYD	http://www.genome.jp/kegg-bin/show_pathway?gga00240/gga:423826%09red/gga:427399%09red/gga:420942%09red/gga:421936%09red/gga:429083%09red
Phenylalanine metabolism	KEGG PATHWAY	gga00360	3	14	0.000747506	0.0200298	DDC|GOT2|GOT1	http://www.genome.jp/kegg-bin/show_pathway?gga00360/gga:396533%09red/gga:420947%09red/gga:396261%09red
Nitrogen metabolism	KEGG PATHWAY	gga00910	3	17	0.00122366	0.031363	CA9|GLUD1|CA4	http://www.genome.jp/kegg-bin/show_pathway?gga00910/gga:423612%09red/gga:417647%09red/gga:770004%09red
Cysteine and methionine metabolism	KEGG PATHWAY	gga00270	4	43	0.00162067	0.0389952	GOT2|GOT1|MDH2|LDHB	http://www.genome.jp/kegg-bin/show_pathway?gga00270/gga:396533%09red/gga:396261%09red/gga:417517%09red/gga:373997%09red
Histidine metabolism	KEGG PATHWAY	gga00340	3	21	0.00210472	0.0468202	AMDHD1|FTCD|HNMT	http://www.genome.jp/kegg-bin/show_pathway?gga00340/gga:417917%09red/gga:395726%09red/gga:424298%09red
Phenylalanine, tyrosine and tryptophan biosynthesis	KEGG PATHWAY	gga00400	2	5	0.00233427	0.0482826	GOT2|GOT1	http://www.genome.jp/kegg-bin/show_pathway?gga00400/gga:396533%09red/gga:396261%09red
Melanogenesis	KEGG PATHWAY	gga04916	5	91	0.0038191	0.0597906	CREB3L3|LEF1|ASIP|ADCY1|CALML4	http://www.genome.jp/kegg-bin/show_pathway?gga04916/gga:395865%09red/gga:420788%09red/gga:419147%09red/gga:428333%09red/gga:427515%09red
Neuroactive ligand-receptor interaction	KEGG PATHWAY	gga04080	10	333	0.00418862	0.0617298	F2|ADORA1|GRIN3A|GRIN2C|NPY|NPBWR1|OXTR|GABRE|GCGR|MTNR1A	http://www.genome.jp/kegg-bin/show_pathway?gga04080/gga:769001%09red/gga:395306%09red/gga:396464%09red/gga:431090%09red/gga:396173%09red/gga:396319%09red/gga:425670%09red/gga:421117%09red/gga:374212%09red/gga:429211%09red
Propanoate metabolism	KEGG PATHWAY	gga00640	3	32	0.00623979	0.0743103	SUCLG1|LDHB|DLD	http://www.genome.jp/kegg-bin/show_pathway?gga00640/gga:417699%09red/gga:422932%09red/gga:373997%09red
Pyruvate metabolism	KEGG PATHWAY	gga00620	3	32	0.00623979	0.0743103	MDH2|LDHB|DLD	http://www.genome.jp/kegg-bin/show_pathway?gga00620/gga:417699%09red/gga:417517%09red/gga:373997%09red
p53 signaling pathway	KEGG PATHWAY	gga04115	4	66	0.00687542	0.0795046	CCNB2|RRM2|CDK1|CHEK1	http://www.genome.jp/kegg-bin/show_pathway?gga04115/gga:396252%09red/gga:415400%09red/gga:421936%09red/gga:374260%09red
Drug metabolism - cytochrome P450	KEGG PATHWAY	gga00982	3	34	0.007292	0.0796044	MGST2|MGST3|HPGDS	http://www.genome.jp/kegg-bin/show_pathway?gga00982/gga:395863%09red/gga:770916%09red/gga:424404%09red
Metabolism of xenobiotics by cytochrome P450	KEGG PATHWAY	gga00980	3	36	0.00844301	0.0850795	MGST2|MGST3|HPGDS	http://www.genome.jp/kegg-bin/show_pathway?gga00980/gga:395863%09red/gga:770916%09red/gga:424404%09red
Glycine, serine and threonine metabolism	KEGG PATHWAY	gga00260	3	37	0.00905617	0.090485	SARDH|DLD|GCSH	http://www.genome.jp/kegg-bin/show_pathway?gga00260/gga:415803%09red/gga:417699%09red/gga:417146%09red
Arginine and proline metabolism	KEGG PATHWAY	gga00330	3	42	0.0125067	0.112634	GOT2|L3HYPDH|GOT1	http://www.genome.jp/kegg-bin/show_pathway?gga00330/gga:396533%09red/gga:396261%09red/gga:423531%09red
Purine metabolism	KEGG PATHWAY	gga00230	5	125	0.0133531	0.118371	NUDT9|NUDT2|ADCY1|ENTPD1|RRM2	http://www.genome.jp/kegg-bin/show_pathway?gga00230/gga:423826%09red/gga:422587%09red/gga:420788%09red/gga:421936%09red/gga:427399%09red
Calcium signaling pathway	KEGG PATHWAY	gga04020	6	180	0.0155774	0.129716	ADCY1|SLC25A5|CALML4|GRIN2C|OXTR|PPIF	http://www.genome.jp/kegg-bin/show_pathway?gga04020/gga:772225%09red/gga:420788%09red/gga:431090%09red/gga:427515%09red/gga:423723%09red/gga:429211%09red
One carbon pool by folate	KEGG PATHWAY	gga00670	2	17	0.0174607	0.135436	FTCD|MTHFD1	http://www.genome.jp/kegg-bin/show_pathway?gga00670/gga:395726%09red/gga:423508%09red
Folate biosynthesis	KEGG PATHWAY	gga00790	2	28	0.0411255	0.233118	PCBD1|ALPL	http://www.genome.jp/kegg-bin/show_pathway?gga00790/gga:395729%09red/gga:396317%09red
RNA degradation	KEGG PATHWAY	gga03018	3	70	0.0441035	0.233118	HSPD1|ENO2|PFKL	http://www.genome.jp/kegg-bin/show_pathway?gga03018/gga:395689%09red/gga:424059%09red/gga:769850%09red
FoxO signaling pathway	KEGG PATHWAY	gga04068	4	123	0.0485037	0.233118	PLK1|CCNB2|CCNB3|SGK1	http://www.genome.jp/kegg-bin/show_pathway?gga04068/gga:396167%09red/gga:415400%09red/gga:395133%09red/gga:416575%09red
Adrenergic signaling in cardiomyocytes	KEGG PATHWAY	gga04261	4	128	0.0544535	0.233118	CREB3L3|MYL2|ADCY1|CALML4	http://www.genome.jp/kegg-bin/show_pathway?gga04261/gga:427515%09red/gga:416874%09red/gga:420788%09red/gga:428333%09red
Fructose and mannose metabolism	KEGG PATHWAY	gga00051	2	35	0.0599777	0.233118	TPI1|PFKL	http://www.genome.jp/kegg-bin/show_pathway?gga00051/gga:769850%09red/gga:396435%09red
Galactose metabolism	KEGG PATHWAY	gga00052	2	35	0.0599777	0.233118	GALM|PFKL	http://www.genome.jp/kegg-bin/show_pathway?gga00052/gga:426268%09red/gga:769850%09red
Retinol metabolism	KEGG PATHWAY	gga00830	2	39	0.0718341	0.233118	ALDH1A1|RETSAT	http://www.genome.jp/kegg-bin/show_pathway?gga00830/gga:395264%09red/gga:426549%09red
ABC transporters	KEGG PATHWAY	gga02010	2	40	0.0749079	0.233118	ABCA13|ABCD4	http://www.genome.jp/kegg-bin/show_pathway?gga02010/gga:423349%09red/gga:420943%09red
Valine, leucine and isoleucine degradation	KEGG PATHWAY	gga00280	2	44	0.0876038	0.233118	HMGCL|DLD	http://www.genome.jp/kegg-bin/show_pathway?gga00280/gga:417699%09red/gga:396316%09red
Ubiquinone and other terpenoid-quinone biosynthesis	KEGG PATHWAY	gga00130	1	9	0.102493	0.236939	COQ6	http://www.genome.jp/kegg-bin/show_pathway?gga00130/gga:423342%09red
Synthesis and degradation of ketone bodies	KEGG PATHWAY	gga00072	1	10	0.112148	0.2391	HMGCL	http://www.genome.jp/kegg-bin/show_pathway?gga00072/gga:396316%09red
Lysine degradation	KEGG PATHWAY	gga00310	2	54	0.121745	0.248334	DLD|BBOX1	http://www.genome.jp/kegg-bin/show_pathway?gga00310/gga:417699%09red/gga:426932%09red
Thiamine metabolism	KEGG PATHWAY	gga00730	1	13	0.140496	0.26127	ALPL	http://www.genome.jp/kegg-bin/show_pathway?gga00730/gga:396317%09red
Apelin signaling pathway	KEGG PATHWAY	gga04371	3	119	0.144353	0.266689	MYL2|ADCY1|CALML4	http://www.genome.jp/kegg-bin/show_pathway?gga04371/gga:427515%09red/gga:416874%09red/gga:420788%09red
PPAR signaling pathway	KEGG PATHWAY	gga03320	2	64	0.158487	0.272289	DBI|FABP7	http://www.genome.jp/kegg-bin/show_pathway?gga03320/gga:395263%09red/gga:396246%09red
Pantothenate and CoA biosynthesis	KEGG PATHWAY	gga00770	1	15	0.158893	0.272289	DPYD	http://www.genome.jp/kegg-bin/show_pathway?gga00770/gga:429083%09red
Other glycan degradation	KEGG PATHWAY	gga00511	1	17	0.176897	0.284531	GBA2	http://www.genome.jp/kegg-bin/show_pathway?gga00511/gga:100859407%09red
Terpenoid backbone biosynthesis	KEGG PATHWAY	gga00900	1	19	0.194517	0.301361	PDSS1	http://www.genome.jp/kegg-bin/show_pathway?gga00900/gga:420490%09red
Mismatch repair	KEGG PATHWAY	gga03430	1	20	0.203186	0.309104	EXO1	http://www.genome.jp/kegg-bin/show_pathway?gga03430/gga:421505%09red
ErbB signaling pathway	KEGG PATHWAY	gga04012	2	78	0.212638	0.317744	NRG2|BTC	http://www.genome.jp/kegg-bin/show_pathway?gga04012/gga:448833%09red/gga:427606%09red
Phototransduction	KEGG PATHWAY	gga04744	1	23	0.228638	0.327538	CALML4	http://www.genome.jp/kegg-bin/show_pathway?gga04744/gga:427515%09red
Mannose type O-glycan biosynthesis	KEGG PATHWAY	gga00515	1	23	0.228638	0.327538	B3GAT2	http://www.genome.jp/kegg-bin/show_pathway?gga00515/gga:428638%09red
Gap junction	KEGG PATHWAY	gga04540	2	84	0.236382	0.330596	CDK1|ADCY1	http://www.genome.jp/kegg-bin/show_pathway?gga04540/gga:396252%09red/gga:420788%09red
GnRH signaling pathway	KEGG PATHWAY	gga04912	2	84	0.236382	0.330596	ADCY1|CALML4	http://www.genome.jp/kegg-bin/show_pathway?gga04912/gga:427515%09red/gga:420788%09red
Butanoate metabolism	KEGG PATHWAY	gga00650	1	24	0.236941	0.330596	HMGCL	http://www.genome.jp/kegg-bin/show_pathway?gga00650/gga:396316%09red
Glycosaminoglycan biosynthesis - heparan sulfate / heparin	KEGG PATHWAY	gga00534	1	24	0.236941	0.330596	HS6ST3	http://www.genome.jp/kegg-bin/show_pathway?gga00534/gga:428025%09red
Pentose phosphate pathway	KEGG PATHWAY	gga00030	1	25	0.245155	0.336873	PFKL	http://www.genome.jp/kegg-bin/show_pathway?gga00030/gga:769850%09red
TGF-beta signaling pathway	KEGG PATHWAY	gga04350	2	90	0.26026	0.347737	E2F5|INHBB	http://www.genome.jp/kegg-bin/show_pathway?gga04350/gga:396126%09red/gga:420206%09red
Mucin type O-glycan biosynthesis	KEGG PATHWAY	gga00512	1	28	0.269271	0.351185	GALNT13	http://www.genome.jp/kegg-bin/show_pathway?gga00512/gga:424319%09red
beta-Alanine metabolism	KEGG PATHWAY	gga00410	1	29	0.277138	0.357882	DPYD	http://www.genome.jp/kegg-bin/show_pathway?gga00410/gga:429083%09red
Base excision repair	KEGG PATHWAY	gga03410	1	29	0.277138	0.357882	MUTYH	http://www.genome.jp/kegg-bin/show_pathway?gga03410/gga:424594%09red
Intestinal immune network for IgA production	KEGG PATHWAY	gga04672	1	36	0.329895	0.403472	IL15	http://www.genome.jp/kegg-bin/show_pathway?gga04672/gga:395258%09red
Steroid hormone biosynthesis	KEGG PATHWAY	gga00140	1	37	0.337112	0.410171	DHRS11	http://www.genome.jp/kegg-bin/show_pathway?gga00140/gga:395172%09red
Vascular smooth muscle contraction	KEGG PATHWAY	gga04270	2	117	0.366715	0.43453	ADCY1|CALML4	http://www.genome.jp/kegg-bin/show_pathway?gga04270/gga:427515%09red/gga:420788%09red
Cytokine-cytokine receptor interaction	KEGG PATHWAY	gga04060	3	202	0.378981	0.446372	INHBB|IL15|NGFR	http://www.genome.jp/kegg-bin/show_pathway?gga04060/gga:425805%09red/gga:396126%09red/gga:395258%09red
Cell adhesion molecules (CAMs)	KEGG PATHWAY	gga04514	2	122	0.385886	0.452696	CLDN10|VTCN1	http://www.genome.jp/kegg-bin/show_pathway?gga04514/gga:418790%09red/gga:101752024%09red
Sphingolipid metabolism	KEGG PATHWAY	gga00600	1	45	0.392128	0.456386	GBA2	http://www.genome.jp/kegg-bin/show_pathway?gga00600/gga:100859407%09red
Amino sugar and nucleotide sugar metabolism	KEGG PATHWAY	gga00520	1	48	0.411565	0.471102	GNPDA1	http://www.genome.jp/kegg-bin/show_pathway?gga00520/gga:416341%09red
N-Glycan biosynthesis	KEGG PATHWAY	gga00510	1	49	0.417905	0.476049	DOLK	http://www.genome.jp/kegg-bin/show_pathway?gga00510/gga:417199%09red
Arachidonic acid metabolism	KEGG PATHWAY	gga00590	1	49	0.417905	0.476049	HPGDS	http://www.genome.jp/kegg-bin/show_pathway?gga00590/gga:395863%09red
Necroptosis	KEGG PATHWAY	gga04217	2	131	0.419731	0.477667	GLUD1|SLC25A5	http://www.genome.jp/kegg-bin/show_pathway?gga04217/gga:423612%09red/gga:772225%09red
Influenza A	KEGG PATHWAY	gga05164	2	135	0.434469	0.491086	SLC25A5|PABPN1L	http://www.genome.jp/kegg-bin/show_pathway?gga05164/gga:769028%09red/gga:772225%09red
Glycerolipid metabolism	KEGG PATHWAY	gga00561	1	60	0.483314	0.53106	GPAM	http://www.genome.jp/kegg-bin/show_pathway?gga00561/gga:423895%09red
Adipocytokine signaling pathway	KEGG PATHWAY	gga04920	1	64	0.505238	0.550532	NPY	http://www.genome.jp/kegg-bin/show_pathway?gga04920/gga:396464%09red
Tight junction	KEGG PATHWAY	gga04530	2	156	0.508324	0.553384	CLDN10|MYL2	http://www.genome.jp/kegg-bin/show_pathway?gga04530/gga:418790%09red/gga:416874%09red
Cardiac muscle contraction	KEGG PATHWAY	gga04260	1	66	0.51585	0.558483	MYL2	http://www.genome.jp/kegg-bin/show_pathway?gga04260/gga:416874%09red
Adherens junction	KEGG PATHWAY	gga04520	1	70	0.536399	0.575969	LEF1	http://www.genome.jp/kegg-bin/show_pathway?gga04520/gga:395865%09red
mRNA surveillance pathway	KEGG PATHWAY	gga03015	1	70	0.536399	0.575969	PABPN1L	http://www.genome.jp/kegg-bin/show_pathway?gga03015/gga:769028%09red
Inositol phosphate metabolism	KEGG PATHWAY	gga00562	1	71	0.541399	0.579754	TPI1	http://www.genome.jp/kegg-bin/show_pathway?gga00562/gga:396435%09red
ECM-receptor interaction	KEGG PATHWAY	gga04512	1	83	0.597368	0.629961	VTN	http://www.genome.jp/kegg-bin/show_pathway?gga04512/gga:395935%09red
Focal adhesion	KEGG PATHWAY	gga04510	2	189	0.610973	0.6403	MYL2|VTN	http://www.genome.jp/kegg-bin/show_pathway?gga04510/gga:416874%09red/gga:395935%09red
Regulation of actin cytoskeleton	KEGG PATHWAY	gga04810	2	190	0.613815	0.641681	F2|MYL2	http://www.genome.jp/kegg-bin/show_pathway?gga04810/gga:416874%09red/gga:395306%09red
C-type lectin receptor signaling pathway	KEGG PATHWAY	gga04625	1	87	0.614468	0.641681	CALML4	http://www.genome.jp/kegg-bin/show_pathway?gga04625/gga:427515%09red
Phosphatidylinositol signaling system	KEGG PATHWAY	gga04070	1	91	0.630845	0.657038	CALML4	http://www.genome.jp/kegg-bin/show_pathway?gga04070/gga:427515%09red
Glycerophospholipid metabolism	KEGG PATHWAY	gga00564	1	94	0.642672	0.665826	GPAM	http://www.genome.jp/kegg-bin/show_pathway?gga00564/gga:423895%09red
Endocytosis	KEGG PATHWAY	gga04144	2	228	0.71029	0.727569	SNX5|EPN3	http://www.genome.jp/kegg-bin/show_pathway?gga04144/gga:100859290%09red/gga:416718%09red
Insulin signaling pathway	KEGG PATHWAY	gga04910	1	121	0.733486	0.746788	CALML4	http://www.genome.jp/kegg-bin/show_pathway?gga04910/gga:427515%09red
Ubiquitin mediated proteolysis	KEGG PATHWAY	gga04120	1	127	0.75031	0.760633	CDC20	http://www.genome.jp/kegg-bin/show_pathway?gga04120/gga:424563%09red
MAPK signaling pathway	KEGG PATHWAY	gga04010	2	261	0.776979	0.785642	DUSP4|NGFR	http://www.genome.jp/kegg-bin/show_pathway?gga04010/gga:425805%09red/gga:395642%09red
mTOR signaling pathway	KEGG PATHWAY	gga04150	1	140	0.783221	0.790597	SGK1	http://www.genome.jp/kegg-bin/show_pathway?gga04150/gga:395133%09red
Wnt signaling pathway	KEGG PATHWAY	gga04310	1	141	0.785565	0.792285	LEF1	http://www.genome.jp/kegg-bin/show_pathway?gga04310/gga:395865%09red
GO enrichment results of goose profile 1 genes
#Term	Database	ID	Input number	Background number	P-Value	Corrected P-Value	Input	Hyperlink
oxidation-reduction process	Gene Ontology	GO:0055114	21	421	1.5832e-08	4.66647e-06	IDO2|LOXHD1|DLD|PCBD1|DPYD|MTHFD1|SOD1|KMO|DHRS11|BBOX1|MSRB1|GAPDH|PRDX1|ALDH8A1|GLUD1|RRM2|DIO3|HGD|COQ6|ALDH1A1|LDHB	http://amigo.geneontology.org/amigo/term/GO:0055114
mitochondrion	Gene Ontology	GO:0005739	25	617	3.39035e-08	7.99445e-06	STAR|BBOX1|KMO|NOCT|MDH2|ASS1|CHCHD2|DLD|NDUFA10|GOT2|SLC25A1|NUDT9|ATAD3A|SOD1|HMGCL|DHRS11|IDH1|SLC25A20|SUCLG1|ACO1|PTCD2|GLUD1|PPIF|COQ6|GCSH	http://amigo.geneontology.org/amigo/term/GO:0005739
cellular amino acid metabolic process	Gene Ontology	GO:0006520	5	9	2.55844e-07	5.02734e-05	DDC|GOT2|HGD|GOT1|ACY1	http://amigo.geneontology.org/amigo/term/GO:0006520
tricarboxylic acid cycle	Gene Ontology	GO:0006099	5	24	1.33001e-05	0.00142553	ACO1|IDH1|SDHB|MDH2|SUCLG1	http://amigo.geneontology.org/amigo/term/GO:0006099
gluconeogenesis	Gene Ontology	GO:0006094	5	25	1.58206e-05	0.00147323	GOT2|TPI1|GOT1|ENO2|GAPDH	http://amigo.geneontology.org/amigo/term/GO:0006094
ventricular cardiac muscle tissue morphogenesis	Gene Ontology	GO:0055010	4	11	1.62443e-05	0.00147323	MYBPC3|PTCD2|MYL2|TNNI1	http://amigo.geneontology.org/amigo/term/GO:0055010
cytoplasm	Gene Ontology	GO:0005737	47	2299	2.14709e-05	0.00180816	IDO2|CLDN10|PLK1|GNPDA1|MSRB1|GAPDH|PRDX1|FABP7|MDH2|MYO5B|ASS1|HGD|CCNA2|HSPD1|PPM1H|AMDHD1|NDUFA10|VGLL2|DUSP4|ASRGL1|ACY1|CHEK1|LYPLAL1|CLUH|PCBD1|TRAF4|NGFR|UPP1|LRRC2|ARID3C|SLC22A18|STC1|DDC|LEF1|CCNB3|CCNB2|E2F5|GINS1|ADCY1|SGK1|MELK|CDK1|SNX30|BLMH|PPIF|HAS3|RHOBTB3	http://amigo.geneontology.org/amigo/term/GO:0005737
cell division	Gene Ontology	GO:0051301	7	83	5.35799e-05	0.00340744	CCNB3|CCNB2|CCNA2|CKS2|SPAG5|CDT1|CDK1	http://amigo.geneontology.org/amigo/term/GO:0051301
plasma membrane	Gene Ontology	GO:0005886	35	1580	6.06923e-05	0.00340744	CLDN10|GRIN2C|LRPAP1|GAPDH|MGST2|NGFR|ANKS4B|GPAM|GLDN|FNDC5|EXO1|GRIN3A|ADORA1|SLC5A10|SLC5A11|DIO3|GOT2|USH1C|EPB41L3|AQP2|SOD1|STRA6|EPN3|ENO2|SUCLG1|RHOBTB3|GCGR|CA9|MELK|CA4|SLC51A|FTCD|ABRA|SDHB|ALPL	http://amigo.geneontology.org/amigo/term/GO:0005886
aspartate metabolic process	Gene Ontology	GO:0006531	3	5	6.61359e-05	0.00347015	GOT2|GOT1|ASS1	http://amigo.geneontology.org/amigo/term/GO:0006531
mitotic cell cycle phase transition	Gene Ontology	GO:0044772	4	17	6.76958e-05	0.00347015	CCNB3|CKS2|CCNA2|CCNB2	http://amigo.geneontology.org/amigo/term/GO:0044772
integral component of membrane	Gene Ontology	GO:0016021	49	2565	7.64387e-05	0.00375505	CLDN10|SLC7A9|KMO|PTCD2|MAMDC4|RGS9BP|MGST2|MGST3|BOK|NGFR|GCGR|ADGRV1|CEND1|PARM1|AMN|FNDC5|SLC5A10|CDH9|ADORA1|SUSD4|SLC5A11|DIO3|GBA2|SLC51A|ATP5G1|CLRN3|NRTN|TRPM3|NDUFA4|AQP2|SLC25A1|TMEM243|SLN|TMPRSS15|GPR89B|EPCAM|ST6GALNAC2|CA9|NRG2|USMG5|GALNT13|SLC22A18|SLC16A5|SLC25A20|OTOF|ABCD4|KRTCAP3|NKAIN1|BTC	http://amigo.geneontology.org/amigo/term/GO:0016021
cyclin-dependent protein kinase holoenzyme complex	Gene Ontology	GO:0000307	4	21	0.000138325	0.00627249	CCNB3|CKS2|CCNA2|CCNB2	http://amigo.geneontology.org/amigo/term/GO:0000307
response to wounding	Gene Ontology	GO:0009611	4	22	0.000162099	0.00682554	GRIN2C|INHBB|AURKA|SLC1A3	http://amigo.geneontology.org/amigo/term/GO:0009611
identical protein binding	Gene Ontology	GO:0042802	19	678	0.000211716	0.00860736	DBI|GRIN3A|PCBD1|TRAF4|SOD1|HCN1|ASS1|GNPDA1|GAPDH|PRDX1|MGST2|PLK1|PFKL|MYBPC3|BLMH|HGD|BBOX1|ESD|HAS3	http://amigo.geneontology.org/amigo/term/GO:0042802
2-oxoglutarate metabolic process	Gene Ontology	GO:0006103	3	9	0.000251659	0.00899109	GOT2|IDH1|GOT1	http://amigo.geneontology.org/amigo/term/GO:0006103
response to ethanol	Gene Ontology	GO:0045471	3	9	0.000251659	0.00899109	GRIN3A|GOT2|SOD1	http://amigo.geneontology.org/amigo/term/GO:0045471
mitochondrial matrix	Gene Ontology	GO:0005759	6	78	0.000294214	0.0102023	CDK1|HMGCL|GLUD1|HSPD1|NDUFA10|GOT2	http://amigo.geneontology.org/amigo/term/GO:0005759
proton-transporting ATP synthase activity, rotational mechanism	Gene Ontology	GO:0046933	3	11	0.0004098	0.0130582	ATP5J|ATP5G1|ATP5O	http://amigo.geneontology.org/amigo/term/GO:0046933
G2/M transition of mitotic cell cycle	Gene Ontology	GO:0000086	4	30	0.000470031	0.0145833	PLK1|CDK1|CCNA2|USH1C	http://amigo.geneontology.org/amigo/term/GO:0000086
peroxisome	Gene Ontology	GO:0005777	5	56	0.000503586	0.0152238	HMGCL|HAO2|IDH1|ABCD4|SOD1	http://amigo.geneontology.org/amigo/term/GO:0005777
4 iron, 4 sulfur cluster binding	Gene Ontology	GO:0051539	4	32	0.000587045	0.0168811	ACO1|MUTYH|SDHB|DPYD	http://amigo.geneontology.org/amigo/term/GO:0051539
mitochondrial electron transport, NADH to ubiquinone	Gene Ontology	GO:0006120	3	13	0.000620508	0.0172396	NDUFA10|NDUFB9|DLD	http://amigo.geneontology.org/amigo/term/GO:0006120
hydro-lyase activity	Gene Ontology	GO:0016836	3	15	0.000889907	0.0233156	L3HYPDH|CA9|CA4	http://amigo.geneontology.org/amigo/term/GO:0016836
glutathione transferase activity	Gene Ontology	GO:0004364	3	18	0.00141633	0.0347885	MGST2|MGST3|HPGDS	http://amigo.geneontology.org/amigo/term/GO:0004364
glutathione metabolic process	Gene Ontology	GO:0006749	3	18	0.00141633	0.0347885	IDH1|HPGDS|SOD1	http://amigo.geneontology.org/amigo/term/GO:0006749
negative regulation of apoptotic process	Gene Ontology	GO:0043066	8	196	0.00170356	0.0401701	ATAD3A|CDK1|PLK1|GAPDH|HSPD1|VTCN1|AURKA|BTC	http://amigo.geneontology.org/amigo/term/GO:0043066
mitochondrion organization	Gene Ontology	GO:0007005	4	46	0.00204061	0.0468202	CHCHD2|HMGCL|PTCD2|ATAD3A	http://amigo.geneontology.org/amigo/term/GO:0007005
glycolytic process	Gene Ontology	GO:0006096	3	21	0.00210472	0.0468202	TPI1|ENO2|GAPDH	http://amigo.geneontology.org/amigo/term/GO:0006096
NADP metabolic process	Gene Ontology	GO:0006739	2	5	0.00233427	0.0482826	IDH1|NOCT	http://amigo.geneontology.org/amigo/term/GO:0006739
glucose:sodium symporter activity	Gene Ontology	GO:0005412	2	5	0.00233427	0.0482826	SLC5A10|SLC5A11	http://amigo.geneontology.org/amigo/term/GO:0005412
'de novo' NAD biosynthetic process from tryptophan	Gene Ontology	GO:0034354	2	5	0.00233427	0.0482826	IDO2|KMO	http://amigo.geneontology.org/amigo/term/GO:0034354
cytosol	Gene Ontology	GO:0005829	37	2089	0.00243489	0.0494955	SNX5|PCBD1|GAPDH|PRDX1|DCAF13|TPI1|RRM2|ASS1|ALDH1A1|CCNA2|DPYD|HSPD1|AURKA|USH1C|GBA2|GOT1|HNMT|LDHB|SOD1|FRK|IDH1|CPLX3|SLC25A20|SUCLG1|RHOBTB3|ACO1|HPGDS|LYPLAL1|CCNB2|MTHFD1|IL15|HOXD10|CDC20|CDK1|FTCD|ENO2|ESD	http://amigo.geneontology.org/amigo/term/GO:0005829
cyclin-dependent protein serine/threonine kinase regulator activity	Gene Ontology	GO:0016538	3	24	0.0029703	0.0535806	CCNB3|CCNB2|CCNA2	http://amigo.geneontology.org/amigo/term/GO:0016538
spindle microtubule	Gene Ontology	GO:0005876	3	24	0.0029703	0.0535806	PLK1|CDK1|AURKA	http://amigo.geneontology.org/amigo/term/GO:0005876
L-phenylalanine catabolic process	Gene Ontology	GO:0006559	2	6	0.00309032	0.0535806	FAH|HGD	http://amigo.geneontology.org/amigo/term/GO:0006559
mitochondrial proton-transporting ATP synthase complex, coupling factor F(o)	Gene Ontology	GO:0000276	2	6	0.00309032	0.0535806	ATP5J|ATP5G1	http://amigo.geneontology.org/amigo/term/GO:0000276
fatty acid homeostasis	Gene Ontology	GO:0055089	2	6	0.00309032	0.0535806	GPAM|GOT1	http://amigo.geneontology.org/amigo/term/GO:0055089
leukotriene biosynthetic process	Gene Ontology	GO:0019370	2	6	0.00309032	0.0535806	MGST2|MGST3	http://amigo.geneontology.org/amigo/term/GO:0019370
NMDA glutamate receptor activity	Gene Ontology	GO:0004972	2	6	0.00309032	0.0535806	GRIN3A|GRIN2C	http://amigo.geneontology.org/amigo/term/GO:0004972
retinal cone cell development	Gene Ontology	GO:0046549	2	6	0.00309032	0.0535806	HCN1|USH1C	http://amigo.geneontology.org/amigo/term/GO:0046549
leukotriene-C4 synthase activity	Gene Ontology	GO:0004464	2	6	0.00309032	0.0535806	MGST2|MGST3	http://amigo.geneontology.org/amigo/term/GO:0004464
bile acid transmembrane transporter activity	Gene Ontology	GO:0015125	2	6	0.00309032	0.0535806	SLC51A|SLCO1A2	http://amigo.geneontology.org/amigo/term/GO:0015125
photoreceptor inner segment	Gene Ontology	GO:0001917	3	25	0.00330054	0.0555905	USH1C|ASRGL1|ENO2	http://amigo.geneontology.org/amigo/term/GO:0001917
one-carbon metabolic process	Gene Ontology	GO:0006730	3	25	0.00330054	0.0555905	CA9|MTHFD1|CA4	http://amigo.geneontology.org/amigo/term/GO:0006730
regulation of cyclin-dependent protein serine/threonine kinase activity	Gene Ontology	GO:0000079	3	26	0.0036524	0.0597906	CCNB3|CCNB2|CCNA2	http://amigo.geneontology.org/amigo/term/GO:0000079
NMDA selective glutamate receptor complex	Gene Ontology	GO:0017146	2	7	0.00394515	0.0597906	GRIN3A|GRIN2C	http://amigo.geneontology.org/amigo/term/GO:0017146
positive regulation of ubiquitin protein ligase activity	Gene Ontology	GO:1904668	2	7	0.00394515	0.0597906	PLK1|CDC20	http://amigo.geneontology.org/amigo/term/GO:1904668
removal of superoxide radicals	Gene Ontology	GO:0019430	2	7	0.00394515	0.0597906	PRDX1|SOD1	http://amigo.geneontology.org/amigo/term/GO:0019430
oxaloacetate metabolic process	Gene Ontology	GO:0006107	2	7	0.00394515	0.0597906	GOT2|GOT1	http://amigo.geneontology.org/amigo/term/GO:0006107
mitochondrial ATP synthesis coupled proton transport	Gene Ontology	GO:0042776	2	7	0.00394515	0.0597906	ATP5J|ATP5O	http://amigo.geneontology.org/amigo/term/GO:0042776
extracellular region	Gene Ontology	GO:0005576	8	226	0.00395561	0.0597906	COL10A1|C1QTNF8|PROK1|SOD1|DHRS11|INHBB|FNDC5|NRTN	http://amigo.geneontology.org/amigo/term/GO:0005576
neuron apoptotic process	Gene Ontology	GO:0051402	3	27	0.0040263	0.0600887	BOK|NGFR|GAPDH	http://amigo.geneontology.org/amigo/term/GO:0051402
transmitter-gated ion channel activity involved in regulation of postsynaptic membrane potential	Gene Ontology	GO:1904315	3	28	0.00442265	0.0642869	GRIN3A|GABRE|GRIN2C	http://amigo.geneontology.org/amigo/term/GO:1904315
hormone activity	Gene Ontology	GO:0005179	4	58	0.00447119	0.0642869	FAM132A|INHBB|NPY|STC1	http://amigo.geneontology.org/amigo/term/GO:0005179
skeletal muscle tissue development	Gene Ontology	GO:0007519	3	29	0.00484182	0.0648657	VGLL2|MYOZ1|HOXD10	http://amigo.geneontology.org/amigo/term/GO:0007519
histone phosphorylation	Gene Ontology	GO:0016572	2	8	0.00489656	0.0648657	CDK1|CCNA2	http://amigo.geneontology.org/amigo/term/GO:0016572
positive regulation of insulin receptor signaling pathway	Gene Ontology	GO:0046628	2	8	0.00489656	0.0648657	FAM132A|SNX5	http://amigo.geneontology.org/amigo/term/GO:0046628
central nervous system neuron development	Gene Ontology	GO:0021954	2	8	0.00489656	0.0648657	GBA2|NPY	http://amigo.geneontology.org/amigo/term/GO:0021954
tetrahydrofolate interconversion	Gene Ontology	GO:0035999	2	8	0.00489656	0.0648657	FTCD|MTHFD1	http://amigo.geneontology.org/amigo/term/GO:0035999
anaphase-promoting complex binding	Gene Ontology	GO:0010997	2	8	0.00489656	0.0648657	PLK1|CDC20	http://amigo.geneontology.org/amigo/term/GO:0010997
signal transduction involved in G2 DNA damage checkpoint	Gene Ontology	GO:0072425	2	8	0.00489656	0.0648657	PLK1|CHEK1	http://amigo.geneontology.org/amigo/term/GO:0072425
neuronal cell body	Gene Ontology	GO:0043025	6	140	0.00506108	0.0663001	FABP7|SOD1|GRIN3A|HSPD1|BRINP2|SLC1A3	http://amigo.geneontology.org/amigo/term/GO:0043025
integral component of plasma membrane	Gene Ontology	GO:0005887	15	646	0.00553061	0.0716548	HAS3|AQP2|ADCY1|STRA6|TSPAN13|SLC16A5|NPBWR1|GLRA4|TSPAN32|SLCO1A2|OXTR|GABRE|GCGR|SLC1A3|TRPM3	http://amigo.geneontology.org/amigo/term/GO:0005887
ubiquitin protein ligase binding	Gene Ontology	GO:0031625	7	190	0.00559387	0.0716866	TRAF4|SLC22A18|HSPD1|TPI1|BOK|AURKA|NGFR	http://amigo.geneontology.org/amigo/term/GO:0031625
apical plasma membrane	Gene Ontology	GO:0016324	6	144	0.00576209	0.0722278	AQP2|SLC22A18|SLC7A9|AMN|CA4|EPCAM	http://amigo.geneontology.org/amigo/term/GO:0016324
bile acid and bile salt transport	Gene Ontology	GO:0015721	2	9	0.00594241	0.0722278	SLC51A|SLCO1A2	http://amigo.geneontology.org/amigo/term/GO:0015721
negative regulation of necroptotic process	Gene Ontology	GO:0060546	2	9	0.00594241	0.0722278	MUTYH|BOK	http://amigo.geneontology.org/amigo/term/GO:0060546
nerve development	Gene Ontology	GO:0021675	2	9	0.00594241	0.0722278	NGFR|NRTN	http://amigo.geneontology.org/amigo/term/GO:0021675
prepulse inhibition	Gene Ontology	GO:0060134	2	9	0.00594241	0.0722278	GRIN3A|FABP7	http://amigo.geneontology.org/amigo/term/GO:0060134
positive regulation of cytokine production	Gene Ontology	GO:0001819	2	10	0.00708056	0.0795046	IL15|SOD1	http://amigo.geneontology.org/amigo/term/GO:0001819
cellular protein-containing complex assembly	Gene Ontology	GO:0034622	2	10	0.00708056	0.0795046	USH1C|ANKS4B	http://amigo.geneontology.org/amigo/term/GO:0034622
apoptotic mitochondrial changes	Gene Ontology	GO:0008637	2	10	0.00708056	0.0795046	HSPD1|PPIF	http://amigo.geneontology.org/amigo/term/GO:0008637
glycine binding	Gene Ontology	GO:0016594	2	10	0.00708056	0.0795046	GRIN3A|GLRA4	http://amigo.geneontology.org/amigo/term/GO:0016594
glutamate metabolic process	Gene Ontology	GO:0006536	2	10	0.00708056	0.0795046	GOT2|GOT1	http://amigo.geneontology.org/amigo/term/GO:0006536
extracellular space	Gene Ontology	GO:0005615	16	731	0.00723187	0.0796044	COL10A1|F2|SMPDL3A|AMN|SOD1|GLDN|FAM132A|IL15|CHADL|INHBB|NPY|BTC|STC1|CPN1|NRG2|CBLN4	http://amigo.geneontology.org/amigo/term/GO:0005615
mitochondrial respiratory chain complex I	Gene Ontology	GO:0005747	3	34	0.007292	0.0796044	NDUFA4|NDUFA10|NDUFB9	http://amigo.geneontology.org/amigo/term/GO:0005747
mitochondrial membrane	Gene Ontology	GO:0031966	3	35	0.00785503	0.084556	GPAM|SDHB|PLEKHN1	http://amigo.geneontology.org/amigo/term/GO:0031966
regulation of membrane potential	Gene Ontology	GO:0042391	4	69	0.00796074	0.084556	HCN1|GABRE|DLD|GLRA4	http://amigo.geneontology.org/amigo/term/GO:0042391
carbohydrate metabolic process	Gene Ontology	GO:0005975	4	69	0.00796074	0.084556	B3GAT2|GNPDA1|MDH2|LDHB	http://amigo.geneontology.org/amigo/term/GO:0005975
ATP synthesis coupled proton transport	Gene Ontology	GO:0015986	2	11	0.00830892	0.0850795	ATP5G1|ATP5O	http://amigo.geneontology.org/amigo/term/GO:0015986
animal organ development	Gene Ontology	GO:0048513	2	11	0.00830892	0.0850795	NRG2|TLX1	http://amigo.geneontology.org/amigo/term/GO:0048513
magnesium-dependent protein serine/threonine phosphatase activity	Gene Ontology	GO:0004724	2	11	0.00830892	0.0850795	PPM1J|PPM1H	http://amigo.geneontology.org/amigo/term/GO:0004724
protein homotetramerization	Gene Ontology	GO:0051289	3	36	0.00844301	0.0850795	HCN1|PFKL|AQP2	http://amigo.geneontology.org/amigo/term/GO:0051289
regulation of circadian rhythm	Gene Ontology	GO:0042752	3	36	0.00844301	0.0850795	CDK1|NOCT|ADCY1	http://amigo.geneontology.org/amigo/term/GO:0042752
sensory perception of sound	Gene Ontology	GO:0007605	4	75	0.0104557	0.10359	LOXHD1|USH1C|SLC1A3|SOD1	http://amigo.geneontology.org/amigo/term/GO:0007605
muscle fiber development	Gene Ontology	GO:0048747	2	13	0.0110281	0.105053	MYL2|PTCD2	http://amigo.geneontology.org/amigo/term/GO:0048747
carbonate dehydratase activity	Gene Ontology	GO:0004089	2	13	0.0110281	0.105053	CA9|CA4	http://amigo.geneontology.org/amigo/term/GO:0004089
ubiquinone biosynthetic process	Gene Ontology	GO:0006744	2	13	0.0110281	0.105053	COQ6|PDSS1	http://amigo.geneontology.org/amigo/term/GO:0006744
glucose transmembrane transport	Gene Ontology	GO:1904659	2	13	0.0110281	0.105053	SLC5A10|SLC5A11	http://amigo.geneontology.org/amigo/term/GO:1904659
cell projection	Gene Ontology	GO:0042995	3	40	0.0110488	0.105053	FABP7|COQ6|RHOBTB3	http://amigo.geneontology.org/amigo/term/GO:0042995
protein serine/threonine phosphatase activity	Gene Ontology	GO:0004722	3	41	0.0117647	0.110965	PPM1J|LRRC2|PPM1H	http://amigo.geneontology.org/amigo/term/GO:0004722
mitochondrial intermembrane space	Gene Ontology	GO:0005758	3	42	0.0125067	0.112634	CHCHD2|STAR|TIMM8A	http://amigo.geneontology.org/amigo/term/GO:0005758
excitatory postsynaptic potential	Gene Ontology	GO:0060079	3	42	0.0125067	0.112634	ADORA1|GRIN2C|GLRA4	http://amigo.geneontology.org/amigo/term/GO:0060079
glutathione peroxidase activity	Gene Ontology	GO:0004602	2	14	0.0125149	0.112634	MGST2|MGST3	http://amigo.geneontology.org/amigo/term/GO:0004602
negative regulation of signaling receptor activity	Gene Ontology	GO:2000272	2	14	0.0125149	0.112634	LRPAP1|LYPD6	http://amigo.geneontology.org/amigo/term/GO:2000272
positive regulation of insulin secretion involved in cellular response to glucose stimulus	Gene Ontology	GO:0035774	2	14	0.0125149	0.112634	FAM132A|MPC2	http://amigo.geneontology.org/amigo/term/GO:0035774
structural molecule activity	Gene Ontology	GO:0005198	4	80	0.0128828	0.115067	HMGCL|CLDN10|LAD1|EPB41L3	http://amigo.geneontology.org/amigo/term/GO:0005198
protein dephosphorylation	Gene Ontology	GO:0006470	4	82	0.0139459	0.120325	DUSP4|PPM1J|LRRC2|PPM1H	http://amigo.geneontology.org/amigo/term/GO:0006470
positive regulation of protein localization to nucleus	Gene Ontology	GO:1900182	2	15	0.0140839	0.120325	CDK1|NGFR	http://amigo.geneontology.org/amigo/term/GO:1900182
neuromuscular process	Gene Ontology	GO:0050905	2	15	0.0140839	0.120325	STRA6|HOXD10	http://amigo.geneontology.org/amigo/term/GO:0050905
feeding behavior	Gene Ontology	GO:0007631	2	15	0.0140839	0.120325	STRA6|NPY	http://amigo.geneontology.org/amigo/term/GO:0007631
carboxylic ester hydrolase activity	Gene Ontology	GO:0052689	2	15	0.0140839	0.120325	LYPLAL1|ESD	http://amigo.geneontology.org/amigo/term/GO:0052689
zinc ion binding	Gene Ontology	GO:0008270	12	527	0.0142794	0.121118	CA9|SMPDL3A|TRAF4|ATAD3A|BBOX1|SOD1|MSRB1|QPCT|CA4|PGLYRP2|NR5A1|CPN1	http://amigo.geneontology.org/amigo/term/GO:0008270
peptidyl-threonine phosphorylation	Gene Ontology	GO:0018107	3	45	0.0148907	0.125401	CDK1|SBK1|CHEK1	http://amigo.geneontology.org/amigo/term/GO:0018107
response to antibiotic	Gene Ontology	GO:0046677	2	16	0.0157331	0.129716	ALPL|SLC1A3	http://amigo.geneontology.org/amigo/term/GO:0046677
positive regulation of apoptotic signaling pathway	Gene Ontology	GO:2001235	2	16	0.0157331	0.129716	INHBB|NGFR	http://amigo.geneontology.org/amigo/term/GO:2001235
mitochondrial inner membrane	Gene Ontology	GO:0005743	4	86	0.0162355	0.132928	BOK|HSPD1|SDHB|TIMM8A	http://amigo.geneontology.org/amigo/term/GO:0005743
pyridoxal phosphate binding	Gene Ontology	GO:0030170	3	47	0.0166127	0.135078	DDC|GOT2|GOT1	http://amigo.geneontology.org/amigo/term/GO:0030170
signaling receptor binding	Gene Ontology	GO:0005102	5	133	0.0168874	0.135436	FRK|NRG2|BOK|VTCN1|AMN	http://amigo.geneontology.org/amigo/term/GO:0005102
adrenal gland development	Gene Ontology	GO:0030325	2	17	0.0174607	0.135436	STRA6|NR5A1	http://amigo.geneontology.org/amigo/term/GO:0030325
gamma-aminobutyric acid signaling pathway	Gene Ontology	GO:0007214	2	17	0.0174607	0.135436	GABRE|PHF24	http://amigo.geneontology.org/amigo/term/GO:0007214
negative regulation of insulin secretion	Gene Ontology	GO:0046676	2	17	0.0174607	0.135436	INHBB|PFKL	http://amigo.geneontology.org/amigo/term/GO:0046676
cardiac muscle contraction	Gene Ontology	GO:0060048	2	17	0.0174607	0.135436	MYL2|TNNI1	http://amigo.geneontology.org/amigo/term/GO:0060048
NADP binding	Gene Ontology	GO:0050661	2	17	0.0174607	0.135436	GAPDH|DPYD	http://amigo.geneontology.org/amigo/term/GO:0050661
chromatin binding	Gene Ontology	GO:0003682	8	300	0.0187973	0.14485	ARID3C|CKS2|EXO1|CDT1|HOXD10|CDK1|NR5A1|LEF1	http://amigo.geneontology.org/amigo/term/GO:0003682
RNA methylation	Gene Ontology	GO:0001510	2	18	0.0192649	0.145598	DHRS11|NSUN4	http://amigo.geneontology.org/amigo/term/GO:0001510
enzyme regulator activity	Gene Ontology	GO:0030234	2	18	0.0192649	0.145598	SLN|CALML4	http://amigo.geneontology.org/amigo/term/GO:0030234
ionotropic glutamate receptor signaling pathway	Gene Ontology	GO:0035235	2	18	0.0192649	0.145598	GRIN3A|GRIN2C	http://amigo.geneontology.org/amigo/term/GO:0035235
cellular oxidant detoxification	Gene Ontology	GO:0098869	3	51	0.0203778	0.151624	MGST2|MGST3|LOXHD1	http://amigo.geneontology.org/amigo/term/GO:0098869
actin cytoskeleton	Gene Ontology	GO:0015629	5	140	0.020448	0.151624	MYL2|MYOZ1|MSRB1|ABRA|MYO5B	http://amigo.geneontology.org/amigo/term/GO:0015629
actin binding	Gene Ontology	GO:0003779	5	140	0.020448	0.151624	MYBPC3|EPB41L3|MYOZ1|MSRB1|ABRA	http://amigo.geneontology.org/amigo/term/GO:0003779
spindle midzone	Gene Ontology	GO:0051233	2	19	0.0211437	0.154835	PLK1|AURKA	http://amigo.geneontology.org/amigo/term/GO:0051233
ligand-gated ion channel activity	Gene Ontology	GO:0015276	2	19	0.0211437	0.154835	GRIN3A|GRIN2C	http://amigo.geneontology.org/amigo/term/GO:0015276
negative regulation of inflammatory response	Gene Ontology	GO:0050728	3	53	0.0224216	0.163179	ADORA1|FAM132A|SOD1	http://amigo.geneontology.org/amigo/term/GO:0050728
stereocilium	Gene Ontology	GO:0032420	2	20	0.0230953	0.166033	LOXHD1|USH1C	http://amigo.geneontology.org/amigo/term/GO:0032420
mismatch repair	Gene Ontology	GO:0006298	2	20	0.0230953	0.166033	MUTYH|EXO1	http://amigo.geneontology.org/amigo/term/GO:0006298
hydrolase activity	Gene Ontology	GO:0016787	3	54	0.0234839	0.167803	CMBL|MRPL46|CPPED1	http://amigo.geneontology.org/amigo/term/GO:0016787
protein homodimerization activity	Gene Ontology	GO:0042803	10	438	0.0237882	0.168953	CREB3L3|DPYD|IDH1|INHBB|SLC51A|TPI1|BOK|RRM2|GOT2|HPGDS	http://amigo.geneontology.org/amigo/term/GO:0042803
extracellular exosome	Gene Ontology	GO:0070062	3	55	0.024573	0.173183	HSPD1|AQP2|CA4	http://amigo.geneontology.org/amigo/term/GO:0070062
cell periphery	Gene Ontology	GO:0071944	2	21	0.0251181	0.173183	FABP7|INHBB	http://amigo.geneontology.org/amigo/term/GO:0071944
B cell proliferation	Gene Ontology	GO:0042100	2	21	0.0251181	0.173183	HSPD1|LEF1	http://amigo.geneontology.org/amigo/term/GO:0042100
response to toxic substance	Gene Ontology	GO:0009636	2	21	0.0251181	0.173183	DDC|BLMH	http://amigo.geneontology.org/amigo/term/GO:0009636
positive regulation of phagocytosis	Gene Ontology	GO:0050766	2	21	0.0251181	0.173183	IL15|SOD1	http://amigo.geneontology.org/amigo/term/GO:0050766
carbohydrate binding	Gene Ontology	GO:0030246	3	56	0.0256891	0.175072	GALM|GALNT13|CLEC19A	http://amigo.geneontology.org/amigo/term/GO:0030246
dephosphorylation	Gene Ontology	GO:0016311	3	56	0.0256891	0.175072	DUSP4|NOCT|ALPL	http://amigo.geneontology.org/amigo/term/GO:0016311
brush border membrane	Gene Ontology	GO:0031526	2	22	0.0272102	0.184373	CA4|SLC7A9	http://amigo.geneontology.org/amigo/term/GO:0031526
mitochondrial outer membrane	Gene Ontology	GO:0005741	3	58	0.0280016	0.18796	KMO|GPAM|BOK	http://amigo.geneontology.org/amigo/term/GO:0005741
protein serine/threonine kinase activity	Gene Ontology	GO:0004674	6	207	0.0280585	0.18796	SGK1|MELK|PLK1|CDK1|SBK1|CHEK1	http://amigo.geneontology.org/amigo/term/GO:0004674
magnesium ion binding	Gene Ontology	GO:0000287	5	154	0.0289623	0.192919	PLK1|HMGCL|IDH1|ENO2|HPGDS	http://amigo.geneontology.org/amigo/term/GO:0000287
response to glucose	Gene Ontology	GO:0009749	2	23	0.02937	0.194535	GPAM|PFKL	http://amigo.geneontology.org/amigo/term/GO:0009749
protein kinase binding	Gene Ontology	GO:0019901	7	270	0.0307919	0.202814	CCNB3|CCNA2|PLK1|CKS2|AURKA|TRAF4|RHOBTB3	http://amigo.geneontology.org/amigo/term/GO:0019901
extracellular matrix	Gene Ontology	GO:0031012	5	157	0.0310384	0.203301	COL10A1|CHADL|ALPL|OPTC|VTN	http://amigo.geneontology.org/amigo/term/GO:0031012
regulation of postsynaptic membrane potential	Gene Ontology	GO:0060078	2	25	0.0338857	0.218717	GRIN3A|GABRE	http://amigo.geneontology.org/amigo/term/GO:0060078
face morphogenesis	Gene Ontology	GO:0060325	2	25	0.0338857	0.218717	STRA6|LEF1	http://amigo.geneontology.org/amigo/term/GO:0060325
endosome	Gene Ontology	GO:0005768	5	161	0.0339485	0.218717	LRPAP1|VOPP1|SNX5|EPN3|RAB25	http://amigo.geneontology.org/amigo/term/GO:0005768
ion transmembrane transport	Gene Ontology	GO:0034220	3	64	0.0355796	0.22798	GPR89B|GABRE|GLRA4	http://amigo.geneontology.org/amigo/term/GO:0034220
positive regulation of T cell proliferation	Gene Ontology	GO:0042102	2	26	0.0362385	0.229705	VTCN1|IL15	http://amigo.geneontology.org/amigo/term/GO:0042102
NAD binding	Gene Ontology	GO:0051287	2	26	0.0362385	0.229705	IDH1|GAPDH	http://amigo.geneontology.org/amigo/term/GO:0051287
cell cortex	Gene Ontology	GO:0005938	3	65	0.0369352	0.231631	COL10A1|MELK|RHOBTB3	http://amigo.geneontology.org/amigo/term/GO:0005938
response to drug	Gene Ontology	GO:0042493	3	65	0.0369352	0.231631	SLC1A3|BLMH|SOD1	http://amigo.geneontology.org/amigo/term/GO:0042493
skin development	Gene Ontology	GO:0043588	2	27	0.0386522	0.233118	GPR89B|NGFR	http://amigo.geneontology.org/amigo/term/GO:0043588
clathrin-coated pit	Gene Ontology	GO:0005905	2	27	0.0386522	0.233118	HSPD1|EPN3	http://amigo.geneontology.org/amigo/term/GO:0005905
lipid binding	Gene Ontology	GO:0008289	3	67	0.0397247	0.233118	DBI|FABP7|ATP5G1	http://amigo.geneontology.org/amigo/term/GO:0008289
peptidyl-serine phosphorylation	Gene Ontology	GO:0018105	4	115	0.0397754	0.233118	PLK1|CDK1|SBK1|SGK1	http://amigo.geneontology.org/amigo/term/GO:0018105
regulation of cell growth	Gene Ontology	GO:0001558	2	28	0.0411255	0.233118	EPB41L3|ATAD3A	http://amigo.geneontology.org/amigo/term/GO:0001558
regulation of translation	Gene Ontology	GO:0006417	2	28	0.0411255	0.233118	PTBP3|ACO1	http://amigo.geneontology.org/amigo/term/GO:0006417
cholesterol metabolic process	Gene Ontology	GO:0008203	2	28	0.0411255	0.233118	GBA2|STAR	http://amigo.geneontology.org/amigo/term/GO:0008203
cellular iron ion homeostasis	Gene Ontology	GO:0006879	2	29	0.0436567	0.233118	ACO1|SOD1	http://amigo.geneontology.org/amigo/term/GO:0006879
nucleus	Gene Ontology	GO:0005634	36	2478	0.045981	0.233118	CREB3L3|PLK1|PCBD1|MSRB1|GAPDH|PRDX1|MUTYH|BOK|NOCT|CHCHD2|MYCL|CCNA2|MELK|EXO1|CDT1|NR5A1|PTBP3|DUSP4|CHEK1|CENPL|TRAF4|SOD1|ARID3C|FEV|VGLL2|LEF1|CCNB3|CCNB2|E2F5|SGK1|LMO1|TLX1|HOXD10|CDK1|STC1|HAS3	http://amigo.geneontology.org/amigo/term/GO:0005634
regulation of cytokinesis	Gene Ontology	GO:0032465	2	30	0.0462444	0.233118	PLK1|AURKA	http://amigo.geneontology.org/amigo/term/GO:0032465
embryonic limb morphogenesis	Gene Ontology	GO:0030326	2	30	0.0462444	0.233118	LEF1|HOXD10	http://amigo.geneontology.org/amigo/term/GO:0030326
regulation of blood pressure	Gene Ontology	GO:0008217	2	30	0.0462444	0.233118	NPY|SOD1	http://amigo.geneontology.org/amigo/term/GO:0008217
FAD binding	Gene Ontology	GO:0071949	2	30	0.0462444	0.233118	KMO|COQ6	http://amigo.geneontology.org/amigo/term/GO:0071949
ATP binding	Gene Ontology	GO:0005524	18	1073	0.0482006	0.233118	SGK1|ADCY1|MTHFD1|CDK1|PLK1|MELK|GLUD1|FRK|HSPD1|PFKL|RHOBTB3|MYO5B|ATAD3A|AURKA|SBK1|ASS1|ABCD4|CHEK1	http://amigo.geneontology.org/amigo/term/GO:0005524
chloride transmembrane transport	Gene Ontology	GO:1902476	3	74	0.0502988	0.233118	GABRE|GLRA4|SLC1A3	http://amigo.geneontology.org/amigo/term/GO:1902476
intracellular signal transduction	Gene Ontology	GO:0035556	6	240	0.050542	0.233118	SGK1|ASB9|MELK|DEPDC1B|NRG2|CHEK1	http://amigo.geneontology.org/amigo/term/GO:0035556
protein heterodimerization activity	Gene Ontology	GO:0046982	5	181	0.0509896	0.233118	SLC51A|BOK|AURKA|PDSS1|CREB3L3	http://amigo.geneontology.org/amigo/term/GO:0046982
circadian rhythm	Gene Ontology	GO:0007623	2	32	0.0515831	0.233118	ASS1|PROK1	http://amigo.geneontology.org/amigo/term/GO:0007623
electron transport chain	Gene Ontology	GO:0022900	2	32	0.0515831	0.233118	NDUFA4|SDHB	http://amigo.geneontology.org/amigo/term/GO:0022900
regulation of synaptic vesicle exocytosis	Gene Ontology	GO:2000300	2	32	0.0515831	0.233118	GRIN3A|ADCY1	http://amigo.geneontology.org/amigo/term/GO:2000300
neuromuscular process controlling balance	Gene Ontology	GO:0050885	2	32	0.0515831	0.233118	GRIN2C|SLC1A3	http://amigo.geneontology.org/amigo/term/GO:0050885
metal ion binding	Gene Ontology	GO:0046872	13	714	0.0516571	0.233118	COL10A1|IDO2|ADCY1|HMGCL|LMO1|MUTYH|FAH|PFKL|ACO1|B3GAT2|SDHB|TIMM8A|ALPL	http://amigo.geneontology.org/amigo/term/GO:0046872
cell junction	Gene Ontology	GO:0030054	3	76	0.0535468	0.233118	DCAF13|NUDT9|MRPL46	http://amigo.geneontology.org/amigo/term/GO:0030054
perinuclear region of cytoplasm	Gene Ontology	GO:0048471	7	307	0.0539864	0.233118	AQP2|SNX5|EPN3|CA4|INHBB|NOCT|AURKA	http://amigo.geneontology.org/amigo/term/GO:0048471
brush border	Gene Ontology	GO:0005903	2	33	0.0543311	0.233118	USH1C|ANKS4B	http://amigo.geneontology.org/amigo/term/GO:0005903
mitochondrial respiratory chain complex I assembly	Gene Ontology	GO:0032981	2	34	0.0571298	0.233118	NDUFA10|NDUFB9	http://amigo.geneontology.org/amigo/term/GO:0032981
cell redox homeostasis	Gene Ontology	GO:0045454	2	34	0.0571298	0.233118	PRDX1|DLD	http://amigo.geneontology.org/amigo/term/GO:0045454
collagen trimer	Gene Ontology	GO:0005581	2	34	0.0571298	0.233118	COL10A1|C1QTNF8	http://amigo.geneontology.org/amigo/term/GO:0005581
non-membrane spanning protein tyrosine kinase activity	Gene Ontology	GO:0004715	2	34	0.0571298	0.233118	FRK|MELK	http://amigo.geneontology.org/amigo/term/GO:0004715
transmembrane transport	Gene Ontology	GO:0055085	5	189	0.0589862	0.233118	SLC16A5|AQP2|ABCD4|SLCO1A2|SLC51A	http://amigo.geneontology.org/amigo/term/GO:0055085
neuropeptide signaling pathway	Gene Ontology	GO:0007218	3	81	0.062094	0.233118	NPY|NPBWR1|GLRA4	http://amigo.geneontology.org/amigo/term/GO:0007218
AP-2 adaptor complex binding	Gene Ontology	GO:0035612	1	5	0.0628154	0.233118	OTOF	http://amigo.geneontology.org/amigo/term/GO:0035612
endoderm formation	Gene Ontology	GO:0001706	1	5	0.0628154	0.233118	DUSP4	http://amigo.geneontology.org/amigo/term/GO:0001706
chaperone-mediated protein transport	Gene Ontology	GO:0072321	1	5	0.0628154	0.233118	TIMM8A	http://amigo.geneontology.org/amigo/term/GO:0072321
cellular response to arsenic-containing substance	Gene Ontology	GO:0071243	1	5	0.0628154	0.233118	PPIF	http://amigo.geneontology.org/amigo/term/GO:0071243
acetyl-CoA biosynthetic process from pyruvate	Gene Ontology	GO:0006086	1	5	0.0628154	0.233118	DLD	http://amigo.geneontology.org/amigo/term/GO:0006086
kinetochore organization	Gene Ontology	GO:0051383	1	5	0.0628154	0.233118	CDT1	http://amigo.geneontology.org/amigo/term/GO:0051383
canonical glycolysis	Gene Ontology	GO:0061621	1	5	0.0628154	0.233118	PFKL	http://amigo.geneontology.org/amigo/term/GO:0061621
oxoglutarate dehydrogenase complex	Gene Ontology	GO:0045252	1	5	0.0628154	0.233118	DLD	http://amigo.geneontology.org/amigo/term/GO:0045252
regulation of systemic arterial blood pressure by vasopressin	Gene Ontology	GO:0001992	1	5	0.0628154	0.233118	OXTR	http://amigo.geneontology.org/amigo/term/GO:0001992
tongue development	Gene Ontology	GO:0043586	1	5	0.0628154	0.233118	LEF1	http://amigo.geneontology.org/amigo/term/GO:0043586
negative regulation of striated muscle tissue development	Gene Ontology	GO:0045843	1	5	0.0628154	0.233118	LEF1	http://amigo.geneontology.org/amigo/term/GO:0045843
regulation of synaptic vesicle fusion to presynaptic active zone membrane	Gene Ontology	GO:0031630	1	5	0.0628154	0.233118	CPLX3	http://amigo.geneontology.org/amigo/term/GO:0031630
extracellularly glycine-gated chloride channel activity	Gene Ontology	GO:0016934	1	5	0.0628154	0.233118	GLRA4	http://amigo.geneontology.org/amigo/term/GO:0016934
positive regulation of the force of heart contraction	Gene Ontology	GO:0098735	1	5	0.0628154	0.233118	MYL2	http://amigo.geneontology.org/amigo/term/GO:0098735
DNA replication checkpoint	Gene Ontology	GO:0000076	1	5	0.0628154	0.233118	CDT1	http://amigo.geneontology.org/amigo/term/GO:0000076
generation of precursor metabolites and energy	Gene Ontology	GO:0006091	1	5	0.0628154	0.233118	GNPDA1	http://amigo.geneontology.org/amigo/term/GO:0006091
tyrosine phosphorylation of STAT protein	Gene Ontology	GO:0007260	1	5	0.0628154	0.233118	IL15	http://amigo.geneontology.org/amigo/term/GO:0007260
peripheral nervous system myelin maintenance	Gene Ontology	GO:0032287	1	5	0.0628154	0.233118	SOD1	http://amigo.geneontology.org/amigo/term/GO:0032287
regulation of DNA-dependent DNA replication initiation	Gene Ontology	GO:0030174	1	5	0.0628154	0.233118	CDT1	http://amigo.geneontology.org/amigo/term/GO:0030174
leucine catabolic process	Gene Ontology	GO:0006552	1	5	0.0628154	0.233118	HMGCL	http://amigo.geneontology.org/amigo/term/GO:0006552
ADP-ribose diphosphatase activity	Gene Ontology	GO:0047631	1	5	0.0628154	0.233118	NUDT9	http://amigo.geneontology.org/amigo/term/GO:0047631
positive regulation of granulocyte differentiation	Gene Ontology	GO:0030854	1	5	0.0628154	0.233118	LEF1	http://amigo.geneontology.org/amigo/term/GO:0030854
glycerol catabolic process	Gene Ontology	GO:0019563	1	5	0.0628154	0.233118	TPI1	http://amigo.geneontology.org/amigo/term/GO:0019563
citrate metabolic process	Gene Ontology	GO:0006101	1	5	0.0628154	0.233118	ACO1	http://amigo.geneontology.org/amigo/term/GO:0006101
iron-sulfur cluster binding	Gene Ontology	GO:0051536	1	5	0.0628154	0.233118	DPYD	http://amigo.geneontology.org/amigo/term/GO:0051536
negative regulation of amyloid-beta clearance	Gene Ontology	GO:1900222	1	5	0.0628154	0.233118	LRPAP1	http://amigo.geneontology.org/amigo/term/GO:1900222
paraxial mesoderm formation	Gene Ontology	GO:0048341	1	5	0.0628154	0.233118	LEF1	http://amigo.geneontology.org/amigo/term/GO:0048341
beta-catenin-TCF complex	Gene Ontology	GO:1990907	1	5	0.0628154	0.233118	LEF1	http://amigo.geneontology.org/amigo/term/GO:1990907
luteinization	Gene Ontology	GO:0001553	1	5	0.0628154	0.233118	NR5A1	http://amigo.geneontology.org/amigo/term/GO:0001553
T cell receptor V(D)J recombination	Gene Ontology	GO:0033153	1	5	0.0628154	0.233118	LEF1	http://amigo.geneontology.org/amigo/term/GO:0033153
negative regulation of mitochondrial outer membrane permeabilization involved in apoptotic signaling pathway	Gene Ontology	GO:1901029	1	5	0.0628154	0.233118	BOK	http://amigo.geneontology.org/amigo/term/GO:1901029
negative regulation of ATPase activity	Gene Ontology	GO:0032780	1	5	0.0628154	0.233118	PPIF	http://amigo.geneontology.org/amigo/term/GO:0032780
positive regulation of natural killer cell differentiation	Gene Ontology	GO:0032825	1	5	0.0628154	0.233118	IL15	http://amigo.geneontology.org/amigo/term/GO:0032825
transferase complex	Gene Ontology	GO:1990234	1	5	0.0628154	0.233118	PDSS1	http://amigo.geneontology.org/amigo/term/GO:1990234
homologous chromosome segregation	Gene Ontology	GO:0045143	1	5	0.0628154	0.233118	PLK1	http://amigo.geneontology.org/amigo/term/GO:0045143
intracellular distribution of mitochondria	Gene Ontology	GO:0048312	1	5	0.0628154	0.233118	CLUH	http://amigo.geneontology.org/amigo/term/GO:0048312
mitotic centrosome separation	Gene Ontology	GO:0007100	1	5	0.0628154	0.233118	AURKA	http://amigo.geneontology.org/amigo/term/GO:0007100
extrinsic component of endoplasmic reticulum membrane	Gene Ontology	GO:0042406	1	5	0.0628154	0.233118	GBA2	http://amigo.geneontology.org/amigo/term/GO:0042406
polysaccharide binding	Gene Ontology	GO:0030247	1	5	0.0628154	0.233118	VTN	http://amigo.geneontology.org/amigo/term/GO:0030247
glutathione biosynthetic process	Gene Ontology	GO:0006750	1	5	0.0628154	0.233118	MGST2	http://amigo.geneontology.org/amigo/term/GO:0006750
secondary palate development	Gene Ontology	GO:0062009	1	5	0.0628154	0.233118	LEF1	http://amigo.geneontology.org/amigo/term/GO:0062009
mature ribosome assembly	Gene Ontology	GO:0042256	1	5	0.0628154	0.233118	NSUN4	http://amigo.geneontology.org/amigo/term/GO:0042256
receptor antagonist activity	Gene Ontology	GO:0048019	1	5	0.0628154	0.233118	LRPAP1	http://amigo.geneontology.org/amigo/term/GO:0048019
glycoside catabolic process	Gene Ontology	GO:0016139	1	5	0.0628154	0.233118	GBA2	http://amigo.geneontology.org/amigo/term/GO:0016139
fatty acid oxidation	Gene Ontology	GO:0019395	1	5	0.0628154	0.233118	HAO2	http://amigo.geneontology.org/amigo/term/GO:0019395
anchored component of synaptic vesicle membrane	Gene Ontology	GO:0098993	1	5	0.0628154	0.233118	CPLX3	http://amigo.geneontology.org/amigo/term/GO:0098993
positive regulation of superoxide anion generation	Gene Ontology	GO:0032930	1	5	0.0628154	0.233118	SOD1	http://amigo.geneontology.org/amigo/term/GO:0032930
regulation of neurotransmitter receptor activity	Gene Ontology	GO:0099601	1	5	0.0628154	0.233118	LYPD6	http://amigo.geneontology.org/amigo/term/GO:0099601
retinal binding	Gene Ontology	GO:0016918	1	5	0.0628154	0.233118	RBP5	http://amigo.geneontology.org/amigo/term/GO:0016918
positive regulation of gamma-delta T cell differentiation	Gene Ontology	GO:0045588	1	5	0.0628154	0.233118	LEF1	http://amigo.geneontology.org/amigo/term/GO:0045588
neutral amino acid transmembrane transporter activity	Gene Ontology	GO:0015175	1	5	0.0628154	0.233118	SLC7A9	http://amigo.geneontology.org/amigo/term/GO:0015175
clustering of voltage-gated sodium channels	Gene Ontology	GO:0045162	1	5	0.0628154	0.233118	GLDN	http://amigo.geneontology.org/amigo/term/GO:0045162
intracellular cAMP-activated cation channel activity	Gene Ontology	GO:0005222	1	5	0.0628154	0.233118	HCN1	http://amigo.geneontology.org/amigo/term/GO:0005222
positive regulation of male gonad development	Gene Ontology	GO:2000020	1	5	0.0628154	0.233118	NR5A1	http://amigo.geneontology.org/amigo/term/GO:2000020
cellular response to glucagon stimulus	Gene Ontology	GO:0071377	1	5	0.0628154	0.233118	GCGR	http://amigo.geneontology.org/amigo/term/GO:0071377
NAD(P)H oxidase H2O2-forming activity	Gene Ontology	GO:0016174	1	5	0.0628154	0.233118	KMO	http://amigo.geneontology.org/amigo/term/GO:0016174
amyloid-beta clearance by transcytosis	Gene Ontology	GO:0150093	1	5	0.0628154	0.233118	LRPAP1	http://amigo.geneontology.org/amigo/term/GO:0150093
plasma membrane signaling receptor complex	Gene Ontology	GO:0098802	1	5	0.0628154	0.233118	TRAF4	http://amigo.geneontology.org/amigo/term/GO:0098802
neutrophil differentiation	Gene Ontology	GO:0030223	1	5	0.0628154	0.233118	LEF1	http://amigo.geneontology.org/amigo/term/GO:0030223
telethonin binding	Gene Ontology	GO:0031433	1	5	0.0628154	0.233118	MYOZ1	http://amigo.geneontology.org/amigo/term/GO:0031433
chromosome passenger complex	Gene Ontology	GO:0032133	1	5	0.0628154	0.233118	AURKA	http://amigo.geneontology.org/amigo/term/GO:0032133
ductus arteriosus closure	Gene Ontology	GO:0097070	1	5	0.0628154	0.233118	STRA6	http://amigo.geneontology.org/amigo/term/GO:0097070
equilibrioception	Gene Ontology	GO:0050957	1	5	0.0628154	0.233118	USH1C	http://amigo.geneontology.org/amigo/term/GO:0050957
regulation of vacuole fusion, non-autophagic	Gene Ontology	GO:0032889	1	5	0.0628154	0.233118	ENO2	http://amigo.geneontology.org/amigo/term/GO:0032889
lipopolysaccharide receptor complex	Gene Ontology	GO:0046696	1	5	0.0628154	0.233118	HSPD1	http://amigo.geneontology.org/amigo/term/GO:0046696
negative regulation of blood vessel endothelial cell proliferation involved in sprouting angiogenesis	Gene Ontology	GO:1903588	1	5	0.0628154	0.233118	NGFR	http://amigo.geneontology.org/amigo/term/GO:1903588
negative regulation of cellular protein catabolic process	Gene Ontology	GO:1903363	1	5	0.0628154	0.233118	F13B	http://amigo.geneontology.org/amigo/term/GO:1903363
arginine catabolic process	Gene Ontology	GO:0006527	1	5	0.0628154	0.233118	FAH	http://amigo.geneontology.org/amigo/term/GO:0006527
neuron projection	Gene Ontology	GO:0043005	5	193	0.0632383	0.233118	GRIN3A|GABRE|GLRA4|NPBWR1|SLC1A3	http://amigo.geneontology.org/amigo/term/GO:0043005
signaling receptor activity	Gene Ontology	GO:0038023	3	83	0.0656799	0.233118	GRIN3A|STRA6|GRIN2C	http://amigo.geneontology.org/amigo/term/GO:0038023
nucleotide binding	Gene Ontology	GO:0000166	2	37	0.0658156	0.233118	DHRS11|SUCLG1	http://amigo.geneontology.org/amigo/term/GO:0000166
perikaryon	Gene Ontology	GO:0043204	2	37	0.0658156	0.233118	ENO2|NGFR	http://amigo.geneontology.org/amigo/term/GO:0043204
DNA replication	Gene Ontology	GO:0006260	2	38	0.0688029	0.233118	GINS2|CDT1	http://amigo.geneontology.org/amigo/term/GO:0006260
G protein-coupled receptor binding	Gene Ontology	GO:0001664	2	38	0.0688029	0.233118	PROK1|NPY	http://amigo.geneontology.org/amigo/term/GO:0001664
activation of cysteine-type endopeptidase activity involved in apoptotic process	Gene Ontology	GO:0006919	2	38	0.0688029	0.233118	HSPD1|NGFR	http://amigo.geneontology.org/amigo/term/GO:0006919
nuclear envelope	Gene Ontology	GO:0005635	3	85	0.0693588	0.233118	MGST2|MGST3|SLC22A18	http://amigo.geneontology.org/amigo/term/GO:0005635
cell population proliferation	Gene Ontology	GO:0008283	3	85	0.0693588	0.233118	CKS2|PRDX1|CDK1	http://amigo.geneontology.org/amigo/term/GO:0008283
cytoskeleton	Gene Ontology	GO:0005856	4	141	0.0716755	0.233118	EPB41L3|PLEKHN1|RHOBTB3|PLEKHH1	http://amigo.geneontology.org/amigo/term/GO:0005856
nervous system process	Gene Ontology	GO:0050877	2	39	0.0718341	0.233118	GABRE|GLRA4	http://amigo.geneontology.org/amigo/term/GO:0050877
cell surface	Gene Ontology	GO:0009986	6	264	0.0723067	0.233118	GLDN|TSPAN32|HSPD1|NGFR|EPCAM|SLC1A3	http://amigo.geneontology.org/amigo/term/GO:0009986
monosaccharide binding	Gene Ontology	GO:0048029	1	6	0.0728956	0.233118	PFKL	http://amigo.geneontology.org/amigo/term/GO:0048029
cysteine-type peptidase activity	Gene Ontology	GO:0008234	1	6	0.0728956	0.233118	BLMH	http://amigo.geneontology.org/amigo/term/GO:0008234
DNA damage induced protein phosphorylation	Gene Ontology	GO:0006975	1	6	0.0728956	0.233118	CHEK1	http://amigo.geneontology.org/amigo/term/GO:0006975
regulation of G2/M transition of mitotic cell cycle	Gene Ontology	GO:0010389	1	6	0.0728956	0.233118	CCNB3	http://amigo.geneontology.org/amigo/term/GO:0010389
retrograde axonal transport	Gene Ontology	GO:0008090	1	6	0.0728956	0.233118	SOD1	http://amigo.geneontology.org/amigo/term/GO:0008090
nerve growth factor binding	Gene Ontology	GO:0048406	1	6	0.0728956	0.233118	NGFR	http://amigo.geneontology.org/amigo/term/GO:0048406
A band	Gene Ontology	GO:0031672	1	6	0.0728956	0.233118	MYBPC3	http://amigo.geneontology.org/amigo/term/GO:0031672
positive regulation of T cell activation	Gene Ontology	GO:0050870	1	6	0.0728956	0.233118	HSPD1	http://amigo.geneontology.org/amigo/term/GO:0050870
myeloid cell homeostasis	Gene Ontology	GO:0002262	1	6	0.0728956	0.233118	SOD1	http://amigo.geneontology.org/amigo/term/GO:0002262
glycinergic synapse	Gene Ontology	GO:0098690	1	6	0.0728956	0.233118	GLRA4	http://amigo.geneontology.org/amigo/term/GO:0098690
positive regulation of cell motility	Gene Ontology	GO:2000147	1	6	0.0728956	0.233118	C1QTNF8	http://amigo.geneontology.org/amigo/term/GO:2000147
sensory perception of light stimulus	Gene Ontology	GO:0050953	1	6	0.0728956	0.233118	USH1C	http://amigo.geneontology.org/amigo/term/GO:0050953
retina homeostasis	Gene Ontology	GO:0001895	1	6	0.0728956	0.233118	SOD1	http://amigo.geneontology.org/amigo/term/GO:0001895
positive regulation of interleukin-17 production	Gene Ontology	GO:0032740	1	6	0.0728956	0.233118	IL15	http://amigo.geneontology.org/amigo/term/GO:0032740
intestinal absorption	Gene Ontology	GO:0050892	1	6	0.0728956	0.233118	ACO1	http://amigo.geneontology.org/amigo/term/GO:0050892
long-chain fatty acyl-CoA binding	Gene Ontology	GO:0036042	1	6	0.0728956	0.233118	DBI	http://amigo.geneontology.org/amigo/term/GO:0036042
C2H2 zinc finger domain binding	Gene Ontology	GO:0070742	1	6	0.0728956	0.233118	LEF1	http://amigo.geneontology.org/amigo/term/GO:0070742
retinoid metabolic process	Gene Ontology	GO:0001523	1	6	0.0728956	0.233118	ALDH1A1	http://amigo.geneontology.org/amigo/term/GO:0001523
sphingomyelin phosphodiesterase activity	Gene Ontology	GO:0004767	1	6	0.0728956	0.233118	SMPDL3A	http://amigo.geneontology.org/amigo/term/GO:0004767
positive regulation of synapse maturation	Gene Ontology	GO:0090129	1	6	0.0728956	0.233118	CDC20	http://amigo.geneontology.org/amigo/term/GO:0090129
armadillo repeat domain binding	Gene Ontology	GO:0070016	1	6	0.0728956	0.233118	LEF1	http://amigo.geneontology.org/amigo/term/GO:0070016
transsulfuration	Gene Ontology	GO:0019346	1	6	0.0728956	0.233118	MTHFD1	http://amigo.geneontology.org/amigo/term/GO:0019346
CDP-diacylglycerol biosynthetic process	Gene Ontology	GO:0016024	1	6	0.0728956	0.233118	GPAM	http://amigo.geneontology.org/amigo/term/GO:0016024
5'-flap endonuclease activity	Gene Ontology	GO:0017108	1	6	0.0728956	0.233118	EXO1	http://amigo.geneontology.org/amigo/term/GO:0017108
UMP salvage	Gene Ontology	GO:0044206	1	6	0.0728956	0.233118	UPP1	http://amigo.geneontology.org/amigo/term/GO:0044206
inner ear auditory receptor cell differentiation	Gene Ontology	GO:0042491	1	6	0.0728956	0.233118	USH1C	http://amigo.geneontology.org/amigo/term/GO:0042491
aspartic-type endopeptidase inhibitor activity	Gene Ontology	GO:0019828	1	6	0.0728956	0.233118	GAPDH	http://amigo.geneontology.org/amigo/term/GO:0019828
protein lipoylation	Gene Ontology	GO:0009249	1	6	0.0728956	0.233118	GCSH	http://amigo.geneontology.org/amigo/term/GO:0009249
malate metabolic process	Gene Ontology	GO:0006108	1	6	0.0728956	0.233118	MDH2	http://amigo.geneontology.org/amigo/term/GO:0006108
female pronucleus	Gene Ontology	GO:0001939	1	6	0.0728956	0.233118	CCNA2	http://amigo.geneontology.org/amigo/term/GO:0001939
pyruvate metabolic process	Gene Ontology	GO:0006090	1	6	0.0728956	0.233118	LDHB	http://amigo.geneontology.org/amigo/term/GO:0006090
synaptic transmission, glycinergic	Gene Ontology	GO:0060012	1	6	0.0728956	0.233118	GLRA4	http://amigo.geneontology.org/amigo/term/GO:0060012
G protein-coupled adenosine receptor signaling pathway	Gene Ontology	GO:0001973	1	6	0.0728956	0.233118	ADORA1	http://amigo.geneontology.org/amigo/term/GO:0001973
ferric iron binding	Gene Ontology	GO:0008199	1	6	0.0728956	0.233118	RRM2	http://amigo.geneontology.org/amigo/term/GO:0008199
mitochondrial respiratory chain complex IV	Gene Ontology	GO:0005751	1	6	0.0728956	0.233118	NDUFA4	http://amigo.geneontology.org/amigo/term/GO:0005751
vasopressin receptor activity	Gene Ontology	GO:0005000	1	6	0.0728956	0.233118	OXTR	http://amigo.geneontology.org/amigo/term/GO:0005000
spinal cord motor neuron cell fate specification	Gene Ontology	GO:0021520	1	6	0.0728956	0.233118	HOXD10	http://amigo.geneontology.org/amigo/term/GO:0021520
hormone biosynthetic process	Gene Ontology	GO:0042446	1	6	0.0728956	0.233118	DIO3	http://amigo.geneontology.org/amigo/term/GO:0042446
myosin filament	Gene Ontology	GO:0032982	1	6	0.0728956	0.233118	MYBPC3	http://amigo.geneontology.org/amigo/term/GO:0032982
lipid glycosylation	Gene Ontology	GO:0030259	1	6	0.0728956	0.233118	GBA2	http://amigo.geneontology.org/amigo/term/GO:0030259
positive regulation of blood coagulation	Gene Ontology	GO:0030194	1	6	0.0728956	0.233118	F2	http://amigo.geneontology.org/amigo/term/GO:0030194
glycerol transport	Gene Ontology	GO:0015793	1	6	0.0728956	0.233118	AQP2	http://amigo.geneontology.org/amigo/term/GO:0015793
pulmonary artery morphogenesis	Gene Ontology	GO:0061156	1	6	0.0728956	0.233118	STRA6	http://amigo.geneontology.org/amigo/term/GO:0061156
cellular response to copper ion	Gene Ontology	GO:0071280	1	6	0.0728956	0.233118	AQP2	http://amigo.geneontology.org/amigo/term/GO:0071280
UDP-N-acetylglucosamine biosynthetic process	Gene Ontology	GO:0006048	1	6	0.0728956	0.233118	GNPDA1	http://amigo.geneontology.org/amigo/term/GO:0006048
negative regulation of cell-cell adhesion mediated by cadherin	Gene Ontology	GO:2000048	1	6	0.0728956	0.233118	EPCAM	http://amigo.geneontology.org/amigo/term/GO:2000048
regulation of attachment of spindle microtubules to kinetochore	Gene Ontology	GO:0051988	1	6	0.0728956	0.233118	SPAG5	http://amigo.geneontology.org/amigo/term/GO:0051988
regulation of sensory perception of pain	Gene Ontology	GO:0051930	1	6	0.0728956	0.233118	ADORA1	http://amigo.geneontology.org/amigo/term/GO:0051930
alpha-N-acetylgalactosaminide alpha-2,6-sialyltransferase activity	Gene Ontology	GO:0001665	1	6	0.0728956	0.233118	ST6GALNAC2	http://amigo.geneontology.org/amigo/term/GO:0001665
positive regulation of execution phase of apoptosis	Gene Ontology	GO:1900119	1	6	0.0728956	0.233118	BOK	http://amigo.geneontology.org/amigo/term/GO:1900119
phospholipid biosynthetic process	Gene Ontology	GO:0008654	1	6	0.0728956	0.233118	GPAM	http://amigo.geneontology.org/amigo/term/GO:0008654
fatty acid transport	Gene Ontology	GO:0015908	1	6	0.0728956	0.233118	GOT2	http://amigo.geneontology.org/amigo/term/GO:0015908
negative regulation of mitotic nuclear division	Gene Ontology	GO:0045839	1	6	0.0728956	0.233118	CHEK1	http://amigo.geneontology.org/amigo/term/GO:0045839
microvillus	Gene Ontology	GO:0005902	2	40	0.0749079	0.233118	USH1C|ANKS4B	http://amigo.geneontology.org/amigo/term/GO:0005902
chloride channel activity	Gene Ontology	GO:0005254	2	40	0.0749079	0.233118	GABRE|GLRA4	http://amigo.geneontology.org/amigo/term/GO:0005254
centrosome	Gene Ontology	GO:0005813	7	333	0.0754792	0.233118	CCNB3|CCNB2|PLK1|DCAF13|CDK1|HNMT|CHEK1	http://amigo.geneontology.org/amigo/term/GO:0005813
RNA polymerase II transcription regulator complex	Gene Ontology	GO:0090575	2	41	0.0780229	0.233118	E2F5|NR5A1	http://amigo.geneontology.org/amigo/term/GO:0090575
endoplasmic reticulum-Golgi intermediate compartment	Gene Ontology	GO:0005793	2	42	0.0811781	0.233118	LRPAP1|CA4	http://amigo.geneontology.org/amigo/term/GO:0005793
negative regulation of protein binding	Gene Ontology	GO:0032091	2	42	0.0811781	0.233118	LRPAP1|AURKA	http://amigo.geneontology.org/amigo/term/GO:0032091
cellular response to insulin stimulus	Gene Ontology	GO:0032869	2	42	0.0811781	0.233118	INHBB|GOT1	http://amigo.geneontology.org/amigo/term/GO:0032869
lipid metabolic process	Gene Ontology	GO:0006629	2	42	0.0811781	0.233118	HMGCL|MGST3	http://amigo.geneontology.org/amigo/term/GO:0006629
excretion	Gene Ontology	GO:0007588	1	7	0.0828677	0.233118	AMN	http://amigo.geneontology.org/amigo/term/GO:0007588
neurofilament cytoskeleton organization	Gene Ontology	GO:0060052	1	7	0.0828677	0.233118	SOD1	http://amigo.geneontology.org/amigo/term/GO:0060052
extrinsic component of endosome membrane	Gene Ontology	GO:0031313	1	7	0.0828677	0.233118	SNX5	http://amigo.geneontology.org/amigo/term/GO:0031313
fructose 6-phosphate metabolic process	Gene Ontology	GO:0006002	1	7	0.0828677	0.233118	PFKL	http://amigo.geneontology.org/amigo/term/GO:0006002
peripheral nervous system neuron development	Gene Ontology	GO:0048935	1	7	0.0828677	0.233118	HOXD10	http://amigo.geneontology.org/amigo/term/GO:0048935
positive regulation of transcription from RNA polymerase II promoter in response to endoplasmic reticulum stress	Gene Ontology	GO:1990440	1	7	0.0828677	0.233118	CREB3L3	http://amigo.geneontology.org/amigo/term/GO:1990440
positive regulation of synaptic plasticity	Gene Ontology	GO:0031915	1	7	0.0828677	0.233118	CDC20	http://amigo.geneontology.org/amigo/term/GO:0031915
positive regulation of macrophage activation	Gene Ontology	GO:0043032	1	7	0.0828677	0.233118	HSPD1	http://amigo.geneontology.org/amigo/term/GO:0043032
protein localization to kinetochore	Gene Ontology	GO:0034501	1	7	0.0828677	0.233118	CDK1	http://amigo.geneontology.org/amigo/term/GO:0034501
thyroid hormone metabolic process	Gene Ontology	GO:0042403	1	7	0.0828677	0.233118	DIO3	http://amigo.geneontology.org/amigo/term/GO:0042403
pseudopodium	Gene Ontology	GO:0031143	1	7	0.0828677	0.233118	RAB25	http://amigo.geneontology.org/amigo/term/GO:0031143
protein serine/threonine phosphatase inhibitor activity	Gene Ontology	GO:0004865	1	7	0.0828677	0.233118	MYOZ1	http://amigo.geneontology.org/amigo/term/GO:0004865
cardiolipin binding	Gene Ontology	GO:1901612	1	7	0.0828677	0.233118	PLEKHN1	http://amigo.geneontology.org/amigo/term/GO:1901612
extracellular matrix assembly	Gene Ontology	GO:0085029	1	7	0.0828677	0.233118	HAS3	http://amigo.geneontology.org/amigo/term/GO:0085029
erythrocyte homeostasis	Gene Ontology	GO:0034101	1	7	0.0828677	0.233118	PRDX1	http://amigo.geneontology.org/amigo/term/GO:0034101
protein O-linked glycosylation via threonine	Gene Ontology	GO:0018243	1	7	0.0828677	0.233118	GALNT13	http://amigo.geneontology.org/amigo/term/GO:0018243
aldehyde dehydrogenase (NAD+) activity	Gene Ontology	GO:0004029	1	7	0.0828677	0.233118	ALDH1A1	http://amigo.geneontology.org/amigo/term/GO:0004029
Golgi-associated vesicle membrane	Gene Ontology	GO:0030660	1	7	0.0828677	0.233118	GPR89B	http://amigo.geneontology.org/amigo/term/GO:0030660
sphingomyelin catabolic process	Gene Ontology	GO:0006685	1	7	0.0828677	0.233118	SMPDL3A	http://amigo.geneontology.org/amigo/term/GO:0006685
clathrin vesicle coat	Gene Ontology	GO:0030125	1	7	0.0828677	0.233118	EPN3	http://amigo.geneontology.org/amigo/term/GO:0030125
sensory perception of taste	Gene Ontology	GO:0050909	1	7	0.0828677	0.233118	LEF1	http://amigo.geneontology.org/amigo/term/GO:0050909
tetrahydrobiopterin biosynthetic process	Gene Ontology	GO:0006729	1	7	0.0828677	0.233118	PCBD1	http://amigo.geneontology.org/amigo/term/GO:0006729
metanephric collecting duct development	Gene Ontology	GO:0072205	1	7	0.0828677	0.233118	AQP2	http://amigo.geneontology.org/amigo/term/GO:0072205
L-alpha-amino acid transmembrane transport	Gene Ontology	GO:1902475	1	7	0.0828677	0.233118	SLC7A9	http://amigo.geneontology.org/amigo/term/GO:1902475
DNA binding, bending	Gene Ontology	GO:0008301	1	7	0.0828677	0.233118	LEF1	http://amigo.geneontology.org/amigo/term/GO:0008301
regulation of microtubule polymerization	Gene Ontology	GO:0031113	1	7	0.0828677	0.233118	GBA2	http://amigo.geneontology.org/amigo/term/GO:0031113
meiotic spindle	Gene Ontology	GO:0072687	1	7	0.0828677	0.233118	AURKA	http://amigo.geneontology.org/amigo/term/GO:0072687
replication fork protection complex	Gene Ontology	GO:0031298	1	7	0.0828677	0.233118	GINS2	http://amigo.geneontology.org/amigo/term/GO:0031298
bile acid metabolic process	Gene Ontology	GO:0008206	1	7	0.0828677	0.233118	GBA2	http://amigo.geneontology.org/amigo/term/GO:0008206
neutral amino acid transport	Gene Ontology	GO:0015804	1	7	0.0828677	0.233118	SLC7A9	http://amigo.geneontology.org/amigo/term/GO:0015804
positive regulation of chromatin binding	Gene Ontology	GO:0035563	1	7	0.0828677	0.233118	CDT1	http://amigo.geneontology.org/amigo/term/GO:0035563
divalent metal ion transport	Gene Ontology	GO:0070838	1	7	0.0828677	0.233118	TRPM3	http://amigo.geneontology.org/amigo/term/GO:0070838
liver regeneration	Gene Ontology	GO:0097421	1	7	0.0828677	0.233118	AURKA	http://amigo.geneontology.org/amigo/term/GO:0097421
response to axon injury	Gene Ontology	GO:0048678	1	7	0.0828677	0.233118	SOD1	http://amigo.geneontology.org/amigo/term/GO:0048678
negative regulation of calcium ion transport	Gene Ontology	GO:0051926	1	7	0.0828677	0.233118	STC1	http://amigo.geneontology.org/amigo/term/GO:0051926
acetylcholine receptor inhibitor activity	Gene Ontology	GO:0030550	1	7	0.0828677	0.233118	LYPD6	http://amigo.geneontology.org/amigo/term/GO:0030550
attachment of mitotic spindle microtubules to kinetochore	Gene Ontology	GO:0051315	1	7	0.0828677	0.233118	CDT1	http://amigo.geneontology.org/amigo/term/GO:0051315
cyclin-dependent protein serine/threonine kinase activator activity	Gene Ontology	GO:0061575	1	7	0.0828677	0.233118	CKS2	http://amigo.geneontology.org/amigo/term/GO:0061575
glutathione binding	Gene Ontology	GO:0043295	1	7	0.0828677	0.233118	MGST2	http://amigo.geneontology.org/amigo/term/GO:0043295
integral component of organelle membrane	Gene Ontology	GO:0031301	1	7	0.0828677	0.233118	VOPP1	http://amigo.geneontology.org/amigo/term/GO:0031301
positive regulation of synaptic transmission	Gene Ontology	GO:0050806	1	7	0.0828677	0.233118	SLC1A3	http://amigo.geneontology.org/amigo/term/GO:0050806
prostaglandin metabolic process	Gene Ontology	GO:0006693	1	7	0.0828677	0.233118	HPGDS	http://amigo.geneontology.org/amigo/term/GO:0006693
positive regulation of peptide hormone secretion	Gene Ontology	GO:0090277	1	7	0.0828677	0.233118	RASL10B	http://amigo.geneontology.org/amigo/term/GO:0090277
thioesterase binding	Gene Ontology	GO:0031996	1	7	0.0828677	0.233118	TRAF4	http://amigo.geneontology.org/amigo/term/GO:0031996
negative regulation of adenylate cyclase activity	Gene Ontology	GO:0007194	1	7	0.0828677	0.233118	ADGRV1	http://amigo.geneontology.org/amigo/term/GO:0007194
isoprenoid biosynthetic process	Gene Ontology	GO:0008299	1	7	0.0828677	0.233118	PDSS1	http://amigo.geneontology.org/amigo/term/GO:0008299
Rab GTPase binding	Gene Ontology	GO:0017137	3	92	0.0829431	0.233118	NGFR|GRTP1|RHOBTB3	http://amigo.geneontology.org/amigo/term/GO:0017137
peptide binding	Gene Ontology	GO:0042277	2	43	0.0843721	0.233118	NPBWR1|OXTR	http://amigo.geneontology.org/amigo/term/GO:0042277
scavenger receptor activity	Gene Ontology	GO:0005044	2	43	0.0843721	0.233118	TMPRSS15|VTN	http://amigo.geneontology.org/amigo/term/GO:0005044
growth factor activity	Gene Ontology	GO:0008083	3	93	0.0849706	0.233118	INHBB|BTC|NRTN	http://amigo.geneontology.org/amigo/term/GO:0008083
kidney development	Gene Ontology	GO:0001822	2	44	0.0876038	0.233118	STRA6|PTCD2	http://amigo.geneontology.org/amigo/term/GO:0001822
mitochondrial large ribosomal subunit	Gene Ontology	GO:0005762	2	45	0.090872	0.233118	MRPL46|NSUN4	http://amigo.geneontology.org/amigo/term/GO:0005762
extrinsic component of cytoplasmic side of plasma membrane	Gene Ontology	GO:0031234	2	45	0.090872	0.233118	FRK|SNX5	http://amigo.geneontology.org/amigo/term/GO:0031234
regulation of catalytic activity	Gene Ontology	GO:0050790	2	45	0.090872	0.233118	SLN|CALML4	http://amigo.geneontology.org/amigo/term/GO:0050790
adenylate cyclase activity	Gene Ontology	GO:0004016	1	8	0.0927331	0.233118	ADCY1	http://amigo.geneontology.org/amigo/term/GO:0004016
inhibitory synapse assembly	Gene Ontology	GO:1904862	1	8	0.0927331	0.233118	CBLN4	http://amigo.geneontology.org/amigo/term/GO:1904862
cardiac myofibril assembly	Gene Ontology	GO:0055003	1	8	0.0927331	0.233118	MYL2	http://amigo.geneontology.org/amigo/term/GO:0055003
protein O-linked glycosylation via serine	Gene Ontology	GO:0018242	1	8	0.0927331	0.233118	GALNT13	http://amigo.geneontology.org/amigo/term/GO:0018242
troponin complex	Gene Ontology	GO:0005861	1	8	0.0927331	0.233118	TNNI1	http://amigo.geneontology.org/amigo/term/GO:0005861
positive regulation of interferon-alpha production	Gene Ontology	GO:0032727	1	8	0.0927331	0.233118	HSPD1	http://amigo.geneontology.org/amigo/term/GO:0032727
calcium activated cation channel activity	Gene Ontology	GO:0005227	1	8	0.0927331	0.233118	TRPM3	http://amigo.geneontology.org/amigo/term/GO:0005227
positive regulation of calcium ion import	Gene Ontology	GO:0090280	1	8	0.0927331	0.233118	STC1	http://amigo.geneontology.org/amigo/term/GO:0090280
defense response to protozoan	Gene Ontology	GO:0042832	1	8	0.0927331	0.233118	TSPAN32	http://amigo.geneontology.org/amigo/term/GO:0042832
cellular response to stress	Gene Ontology	GO:0033554	1	8	0.0927331	0.233118	PRDX1	http://amigo.geneontology.org/amigo/term/GO:0033554
positive regulation of blood pressure	Gene Ontology	GO:0045777	1	8	0.0927331	0.233118	OXTR	http://amigo.geneontology.org/amigo/term/GO:0045777
apical protein localization	Gene Ontology	GO:0045176	1	8	0.0927331	0.233118	HCN1	http://amigo.geneontology.org/amigo/term/GO:0045176
forelimb morphogenesis	Gene Ontology	GO:0035136	1	8	0.0927331	0.233118	HOXD10	http://amigo.geneontology.org/amigo/term/GO:0035136
gamma-catenin binding	Gene Ontology	GO:0045295	1	8	0.0927331	0.233118	LEF1	http://amigo.geneontology.org/amigo/term/GO:0045295
isomerase activity	Gene Ontology	GO:0016853	1	8	0.0927331	0.233118	HSPD1	http://amigo.geneontology.org/amigo/term/GO:0016853
protein tetramerization	Gene Ontology	GO:0051262	1	8	0.0927331	0.233118	TRPM3	http://amigo.geneontology.org/amigo/term/GO:0051262
response to glucocorticoid	Gene Ontology	GO:0051384	1	8	0.0927331	0.233118	GOT1	http://amigo.geneontology.org/amigo/term/GO:0051384
protein tyrosine/threonine phosphatase activity	Gene Ontology	GO:0008330	1	8	0.0927331	0.233118	DUSP4	http://amigo.geneontology.org/amigo/term/GO:0008330
positive regulation of CREB transcription factor activity	Gene Ontology	GO:0032793	1	8	0.0927331	0.233118	ADCY1	http://amigo.geneontology.org/amigo/term/GO:0032793
regulation of T cell differentiation	Gene Ontology	GO:0045580	1	8	0.0927331	0.233118	IL15	http://amigo.geneontology.org/amigo/term/GO:0045580
anchored component of external side of plasma membrane	Gene Ontology	GO:0031362	1	8	0.0927331	0.233118	CA4	http://amigo.geneontology.org/amigo/term/GO:0031362
presynaptic active zone membrane	Gene Ontology	GO:0048787	1	8	0.0927331	0.233118	OTOF	http://amigo.geneontology.org/amigo/term/GO:0048787
neuron maturation	Gene Ontology	GO:0042551	1	8	0.0927331	0.233118	FEV	http://amigo.geneontology.org/amigo/term/GO:0042551
pronucleus	Gene Ontology	GO:0045120	1	8	0.0927331	0.233118	AURKA	http://amigo.geneontology.org/amigo/term/GO:0045120
ear development	Gene Ontology	GO:0043583	1	8	0.0927331	0.233118	STRA6	http://amigo.geneontology.org/amigo/term/GO:0043583
regulation of mRNA processing	Gene Ontology	GO:0050684	1	8	0.0927331	0.233118	PTCD2	http://amigo.geneontology.org/amigo/term/GO:0050684
necroptotic process	Gene Ontology	GO:0070266	1	8	0.0927331	0.233118	PPIF	http://amigo.geneontology.org/amigo/term/GO:0070266
amino acid binding	Gene Ontology	GO:0016597	1	8	0.0927331	0.233118	ASS1	http://amigo.geneontology.org/amigo/term/GO:0016597
double-strand break repair via break-induced replication	Gene Ontology	GO:0000727	1	8	0.0927331	0.233118	GINS2	http://amigo.geneontology.org/amigo/term/GO:0000727
response to amino acid	Gene Ontology	GO:0043200	1	8	0.0927331	0.233118	GLRA4	http://amigo.geneontology.org/amigo/term/GO:0043200
negative regulation of receptor internalization	Gene Ontology	GO:0002091	1	8	0.0927331	0.233118	LRPAP1	http://amigo.geneontology.org/amigo/term/GO:0002091
protein depalmitoylation	Gene Ontology	GO:0002084	1	8	0.0927331	0.233118	LYPLAL1	http://amigo.geneontology.org/amigo/term/GO:0002084
fructose 1,6-bisphosphate metabolic process	Gene Ontology	GO:0030388	1	8	0.0927331	0.233118	PFKL	http://amigo.geneontology.org/amigo/term/GO:0030388
oocyte development	Gene Ontology	GO:0048599	1	8	0.0927331	0.233118	INHBB	http://amigo.geneontology.org/amigo/term/GO:0048599
regulation of cell-cell adhesion	Gene Ontology	GO:0022407	1	8	0.0927331	0.233118	LEF1	http://amigo.geneontology.org/amigo/term/GO:0022407
chondroitin sulfate proteoglycan biosynthetic process	Gene Ontology	GO:0050650	1	8	0.0927331	0.233118	B3GAT2	http://amigo.geneontology.org/amigo/term/GO:0050650
cAMP biosynthetic process	Gene Ontology	GO:0006171	1	8	0.0927331	0.233118	ADCY1	http://amigo.geneontology.org/amigo/term/GO:0006171
neuropeptide receptor activity	Gene Ontology	GO:0008188	1	8	0.0927331	0.233118	NPBWR1	http://amigo.geneontology.org/amigo/term/GO:0008188
small ribosomal subunit rRNA binding	Gene Ontology	GO:0070181	1	8	0.0927331	0.233118	NSUN4	http://amigo.geneontology.org/amigo/term/GO:0070181
positive regulation of stem cell proliferation	Gene Ontology	GO:2000648	1	8	0.0927331	0.233118	EPCAM	http://amigo.geneontology.org/amigo/term/GO:2000648
regulation of cytokine secretion	Gene Ontology	GO:0050707	1	8	0.0927331	0.233118	GPAM	http://amigo.geneontology.org/amigo/term/GO:0050707
response to muscle activity	Gene Ontology	GO:0014850	1	8	0.0927331	0.233118	FNDC5	http://amigo.geneontology.org/amigo/term/GO:0014850
regulation of synaptic transmission, GABAergic	Gene Ontology	GO:0032228	1	8	0.0927331	0.233118	PHF24	http://amigo.geneontology.org/amigo/term/GO:0032228
dynactin binding	Gene Ontology	GO:0034452	1	8	0.0927331	0.233118	SNX5	http://amigo.geneontology.org/amigo/term/GO:0034452
photoreceptor ribbon synapse	Gene Ontology	GO:0098684	1	8	0.0927331	0.233118	CPLX3	http://amigo.geneontology.org/amigo/term/GO:0098684
neural precursor cell proliferation	Gene Ontology	GO:0061351	1	8	0.0927331	0.233118	MELK	http://amigo.geneontology.org/amigo/term/GO:0061351
calcium-mediated signaling	Gene Ontology	GO:0019722	2	47	0.0975133	0.236939	GRIN2C|CALML4	http://amigo.geneontology.org/amigo/term/GO:0019722
cell-cell junction	Gene Ontology	GO:0005911	3	100	0.0997392	0.236939	FABP7|EPB41L3|NGFR	http://amigo.geneontology.org/amigo/term/GO:0005911
circadian regulation of gene expression	Gene Ontology	GO:0032922	2	48	0.100884	0.236939	NOCT|NGFR	http://amigo.geneontology.org/amigo/term/GO:0032922
flavin adenine dinucleotide binding	Gene Ontology	GO:0050660	2	48	0.100884	0.236939	KMO|DLD	http://amigo.geneontology.org/amigo/term/GO:0050660
positive regulation of proteasomal ubiquitin-dependent protein catabolic process	Gene Ontology	GO:0032436	2	48	0.100884	0.236939	PLK1|AURKA	http://amigo.geneontology.org/amigo/term/GO:0032436
response to oxidative stress	Gene Ontology	GO:0006979	2	48	0.100884	0.236939	IDH1|PRDX1	http://amigo.geneontology.org/amigo/term/GO:0006979
extrinsic component of mitochondrial inner membrane	Gene Ontology	GO:0031314	1	9	0.102493	0.236939	COQ6	http://amigo.geneontology.org/amigo/term/GO:0031314
male sex determination	Gene Ontology	GO:0030238	1	9	0.102493	0.236939	NR5A1	http://amigo.geneontology.org/amigo/term/GO:0030238
retinal metabolic process	Gene Ontology	GO:0042574	1	9	0.102493	0.236939	ALDH8A1	http://amigo.geneontology.org/amigo/term/GO:0042574
sperm capacitation	Gene Ontology	GO:0048240	1	9	0.102493	0.236939	DLD	http://amigo.geneontology.org/amigo/term/GO:0048240
water channel activity	Gene Ontology	GO:0015250	1	9	0.102493	0.236939	AQP2	http://amigo.geneontology.org/amigo/term/GO:0015250
positive regulation of activated T cell proliferation	Gene Ontology	GO:0042104	1	9	0.102493	0.236939	GPAM	http://amigo.geneontology.org/amigo/term/GO:0042104
phosphoric diester hydrolase activity	Gene Ontology	GO:0008081	1	9	0.102493	0.236939	SMPDL3A	http://amigo.geneontology.org/amigo/term/GO:0008081
deadenylation-dependent decapping of nuclear-transcribed mRNA	Gene Ontology	GO:0000290	1	9	0.102493	0.236939	NOCT	http://amigo.geneontology.org/amigo/term/GO:0000290
defense response to fungus	Gene Ontology	GO:0050832	1	9	0.102493	0.236939	GAPDH	http://amigo.geneontology.org/amigo/term/GO:0050832
chondrocyte proliferation	Gene Ontology	GO:0035988	1	9	0.102493	0.236939	STC1	http://amigo.geneontology.org/amigo/term/GO:0035988
inhibitory extracellular ligand-gated ion channel activity	Gene Ontology	GO:0005237	1	9	0.102493	0.236939	GABRE	http://amigo.geneontology.org/amigo/term/GO:0005237
prostaglandin biosynthetic process	Gene Ontology	GO:0001516	1	9	0.102493	0.236939	HPGDS	http://amigo.geneontology.org/amigo/term/GO:0001516
heart contraction	Gene Ontology	GO:0060047	1	9	0.102493	0.236939	SOD1	http://amigo.geneontology.org/amigo/term/GO:0060047
carboxy-lyase activity	Gene Ontology	GO:0016831	1	9	0.102493	0.236939	DDC	http://amigo.geneontology.org/amigo/term/GO:0016831
protein heterotetramerization	Gene Ontology	GO:0051290	1	9	0.102493	0.236939	RRM2	http://amigo.geneontology.org/amigo/term/GO:0051290
aminopeptidase activity	Gene Ontology	GO:0004177	1	9	0.102493	0.236939	BLMH	http://amigo.geneontology.org/amigo/term/GO:0004177
negative regulation of calcineurin-NFAT signaling cascade	Gene Ontology	GO:0070885	1	9	0.102493	0.236939	MYOZ1	http://amigo.geneontology.org/amigo/term/GO:0070885
hormone metabolic process	Gene Ontology	GO:0042445	1	9	0.102493	0.236939	NR5A1	http://amigo.geneontology.org/amigo/term/GO:0042445
pulmonary valve morphogenesis	Gene Ontology	GO:0003184	1	9	0.102493	0.236939	STRA6	http://amigo.geneontology.org/amigo/term/GO:0003184
regulation of sodium ion transport	Gene Ontology	GO:0002028	1	9	0.102493	0.236939	NKAIN1	http://amigo.geneontology.org/amigo/term/GO:0002028
somatic hypermutation of immunoglobulin genes	Gene Ontology	GO:0016446	1	9	0.102493	0.236939	EXO1	http://amigo.geneontology.org/amigo/term/GO:0016446
peroxisome organization	Gene Ontology	GO:0007031	1	9	0.102493	0.236939	ABCD4	http://amigo.geneontology.org/amigo/term/GO:0007031
cell morphogenesis involved in neuron differentiation	Gene Ontology	GO:0048667	1	9	0.102493	0.236939	SLC1A3	http://amigo.geneontology.org/amigo/term/GO:0048667
chromatin-mediated maintenance of transcription	Gene Ontology	GO:0048096	1	9	0.102493	0.236939	CHEK1	http://amigo.geneontology.org/amigo/term/GO:0048096
water transport	Gene Ontology	GO:0006833	1	9	0.102493	0.236939	AQP2	http://amigo.geneontology.org/amigo/term/GO:0006833
hindlimb morphogenesis	Gene Ontology	GO:0035137	1	9	0.102493	0.236939	HOXD10	http://amigo.geneontology.org/amigo/term/GO:0035137
condensed nuclear chromosome, centromeric region	Gene Ontology	GO:0000780	1	9	0.102493	0.236939	AURKA	http://amigo.geneontology.org/amigo/term/GO:0000780
long-chain fatty acid transporter activity	Gene Ontology	GO:0005324	1	9	0.102493	0.236939	ABCD4	http://amigo.geneontology.org/amigo/term/GO:0005324
RNA methyltransferase activity	Gene Ontology	GO:0008173	1	9	0.102493	0.236939	DHRS11	http://amigo.geneontology.org/amigo/term/GO:0008173
L-amino acid transmembrane transporter activity	Gene Ontology	GO:0015179	1	9	0.102493	0.236939	SLC7A9	http://amigo.geneontology.org/amigo/term/GO:0015179
benzodiazepine receptor activity	Gene Ontology	GO:0008503	1	9	0.102493	0.236939	GABRE	http://amigo.geneontology.org/amigo/term/GO:0008503
endothelial cell morphogenesis	Gene Ontology	GO:0001886	1	9	0.102493	0.236939	STC1	http://amigo.geneontology.org/amigo/term/GO:0001886
purine nucleotide biosynthetic process	Gene Ontology	GO:0006164	1	9	0.102493	0.236939	MTHFD1	http://amigo.geneontology.org/amigo/term/GO:0006164
myosin V binding	Gene Ontology	GO:0031489	1	9	0.102493	0.236939	RAB25	http://amigo.geneontology.org/amigo/term/GO:0031489
early endosome membrane	Gene Ontology	GO:0031901	2	49	0.104287	0.2391	BOK|SNX5	http://amigo.geneontology.org/amigo/term/GO:0031901
phospholipid binding	Gene Ontology	GO:0005543	2	49	0.104287	0.2391	NR5A1|EPN3	http://amigo.geneontology.org/amigo/term/GO:0005543
nucleoplasm	Gene Ontology	GO:0005654	22	1526	0.110904	0.2391	PCBD1|DCAF13|MYCL|CCNA2|DLD|PPM1H|AURKA|DUSP4|GOT1|HNMT|CHEK1|SOD1|FRK|UPP1|EPN3|HPGDS|E2F5|HOXD10|CDC20|CDK1|MRPL46|SDHB	http://amigo.geneontology.org/amigo/term/GO:0005654
retrograde transport, endosome to Golgi	Gene Ontology	GO:0042147	2	51	0.111185	0.2391	RHOBTB3|SNX5	http://amigo.geneontology.org/amigo/term/GO:0042147
MAP kinase tyrosine/serine/threonine phosphatase activity	Gene Ontology	GO:0017017	1	10	0.112148	0.2391	DUSP4	http://amigo.geneontology.org/amigo/term/GO:0017017
synaptonemal complex	Gene Ontology	GO:0000795	1	10	0.112148	0.2391	PLK1	http://amigo.geneontology.org/amigo/term/GO:0000795
cAMP response element binding	Gene Ontology	GO:0035497	1	10	0.112148	0.2391	CREB3L3	http://amigo.geneontology.org/amigo/term/GO:0035497
cell proliferation in forebrain	Gene Ontology	GO:0021846	1	10	0.112148	0.2391	FABP7	http://amigo.geneontology.org/amigo/term/GO:0021846
protein refolding	Gene Ontology	GO:0042026	1	10	0.112148	0.2391	HSPD1	http://amigo.geneontology.org/amigo/term/GO:0042026
nucleus organization	Gene Ontology	GO:0006997	1	10	0.112148	0.2391	GOLM1	http://amigo.geneontology.org/amigo/term/GO:0006997
eyelid development in camera-type eye	Gene Ontology	GO:0061029	1	10	0.112148	0.2391	STRA6	http://amigo.geneontology.org/amigo/term/GO:0061029
neutrophil activation	Gene Ontology	GO:0042119	1	10	0.112148	0.2391	IL15	http://amigo.geneontology.org/amigo/term/GO:0042119
release of cytochrome c from mitochondria	Gene Ontology	GO:0001836	1	10	0.112148	0.2391	BOK	http://amigo.geneontology.org/amigo/term/GO:0001836
synaptic vesicle exocytosis	Gene Ontology	GO:0016079	1	10	0.112148	0.2391	CPLX3	http://amigo.geneontology.org/amigo/term/GO:0016079
auditory receptor cell stereocilium organization	Gene Ontology	GO:0060088	1	10	0.112148	0.2391	SOD1	http://amigo.geneontology.org/amigo/term/GO:0060088
intracellular cholesterol transport	Gene Ontology	GO:0032367	1	10	0.112148	0.2391	STAR	http://amigo.geneontology.org/amigo/term/GO:0032367
macrophage differentiation	Gene Ontology	GO:0030225	1	10	0.112148	0.2391	IL15	http://amigo.geneontology.org/amigo/term/GO:0030225
peptide metabolic process	Gene Ontology	GO:0006518	1	10	0.112148	0.2391	CPN1	http://amigo.geneontology.org/amigo/term/GO:0006518
mitotic sister chromatid cohesion	Gene Ontology	GO:0007064	1	10	0.112148	0.2391	CDC20	http://amigo.geneontology.org/amigo/term/GO:0007064
RNA polymerase II CTD heptapeptide repeat kinase activity	Gene Ontology	GO:0008353	1	10	0.112148	0.2391	CDK1	http://amigo.geneontology.org/amigo/term/GO:0008353
receptor ligand activity	Gene Ontology	GO:0048018	1	10	0.112148	0.2391	LRPAP1	http://amigo.geneontology.org/amigo/term/GO:0048018
synaptic transmission, GABAergic	Gene Ontology	GO:0051932	1	10	0.112148	0.2391	GABRE	http://amigo.geneontology.org/amigo/term/GO:0051932
positive regulation by host of viral transcription	Gene Ontology	GO:0043923	1	10	0.112148	0.2391	LEF1	http://amigo.geneontology.org/amigo/term/GO:0043923
palmitoyl-(protein) hydrolase activity	Gene Ontology	GO:0008474	1	10	0.112148	0.2391	LYPLAL1	http://amigo.geneontology.org/amigo/term/GO:0008474
AMP binding	Gene Ontology	GO:0016208	1	10	0.112148	0.2391	PFKL	http://amigo.geneontology.org/amigo/term/GO:0016208
activation of NF-kappaB-inducing kinase activity	Gene Ontology	GO:0007250	1	10	0.112148	0.2391	TRAF4	http://amigo.geneontology.org/amigo/term/GO:0007250
phospholipid homeostasis	Gene Ontology	GO:0055091	1	10	0.112148	0.2391	GPAM	http://amigo.geneontology.org/amigo/term/GO:0055091
protein localization to chromatin	Gene Ontology	GO:0071168	1	10	0.112148	0.2391	PLK1	http://amigo.geneontology.org/amigo/term/GO:0071168
polypeptide N-acetylgalactosaminyltransferase activity	Gene Ontology	GO:0004653	1	10	0.112148	0.2391	GALNT13	http://amigo.geneontology.org/amigo/term/GO:0004653
maintenance of protein location in nucleus	Gene Ontology	GO:0051457	1	10	0.112148	0.2391	NR5A1	http://amigo.geneontology.org/amigo/term/GO:0051457
response to light stimulus	Gene Ontology	GO:0009416	1	10	0.112148	0.2391	SLC1A3	http://amigo.geneontology.org/amigo/term/GO:0009416
lymph node development	Gene Ontology	GO:0048535	1	10	0.112148	0.2391	IL15	http://amigo.geneontology.org/amigo/term/GO:0048535
transmission of nerve impulse	Gene Ontology	GO:0019226	1	10	0.112148	0.2391	SOD1	http://amigo.geneontology.org/amigo/term/GO:0019226
digestive tract morphogenesis	Gene Ontology	GO:0048546	1	10	0.112148	0.2391	STRA6	http://amigo.geneontology.org/amigo/term/GO:0048546
sodium-independent organic anion transmembrane transporter activity	Gene Ontology	GO:0015347	1	10	0.112148	0.2391	SLCO1A2	http://amigo.geneontology.org/amigo/term/GO:0015347
sodium-independent organic anion transport	Gene Ontology	GO:0043252	1	10	0.112148	0.2391	SLCO1A2	http://amigo.geneontology.org/amigo/term/GO:0043252
multicellular organism aging	Gene Ontology	GO:0010259	1	10	0.112148	0.2391	NR5A1	http://amigo.geneontology.org/amigo/term/GO:0010259
regulation of Wnt signaling pathway	Gene Ontology	GO:0030111	1	10	0.112148	0.2391	LEF1	http://amigo.geneontology.org/amigo/term/GO:0030111
phosphatidylinositol phosphate binding	Gene Ontology	GO:1901981	1	10	0.112148	0.2391	PLEKHN1	http://amigo.geneontology.org/amigo/term/GO:1901981
spindle pole centrosome	Gene Ontology	GO:0031616	1	10	0.112148	0.2391	AURKA	http://amigo.geneontology.org/amigo/term/GO:0031616
skeletal muscle contraction	Gene Ontology	GO:0003009	1	10	0.112148	0.2391	TNNI1	http://amigo.geneontology.org/amigo/term/GO:0003009
positive regulation of long-term synaptic potentiation	Gene Ontology	GO:1900273	1	10	0.112148	0.2391	ADCY1	http://amigo.geneontology.org/amigo/term/GO:1900273
cellular response to starvation	Gene Ontology	GO:0009267	2	52	0.114677	0.243611	GCGR|INHBB	http://amigo.geneontology.org/amigo/term/GO:0009267
regulation of apoptotic process	Gene Ontology	GO:0042981	2	52	0.114677	0.243611	BOK|TRAF4	http://amigo.geneontology.org/amigo/term/GO:0042981
male gonad development	Gene Ontology	GO:0008584	2	53	0.118197	0.248334	RHOBTB3|NR5A1	http://amigo.geneontology.org/amigo/term/GO:0008584
calcium ion binding	Gene Ontology	GO:0005509	8	447	0.119245	0.248334	F2|OTOF|CALML4|CDH9|MELK|MYL2|PHF24|HPGDS	http://amigo.geneontology.org/amigo/term/GO:0005509
intracellular membrane-bounded organelle	Gene Ontology	GO:0043231	5	237	0.120815	0.248334	SNX5|PPIF|LRRC2|EPN3|RHOBTB3	http://amigo.geneontology.org/amigo/term/GO:0043231
respiratory gaseous exchange by respiratory system	Gene Ontology	GO:0007585	1	11	0.121699	0.248334	TRAF4	http://amigo.geneontology.org/amigo/term/GO:0007585
positive regulation of interleukin-10 production	Gene Ontology	GO:0032733	1	11	0.121699	0.248334	HSPD1	http://amigo.geneontology.org/amigo/term/GO:0032733
regulation of neurotransmitter secretion	Gene Ontology	GO:0046928	1	11	0.121699	0.248334	CPLX3	http://amigo.geneontology.org/amigo/term/GO:0046928
cysteine-type endopeptidase inhibitor activity involved in apoptotic process	Gene Ontology	GO:0043027	1	11	0.121699	0.248334	LEF1	http://amigo.geneontology.org/amigo/term/GO:0043027
triglyceride biosynthetic process	Gene Ontology	GO:0019432	1	11	0.121699	0.248334	GPAM	http://amigo.geneontology.org/amigo/term/GO:0019432
positive regulation of release of cytochrome c from mitochondria	Gene Ontology	GO:0090200	1	11	0.121699	0.248334	PPIF	http://amigo.geneontology.org/amigo/term/GO:0090200
negative regulation of gluconeogenesis	Gene Ontology	GO:0045721	1	11	0.121699	0.248334	FAM132A	http://amigo.geneontology.org/amigo/term/GO:0045721
GABA-gated chloride ion channel activity	Gene Ontology	GO:0022851	1	11	0.121699	0.248334	GABRE	http://amigo.geneontology.org/amigo/term/GO:0022851
intrinsic apoptotic signaling pathway in response to oxidative stress	Gene Ontology	GO:0008631	1	11	0.121699	0.248334	MELK	http://amigo.geneontology.org/amigo/term/GO:0008631
glutamine metabolic process	Gene Ontology	GO:0006541	1	11	0.121699	0.248334	GLUD1	http://amigo.geneontology.org/amigo/term/GO:0006541
low-density lipoprotein particle receptor binding	Gene Ontology	GO:0050750	1	11	0.121699	0.248334	LRPAP1	http://amigo.geneontology.org/amigo/term/GO:0050750
stereocilium tip	Gene Ontology	GO:0032426	1	11	0.121699	0.248334	USH1C	http://amigo.geneontology.org/amigo/term/GO:0032426
detection of light stimulus involved in visual perception	Gene Ontology	GO:0050908	1	11	0.121699	0.248334	RGS9BP	http://amigo.geneontology.org/amigo/term/GO:0050908
neural retina development	Gene Ontology	GO:0003407	1	11	0.121699	0.248334	FABP7	http://amigo.geneontology.org/amigo/term/GO:0003407
cyclosporin A binding	Gene Ontology	GO:0016018	1	11	0.121699	0.248334	PPIF	http://amigo.geneontology.org/amigo/term/GO:0016018
negative regulation of interferon-gamma production	Gene Ontology	GO:0032689	1	11	0.121699	0.248334	PGLYRP2	http://amigo.geneontology.org/amigo/term/GO:0032689
gastrulation	Gene Ontology	GO:0007369	1	11	0.121699	0.248334	DLD	http://amigo.geneontology.org/amigo/term/GO:0007369
phosphatidic acid binding	Gene Ontology	GO:0070300	1	11	0.121699	0.248334	PLEKHN1	http://amigo.geneontology.org/amigo/term/GO:0070300
cerebellar Purkinje cell differentiation	Gene Ontology	GO:0021702	1	11	0.121699	0.248334	CEND1	http://amigo.geneontology.org/amigo/term/GO:0021702
multicellular organism development	Gene Ontology	GO:0007275	4	172	0.122305	0.249045	CDH9|TPI1|PTCD2|HOXD10	http://amigo.geneontology.org/amigo/term/GO:0007275
endoplasmic reticulum	Gene Ontology	GO:0005783	9	524	0.122763	0.249548	DBI|SGK1|CREB3L3|FNDC5|GLUD1|MGST2|MGST3|ACO1|BRINP2	http://amigo.geneontology.org/amigo/term/GO:0005783
post-embryonic development	Gene Ontology	GO:0009791	2	55	0.125318	0.254303	ACO1|MYL2	http://amigo.geneontology.org/amigo/term/GO:0009791
bicellular tight junction	Gene Ontology	GO:0005923	2	56	0.128916	0.256851	EPCAM|CLDN10	http://amigo.geneontology.org/amigo/term/GO:0005923
secretory granule membrane	Gene Ontology	GO:0030667	1	12	0.131148	0.256851	CA4	http://amigo.geneontology.org/amigo/term/GO:0030667
cytochrome-c oxidase activity	Gene Ontology	GO:0004129	1	12	0.131148	0.256851	NDUFA4	http://amigo.geneontology.org/amigo/term/GO:0004129
smooth muscle tissue development	Gene Ontology	GO:0048745	1	12	0.131148	0.256851	STRA6	http://amigo.geneontology.org/amigo/term/GO:0048745
oxidoreductase activity, acting on paired donors, with incorporation or reduction of molecular oxygen, NAD(P)H as one donor, and incorporation of one atom of oxygen	Gene Ontology	GO:0016709	1	12	0.131148	0.256851	COQ6	http://amigo.geneontology.org/amigo/term/GO:0016709
P-body assembly	Gene Ontology	GO:0033962	1	12	0.131148	0.256851	NOCT	http://amigo.geneontology.org/amigo/term/GO:0033962
positive regulation of brown fat cell differentiation	Gene Ontology	GO:0090336	1	12	0.131148	0.256851	FNDC5	http://amigo.geneontology.org/amigo/term/GO:0090336
rRNA methylation	Gene Ontology	GO:0031167	1	12	0.131148	0.256851	NSUN4	http://amigo.geneontology.org/amigo/term/GO:0031167
intrinsic apoptotic signaling pathway by p53 class mediator	Gene Ontology	GO:0072332	1	12	0.131148	0.256851	BOK	http://amigo.geneontology.org/amigo/term/GO:0072332
MyD88-dependent toll-like receptor signaling pathway	Gene Ontology	GO:0002755	1	12	0.131148	0.256851	HSPD1	http://amigo.geneontology.org/amigo/term/GO:0002755
somite development	Gene Ontology	GO:0061053	1	12	0.131148	0.256851	MTHFD1	http://amigo.geneontology.org/amigo/term/GO:0061053
negative regulation of endothelial cell migration	Gene Ontology	GO:0010596	1	12	0.131148	0.256851	STC1	http://amigo.geneontology.org/amigo/term/GO:0010596
positive regulation of interleukin-12 production	Gene Ontology	GO:0032735	1	12	0.131148	0.256851	HSPD1	http://amigo.geneontology.org/amigo/term/GO:0032735
poly(A)-specific ribonuclease activity	Gene Ontology	GO:0004535	1	12	0.131148	0.256851	NOCT	http://amigo.geneontology.org/amigo/term/GO:0004535
positive regulation of epidermal growth factor-activated receptor activity	Gene Ontology	GO:0045741	1	12	0.131148	0.256851	BTC	http://amigo.geneontology.org/amigo/term/GO:0045741
epithelial cell morphogenesis	Gene Ontology	GO:0003382	1	12	0.131148	0.256851	RAB25	http://amigo.geneontology.org/amigo/term/GO:0003382
neuron projection extension	Gene Ontology	GO:1990138	1	12	0.131148	0.256851	AURKA	http://amigo.geneontology.org/amigo/term/GO:1990138
muscle cell cellular homeostasis	Gene Ontology	GO:0046716	1	12	0.131148	0.256851	SOD1	http://amigo.geneontology.org/amigo/term/GO:0046716
cellular response to interleukin-7	Gene Ontology	GO:0098761	1	12	0.131148	0.256851	HSPD1	http://amigo.geneontology.org/amigo/term/GO:0098761
isotype switching	Gene Ontology	GO:0045190	1	12	0.131148	0.256851	EXO1	http://amigo.geneontology.org/amigo/term/GO:0045190
cAMP binding	Gene Ontology	GO:0030552	1	12	0.131148	0.256851	HCN1	http://amigo.geneontology.org/amigo/term/GO:0030552
activation of MAPK activity	Gene Ontology	GO:0000187	2	57	0.132538	0.259141	PROK1|SOD1	http://amigo.geneontology.org/amigo/term/GO:0000187
central nervous system development	Gene Ontology	GO:0007417	2	58	0.136183	0.26127	GBA2|NGFR	http://amigo.geneontology.org/amigo/term/GO:0007417
DNA-binding transcription activator activity, RNA polymerase II-specific	Gene Ontology	GO:0001228	6	319	0.139257	0.26127	ARID3C|MYCL|TLX1|HOXD10|CREB3L3|LEF1	http://amigo.geneontology.org/amigo/term/GO:0001228
WW domain binding	Gene Ontology	GO:0050699	1	13	0.140496	0.26127	TRAF4	http://amigo.geneontology.org/amigo/term/GO:0050699
FMN binding	Gene Ontology	GO:0010181	1	13	0.140496	0.26127	HAO2	http://amigo.geneontology.org/amigo/term/GO:0010181
negative regulation of mRNA splicing, via spliceosome	Gene Ontology	GO:0048025	1	13	0.140496	0.26127	PTBP3	http://amigo.geneontology.org/amigo/term/GO:0048025
protein complex oligomerization	Gene Ontology	GO:0051259	1	13	0.140496	0.26127	BOK	http://amigo.geneontology.org/amigo/term/GO:0051259
superoxide anion generation	Gene Ontology	GO:0042554	1	13	0.140496	0.26127	SOD1	http://amigo.geneontology.org/amigo/term/GO:0042554
neuron fate specification	Gene Ontology	GO:0048665	1	13	0.140496	0.26127	FEV	http://amigo.geneontology.org/amigo/term/GO:0048665
fatty-acyl-CoA binding	Gene Ontology	GO:0000062	1	13	0.140496	0.26127	DBI	http://amigo.geneontology.org/amigo/term/GO:0000062
monocarboxylic acid transport	Gene Ontology	GO:0015718	1	13	0.140496	0.26127	SLC16A5	http://amigo.geneontology.org/amigo/term/GO:0015718
signal transduction involved in regulation of gene expression	Gene Ontology	GO:0023019	1	13	0.140496	0.26127	EPCAM	http://amigo.geneontology.org/amigo/term/GO:0023019
T cell activation	Gene Ontology	GO:0042110	1	13	0.140496	0.26127	HSPD1	http://amigo.geneontology.org/amigo/term/GO:0042110
coreceptor activity	Gene Ontology	GO:0015026	1	13	0.140496	0.26127	NGFR	http://amigo.geneontology.org/amigo/term/GO:0015026
hydrogen peroxide catabolic process	Gene Ontology	GO:0042744	1	13	0.140496	0.26127	PRDX1	http://amigo.geneontology.org/amigo/term/GO:0042744
3'-UTR-mediated mRNA destabilization	Gene Ontology	GO:0061158	1	13	0.140496	0.26127	PLEKHN1	http://amigo.geneontology.org/amigo/term/GO:0061158
positive regulation of nitric oxide biosynthetic process	Gene Ontology	GO:0045429	1	13	0.140496	0.26127	ASS1	http://amigo.geneontology.org/amigo/term/GO:0045429
embryonic digestive tract development	Gene Ontology	GO:0048566	1	13	0.140496	0.26127	STRA6	http://amigo.geneontology.org/amigo/term/GO:0048566
heterotypic cell-cell adhesion	Gene Ontology	GO:0034113	1	13	0.140496	0.26127	GLDN	http://amigo.geneontology.org/amigo/term/GO:0034113
monocarboxylic acid transmembrane transporter activity	Gene Ontology	GO:0008028	1	13	0.140496	0.26127	SLC16A5	http://amigo.geneontology.org/amigo/term/GO:0008028
negative regulation of release of cytochrome c from mitochondria	Gene Ontology	GO:0090201	1	13	0.140496	0.26127	PPIF	http://amigo.geneontology.org/amigo/term/GO:0090201
regulation of protein binding	Gene Ontology	GO:0043393	1	13	0.140496	0.26127	PLK1	http://amigo.geneontology.org/amigo/term/GO:0043393
negative regulation of signal transduction	Gene Ontology	GO:0009968	1	13	0.140496	0.26127	RGS9BP	http://amigo.geneontology.org/amigo/term/GO:0009968
positive regulation of cytokine secretion	Gene Ontology	GO:0050715	1	13	0.140496	0.26127	GAPDH	http://amigo.geneontology.org/amigo/term/GO:0050715
steroid biosynthetic process	Gene Ontology	GO:0006694	1	13	0.140496	0.26127	STAR	http://amigo.geneontology.org/amigo/term/GO:0006694
sodium ion transport	Gene Ontology	GO:0006814	1	13	0.140496	0.26127	SLC5A10	http://amigo.geneontology.org/amigo/term/GO:0006814
integral component of postsynaptic specialization membrane	Gene Ontology	GO:0099060	1	13	0.140496	0.26127	GLRA4	http://amigo.geneontology.org/amigo/term/GO:0099060
positive regulation of peptidyl-threonine phosphorylation	Gene Ontology	GO:0010800	1	13	0.140496	0.26127	PLK1	http://amigo.geneontology.org/amigo/term/GO:0010800
transporter activity	Gene Ontology	GO:0005215	1	13	0.140496	0.26127	SLC51A	http://amigo.geneontology.org/amigo/term/GO:0005215
acyl-CoA metabolic process	Gene Ontology	GO:0006637	1	13	0.140496	0.26127	GPAM	http://amigo.geneontology.org/amigo/term/GO:0006637
cellular lipid metabolic process	Gene Ontology	GO:0044255	1	13	0.140496	0.26127	STAR	http://amigo.geneontology.org/amigo/term/GO:0044255
endocytosis	Gene Ontology	GO:0006897	3	118	0.141859	0.263388	TMPRSS15|EPN3|VTN	http://amigo.geneontology.org/amigo/term/GO:0006897
neurotransmitter receptor activity	Gene Ontology	GO:0030594	2	60	0.143538	0.266088	GABRE|GLRA4	http://amigo.geneontology.org/amigo/term/GO:0030594
positive regulation of transcription by RNA polymerase II	Gene Ontology	GO:0045944	12	779	0.14708	0.266689	CHCHD2|E2F5|MYCL|ABRA|LMO1|TLX1|HOXD10|ARID3C|NR5A1|VGLL2|EPCAM|LEF1	http://amigo.geneontology.org/amigo/term/GO:0045944
structural constituent of muscle	Gene Ontology	GO:0008307	1	14	0.149744	0.266689	MYBPC3	http://amigo.geneontology.org/amigo/term/GO:0008307
protein O-linked glycosylation	Gene Ontology	GO:0006493	1	14	0.149744	0.266689	ST6GALNAC2	http://amigo.geneontology.org/amigo/term/GO:0006493
respiratory electron transport chain	Gene Ontology	GO:0022904	1	14	0.149744	0.266689	SDHB	http://amigo.geneontology.org/amigo/term/GO:0022904
inactivation of MAPK activity	Gene Ontology	GO:0000188	1	14	0.149744	0.266689	DUSP4	http://amigo.geneontology.org/amigo/term/GO:0000188
negative regulation of fibroblast growth factor receptor signaling pathway	Gene Ontology	GO:0040037	1	14	0.149744	0.266689	NGFR	http://amigo.geneontology.org/amigo/term/GO:0040037
transferase activity	Gene Ontology	GO:0016740	1	14	0.149744	0.266689	FTCD	http://amigo.geneontology.org/amigo/term/GO:0016740
regulation of embryonic development	Gene Ontology	GO:0045995	1	14	0.149744	0.266689	NOCT	http://amigo.geneontology.org/amigo/term/GO:0045995
negative regulation of DNA binding	Gene Ontology	GO:0043392	1	14	0.149744	0.266689	LEF1	http://amigo.geneontology.org/amigo/term/GO:0043392
Cul4-RING E3 ubiquitin ligase complex	Gene Ontology	GO:0080008	1	14	0.149744	0.266689	DCAF13	http://amigo.geneontology.org/amigo/term/GO:0080008
3'-5' DNA helicase activity	Gene Ontology	GO:0043138	1	14	0.149744	0.266689	GINS2	http://amigo.geneontology.org/amigo/term/GO:0043138
regulation of double-strand break repair via homologous recombination	Gene Ontology	GO:0010569	1	14	0.149744	0.266689	CHEK1	http://amigo.geneontology.org/amigo/term/GO:0010569
anterograde axonal transport	Gene Ontology	GO:0008089	1	14	0.149744	0.266689	SOD1	http://amigo.geneontology.org/amigo/term/GO:0008089
activin receptor signaling pathway	Gene Ontology	GO:0032924	1	14	0.149744	0.266689	INHBB	http://amigo.geneontology.org/amigo/term/GO:0032924
extrinsic component of plasma membrane	Gene Ontology	GO:0019897	1	14	0.149744	0.266689	EPN3	http://amigo.geneontology.org/amigo/term/GO:0019897
cholesterol transfer activity	Gene Ontology	GO:0120020	1	14	0.149744	0.266689	STAR	http://amigo.geneontology.org/amigo/term/GO:0120020
centrosome localization	Gene Ontology	GO:0051642	1	14	0.149744	0.266689	AURKA	http://amigo.geneontology.org/amigo/term/GO:0051642
regulation of angiogenesis	Gene Ontology	GO:0045765	1	14	0.149744	0.266689	PROK1	http://amigo.geneontology.org/amigo/term/GO:0045765
steroid hormone mediated signaling pathway	Gene Ontology	GO:0043401	1	14	0.149744	0.266689	LEF1	http://amigo.geneontology.org/amigo/term/GO:0043401
positive regulation of mitochondrial translation	Gene Ontology	GO:0070131	1	14	0.149744	0.266689	NSUN4	http://amigo.geneontology.org/amigo/term/GO:0070131
regulation of DNA replication	Gene Ontology	GO:0006275	1	14	0.149744	0.266689	CCNA2	http://amigo.geneontology.org/amigo/term/GO:0006275
synaptic vesicle priming	Gene Ontology	GO:0016082	1	14	0.149744	0.266689	OTOF	http://amigo.geneontology.org/amigo/term/GO:0016082
sarcomere	Gene Ontology	GO:0030017	1	14	0.149744	0.266689	ABRA	http://amigo.geneontology.org/amigo/term/GO:0030017
anterior/posterior axis specification	Gene Ontology	GO:0009948	1	14	0.149744	0.266689	AURKA	http://amigo.geneontology.org/amigo/term/GO:0009948
regulation of cytokine production	Gene Ontology	GO:0001817	1	14	0.149744	0.266689	VTCN1	http://amigo.geneontology.org/amigo/term/GO:0001817
regulation of ion transmembrane transport	Gene Ontology	GO:0034765	2	62	0.150976	0.268477	HCN1|GPR89B	http://amigo.geneontology.org/amigo/term/GO:0034765
enzyme binding	Gene Ontology	GO:0019899	3	122	0.15192	0.26975	DDC|NR5A1|CDC20	http://amigo.geneontology.org/amigo/term/GO:0019899
proteolysis	Gene Ontology	GO:0006508	5	258	0.154692	0.272289	BLMH|ASRGL1|DLD|F2|TMPRSS15	http://amigo.geneontology.org/amigo/term/GO:0006508
neuron projection development	Gene Ontology	GO:0031175	2	63	0.154722	0.272289	NPY|NRTN	http://amigo.geneontology.org/amigo/term/GO:0031175
Golgi membrane	Gene Ontology	GO:0000139	4	190	0.157101	0.272289	B3GAT2|FTCD|GALNT13|ST6GALNAC2	http://amigo.geneontology.org/amigo/term/GO:0000139
mitotic cell cycle	Gene Ontology	GO:0000278	2	64	0.158487	0.272289	PLK1|CDT1	http://amigo.geneontology.org/amigo/term/GO:0000278
vesicle	Gene Ontology	GO:0031982	2	64	0.158487	0.272289	MYO5B|RHOBTB3	http://amigo.geneontology.org/amigo/term/GO:0031982
oocyte maturation	Gene Ontology	GO:0001556	1	15	0.158893	0.272289	BTC	http://amigo.geneontology.org/amigo/term/GO:0001556
DNA polymerase binding	Gene Ontology	GO:0070182	1	15	0.158893	0.272289	CDT1	http://amigo.geneontology.org/amigo/term/GO:0070182
aerobic respiration	Gene Ontology	GO:0009060	1	15	0.158893	0.272289	SDHB	http://amigo.geneontology.org/amigo/term/GO:0009060
cellular glucose homeostasis	Gene Ontology	GO:0001678	1	15	0.158893	0.272289	NGFR	http://amigo.geneontology.org/amigo/term/GO:0001678
response to cold	Gene Ontology	GO:0009409	1	15	0.158893	0.272289	HSPD1	http://amigo.geneontology.org/amigo/term/GO:0009409
dendrite cytoplasm	Gene Ontology	GO:0032839	1	15	0.158893	0.272289	SOD1	http://amigo.geneontology.org/amigo/term/GO:0032839
positive regulation of G2/M transition of mitotic cell cycle	Gene Ontology	GO:0010971	1	15	0.158893	0.272289	CDK1	http://amigo.geneontology.org/amigo/term/GO:0010971
cellular response to interleukin-4	Gene Ontology	GO:0071353	1	15	0.158893	0.272289	LEF1	http://amigo.geneontology.org/amigo/term/GO:0071353
disordered domain specific binding	Gene Ontology	GO:0097718	1	15	0.158893	0.272289	GAPDH	http://amigo.geneontology.org/amigo/term/GO:0097718
spectrin binding	Gene Ontology	GO:0030507	1	15	0.158893	0.272289	USH1C	http://amigo.geneontology.org/amigo/term/GO:0030507
platelet aggregation	Gene Ontology	GO:0070527	1	15	0.158893	0.272289	TSPAN32	http://amigo.geneontology.org/amigo/term/GO:0070527
protein localization to centrosome	Gene Ontology	GO:0071539	1	15	0.158893	0.272289	AURKA	http://amigo.geneontology.org/amigo/term/GO:0071539
morphogenesis of an epithelium	Gene Ontology	GO:0002009	1	15	0.158893	0.272289	CA9	http://amigo.geneontology.org/amigo/term/GO:0002009
long-term memory	Gene Ontology	GO:0007616	1	15	0.158893	0.272289	ADCY1	http://amigo.geneontology.org/amigo/term/GO:0007616
peptidyl-threonine dephosphorylation	Gene Ontology	GO:0035970	1	15	0.158893	0.272289	DUSP4	http://amigo.geneontology.org/amigo/term/GO:0035970
regulation of glucose metabolic process	Gene Ontology	GO:0010906	1	15	0.158893	0.272289	FAM132A	http://amigo.geneontology.org/amigo/term/GO:0010906
voltage-gated sodium channel activity	Gene Ontology	GO:0005248	1	15	0.158893	0.272289	HCN1	http://amigo.geneontology.org/amigo/term/GO:0005248
phosphatidylinositol binding	Gene Ontology	GO:0035091	2	65	0.162269	0.277268	SNX30|SNX5	http://amigo.geneontology.org/amigo/term/GO:0035091
recycling endosome	Gene Ontology	GO:0055037	2	65	0.162269	0.277268	AQP2|RAB25	http://amigo.geneontology.org/amigo/term/GO:0055037
double-strand break repair via homologous recombination	Gene Ontology	GO:0000724	2	66	0.166067	0.278097	CDK1|CHEK1	http://amigo.geneontology.org/amigo/term/GO:0000724
platelet activation	Gene Ontology	GO:0030168	1	16	0.167943	0.278097	F2	http://amigo.geneontology.org/amigo/term/GO:0030168
rhythmic process	Gene Ontology	GO:0048511	1	16	0.167943	0.278097	CDK1	http://amigo.geneontology.org/amigo/term/GO:0048511
positive regulation of insulin secretion	Gene Ontology	GO:0032024	1	16	0.167943	0.278097	GLUD1	http://amigo.geneontology.org/amigo/term/GO:0032024
mitotic spindle assembly checkpoint	Gene Ontology	GO:0007094	1	16	0.167943	0.278097	PLK1	http://amigo.geneontology.org/amigo/term/GO:0007094
cardiac epithelial to mesenchymal transition	Gene Ontology	GO:0060317	1	16	0.167943	0.278097	CCNB2	http://amigo.geneontology.org/amigo/term/GO:0060317
tumor necrosis factor receptor binding	Gene Ontology	GO:0005164	1	16	0.167943	0.278097	TRAF4	http://amigo.geneontology.org/amigo/term/GO:0005164
chloride channel complex	Gene Ontology	GO:0034707	1	16	0.167943	0.278097	GABRE	http://amigo.geneontology.org/amigo/term/GO:0034707
retromer complex	Gene Ontology	GO:0030904	1	16	0.167943	0.278097	SNX5	http://amigo.geneontology.org/amigo/term/GO:0030904
regulation of I-kappaB kinase/NF-kappaB signaling	Gene Ontology	GO:0043122	1	16	0.167943	0.278097	TRAF4	http://amigo.geneontology.org/amigo/term/GO:0043122
mitotic G2 DNA damage checkpoint	Gene Ontology	GO:0007095	1	16	0.167943	0.278097	CDK1	http://amigo.geneontology.org/amigo/term/GO:0007095
plasma membrane organization	Gene Ontology	GO:0007009	1	16	0.167943	0.278097	OTOF	http://amigo.geneontology.org/amigo/term/GO:0007009
cell aging	Gene Ontology	GO:0007569	1	16	0.167943	0.278097	SOD1	http://amigo.geneontology.org/amigo/term/GO:0007569
cellular response to amyloid-beta	Gene Ontology	GO:1904646	1	16	0.167943	0.278097	NGFR	http://amigo.geneontology.org/amigo/term/GO:1904646
antimicrobial humoral immune response mediated by antimicrobial peptide	Gene Ontology	GO:0061844	1	16	0.167943	0.278097	GAPDH	http://amigo.geneontology.org/amigo/term/GO:0061844
postsynaptic density membrane	Gene Ontology	GO:0098839	1	16	0.167943	0.278097	GRIN2C	http://amigo.geneontology.org/amigo/term/GO:0098839
anaphase-promoting complex-dependent catabolic process	Gene Ontology	GO:0031145	1	16	0.167943	0.278097	CDC20	http://amigo.geneontology.org/amigo/term/GO:0031145
calcium channel regulator activity	Gene Ontology	GO:0005246	1	16	0.167943	0.278097	TSPAN13	http://amigo.geneontology.org/amigo/term/GO:0005246
negative regulation of mitotic cell cycle	Gene Ontology	GO:0045930	1	16	0.167943	0.278097	BRINP2	http://amigo.geneontology.org/amigo/term/GO:0045930
enzyme activator activity	Gene Ontology	GO:0008047	1	16	0.167943	0.278097	MGST2	http://amigo.geneontology.org/amigo/term/GO:0008047
ATPase activator activity	Gene Ontology	GO:0001671	1	16	0.167943	0.278097	MYBPC3	http://amigo.geneontology.org/amigo/term/GO:0001671
regulation of mitotic spindle assembly	Gene Ontology	GO:1901673	1	16	0.167943	0.278097	PLK1	http://amigo.geneontology.org/amigo/term/GO:1901673
chaperone binding	Gene Ontology	GO:0051087	2	67	0.16988	0.28091	HSPD1|SOD1	http://amigo.geneontology.org/amigo/term/GO:0051087
signal transduction	Gene Ontology	GO:0007165	6	342	0.173633	0.284531	LRPAP1|FAM132A|LRRC2|GLRA4|GABRE|STC1	http://amigo.geneontology.org/amigo/term/GO:0007165
protein binding	Gene Ontology	GO:0005515	3	131	0.175335	0.284531	HSPD1|PRDX1|SOD1	http://amigo.geneontology.org/amigo/term/GO:0005515
glutamatergic synapse	Gene Ontology	GO:0098978	4	199	0.175737	0.284531	GRIN3A|GRIN2C|ADCY1|PPM1H	http://amigo.geneontology.org/amigo/term/GO:0098978
GABA-A receptor complex	Gene Ontology	GO:1902711	1	17	0.176897	0.284531	GABRE	http://amigo.geneontology.org/amigo/term/GO:1902711
regulation of metabolic process	Gene Ontology	GO:0019222	1	17	0.176897	0.284531	NPBWR1	http://amigo.geneontology.org/amigo/term/GO:0019222
epithelial to mesenchymal transition	Gene Ontology	GO:0001837	1	17	0.176897	0.284531	LEF1	http://amigo.geneontology.org/amigo/term/GO:0001837
positive regulation of vasoconstriction	Gene Ontology	GO:0045907	1	17	0.176897	0.284531	OXTR	http://amigo.geneontology.org/amigo/term/GO:0045907
cyclin binding	Gene Ontology	GO:0030332	1	17	0.176897	0.284531	CDK1	http://amigo.geneontology.org/amigo/term/GO:0030332
positive regulation of mitotic nuclear division	Gene Ontology	GO:0045840	1	17	0.176897	0.284531	BTC	http://amigo.geneontology.org/amigo/term/GO:0045840
negative regulation of cyclin-dependent protein serine/threonine kinase activity	Gene Ontology	GO:0045736	1	17	0.176897	0.284531	PLK1	http://amigo.geneontology.org/amigo/term/GO:0045736
dendrite membrane	Gene Ontology	GO:0032590	1	17	0.176897	0.284531	GABRE	http://amigo.geneontology.org/amigo/term/GO:0032590
cortical cytoskeleton organization	Gene Ontology	GO:0030865	1	17	0.176897	0.284531	RHOBTB3	http://amigo.geneontology.org/amigo/term/GO:0030865
negative regulation of chondrocyte differentiation	Gene Ontology	GO:0032331	1	17	0.176897	0.284531	CHADL	http://amigo.geneontology.org/amigo/term/GO:0032331
neuropeptide hormone activity	Gene Ontology	GO:0005184	1	17	0.176897	0.284531	NPY	http://amigo.geneontology.org/amigo/term/GO:0005184
rough endoplasmic reticulum	Gene Ontology	GO:0005791	1	17	0.176897	0.284531	CA4	http://amigo.geneontology.org/amigo/term/GO:0005791
NADH dehydrogenase (ubiquinone) activity	Gene Ontology	GO:0008137	1	17	0.176897	0.284531	NDUFA10	http://amigo.geneontology.org/amigo/term/GO:0008137
GABA-A receptor activity	Gene Ontology	GO:0004890	1	17	0.176897	0.284531	GABRE	http://amigo.geneontology.org/amigo/term/GO:0004890
response to ischemia	Gene Ontology	GO:0002931	1	17	0.176897	0.284531	PPIF	http://amigo.geneontology.org/amigo/term/GO:0002931
vesicle transport along actin filament	Gene Ontology	GO:0030050	1	17	0.176897	0.284531	MYO5B	http://amigo.geneontology.org/amigo/term/GO:0030050
dendritic spine	Gene Ontology	GO:0043197	2	69	0.177551	0.285194	ADORA1|NGFR	http://amigo.geneontology.org/amigo/term/GO:0043197
chromatin	Gene Ontology	GO:0000785	2	71	0.185273	0.293966	PLK1|CHEK1	http://amigo.geneontology.org/amigo/term/GO:0000785
developmental growth	Gene Ontology	GO:0048589	1	18	0.185754	0.293966	STRA6	http://amigo.geneontology.org/amigo/term/GO:0048589
single fertilization	Gene Ontology	GO:0007338	1	18	0.185754	0.293966	HOXD10	http://amigo.geneontology.org/amigo/term/GO:0007338
regulation of mitochondrial membrane potential	Gene Ontology	GO:0051881	1	18	0.185754	0.293966	SOD1	http://amigo.geneontology.org/amigo/term/GO:0051881
neuropeptide binding	Gene Ontology	GO:0042923	1	18	0.185754	0.293966	NPBWR1	http://amigo.geneontology.org/amigo/term/GO:0042923
inner ear receptor cell stereocilium organization	Gene Ontology	GO:0060122	1	18	0.185754	0.293966	USH1C	http://amigo.geneontology.org/amigo/term/GO:0060122
methylation	Gene Ontology	GO:0032259	1	18	0.185754	0.293966	HNMT	http://amigo.geneontology.org/amigo/term/GO:0032259
condensed nuclear chromosome	Gene Ontology	GO:0000794	1	18	0.185754	0.293966	CHEK1	http://amigo.geneontology.org/amigo/term/GO:0000794
cyclin-dependent protein serine/threonine kinase activity	Gene Ontology	GO:0004693	1	18	0.185754	0.293966	CDK1	http://amigo.geneontology.org/amigo/term/GO:0004693
inorganic anion transport	Gene Ontology	GO:0015698	1	18	0.185754	0.293966	GPR89B	http://amigo.geneontology.org/amigo/term/GO:0015698
T cell homeostasis	Gene Ontology	GO:0043029	1	18	0.185754	0.293966	CCNB2	http://amigo.geneontology.org/amigo/term/GO:0043029
mitotic spindle pole	Gene Ontology	GO:0097431	1	19	0.194517	0.301361	AURKA	http://amigo.geneontology.org/amigo/term/GO:0097431
phosphoprotein phosphatase activity	Gene Ontology	GO:0004721	1	19	0.194517	0.301361	DUSP4	http://amigo.geneontology.org/amigo/term/GO:0004721
regulation of lipid metabolic process	Gene Ontology	GO:0019216	1	19	0.194517	0.301361	GOLM1	http://amigo.geneontology.org/amigo/term/GO:0019216
hippocampal mossy fiber to CA3 synapse	Gene Ontology	GO:0098686	1	19	0.194517	0.301361	ADCY1	http://amigo.geneontology.org/amigo/term/GO:0098686
2 iron, 2 sulfur cluster binding	Gene Ontology	GO:0051537	1	19	0.194517	0.301361	SDHB	http://amigo.geneontology.org/amigo/term/GO:0051537
oligodendrocyte differentiation	Gene Ontology	GO:0048709	1	19	0.194517	0.301361	VTN	http://amigo.geneontology.org/amigo/term/GO:0048709
anaphase-promoting complex	Gene Ontology	GO:0005680	1	19	0.194517	0.301361	CDC20	http://amigo.geneontology.org/amigo/term/GO:0005680
regulation of G protein-coupled receptor signaling pathway	Gene Ontology	GO:0008277	1	19	0.194517	0.301361	PHF24	http://amigo.geneontology.org/amigo/term/GO:0008277
regulation of immune response	Gene Ontology	GO:0050776	1	19	0.194517	0.301361	VTCN1	http://amigo.geneontology.org/amigo/term/GO:0050776
actin-dependent ATPase activity	Gene Ontology	GO:0030898	1	19	0.194517	0.301361	MYO5B	http://amigo.geneontology.org/amigo/term/GO:0030898
calcium-dependent cell-cell adhesion via plasma membrane cell adhesion molecules	Gene Ontology	GO:0016339	1	19	0.194517	0.301361	CDH9	http://amigo.geneontology.org/amigo/term/GO:0016339
stem cell differentiation	Gene Ontology	GO:0048863	1	19	0.194517	0.301361	EPCAM	http://amigo.geneontology.org/amigo/term/GO:0048863
mRNA stabilization	Gene Ontology	GO:0048255	1	19	0.194517	0.301361	NOCT	http://amigo.geneontology.org/amigo/term/GO:0048255
extrinsic apoptotic signaling pathway in absence of ligand	Gene Ontology	GO:0097192	1	19	0.194517	0.301361	BOK	http://amigo.geneontology.org/amigo/term/GO:0097192
actin monomer binding	Gene Ontology	GO:0003785	1	19	0.194517	0.301361	MYL2	http://amigo.geneontology.org/amigo/term/GO:0003785
adenylate cyclase-activating G protein-coupled receptor signaling pathway	Gene Ontology	GO:0007189	2	74	0.196944	0.304321	GCGR|ADCY1	http://amigo.geneontology.org/amigo/term/GO:0007189
protein folding	Gene Ontology	GO:0006457	2	74	0.196944	0.304321	HSPD1|PPIF	http://amigo.geneontology.org/amigo/term/GO:0006457
centriole	Gene Ontology	GO:0005814	2	75	0.200855	0.309104	PLK1|FTCD	http://amigo.geneontology.org/amigo/term/GO:0005814
adherens junction organization	Gene Ontology	GO:0034332	1	20	0.203186	0.309104	CDH9	http://amigo.geneontology.org/amigo/term/GO:0034332
metallocarboxypeptidase activity	Gene Ontology	GO:0004181	1	20	0.203186	0.309104	CPN1	http://amigo.geneontology.org/amigo/term/GO:0004181
microfilament motor activity	Gene Ontology	GO:0000146	1	20	0.203186	0.309104	MYO5B	http://amigo.geneontology.org/amigo/term/GO:0000146
response to hydrogen peroxide	Gene Ontology	GO:0042542	1	20	0.203186	0.309104	SOD1	http://amigo.geneontology.org/amigo/term/GO:0042542
retinol metabolic process	Gene Ontology	GO:0042572	1	20	0.203186	0.309104	ALDH1A1	http://amigo.geneontology.org/amigo/term/GO:0042572
negative regulation of intrinsic apoptotic signaling pathway	Gene Ontology	GO:2001243	1	20	0.203186	0.309104	PPIF	http://amigo.geneontology.org/amigo/term/GO:2001243
microtubule bundle formation	Gene Ontology	GO:0001578	1	20	0.203186	0.309104	PLK1	http://amigo.geneontology.org/amigo/term/GO:0001578
regulation of growth	Gene Ontology	GO:0040008	1	20	0.203186	0.309104	CCNB2	http://amigo.geneontology.org/amigo/term/GO:0040008
mitogen-activated protein kinase binding	Gene Ontology	GO:0051019	1	20	0.203186	0.309104	DUSP4	http://amigo.geneontology.org/amigo/term/GO:0051019
potassium channel regulator activity	Gene Ontology	GO:0015459	1	20	0.203186	0.309104	SGK1	http://amigo.geneontology.org/amigo/term/GO:0015459
membrane	Gene Ontology	GO:0016020	7	438	0.204598	0.310719	CCNB2|GAPDH|CREB3L3|PFKL|ATP5O|MDH2|TMPRSS15	http://amigo.geneontology.org/amigo/term/GO:0016020
postsynaptic membrane	Gene Ontology	GO:0045211	2	76	0.204774	0.310719	GRIN3A|GABRE	http://amigo.geneontology.org/amigo/term/GO:0045211
negative regulation of neuron apoptotic process	Gene Ontology	GO:0043524	2	77	0.208702	0.316272	BOK|SOD1	http://amigo.geneontology.org/amigo/term/GO:0043524
cellular response to organic cyclic compound	Gene Ontology	GO:0071407	1	21	0.211761	0.317238	ALPL	http://amigo.geneontology.org/amigo/term/GO:0071407
positive regulation of Wnt signaling pathway	Gene Ontology	GO:0030177	1	21	0.211761	0.317238	DEPDC1B	http://amigo.geneontology.org/amigo/term/GO:0030177
positive regulation of ATPase activity	Gene Ontology	GO:0032781	1	21	0.211761	0.317238	MYBPC3	http://amigo.geneontology.org/amigo/term/GO:0032781
methyltransferase activity	Gene Ontology	GO:0008168	1	21	0.211761	0.317238	NSUN4	http://amigo.geneontology.org/amigo/term/GO:0008168
positive regulation of cell-substrate adhesion	Gene Ontology	GO:0010811	1	21	0.211761	0.317238	VTN	http://amigo.geneontology.org/amigo/term/GO:0010811
ventricular septum development	Gene Ontology	GO:0003281	1	21	0.211761	0.317238	STRA6	http://amigo.geneontology.org/amigo/term/GO:0003281
maturation of SSU-rRNA from tricistronic rRNA transcript (SSU-rRNA, 5.8S rRNA, LSU-rRNA)	Gene Ontology	GO:0000462	1	21	0.211761	0.317238	DCAF13	http://amigo.geneontology.org/amigo/term/GO:0000462
regulation of multicellular organism growth	Gene Ontology	GO:0040014	1	21	0.211761	0.317238	SOD1	http://amigo.geneontology.org/amigo/term/GO:0040014
regulation of actin filament polymerization	Gene Ontology	GO:0030833	1	21	0.211761	0.317238	GBA2	http://amigo.geneontology.org/amigo/term/GO:0030833
negative regulation of endopeptidase activity	Gene Ontology	GO:0010951	2	78	0.212638	0.317744	ITIH2|GAPDH	http://amigo.geneontology.org/amigo/term/GO:0010951
DNA recombination	Gene Ontology	GO:0006310	1	22	0.220245	0.32257	EXO1	http://amigo.geneontology.org/amigo/term/GO:0006310
DNA damage checkpoint	Gene Ontology	GO:0000077	1	22	0.220245	0.32257	CHEK1	http://amigo.geneontology.org/amigo/term/GO:0000077
intracellular receptor signaling pathway	Gene Ontology	GO:0030522	1	22	0.220245	0.32257	NR5A1	http://amigo.geneontology.org/amigo/term/GO:0030522
chromosome, centromeric region	Gene Ontology	GO:0000775	1	22	0.220245	0.32257	CENPL	http://amigo.geneontology.org/amigo/term/GO:0000775
estrogen receptor binding	Gene Ontology	GO:0030331	1	22	0.220245	0.32257	LEF1	http://amigo.geneontology.org/amigo/term/GO:0030331
lipopolysaccharide binding	Gene Ontology	GO:0001530	1	22	0.220245	0.32257	HSPD1	http://amigo.geneontology.org/amigo/term/GO:0001530
actin filament polymerization	Gene Ontology	GO:0030041	1	22	0.220245	0.32257	MSRB1	http://amigo.geneontology.org/amigo/term/GO:0030041
establishment of protein localization	Gene Ontology	GO:0045184	1	22	0.220245	0.32257	PLK1	http://amigo.geneontology.org/amigo/term/GO:0045184
extracellular matrix binding	Gene Ontology	GO:0050840	1	22	0.220245	0.32257	VTN	http://amigo.geneontology.org/amigo/term/GO:0050840
positive regulation of epithelial cell migration	Gene Ontology	GO:0010634	1	22	0.220245	0.32257	RAB25	http://amigo.geneontology.org/amigo/term/GO:0010634
3'-5'-exoribonuclease activity	Gene Ontology	GO:0000175	1	22	0.220245	0.32257	NOCT	http://amigo.geneontology.org/amigo/term/GO:0000175
trans-Golgi network membrane	Gene Ontology	GO:0032588	1	22	0.220245	0.32257	BOK	http://amigo.geneontology.org/amigo/term/GO:0032588
terminal bouton	Gene Ontology	GO:0043195	1	22	0.220245	0.32257	CPLX3	http://amigo.geneontology.org/amigo/term/GO:0043195
centrosome cycle	Gene Ontology	GO:0007098	1	22	0.220245	0.32257	PLK1	http://amigo.geneontology.org/amigo/term/GO:0007098
peroxisomal membrane	Gene Ontology	GO:0005778	1	22	0.220245	0.32257	ABCD4	http://amigo.geneontology.org/amigo/term/GO:0005778
positive regulation of cyclin-dependent protein serine/threonine kinase activity	Gene Ontology	GO:0045737	1	22	0.220245	0.32257	CKS2	http://amigo.geneontology.org/amigo/term/GO:0045737
adherens junction	Gene Ontology	GO:0005912	2	80	0.22053	0.322587	CDH9|CDCA3	http://amigo.geneontology.org/amigo/term/GO:0005912
mRNA binding	Gene Ontology	GO:0003729	3	148	0.221938	0.324244	PTBP3|CLUH|NOCT	http://amigo.geneontology.org/amigo/term/GO:0003729
positive regulation of transcription, DNA-templated	Gene Ontology	GO:0045893	4	222	0.22638	0.327538	CCNA2|ABRA|SNX5|HAS3	http://amigo.geneontology.org/amigo/term/GO:0045893
basolateral plasma membrane	Gene Ontology	GO:0016323	2	82	0.228447	0.327538	EPCAM|SLC51A	http://amigo.geneontology.org/amigo/term/GO:0016323
collagen-containing extracellular matrix	Gene Ontology	GO:0062023	2	82	0.228447	0.327538	F2|CHADL	http://amigo.geneontology.org/amigo/term/GO:0062023
negative regulation of phosphoprotein phosphatase activity	Gene Ontology	GO:0032515	1	23	0.228638	0.327538	MYOZ1	http://amigo.geneontology.org/amigo/term/GO:0032515
actomyosin structure organization	Gene Ontology	GO:0031032	1	23	0.228638	0.327538	EPB41L3	http://amigo.geneontology.org/amigo/term/GO:0031032
Hsp70 protein binding	Gene Ontology	GO:0030544	1	23	0.228638	0.327538	CDK1	http://amigo.geneontology.org/amigo/term/GO:0030544
response to heat	Gene Ontology	GO:0009408	1	23	0.228638	0.327538	SOD1	http://amigo.geneontology.org/amigo/term/GO:0009408
ovarian follicle development	Gene Ontology	GO:0001541	1	23	0.228638	0.327538	SOD1	http://amigo.geneontology.org/amigo/term/GO:0001541
positive regulation of interferon-gamma production	Gene Ontology	GO:0032729	1	23	0.228638	0.327538	HSPD1	http://amigo.geneontology.org/amigo/term/GO:0032729
regulation of cytosolic calcium ion concentration	Gene Ontology	GO:0051480	1	23	0.228638	0.327538	BOK	http://amigo.geneontology.org/amigo/term/GO:0051480
ATP transmembrane transporter activity	Gene Ontology	GO:0005347	1	23	0.228638	0.327538	SLC25A1	http://amigo.geneontology.org/amigo/term/GO:0005347
ureteric bud development	Gene Ontology	GO:0001657	1	23	0.228638	0.327538	EPCAM	http://amigo.geneontology.org/amigo/term/GO:0001657
proximal/distal pattern formation	Gene Ontology	GO:0009954	1	23	0.228638	0.327538	HOXD10	http://amigo.geneontology.org/amigo/term/GO:0009954
insulin secretion	Gene Ontology	GO:0030073	1	23	0.228638	0.327538	CPLX3	http://amigo.geneontology.org/amigo/term/GO:0030073
Golgi apparatus	Gene Ontology	GO:0005794	8	534	0.230061	0.329177	DBI|GALNT13|FTCD|NPY|GOLM1|ACO1|COQ6|ST6GALNAC2	http://amigo.geneontology.org/amigo/term/GO:0005794
potassium ion transmembrane transport	Gene Ontology	GO:0071805	2	84	0.236382	0.330596	HCN1|SLC1A3	http://amigo.geneontology.org/amigo/term/GO:0071805
cell-cell junction assembly	Gene Ontology	GO:0007043	1	24	0.236941	0.330596	CDH9	http://amigo.geneontology.org/amigo/term/GO:0007043
dendrite development	Gene Ontology	GO:0016358	1	24	0.236941	0.330596	GRIN3A	http://amigo.geneontology.org/amigo/term/GO:0016358
base-excision repair	Gene Ontology	GO:0006284	1	24	0.236941	0.330596	MUTYH	http://amigo.geneontology.org/amigo/term/GO:0006284
endochondral ossification	Gene Ontology	GO:0001958	1	24	0.236941	0.330596	ALPL	http://amigo.geneontology.org/amigo/term/GO:0001958
glucose metabolic process	Gene Ontology	GO:0006006	1	24	0.236941	0.330596	GALM	http://amigo.geneontology.org/amigo/term/GO:0006006
mitotic sister chromatid segregation	Gene Ontology	GO:0000070	1	24	0.236941	0.330596	PLK1	http://amigo.geneontology.org/amigo/term/GO:0000070
Golgi cisterna membrane	Gene Ontology	GO:0032580	1	24	0.236941	0.330596	GPR89B	http://amigo.geneontology.org/amigo/term/GO:0032580
catenin complex	Gene Ontology	GO:0016342	1	24	0.236941	0.330596	CDH9	http://amigo.geneontology.org/amigo/term/GO:0016342
amino acid transmembrane transport	Gene Ontology	GO:0003333	1	24	0.236941	0.330596	SLC7A9	http://amigo.geneontology.org/amigo/term/GO:0003333
regulation of RNA splicing	Gene Ontology	GO:0043484	1	24	0.236941	0.330596	PTBP3	http://amigo.geneontology.org/amigo/term/GO:0043484
photoreceptor connecting cilium	Gene Ontology	GO:0032391	1	24	0.236941	0.330596	USH1C	http://amigo.geneontology.org/amigo/term/GO:0032391
ATP transport	Gene Ontology	GO:0015867	1	24	0.236941	0.330596	SLC25A1	http://amigo.geneontology.org/amigo/term/GO:0015867
establishment of mitotic spindle orientation	Gene Ontology	GO:0000132	1	24	0.236941	0.330596	PLK1	http://amigo.geneontology.org/amigo/term/GO:0000132
Golgi to plasma membrane protein transport	Gene Ontology	GO:0043001	1	24	0.236941	0.330596	AMN	http://amigo.geneontology.org/amigo/term/GO:0043001
cortical actin cytoskeleton organization	Gene Ontology	GO:0030866	1	24	0.236941	0.330596	EPB41L3	http://amigo.geneontology.org/amigo/term/GO:0030866
branching involved in blood vessel morphogenesis	Gene Ontology	GO:0001569	1	24	0.236941	0.330596	LEF1	http://amigo.geneontology.org/amigo/term/GO:0001569
transcription factor binding	Gene Ontology	GO:0008134	3	155	0.241804	0.336873	CHCHD2|FABP7|E2F5	http://amigo.geneontology.org/amigo/term/GO:0008134
microtubule cytoskeleton organization	Gene Ontology	GO:0000226	2	86	0.244332	0.336873	GAPDH|CALML4	http://amigo.geneontology.org/amigo/term/GO:0000226
bicarbonate transport	Gene Ontology	GO:0015701	1	25	0.245155	0.336873	CA4	http://amigo.geneontology.org/amigo/term/GO:0015701
negative regulation of T cell proliferation	Gene Ontology	GO:0042130	1	25	0.245155	0.336873	VTCN1	http://amigo.geneontology.org/amigo/term/GO:0042130
cellular response to heat	Gene Ontology	GO:0034605	1	25	0.245155	0.336873	CDK1	http://amigo.geneontology.org/amigo/term/GO:0034605
sarcomere organization	Gene Ontology	GO:0045214	1	25	0.245155	0.336873	MYOZ1	http://amigo.geneontology.org/amigo/term/GO:0045214
tumor necrosis factor-mediated signaling pathway	Gene Ontology	GO:0033209	1	25	0.245155	0.336873	TRAF4	http://amigo.geneontology.org/amigo/term/GO:0033209
tissue development	Gene Ontology	GO:0009888	1	25	0.245155	0.336873	NR5A1	http://amigo.geneontology.org/amigo/term/GO:0009888
integral component of mitochondrial inner membrane	Gene Ontology	GO:0031305	1	25	0.245155	0.336873	MPC2	http://amigo.geneontology.org/amigo/term/GO:0031305
histone H3 acetylation	Gene Ontology	GO:0043966	1	25	0.245155	0.336873	LEF1	http://amigo.geneontology.org/amigo/term/GO:0043966
sprouting angiogenesis	Gene Ontology	GO:0002040	1	25	0.245155	0.336873	LEF1	http://amigo.geneontology.org/amigo/term/GO:0002040
positive regulation of multicellular organism growth	Gene Ontology	GO:0040018	1	25	0.245155	0.336873	GPAM	http://amigo.geneontology.org/amigo/term/GO:0040018
cytokine activity	Gene Ontology	GO:0005125	2	88	0.252293	0.343634	INHBB|IL15	http://amigo.geneontology.org/amigo/term/GO:0005125
protein-DNA complex	Gene Ontology	GO:0032993	1	26	0.25328	0.343634	LEF1	http://amigo.geneontology.org/amigo/term/GO:0032993
epidermal growth factor receptor binding	Gene Ontology	GO:0005154	1	26	0.25328	0.343634	BTC	http://amigo.geneontology.org/amigo/term/GO:0005154
cellular response to cAMP	Gene Ontology	GO:0071320	1	26	0.25328	0.343634	HCN1	http://amigo.geneontology.org/amigo/term/GO:0071320
RNA processing	Gene Ontology	GO:0006396	1	26	0.25328	0.343634	DHRS11	http://amigo.geneontology.org/amigo/term/GO:0006396
negative regulation of cell death	Gene Ontology	GO:0060548	1	26	0.25328	0.343634	LRPAP1	http://amigo.geneontology.org/amigo/term/GO:0060548
positive regulation of fibroblast proliferation	Gene Ontology	GO:0048146	1	26	0.25328	0.343634	NGFR	http://amigo.geneontology.org/amigo/term/GO:0048146
cell maturation	Gene Ontology	GO:0048469	1	26	0.25328	0.343634	IL15	http://amigo.geneontology.org/amigo/term/GO:0048469
protein K63-linked ubiquitination	Gene Ontology	GO:0070534	1	26	0.25328	0.343634	TRAF4	http://amigo.geneontology.org/amigo/term/GO:0070534
positive regulation of glucose import	Gene Ontology	GO:0046326	1	26	0.25328	0.343634	FAM132A	http://amigo.geneontology.org/amigo/term/GO:0046326
fatty acid beta-oxidation	Gene Ontology	GO:0006635	1	26	0.25328	0.343634	ABCD4	http://amigo.geneontology.org/amigo/term/GO:0006635
transmembrane receptor protein tyrosine kinase signaling pathway	Gene Ontology	GO:0007169	2	89	0.256276	0.347298	FRK|NRTN	http://amigo.geneontology.org/amigo/term/GO:0007169
actin filament organization	Gene Ontology	GO:0007015	2	90	0.26026	0.347737	MYO5B|RHOBTB3	http://amigo.geneontology.org/amigo/term/GO:0007015
anchored component of membrane	Gene Ontology	GO:0031225	1	27	0.261319	0.347737	ALPL	http://amigo.geneontology.org/amigo/term/GO:0031225
histone H4 acetylation	Gene Ontology	GO:0043967	1	27	0.261319	0.347737	LEF1	http://amigo.geneontology.org/amigo/term/GO:0043967
photoreceptor cell maintenance	Gene Ontology	GO:0045494	1	27	0.261319	0.347737	USH1C	http://amigo.geneontology.org/amigo/term/GO:0045494
RNA phosphodiester bond hydrolysis, exonucleolytic	Gene Ontology	GO:0090503	1	27	0.261319	0.347737	NOCT	http://amigo.geneontology.org/amigo/term/GO:0090503
establishment or maintenance of cell polarity	Gene Ontology	GO:0007163	1	27	0.261319	0.347737	RHOBTB3	http://amigo.geneontology.org/amigo/term/GO:0007163
cellular response to retinoic acid	Gene Ontology	GO:0071300	1	27	0.261319	0.347737	BRINP2	http://amigo.geneontology.org/amigo/term/GO:0071300
positive regulation of protein-containing complex assembly	Gene Ontology	GO:0031334	1	27	0.261319	0.347737	CDT1	http://amigo.geneontology.org/amigo/term/GO:0031334
cellular response to hydrogen peroxide	Gene Ontology	GO:0070301	1	27	0.261319	0.347737	PPIF	http://amigo.geneontology.org/amigo/term/GO:0070301
negative regulation of protein catabolic process	Gene Ontology	GO:0042177	1	27	0.261319	0.347737	GRIN2C	http://amigo.geneontology.org/amigo/term/GO:0042177
integral component of postsynaptic density membrane	Gene Ontology	GO:0099061	1	27	0.261319	0.347737	ADCY1	http://amigo.geneontology.org/amigo/term/GO:0099061
negative regulation of osteoblast differentiation	Gene Ontology	GO:0045668	1	27	0.261319	0.347737	NOCT	http://amigo.geneontology.org/amigo/term/GO:0045668
oxidoreductase activity, acting on paired donors, with incorporation or reduction of molecular oxygen, reduced flavin or flavoprotein as one donor, and incorporation of one atom of oxygen	Gene Ontology	GO:0016712	1	27	0.261319	0.347737	COQ6	http://amigo.geneontology.org/amigo/term/GO:0016712
copper ion binding	Gene Ontology	GO:0005507	1	27	0.261319	0.347737	SOD1	http://amigo.geneontology.org/amigo/term/GO:0005507
long-term synaptic potentiation	Gene Ontology	GO:0060291	1	27	0.261319	0.347737	GRIN2C	http://amigo.geneontology.org/amigo/term/GO:0060291
microtubule binding	Gene Ontology	GO:0008017	3	162	0.261949	0.347791	PLK1|FTCD|GAPDH	http://amigo.geneontology.org/amigo/term/GO:0008017
positive regulation of gene expression	Gene Ontology	GO:0010628	3	162	0.261949	0.347791	FEV|GCGR|BTC	http://amigo.geneontology.org/amigo/term/GO:0010628
midbody	Gene Ontology	GO:0030496	2	91	0.264245	0.350444	PLK1|CDK1	http://amigo.geneontology.org/amigo/term/GO:0030496
regulation of transcription by RNA polymerase II	Gene Ontology	GO:0006357	6	396	0.265535	0.351185	ARID3C|CKS2|TLX1|HOXD10|FEV|VGLL2	http://amigo.geneontology.org/amigo/term/GO:0006357
protein-containing complex	Gene Ontology	GO:0032991	4	240	0.268295	0.351185	HMGCL|SLC51A|STRA6|SOD1	http://amigo.geneontology.org/amigo/term/GO:0032991
neurogenesis	Gene Ontology	GO:0022008	1	28	0.269271	0.351185	FABP7	http://amigo.geneontology.org/amigo/term/GO:0022008
cell-cell adhesion via plasma-membrane adhesion molecules	Gene Ontology	GO:0098742	1	28	0.269271	0.351185	CDH9	http://amigo.geneontology.org/amigo/term/GO:0098742
positive regulation of epithelial to mesenchymal transition	Gene Ontology	GO:0010718	1	28	0.269271	0.351185	LEF1	http://amigo.geneontology.org/amigo/term/GO:0010718
phosphatase activity	Gene Ontology	GO:0016791	1	28	0.269271	0.351185	DUSP4	http://amigo.geneontology.org/amigo/term/GO:0016791
fatty acid metabolic process	Gene Ontology	GO:0006631	1	28	0.269271	0.351185	GPAM	http://amigo.geneontology.org/amigo/term/GO:0006631
peptidyl-tyrosine autophosphorylation	Gene Ontology	GO:0038083	1	28	0.269271	0.351185	FRK	http://amigo.geneontology.org/amigo/term/GO:0038083
mitotic spindle organization	Gene Ontology	GO:0007052	1	28	0.269271	0.351185	AURKA	http://amigo.geneontology.org/amigo/term/GO:0007052
positive regulation of tyrosine phosphorylation of STAT protein	Gene Ontology	GO:0042531	1	28	0.269271	0.351185	IL15	http://amigo.geneontology.org/amigo/term/GO:0042531
positive regulation of Rho protein signal transduction	Gene Ontology	GO:0035025	1	28	0.269271	0.351185	ABRA	http://amigo.geneontology.org/amigo/term/GO:0035025
electron transfer activity	Gene Ontology	GO:0009055	1	28	0.269271	0.351185	SDHB	http://amigo.geneontology.org/amigo/term/GO:0009055
cation channel activity	Gene Ontology	GO:0005261	1	28	0.269271	0.351185	TRPM3	http://amigo.geneontology.org/amigo/term/GO:0005261
mitotic spindle assembly	Gene Ontology	GO:0090307	1	28	0.269271	0.351185	CDC20	http://amigo.geneontology.org/amigo/term/GO:0090307
positive regulation of pri-miRNA transcription by RNA polymerase II	Gene Ontology	GO:1902895	1	29	0.277138	0.357882	NGFR	http://amigo.geneontology.org/amigo/term/GO:1902895
intrinsic apoptotic signaling pathway in response to DNA damage	Gene Ontology	GO:0008630	1	29	0.277138	0.357882	BOK	http://amigo.geneontology.org/amigo/term/GO:0008630
positive regulation of interleukin-6 production	Gene Ontology	GO:0032755	1	29	0.277138	0.357882	HSPD1	http://amigo.geneontology.org/amigo/term/GO:0032755
Rho protein signal transduction	Gene Ontology	GO:0007266	1	29	0.277138	0.357882	NGFR	http://amigo.geneontology.org/amigo/term/GO:0007266
lateral plasma membrane	Gene Ontology	GO:0016328	1	29	0.277138	0.357882	EPCAM	http://amigo.geneontology.org/amigo/term/GO:0016328
muscle contraction	Gene Ontology	GO:0006936	1	29	0.277138	0.357882	TNNI1	http://amigo.geneontology.org/amigo/term/GO:0006936
regulation of mitotic cell cycle	Gene Ontology	GO:0007346	1	29	0.277138	0.357882	CKS2	http://amigo.geneontology.org/amigo/term/GO:0007346
cation transmembrane transport	Gene Ontology	GO:0098655	1	30	0.284921	0.366327	TRPM3	http://amigo.geneontology.org/amigo/term/GO:0098655
protein secretion	Gene Ontology	GO:0009306	1	30	0.284921	0.366327	CBLN4	http://amigo.geneontology.org/amigo/term/GO:0009306
small-subunit processome	Gene Ontology	GO:0032040	1	30	0.284921	0.366327	DCAF13	http://amigo.geneontology.org/amigo/term/GO:0032040
[truncated: 234 more rows]

## Sheet: Goose-profile2
KEGG enrichment results of goose profile 2 genes
[truncated: 407 more rows]

[truncated: 5 more sheets: Geese-profile3, Geese-profile4, Geese-progile5, Geese-profile6, Geese-profile7]
