# Supplementary material for: Exploring right ovary degeneration in duck and goose embryos by histology and transcriptome dynamics analysis
Source: BMC Genomics. 2023 Jul 10;24:389. doi: 10.1186/s12864-023-09493-0 (PMC10332064; doi:10.1186/s12864-023-09493-0)
Supplement: Supplementary file 1 — Additional file 1: Supplementary Figure S1. Comparison ofthe number of primordial follicles in the left ovary of individuals withdifferent degeneration of the right ovary on the 6th and 12th, 13th days afterposting; Supplementary Figure S2. The top ten Biologicalprocesses, Cellular components, and Molecular function terms enriched by DEGsbetween DE10 vs. DE20 (A), DE20 vs. DP1 (B), GE12 vs. GE22 (C), GE22 vs. GP1(D); Supplementary Figure S3. The top ten KEGG pathways enriched by DEGsbetween DE10 vs. DE20 (A), DE20 vs. DP1 (B), GE12 vs. GE22 (C), GE22 vs. GP1(D); Supplementary Table S1. Overview of sequencing data; Supplementary Table S2. Mapping rate of RNA-Seq data to the goose reference genome; Supplementary Table S3. All DEGs list; Supplementary Table S4. GO and KEGGenrichment analysis results of DEGs. Supplementary Table S5. GO and KEGG enrichment results of duck- and goose-specific DEGs, respectively. Supplementary Table S6. GO and KEGG enrichment results of genes with different profiles in duck. Supplementary Table S7. GO and KEGG enrichment results of geneswith different profiles in goose. Supplementary Table S8. DEGs and theenrichment results of GO and KEGG during the degeneration of chicken rightovary. [file 12864_2023_9493_MOESM1_ESM.zip › Supplementary Table S8.xlsx]

## Sheet: E6_vs_E12
Differentially expressed genes (DEGs) between E6 vs. E12
id		E6_2	E12_1	E12_2	E6_1_CPM	E6_2_CPM	E12_1_CPM	E12_2_CPM	E6_mean	E12_mean	log2(fc)	PValue
gene	HBA1	2048947	77330	67736	154399	154969	5597.59	5758.96	154684	5678.27	-4.7677	0
gene	HBBA	1067752	53314	47111	82526	80758.1	3859.17	4005.41	81642	3932.29	-4.3759	0
gene	HBAD	1010382	35593	31532	76365.9	76418.9	2576.43	2680.87	76392.4	2628.65	-4.861	0
gene	HBBR	206443	234	217	15411.7	15614	16.94	18.45	15512.9	17.695	-9.7759	0
gene	HBE1	205331	13976	11337	14534.7	15530	1011.66	963.88	15032.3	987.77	-3.9277	0
gene	HBZ	126632	115	99	9696.63	9577.65	8.32	8.42	9637.14	8.37	-10.1692	0
gene	HBE	120884	240	199	9861.34	9142.91	17.37	16.92	9502.12	17.145	-9.1143	0
gene	SLC4A1	82432	2235	1910	5851.35	6234.64	161.78	162.39	6042.99	162.085	-5.2204	0
gene	ACTB	42044	107571	92019	3194.83	3179.94	7786.61	7823.52	3187.39	7805.06	1.292	5.7875e-149
gene	GAPDH	38813	120143	102946	3031.8	2935.57	8696.64	8752.54	2983.68	8724.59	1.548	2.32166e-223
gene	AvBD10	38891	227993	201983	2922.98	2941.47	16503.4	17172.7	2932.22	16838.1	2.5217	0
gene	RPL4	38445	89400	77178	2925.64	2907.74	6471.29	6561.73	2916.69	6516.51	1.1598	5.86023e-95
gene	RPL7A	32981	87194	73763	2564.8	2494.48	6311.6	6271.38	2529.64	6291.49	1.3145	5.67707e-136
gene	TFRC	33563	1041	912	2510.46	2538.49	75.35	77.54	2524.47	76.445	-5.0454	0
gene	RPL8	30502	71620	62642	2293.85	2306.98	5184.27	5325.86	2300.41	5255.06	1.1918	1.53415e-95
gene	RPLP0	26403	66716	60271	2004.26	1996.96	4829.29	5124.28	2000.61	4976.78	1.3148	5.67602e-100
gene	APOA1	26076	61689	53975	1969.9	1972.22	4465.4	4588.99	1971.06	4527.19	1.1996	1.81632e-94
gene	RPL13	25057	61831	53909	1915.76	1895.15	4475.68	4583.38	1905.45	4529.53	1.2492	1.23838e-107
gene	RPS12	24573	55905	48021	1900.97	1858.55	4046.72	4082.78	1879.76	4064.75	1.1126	7.80791e-71
gene	RPL6	24544	52871	45059	1901.25	1856.35	3827.11	3830.95	1878.8	3829.03	1.0272	5.87671e-52
gene	LOC776816	24475	57502	50568	1801.89	1851.14	4162.33	4299.33	1826.52	4230.83	1.2118	1.13639e-91
gene	RPS10	23056	54921	46971	1777.21	1743.81	3975.5	3993.51	1760.51	3984.51	1.1784	4.13468e-90
gene	RPS4Y1	22905	55722	47919	1744.32	1732.39	4033.48	4074.11	1738.36	4053.8	1.2216	1.7425e-106
gene	RPS2	21681	64329	54496	1734.71	1639.81	4656.5	4633.29	1687.26	4644.9	1.461	1.12731e-144
gene	ANK1	23427	498	479	1597.98	1771.87	36.05	40.72	1684.92	38.385	-5.456	0
gene	ALDOB	21886	59823	51046	1662.21	1655.32	4330.33	4339.97	1658.77	4335.15	1.386	6.7024e-170
gene	RPL7	21570	49044	42626	1677.85	1631.42	3550.09	3624.09	1654.63	3587.09	1.1163	1.79678e-64
gene	RPL23A	21337	51254	43191	1680.3	1613.8	3710.06	3672.13	1647.05	3691.09	1.1642	1.39379e-74
gene	ENO1	21585	47796	39595	1637.18	1632.55	3459.75	3366.39	1634.87	3413.07	1.0619	5.79031e-62
gene	RPS6	20731	45440	39266	1681.49	1567.96	3289.21	3338.42	1624.72	3313.82	1.0283	4.53893e-35
gene	RPS3	21241	59595	51727	1633.81	1606.54	4313.83	4397.86	1620.17	4355.85	1.4268	1.25514e-164
gene	RACK1	21405	53486	46585	1600.92	1618.94	3871.62	3960.69	1609.93	3916.16	1.2824	8.33225e-120
gene	SPTB	21528	483	392	1549.67	1628.24	34.96	33.33	1588.95	34.145	-5.5403	0
gene	CA13	20937	1049	868	1573.93	1583.54	75.93	73.8	1578.73	74.865	-4.3983	0
gene	TSPO2	20174	658	505	1519.65	1525.83	47.63	42.94	1522.74	45.285	-5.0715	0
gene	RPL9	19510	47367	39452	1539.71	1475.61	3428.7	3354.24	1507.66	3391.47	1.1696	1.88564e-72
gene	RPS15	19894	50166	43714	1489.71	1504.66	3631.3	3716.59	1497.18	3673.95	1.2951	1.33109e-121
gene	RPL19	18941	45462	38535	1473.79	1432.58	3290.8	3276.27	1453.18	3283.53	1.176	3.04704e-82
gene	RPL3	17804	47639	40785	1391.75	1346.58	3448.38	3467.57	1369.16	3457.97	1.3366	1.62589e-122
gene	RPS17	17631	55675	49158	1365.18	1333.5	4030.08	4179.45	1349.34	4104.77	1.605	5.34326e-202
gene	RPS20	17008	43129	37041	1343.79	1286.38	3121.92	3149.25	1315.09	3135.59	1.2536	2.40207e-89
gene	NCOA4	17296	2570	2205	1304.87	1308.16	186.03	187.47	1306.52	186.75	-2.8065	0
gene	TMSB4X	16986	49795	41670	1326.61	1284.71	3604.45	3542.81	1305.66	3573.63	1.4526	3.61952e-163
gene	RPL26L1	16950	41477	35981	1311.4	1281.99	3002.34	3059.13	1296.69	3030.74	1.2248	3.88404e-90
gene	H1F0	16987	921	809	1251.3	1284.79	66.67	68.78	1268.05	67.725	-4.2268	0
gene	RPL27A	16310	39633	33813	1292.95	1233.59	2868.86	2874.8	1263.27	2871.83	1.1848	2.20543e-71
gene	RPL32	15933	38245	33225	1217.01	1205.07	2768.39	2824.81	1211.04	2796.6	1.2074	4.3514e-88
gene	YBX3	15879	4660	3903	1218.35	1200.99	337.32	331.84	1209.67	334.58	-1.8542	0
gene	PPIA	16165	48427	42748	1183.28	1222.62	3505.42	3634.46	1202.95	3569.94	1.5693	8.87999e-193
gene	RPL10A	15783	38100	33176	1200.25	1193.73	2757.9	2820.65	1196.99	2789.28	1.2205	2.30176e-91
gene	SLC25A37	15804	453	414	1171.86	1195.32	32.79	35.2	1183.59	33.995	-5.1217	0
gene	VASH1	15408	1857	1693	1112.81	1165.36	134.42	143.94	1139.09	139.18	-3.0329	0
gene	HDGF	14694	5842	5023	1158.18	1111.36	422.88	427.06	1134.77	424.97	-1.417	0
gene	RPS11	13769	31892	27751	1074.39	1041.4	2308.53	2359.41	1057.89	2333.97	1.1416	3.7558e-62
gene	RPL15	14044	45425	40056	1050.34	1062.2	3288.12	3405.59	1056.27	3346.86	1.6638	5.83268e-234
gene	RPS15A	13662	38059	32358	1069.97	1033.31	2754.93	2751.1	1051.64	2753.01	1.3884	3.99472e-131
gene	RPL18A	13563	31905	28625	1024.6	1025.82	2309.47	2433.72	1025.21	2371.59	1.2099	3.25657e-70
gene	RPL27	13347	32488	27952	1021.38	1009.48	2351.67	2376.5	1015.43	2364.09	1.2192	7.9388e-90
gene	RPS14	12938	32904	28733	1007.7	978.55	2381.78	2442.9	993.125	2412.34	1.2804	1.48194e-92
gene	EEF1D	12601	30007	25502	973.34	953.06	2172.08	2168.2	963.2	2170.14	1.1719	2.20662e-75
gene	RPS27A	11914	30044	24881	1004.27	901.1	2174.76	2115.4	952.685	2145.08	1.171	3.567e-13
gene	RPL35A	12392	33667	29737	926.29	937.25	2437.01	2528.26	931.77	2482.64	1.4138	1.9115e-132
gene	RPL35	11670	28440	24923	904.28	882.65	2058.65	2118.97	893.465	2088.81	1.2252	3.45317e-77
gene	RPS26	11611	31860	28792	885.76	878.18	2306.21	2447.92	881.97	2377.07	1.4304	9.08823e-113
gene	HNRNPA1	11326	26967	19751	883.45	856.63	1952.03	1679.24	870.04	1815.63	1.0613	1.09785e-06
gene	NT5DC2	11176	2921	2390	860.94	845.28	211.44	203.2	853.11	207.32	-2.0409	0
gene	RPL39L	11078	28447	24113	844.53	837.87	2059.16	2050.1	841.2	2054.63	1.2884	2.27774e-107
gene	ATP5B	11160	25372	22136	811.72	844.07	1836.57	1882.02	827.895	1859.3	1.1672	6.57335e-66
gene	AK2	10876	2892	2582	830.09	822.59	209.34	219.52	826.34	214.43	-1.9462	0
gene	RPL12	10847	30131	25560	817.12	820.4	2181.05	2173.13	818.76	2177.09	1.4109	2.67475e-149
gene	RPS16	10097	25121	21281	826.51	763.67	1818.4	1809.32	795.09	1813.86	1.1899	3.5165e-52
gene	RPL24	10372	27222	24226	804.91	784.47	1970.48	2059.71	794.69	2015.1	1.3424	7.10271e-94
gene	RASSF2	10378	2292	1999	773.08	784.93	165.91	169.96	779.005	167.935	-2.2137	0
gene	RPL34	9997	24340	21291	785.35	756.11	1761.87	1810.18	770.73	1786.03	1.2125	2.93495e-67
gene	RPS23	9985	22727	20223	774.62	755.2	1645.11	1719.37	764.91	1682.24	1.137	5.32192e-51
gene	RPL30	10026	23892	20526	770.63	758.3	1729.44	1745.13	764.465	1737.29	1.1843	3.16945e-72
gene	RPLP2	9659	21819	18934	761.65	730.55	1579.38	1609.78	746.1	1594.58	1.0957	9.71748e-46
gene	UBA52	9516	20836	18066	720.84	719.73	1508.23	1535.98	720.285	1522.11	1.0794	2.136e-49
gene	RPL37	9081	21629	18548	725.19	686.83	1565.63	1576.96	706.01	1571.3	1.1542	1.21762e-52
gene	NME2	9323	26081	22801	682.06	705.13	1887.89	1938.56	693.595	1913.22	1.4638	3.5309e-139
gene	NACA	9112	20620	17346	697.35	689.17	1492.59	1474.77	693.26	1483.68	1.0977	1.24805e-53
gene	EEF1G	8687	18834	16656	650.86	657.03	1363.31	1416.1	653.945	1389.7	1.0875	6.90729e-45
gene	SLC16A1	8457	1396	1224	634.38	639.63	101.05	104.07	637.005	102.56	-2.6348	0
gene	RPL11	8300	20894	17872	635.08	627.76	1512.43	1519.49	631.42	1515.96	1.2636	4.7129e-87
gene	TUBB1	8299	310	228	616.08	627.68	22.44	19.38	621.88	20.91	-4.8944	0
gene	RPS29	8193	22330	20760	605.07	619.67	1616.37	1765.03	612.37	1690.7	1.4651	3.26e-91
gene	RPL29	7918	18975	17007	597.15	598.87	1373.52	1445.95	598.01	1409.73	1.2372	3.20314e-65
gene	SAT1	7695	2323	2137	590.91	582	168.15	181.69	586.455	174.92	-1.7453	0
gene	OAZ1	7446	22178	18740	583.33	563.17	1605.37	1593.29	573.25	1599.33	1.4802	4.12716e-134
gene	LDHB	7299	24046	20209	573.8	552.05	1740.59	1718.18	562.925	1729.38	1.6192	1.33239e-175
gene	RPS13	7198	16158	14025	574.71	544.41	1169.61	1192.41	559.56	1181.01	1.0777	2.45913e-36
gene	RPS27	7229	19354	17661	552.41	546.76	1400.95	1501.55	549.585	1451.25	1.4009	9.73677e-86
gene	RPL36	7085	17952	16561	536.91	535.86	1299.47	1408.03	536.385	1353.75	1.3356	5.54443e-68
gene	MYL6	6992	20101	17338	536.56	528.83	1455.03	1474.09	532.695	1464.56	1.4591	6.3671e-130
gene	RPL38	6740	17698	15398	523.73	509.77	1281.08	1309.15	516.75	1295.12	1.3255	6.21682e-86
gene	EPB42	6937	111	104	501.22	524.67	8.03	8.84	512.945	8.435	-5.9263	0
gene	TMSB15B	6667	16539	14495	499.61	504.25	1197.19	1232.37	501.93	1214.78	1.2751	9.41795e-77
gene	RNF10	6674	1852	1595	498.21	504.78	134.06	135.61	501.495	134.835	-1.895	0
gene	RPL22	6507	14474	12650	504.73	492.15	1047.71	1075.51	498.44	1061.61	1.0908	2.52211e-40
gene	TDH	6521	728	567	476.54	493.21	52.7	48.21	484.875	50.455	-3.2645	0
gene	CPOX	6081	1537	1303	485.3	459.93	111.26	110.78	472.615	111.02	-2.0898	0
gene	EIF3G	6134	13019	11077	474.86	463.94	942.39	941.77	469.4	942.08	1.005	7.06255e-30
gene	PPIB	6085	15672	13336	469.11	460.23	1134.43	1133.84	464.67	1134.13	1.2873	1.26345e-79
gene	HMGN4	5887	14148	11875	478.15	445.26	1024.11	1009.62	461.705	1016.87	1.1391	1.1813e-39
gene	EIF3K	6042	13292	11618	460.97	456.98	962.15	987.77	458.975	974.96	1.0869	8.03681e-40
gene	TPI1	5609	13737	11738	440.99	424.23	994.36	997.97	432.61	996.165	1.2033	1.23926e-55
gene	MKNK2	5815	824	719	420.02	439.81	59.65	61.13	429.915	60.39	-2.8317	0
gene	LOC424577	5728	228	178	424.58	433.23	16.5	15.13	428.905	15.815	-4.7613	0
gene	AVDL	5599	36497	32163	412.8	423.47	2641.86	2734.52	418.135	2688.19	2.6846	0
gene	FLOT2	5356	2681	2333	394.92	405.09	194.07	198.35	400.005	196.21	-1.0276	3.66814e-203
gene	NRBP2	5347	685	568	393.94	404.41	49.58	48.29	399.175	48.935	-3.0281	0
gene	CDC42	5181	11203	9371	392.11	391.86	810.94	796.73	391.985	803.835	1.0361	2.63486e-32
gene	CYP17A1	5040	25207	21921	390.85	381.19	1824.63	1863.74	386.02	1844.18	2.2562	0
gene	PTMS	4843	15497	12629	390.08	366.29	1121.76	1073.73	378.185	1097.74	1.5374	1.26081e-105
gene	SSBP3	5124	1995	1742	368.62	387.55	144.41	148.11	378.085	146.26	-1.3702	3.39296e-258
gene	ACSS1A	5016	447	343	368.2	379.38	32.36	29.16	373.79	30.76	-3.6031	0
gene	RPS28	4912	12461	11313	373.88	371.51	902	961.84	372.695	931.92	1.3222	5.89388e-63
gene	EPB41	5162	478	389	349.83	390.42	34.6	33.07	370.125	33.835	-3.4514	0
gene	PGAM1	4779	10731	9012	363.29	361.45	776.77	766.21	362.37	771.49	1.0902	5.36967e-38
gene	AHCY	4681	11126	9097	356.98	354.04	805.36	773.43	355.51	789.395	1.1509	3.42688e-44
gene	TCF3	4652	1313	1186	339.94	351.85	95.04	100.83	345.895	97.935	-1.8204	0
gene	SLC25A1	4616	11029	9686	342.61	349.13	798.34	823.51	345.87	810.925	1.2293	5.02925e-55
gene	BPGM	4402	396	298	348.15	332.94	28.66	25.34	340.545	27	-3.6568	0
gene	FKBP1A	4323	13748	11325	340.65	326.96	995.16	962.86	333.805	979.01	1.5523	1.05315e-116
gene	DYRK3	4553	206	162	315.96	344.36	14.91	13.77	330.16	14.34	-4.525	0
gene	J6367_mgt12	4279	10392	8453	336.3	323.64	752.23	718.68	329.97	735.455	1.1563	1.05803e-39
gene	CHCHD2P9	4237	12554	10515	337.98	320.46	908.73	893.99	329.22	901.36	1.4531	1.77208e-90
gene	UBE2H	4398	844	691	318.21	332.64	61.09	58.75	325.425	59.92	-2.4412	0
gene	NDUFA4	4197	9239	7924	331.88	317.43	668.77	673.7	324.655	671.235	1.0479	3.05341e-27
gene	KIAA1671	4280	460	405	322.2	323.71	33.3	34.43	322.955	33.865	-3.2535	0
gene	CD63	4292	9511	8393	313.72	324.62	688.46	713.58	319.17	701.02	1.1351	1.2835e-37
gene	TMEM183A	4203	1275	1115	316.24	317.89	92.29	94.8	317.065	93.545	-1.761	0
gene	IDH2	4232	9786	8365	312.39	320.08	708.37	711.2	316.235	709.785	1.1664	1.50002e-45
gene	SLC43A3	4252	417	369	307.13	321.59	30.18	31.37	314.36	30.775	-3.3526	0
gene	ARHGDIA	4173	9566	8065	312.11	315.62	692.44	685.69	313.865	689.065	1.1345	2.79068e-41
gene	RHAG	4189	131	137	302.22	316.83	9.48	11.65	309.525	10.565	-4.8727	0
gene	SVBP	3979	8982	7599	310.98	300.95	650.17	646.07	305.965	648.12	1.0829	1.29364e-31
gene	RBM38	4109	214	180	299.84	310.78	15.49	15.3	305.31	15.395	-4.3097	0
gene	PRELID1	4045	8958	7774	301.17	305.94	648.43	660.95	303.555	654.69	1.1089	1.19439e-35
gene	LARP1	4140	1202	1059	285.11	313.12	87.01	90.04	299.115	88.525	-1.7565	4.90491e-258
gene	GPX3	3854	28429	24202	294.23	291.49	2057.85	2057.67	292.86	2057.76	2.8128	0
gene	CD55	3831	1961	1639	294.23	289.75	141.95	139.35	291.99	140.65	-1.0538	5.33364e-166
gene	UROD	3808	993	860	292.19	288.01	71.88	73.12	290.1	72.5	-2.0005	0
gene	COX6A1	3806	9839	8713	290.86	287.86	712.2	740.79	289.36	726.495	1.3281	3.42481e-63
gene	SPTAN1	3918	1825	1496	282.03	296.33	132.1	127.19	289.18	129.645	-1.1574	2.18336e-176
gene	ITPK1	3778	468	341	283.71	285.74	33.88	28.99	284.725	31.435	-3.1791	0
gene	ATP5G3	3688	10540	8708	289.6	278.94	762.95	740.36	284.27	751.655	1.4028	2.99013e-77
gene	ATP5J	3545	8115	6866	300.05	268.12	587.41	583.75	284.085	585.58	1.0435	7.36479e-19
gene	TUBA1A	3709	12203	11389	287.35	280.53	883.32	968.3	283.94	925.81	1.7051	5.3829e-109
gene	HEBP1	3671	918	856	288.34	277.65	66.45	72.78	282.995	69.615	-2.0233	8.38951e-297
gene	TPM2	3687	12642	10481	284.55	278.86	915.1	891.1	281.705	903.1	1.6807	3.66557e-149
gene	WBP4	3775	416	380	275.99	285.52	30.11	32.31	280.755	31.21	-3.1692	0
gene	COX6C	3719	10206	8881	274.03	281.28	738.77	755.07	277.655	746.92	1.4277	7.93167e-85
gene	C6orf106	3610	1669	1492	281.32	273.04	120.81	126.85	277.18	123.83	-1.1625	8.09078e-166
gene	FAM117A	3619	561	464	279.43	273.72	40.61	39.45	276.575	40.03	-2.7885	0
gene	CST3	3611	9680	8550	277.26	273.11	700.69	726.93	275.185	713.81	1.3751	1.09321e-69
gene	UQCRHL	3573	9464	7945	279.08	270.24	685.06	675.49	274.66	680.275	1.3085	3.9466e-61
gene	BNIP3L	3568	1264	1056	276.49	269.86	91.5	89.78	273.175	90.64	-1.5916	2.53787e-245
gene	PCK2	3630	11182	9551	270.46	274.55	809.42	812.03	272.505	810.725	1.5729	3.62696e-122
gene	AMFR	3567	1424	1262	274.03	269.79	103.08	107.3	271.91	105.19	-1.3701	2.50755e-203
gene	CREG1	3470	600	494	273.96	262.45	43.43	42	268.205	42.715	-2.6505	0
gene	CD59	3566	1620	1418	266.46	269.71	117.26	120.56	268.085	118.91	-1.1728	6.07595e-174
gene	SERP1	3588	8876	7659	264.71	271.37	642.5	651.17	268.04	646.835	1.2709	6.23937e-56
gene	HMBS	3473	1185	932	263.72	262.68	85.78	79.24	263.2	82.51	-1.6735	6.39011e-244
gene	TMOD4	3562	122	140	255.17	269.41	8.83	11.9	262.29	10.365	-4.6614	1.59596e-188
gene	ALDH4A1	3541	8687	7671	254.19	267.82	628.81	652.19	261.005	640.5	1.2951	4.19745e-53
gene	RPS21	3473	9711	8449	258.46	262.68	702.94	718.34	260.57	710.64	1.4474	3.45162e-86
gene	SLC16A10	3455	425	393	258.53	261.31	30.76	33.41	259.92	32.085	-3.0181	0
gene	KDM1A	3539	1609	1278	251.87	267.67	116.47	108.66	259.77	112.565	-1.2065	1.42532e-160
gene	FBP1	3271	14496	12790	264.85	247.4	1049.3	1087.41	256.125	1068.36	2.0605	1.35506e-216
gene	EIF1	3314	8105	6754	257.62	250.65	586.69	574.23	254.135	580.46	1.1916	1.88974e-41
gene	ALDH9A1	3394	9906	8228	249.91	256.7	717.05	699.55	253.305	708.3	1.4835	3.17076e-94
gene	ASIC4	3434	445	378	244.37	259.73	32.21	32.14	252.05	32.175	-2.9697	0
gene	PON1	3305	1021	931	252.08	249.97	73.91	79.15	251.025	76.53	-1.7137	2.60129e-239
gene	UHMK1	3383	848	779	239.81	255.87	61.38	66.23	247.84	63.805	-1.9577	1.22082e-261
gene	PEBP1	3308	9347	7615	244.37	250.2	676.59	647.43	247.285	662.01	1.4207	8.40947e-77
gene	ODC	3140	1669	1422	250.12	237.49	120.81	120.9	243.805	120.855	-1.0125	1.60256e-129
gene	PPP1CA	3282	7110	5976	236.73	248.23	514.66	508.08	242.48	511.37	1.0765	2.90628e-27
gene	AHCYL1	3225	1438	1253	234.2	243.92	104.09	106.53	239.06	105.31	-1.1827	6.63841e-158
gene	ADD2	3248	393	367	231.12	245.66	28.45	31.2	238.39	29.825	-2.9987	0
gene	COX7B	3001	7671	6828	246.89	226.98	555.27	580.52	236.935	567.895	1.2611	7.15987e-38
gene	DYL1	3098	6633	5896	239.11	234.31	480.13	501.28	236.71	490.705	1.0517	1.26887e-22
gene	NDUFB9	3158	6445	5572	231.05	238.85	466.53	473.74	234.95	470.135	1.0007	8.75458e-20
gene	LOC107050492	3120	12246	10715	231.47	235.98	886.44	911	233.725	898.72	1.9431	1.28071e-209
gene	DMTN	3282	464	385	218.64	248.23	33.59	32.73	233.435	33.16	-2.8155	0
gene	ID3	3088	7273	6524	228.17	233.56	526.46	554.67	230.865	540.565	1.2274	4.5843e-40
gene	NUMA1	3195	1313	1144	218.22	241.65	95.04	97.26	229.935	96.15	-1.2579	5.77876e-144
gene	NDUFB4	3026	6660	5928	229.64	228.87	482.09	504	229.255	493.045	1.1048	2.05915e-27
gene	GPX4	3060	9521	8765	225.02	231.44	689.18	745.21	228.23	717.195	1.6519	5.52092e-98
gene	H2AZ2	3126	7364	6818	218.29	236.43	533.05	579.67	227.36	556.36	1.291	3.0033e-38
gene	EPAS1	3020	1181	945	226	228.41	85.49	80.34	227.205	82.915	-1.4543	8.50357e-190
gene	SAP18	3028	6717	5758	224.67	229.02	486.22	489.55	226.845	487.885	1.1048	9.83868e-30
gene	ATP5L	3028	8861	7926	224.25	229.02	641.41	673.87	226.635	657.64	1.5369	2.87631e-88
gene	FOXO3	2996	235	200	220.53	226.6	17.01	17	223.565	17.005	-3.7167	0
gene	ZNF593	2846	7920	6130	230.42	215.25	573.3	521.18	222.835	547.24	1.2962	2.48211e-38
gene	UBR4	3059	712	625	213.59	231.36	51.54	53.14	222.475	52.34	-2.0877	3.39668e-261
gene	SESN2	2988	1200	1077	218.36	225.99	86.86	91.57	222.175	89.215	-1.3163	1.2297e-163
gene	HPGDS	2874	6800	5705	223.61	217.37	492.22	485.04	220.49	488.63	1.148	6.81095e-33
gene	LGALSL2	2833	127	97	225.65	214.27	9.19	8.25	219.96	8.72	-4.6568	0
gene	TAL1	2954	183	138	215.97	223.42	13.25	11.73	219.695	12.49	-4.1367	0
gene	LOC107050352	2836	6645	5467	223.05	214.5	481	464.81	218.775	472.905	1.1121	1.10789e-27
gene	NT5DC4	2971	438	356	212.68	224.71	31.7	30.27	218.695	30.985	-2.8193	0
gene	E2F1	2930	757	621	215.76	221.61	54.8	52.8	218.685	53.8	-2.0232	7.55171e-268
gene	PSMB4	2766	6752	5229	227.26	209.2	488.75	444.57	218.23	466.66	1.0965	9.99813e-20
gene	ARPC5	2901	6661	5572	214.57	219.41	482.16	473.74	216.99	477.95	1.1392	1.06855e-32
gene	PPDPF	2899	12754	11411	213.94	219.26	923.21	970.17	216.6	946.69	2.1279	4.25295e-243
gene	RIDA	2766	11479	9917	221.86	209.2	830.92	843.15	215.53	837.035	1.9574	5.42013e-186
gene	MEMO1	2799	936	816	217.86	211.7	67.75	69.38	214.78	68.565	-1.6473	8.77459e-207
gene	TMEM184B	2969	1083	897	204.96	224.56	78.39	76.26	214.76	77.325	-1.4737	1.92715e-169
gene	STEAP3	2855	139	124	208.75	215.93	10.06	10.54	212.34	10.3	-4.3657	0
gene	SLC6A9	2986	335	267	197.95	225.84	24.25	22.7	211.895	23.475	-3.1742	0
gene	ACTG1	2836	6148	5167	208.05	214.5	445.03	439.3	211.275	442.165	1.0655	1.80419e-24
gene	MCRS1	2799	6223	5451	209.94	211.7	450.46	463.45	210.82	456.955	1.116	2.0025e-28
gene	ATP5D	2785	7661	6592	210.5	210.64	554.55	560.46	210.57	557.505	1.4047	6.60016e-69
gene	CCND3	2747	414	359	212.68	207.77	29.97	30.52	210.225	30.245	-2.7972	0
gene	C1QBP	2848	5976	5246	204.33	215.4	432.58	446.02	209.865	439.3	1.0657	1.46684e-22
gene	HSD17B10	2758	6259	5436	210.22	208.6	453.06	462.17	209.41	457.615	1.1278	9.01452e-30
gene	UQCRFS1	2716	5999	4954	212.68	205.42	434.24	421.19	209.05	427.715	1.0328	2.93881e-20
gene	ATP5E	2736	7050	5903	210.57	206.93	510.32	501.88	208.75	506.1	1.2776	2.32336e-48
gene	MIF	2822	7593	6949	203	213.44	549.62	590.81	208.22	570.215	1.4534	1.98212e-61
gene	FABP7	2795	7194	6168	199.14	211.4	520.74	524.41	205.27	522.575	1.3481	1.5913e-55
gene	LOC107050955	2716	1115	940	200.62	205.42	80.71	79.92	203.02	80.315	-1.3379	6.05861e-162
gene	GMPR2	2763	267	230	196.48	208.98	19.33	19.55	202.73	19.44	-3.3825	0
gene	CYB5A	2673	5774	5000	203.07	202.17	417.96	425.1	202.62	421.53	1.0569	1.26699e-22
gene	SLC25A5	2629	6451	5836	203.14	198.84	466.96	496.18	200.99	481.57	1.2606	1.00943e-38
gene	LOC422090	2566	495	484	206.72	194.08	35.83	41.15	200.4	38.49	-2.3803	5.02201e-251
gene	SLC7A5	2726	618	538	191.99	206.18	44.73	45.74	199.085	45.235	-2.1379	1.8282e-249
gene	SLC30A10	2666	154	102	195.85	201.64	11.15	8.67	198.745	9.91	-4.3259	0
gene	SUMO3	2616	5536	4696	198.72	197.86	400.73	399.26	198.29	399.995	1.0124	5.24548e-19
gene	ANPEP	2724	7009	6139	190.1	206.03	507.35	521.94	198.065	514.645	1.3776	1.47241e-53
gene	ADAL	2559	171	155	200.97	193.55	12.38	13.18	197.26	12.78	-3.9481	0
gene	SSR2	2566	5703	4902	200.26	194.08	412.82	416.77	197.17	414.795	1.073	4.99425e-23
gene	SLC25A38	2664	159	141	191.5	201.49	11.51	11.99	196.495	11.75	-4.0638	0
gene	NPLOC4	2609	1174	944	191.43	197.33	84.98	80.26	194.38	82.62	-1.2343	5.08936e-139
gene	ERH	2475	6050	5190	200.12	187.19	437.93	441.26	193.655	439.595	1.1827	1.65368e-30
gene	LOC424199	2615	131	112	189.47	197.78	9.48	9.52	193.625	9.5	-4.3492	0
gene	TUBB3	2747	5709	4992	179.3	207.77	413.25	424.42	193.535	418.835	1.1138	3.38787e-19
gene	ANXA6	2588	5898	5157	190.17	195.74	426.93	438.45	192.955	432.69	1.1651	1.42035e-31
gene	CHCHD7	2504	425	319	195.15	189.39	30.76	27.12	192.27	28.94	-2.732	4.73695e-302
gene	PSMA1	2534	5397	4671	191.78	191.66	390.67	397.13	191.72	393.9	1.0388	2.28682e-20
gene	OST4	2563	9001	8093	189.54	193.85	651.54	688.07	191.695	669.805	1.8049	1.49277e-132
gene	LMO2	2504	1310	1108	193.88	189.39	94.83	94.2	191.635	94.515	-1.0197	1.34016e-113
gene	NFS1	2528	950	759	191.01	191.2	68.77	64.53	191.105	66.65	-1.5197	1.9935e-172
gene	LOC421419	2503	1295	1052	192.48	189.31	93.74	89.44	190.895	91.59	-1.0595	1.08938e-116
gene	SRF	2640	798	656	180.98	199.67	57.76	55.77	190.325	56.765	-1.7454	2.68151e-183
gene	ARPC4	2493	6122	5270	188.69	188.55	443.15	448.06	188.62	445.605	1.2403	1.35945e-40
gene	LOC121108888	2446	5674	5085	190.8	185	410.72	432.33	187.9	421.525	1.1657	2.52069e-28
gene	TPP1	2442	5610	4687	190.73	184.7	406.08	398.49	187.715	402.285	1.0997	9.82231e-25
gene	IPMK	2499	343	352	182.38	189.01	24.83	29.93	185.695	27.38	-2.7617	4.71405e-279
gene	CXCR7	2526	871	724	180.21	191.05	63.05	61.55	185.63	62.3	-1.5751	3.22381e-173
gene	SPP1	2402	6205	5327	189.4	181.67	449.15	452.91	185.535	451.03	1.2815	7.28082e-43
gene	PRDX6	2542	7101	6408	178.6	192.26	514.01	544.81	185.43	529.41	1.5135	1.11798e-66
gene	MBNL1	2455	565	471	182.94	185.68	40.9	40.04	184.31	40.47	-2.1872	6.44706e-252
gene	FECH	2642	118	93	167.17	199.82	8.54	7.91	183.495	8.225	-4.4796	0
gene	ATIC	2409	7732	6848	179.51	182.2	559.69	582.22	180.855	570.955	1.6585	8.89262e-103
gene	MARCKSL1	2367	5701	4418	181.96	179.03	412.67	375.62	180.495	394.145	1.1268	9.06899e-23
gene	APOC3	2376	7847	7085	180.07	179.71	568.01	602.37	179.89	585.19	1.7018	1.18169e-103
gene	HIPK1	2482	566	458	171.51	187.72	40.97	38.94	179.615	39.955	-2.1685	3.88744e-224
gene	NEFL	2343	746	667	179.44	177.21	54	56.71	178.325	55.355	-1.6877	1.35952e-181
gene	SDHD	2275	6943	5779	182.24	172.07	502.57	491.33	177.155	496.95	1.4881	4.58982e-68
gene	UBL5	2281	4865	4466	176.28	172.52	352.16	379.7	174.4	365.93	1.0692	3.54796e-18
gene	ID2	2341	6251	5381	169.41	177.06	452.48	457.5	173.235	454.99	1.3931	4.48171e-57
gene	RNASEK	2275	6721	5800	174.18	172.07	486.5	493.12	173.125	489.81	1.5004	1.24655e-74
gene	CDKN1B	2314	955	827	169.48	175.02	69.13	70.31	172.25	69.72	-1.3049	1.09103e-135
gene	NFE2L2	2294	591	506	170.18	173.5	42.78	43.02	171.84	42.9	-2.002	2.85714e-216
gene	ACADL	2271	5225	4420	169.34	171.76	378.22	375.79	170.55	377.005	1.1444	3.33406e-28
gene	MIOX	2284	7721	6768	168.22	172.75	558.89	575.42	170.485	567.155	1.7341	2.43821e-117
gene	STIP1	2275	4857	4115	166.12	172.07	351.58	349.86	169.095	350.72	1.0525	7.46395e-20
gene	SUSD6	2265	403	393	164.36	171.31	29.17	33.41	167.835	31.29	-2.4233	2.08358e-235
gene	LOC100859629	2189	6001	5512	168.43	165.56	434.39	468.63	166.995	451.51	1.435	5.75056e-52
gene	HADH	2218	4996	4003	165.91	167.76	361.64	340.34	166.835	350.99	1.073	3.9324e-20
gene	AP2S1	2139	5833	5107	167.45	161.78	422.23	434.2	164.615	428.215	1.3792	9.30754e-51
gene	FEM1A	2294	1013	850	154.83	173.5	73.33	72.27	164.165	72.8	-1.1731	4.41267e-102
gene	ADA	2134	796	601	166.75	161.4	57.62	51.1	164.075	54.36	-1.5937	1.06529e-146
gene	NDFIP1	2141	4594	3859	166.05	161.93	332.54	328.09	163.99	330.315	1.0102	3.5913e-16
gene	ARID3A	2194	270	206	161.91	165.94	19.54	17.51	163.925	18.525	-3.1455	3.92257e-302
gene	ATP5J2	2145	4729	4053	164.57	162.23	342.31	344.59	163.4	343.45	1.0717	1.07708e-20
gene	MED29	2173	5373	4812	162.26	164.35	388.93	409.12	163.305	399.025	1.2889	6.54039e-39
gene	OGT	2211	824	677	159.24	167.23	59.65	57.56	163.235	58.605	-1.4779	4.31467e-146
gene	ZNF628	2308	788	743	151.39	174.56	57.04	63.17	162.975	60.105	-1.4391	4.515e-110
gene	PHOSPHO1	2204	173	136	159.24	166.7	12.52	11.56	162.97	12.04	-3.7587	0
gene	DECR2	2181	4538	3916	159.17	164.96	328.49	332.94	162.065	330.715	1.029	2.41278e-17
gene	ACTN4	2211	4600	4045	156.02	167.23	332.97	343.91	161.625	338.44	1.0662	1.56079e-18
gene	SUSD3	2106	288	224	163.8	159.28	20.85	19.04	161.54	19.945	-3.0178	3.87296e-288
gene	ATP5G1	2112	5930	5273	163.24	159.74	429.25	448.31	161.49	438.78	1.4421	1.69381e-57
gene	CPN1	2135	5913	4910	160.93	161.48	428.02	417.45	161.205	422.735	1.3909	2.60268e-55
gene	AGXT	2152	6618	5332	158.89	162.76	479.05	453.33	160.825	466.19	1.5354	1.8354e-73
gene	MAPT	2157	870	758	158.33	163.14	62.98	64.45	160.735	63.715	-1.335	6.3831e-131
gene	AKR1D1	2083	5426	4552	162.12	157.55	392.77	387.01	159.835	389.89	1.2865	1.60641e-40
gene	LOC107050177	2077	4504	3740	162.54	157.09	326.03	317.98	159.815	322.005	1.0107	1.28033e-15
gene	AKR1B1	2091	5030	4176	159.45	158.15	364.1	355.05	158.8	359.575	1.1791	1.29229e-29
gene	AKR7A2	2131	8196	7276	156.3	161.18	593.27	618.61	158.74	605.94	1.9325	4.56113e-153
gene	HOGA1	2136	6707	5919	154.69	161.55	485.49	503.24	158.12	494.365	1.6446	1.99439e-90
gene	OSBPL1A	2029	305	212	161.42	153.46	22.08	18.02	157.44	20.05	-2.9731	1.18272e-256
gene	IRF2	2124	451	458	153.98	160.65	32.65	38.94	157.315	35.795	-2.1358	6.1387e-183
gene	UQCRC2	2120	4300	3871	151.88	160.34	311.26	329.12	156.11	320.19	1.0364	9.63454e-16
gene	SRSF5	2073	1089	884	155.18	156.79	78.83	75.16	155.985	76.995	-1.0186	1.33592e-95
gene	LDB1	2089	872	798	152.3	158	63.12	67.85	155.15	65.485	-1.2444	2.69914e-112
gene	WNK4	2086	292	248	151.53	157.77	21.14	21.09	154.65	21.115	-2.8727	4.48082e-272
gene	REEP1	2054	404	315	153.91	155.35	29.24	26.78	154.63	28.01	-2.4648	1.46658e-236
gene	R3HDM4	2142	504	429	147.25	162.01	36.48	36.47	154.63	36.475	-2.0838	6.17641e-190
gene	GPBP1L1	2021	987	754	155.95	152.86	71.44	64.11	154.405	67.775	-1.1879	8.19975e-103
gene	FAM134C	2023	501	394	154.05	153.01	36.27	33.5	153.53	34.885	-2.1378	2.66784e-204
gene	MISP	2033	276	263	152.93	153.76	19.98	22.36	153.345	21.17	-2.8567	3.67309e-263
gene	NDUFB11	1967	5318	4734	157.56	148.77	384.95	402.49	153.165	393.72	1.3621	1.27997e-42
gene	PFDN5	2002	6340	5262	154.34	151.42	458.93	447.38	152.88	453.155	1.5676	2.62553e-79
gene	ANXA2	1991	5536	4823	154.48	150.59	400.73	410.05	152.535	405.39	1.4102	2.66781e-53
gene	MTMR3	2089	489	446	144.45	158	35.4	37.92	151.225	36.66	-2.0444	3.31962e-180
gene	PPOX	1910	738	600	156.23	144.46	53.42	51.01	150.345	52.215	-1.5257	1.26688e-130
gene	SDHC	1975	4323	3618	149.5	149.38	312.92	307.6	149.44	310.26	1.0539	2.16754e-18
gene	VPS16	1961	4195	3605	147.81	148.32	303.66	306.5	148.065	305.08	1.043	2.03518e-17
gene	RARRES2	1961	8502	7512	147.46	148.32	615.42	638.68	147.89	627.05	2.0841	3.04532e-190
gene	STK35	1983	194	137	144.87	149.98	14.04	11.65	147.425	12.845	-3.5207	2.09498e-285
gene	ACY1	1949	5482	4918	146.62	147.41	396.82	418.13	147.015	407.475	1.4707	2.26351e-57
gene	PRODH	1925	396	329	147.32	145.59	28.66	27.97	146.455	28.315	-2.3708	1.7522e-220
gene	FBXO3	1903	696	587	148.02	143.93	50.38	49.91	145.975	50.145	-1.5415	9.19388e-140
gene	CKB	1891	4104	3398	148.23	143.02	297.07	288.9	145.625	292.985	1.0086	1.83297e-14
gene	KCTD20	1921	558	495	144.73	145.29	40.39	42.09	145.01	41.24	-1.814	4.55835e-166
gene	TMEM8A	2009	618	492	137.23	151.95	44.73	41.83	144.59	43.28	-1.7402	7.07099e-144
gene	KDELR2	1897	4226	3543	145.15	143.48	305.9	301.23	144.315	303.565	1.0728	3.8352e-19
gene	DAD1	1836	5293	4548	149.01	138.86	383.14	386.67	143.935	384.905	1.4191	1.42194e-48
gene	AES	1934	4420	3841	141.5	146.28	319.94	326.56	143.89	323.25	1.1677	3.9694e-26
gene	ATP5I	1819	5273	4522	148.59	137.58	381.69	384.46	143.085	383.075	1.4208	8.70829e-48
gene	ST3GAL6	1842	486	452	146.41	139.32	35.18	38.43	142.865	36.805	-1.9567	3.81554e-166
gene	LOC426193	1928	650	562	139.33	145.82	47.05	47.78	142.575	47.415	-1.5883	2.86114e-141
gene	HAGHL	1971	969	744	135.61	149.07	70.14	63.26	142.34	66.7	-1.0936	1.0142e-82
gene	LBR	1822	827	682	146.13	137.8	59.86	57.98	141.965	58.92	-1.2687	5.00072e-106
gene	ABCB10	1810	110	93	145.78	136.9	7.96	7.91	141.34	7.935	-4.1548	2.04891e-284
gene	CNPY2	1835	4114	3390	142.2	138.79	297.79	288.22	140.495	293.005	1.0604	1.6766e-17
gene	IFRD1	1808	606	547	143.19	136.75	43.87	46.51	139.97	45.19	-1.631	2.81199e-137
gene	SOD1	1811	4776	4051	142.63	136.97	345.71	344.42	139.8	345.065	1.3035	7.00703e-38
gene	LOC107050649	1821	5594	4745	140.59	137.73	404.93	403.42	139.16	404.175	1.5382	9.24103e-70
gene	ETF1	1774	786	642	141.99	134.17	56.9	54.58	138.08	55.74	-1.3087	4.23388e-107
gene	UQCRQ	1844	4869	4197	136.31	139.47	352.45	356.83	137.89	354.64	1.3628	1.73069e-45
gene	SLC34A1	1824	4972	4535	137.09	137.96	359.9	385.57	137.525	372.735	1.4385	2.95849e-48
gene	MYH9	1903	4666	3983	130.14	143.93	337.75	338.64	137.035	338.195	1.3033	3.63375e-34
gene	UQCR10	1804	4835	4144	137.3	136.44	349.99	352.33	136.87	351.16	1.3593	6.21599e-45
gene	MFSD2B	1792	32	29	137.3	135.54	2.32	2.47	136.42	2.395	-5.8319	1.08796e-218
gene	KLHDC3	1836	834	736	133.37	138.86	60.37	62.58	136.115	61.475	-1.1468	3.95287e-95
gene	HOMER3	1874	425	305	130.28	141.74	30.76	25.93	136.01	28.345	-2.2625	7.61057e-173
gene	SEPHS3	1794	4568	3863	134.56	135.69	330.66	328.43	135.125	329.545	1.2862	8.07147e-37
gene	NARF	1815	189	134	131.55	137.28	13.68	11.39	134.415	12.535	-3.4227	3.8778e-258
gene	AFF1	1831	292	244	130.14	138.49	21.14	20.75	134.315	20.945	-2.6809	4.27029e-223
gene	MYL9	1772	4505	3663	133.79	134.02	326.1	311.43	133.905	318.765	1.2513	5.94092e-32
gene	HINT2	1741	4658	3978	136.1	131.68	337.17	338.21	133.89	337.69	1.3347	2.39734e-40
gene	PITPNA	1835	937	711	128.6	138.79	67.83	60.45	133.695	64.14	-1.0596	3.48633e-77
gene	TXN2	1749	3975	3006	133.65	132.28	287.73	255.57	132.965	271.65	1.0307	1.588e-12
gene	ECM1	1669	416	279	139.4	126.23	30.11	23.72	132.815	26.915	-2.3029	4.43385e-152
gene	RHCE	1784	164	126	130.42	134.93	11.87	10.71	132.675	11.29	-3.5548	7.92799e-266
gene	SNRPN	1760	4308	3640	131.9	133.12	311.84	309.48	132.51	310.66	1.2292	1.10579e-30
gene	SLC20A1	1740	626	486	133.37	131.6	45.31	41.32	132.485	43.315	-1.6129	6.39835e-131
gene	GOT1	1756	4203	3666	131.97	132.81	304.24	311.69	132.39	307.965	1.218	7.02243e-29
gene	GATD3AL1	1719	4266	3492	133.65	130.01	308.8	296.89	131.83	302.845	1.1999	1.06891e-26
gene	FAM32A	1742	4053	3463	131.06	131.75	293.38	294.43	131.405	293.905	1.1613	1.72558e-24
gene	SNRPF	1650	4382	3464	137.16	124.8	317.19	294.51	130.98	305.85	1.2235	1.76028e-23
gene	C4BPM	1774	439	395	127.55	134.17	31.78	33.58	130.86	32.68	-2.0015	1.80158e-164
gene	OTUB1	1765	4273	3741	127.2	133.49	309.3	318.06	130.345	313.68	1.267	3.72517e-32
gene	H1FX	1682	4047	3056	131.97	127.22	292.95	259.82	129.595	276.385	1.0927	4.4543e-15
gene	ATP2B4	1845	497	442	119.13	139.54	35.98	37.58	129.335	36.78	-1.8141	6.386e-124
gene	MPC2	1648	4711	3713	133.65	124.64	341.01	315.68	129.145	328.345	1.3462	1.61414e-34
gene	URM1	1635	4171	3608	133.79	123.66	301.92	306.75	128.725	304.335	1.2414	3.31545e-27
gene	NDUFS7	1700	4384	3573	128.04	128.58	317.34	303.78	128.31	310.56	1.2752	2.4369e-33
gene	TGM2	1789	4695	3980	120.33	135.31	339.85	338.38	127.82	339.115	1.4077	4.59561e-41
gene	N4BP2L1	1620	414	350	133.02	122.53	29.97	29.76	127.775	29.865	-2.0971	2.43377e-161
gene	ARHGDIB	1645	3738	3376	130.7	124.42	270.58	287.03	127.56	278.805	1.1281	1.13094e-18
gene	HN1	1648	4440	3710	130.14	124.64	321.39	315.43	127.39	318.41	1.3216	5.42289e-37
gene	NDUFB5	1604	3654	3044	133.09	121.32	264.5	258.8	127.205	261.65	1.0405	2.19979e-13
gene	KDM5B	1713	891	710	124.25	129.56	64.5	60.36	126.905	62.43	-1.0234	1.73503e-78
gene	TBC1D22B	1698	654	540	123.62	128.43	47.34	45.91	126.025	46.625	-1.4345	3.56895e-114
gene	CYP11A1	1718	13653	11962	121.8	129.94	988.28	1017.02	125.87	1002.65	2.9938	0
gene	ARL4A	1627	311	284	128.18	123.06	22.51	24.15	125.62	23.33	-2.4288	5.15937e-190
gene	MAGOH	1608	3724	3281	128.39	121.62	269.56	278.95	125.005	274.255	1.1335	1.50349e-19
gene	SLC29A1	1726	491	414	119.21	130.54	35.54	35.2	124.875	35.37	-1.8199	1.26883e-138
gene	ASS1	1673	7490	6484	121.87	126.54	542.17	551.27	124.205	546.72	2.1381	2.918e-189
gene	ATP6V1G1	1576	3853	3206	127.62	119.2	278.9	272.58	123.41	275.74	1.1598	3.2575e-21
gene	DDI2	1681	538	439	119.56	127.14	38.94	37.32	123.35	38.13	-1.6938	6.11806e-131
gene	NDUFA13	1702	4744	4215	117.66	128.73	343.4	358.36	123.195	350.88	1.51	4.83412e-52
gene	CHURC1	1606	4435	3879	124.39	121.47	321.03	329.8	122.93	325.415	1.4044	9.21452e-45
gene	TOMM6	1680	4917	4231	117.17	127.06	355.92	359.72	122.115	357.82	1.551	1.08849e-60
gene	RSU1	1573	3569	3074	123.27	118.97	258.34	261.35	121.12	259.845	1.1012	4.49918e-18
gene	SORD	1638	3726	3227	118.08	123.89	269.71	274.36	120.985	272.035	1.169	6.80267e-23
gene	SFXN2	1627	3430	2917	117.87	123.06	248.28	248.01	120.465	248.145	1.0426	7.76279e-15
gene	BABAM1	1561	4139	3330	121.24	118.06	299.6	283.12	119.65	291.36	1.284	4.02027e-31
gene	HEMGN	1587	60	63	118.92	120.03	4.34	5.36	119.475	4.85	-4.6226	3.2933e-240
gene	ADCY9	1650	387	315	111.35	124.8	28.01	26.78	118.075	27.395	-2.1077	2.71832e-148
gene	FAM210B	1566	530	417	117.1	118.44	38.36	35.45	117.77	36.905	-1.6741	4.53165e-125
gene	BIRC3	1592	325	232	115.07	120.41	23.53	19.72	117.74	21.625	-2.4448	1.68161e-172
gene	LY6E	1536	5390	4588	118.29	116.17	390.16	390.07	117.23	390.115	1.7346	2.87086e-92
gene	ETFA	1510	3808	3412	119.42	114.21	275.64	290.09	116.815	282.865	1.2759	1.62564e-28
gene	GRN	1572	4370	3439	113.03	118.9	316.33	292.39	115.965	304.36	1.3921	1.5964e-38
gene	CYB5B	1531	3452	2927	115.91	115.8	249.88	248.86	115.855	249.37	1.106	1.94382e-18
gene	ECHS1	1547	5375	4976	114.23	117.01	389.07	423.06	115.62	406.065	1.8123	6.31468e-88
gene	MRPL13	1518	3439	3058	116.12	114.81	248.93	259.99	115.465	254.46	1.14	1.4607e-19
gene	FAM96A	1545	738	632	113.74	116.85	53.42	53.73	115.295	53.575	-1.1057	9.47919e-81
gene	PHGDH	1542	8632	7661	112.61	116.63	624.83	651.34	114.62	638.085	2.4769	5.94108e-271
gene	LOC121107090	1491	44	44	116.47	112.77	3.18	3.74	114.62	3.46	-5.0499	7.32434e-218
gene	NDUFB8	1477	4021	3306	117.31	111.71	291.06	281.08	114.51	286.07	1.3209	1.94629e-33
gene	SUOX	1438	404	325	119.91	108.76	29.24	27.63	114.335	28.435	-2.0075	4.82547e-136
gene	LIMD2	1504	3873	3334	113.95	113.75	280.35	283.46	113.85	281.905	1.3081	6.42947e-34
gene	ORMDL3	1499	617	545	113.74	113.37	44.66	46.34	113.555	45.5	-1.3195	4.17778e-95
gene	MAST2	1649	401	394	101.89	124.72	29.03	33.5	113.305	31.265	-1.8576	1.18261e-98
gene	CAPN15	1553	698	581	109.04	117.46	50.53	49.4	113.25	49.965	-1.1805	6.84344e-82
gene	TMA7	1429	3395	2799	118.08	108.08	245.75	237.97	113.08	241.86	1.0968	2.38384e-15
gene	TPRG1L	1533	3274	2804	108.69	115.95	236.99	238.4	112.32	237.695	1.0815	7.02409e-16
gene	SH3BGRL2	1435	128	107	115.07	108.53	9.27	9.1	111.8	9.185	-3.6055	3.13788e-224
gene	SDHB	1468	4723	4052	112.47	111.03	341.88	344.5	111.75	343.19	1.6187	2.50864e-70
gene	DOT1L	1519	288	309	108.41	114.89	20.85	26.27	111.65	23.56	-2.2446	3.88284e-138
gene	PLIN4	1490	3634	3165	110.09	112.69	263.05	269.09	111.39	266.07	1.2562	1.97118e-28
gene	ASB6	1486	381	330	109.95	112.39	27.58	28.06	111.17	27.82	-1.9986	1.54566e-145
gene	USMG5	1420	3265	2769	113.31	107.4	236.34	235.42	110.355	235.88	1.0959	2.89341e-16
gene	PSMB3	1384	3777	3186	115.91	104.68	273.4	270.88	110.295	272.14	1.303	6.3204e-28
gene	ATP5G2	1433	4334	3937	112.05	108.38	313.72	334.73	110.215	324.225	1.5567	1.068e-53
gene	ELOB	1496	3527	3108	107.21	113.15	255.3	264.24	110.18	259.77	1.2374	1.11342e-25
gene	TOMM22	1434	3277	2828	110.51	108.46	237.21	240.44	109.485	238.825	1.1252	1.57195e-18
gene	NBL1	1492	3469	2883	105.25	112.85	251.11	245.11	109.05	248.11	1.186	5.59656e-22
gene	TST	1419	4519	3859	110.37	107.32	327.11	328.09	108.845	327.6	1.5897	4.38027e-64
gene	GNAI2	1492	3317	2857	103.22	112.85	240.1	242.9	108.035	241.5	1.1605	2.08073e-19
gene	RNPEPL1	1439	244	220	107.14	108.84	17.66	18.7	107.99	18.18	-2.5705	1.11872e-178
gene	LOC107050614	1375	3157	2708	111	104	228.52	230.24	107.5	229.38	1.0934	1.86732e-15
gene	SH3BGRL3	1465	4263	3918	104.13	110.8	308.58	333.11	107.465	320.845	1.578	4.99442e-53
gene	TOMM5	1405	3418	3234	108.41	106.27	247.41	274.96	107.34	261.185	1.2829	2.63272e-24
gene	PFDN1	1393	3705	3142	109.25	105.36	268.19	267.13	107.305	267.66	1.3187	1.14415e-32
gene	ATG9A	1423	639	490	106.93	107.63	46.25	41.66	107.28	43.955	-1.2873	1.12706e-84
gene	DDTL	1405	3421	2701	108.13	106.27	247.63	229.64	107.2	238.635	1.1545	7.04407e-19
gene	ILK	1466	2935	2538	102.94	110.88	212.45	215.78	106.91	214.115	1.002	4.32967e-11
gene	ANAPC10	1394	313	253	108.2	105.43	22.66	21.51	106.815	22.085	-2.274	2.72933e-157
gene	GAMT	1453	4612	4053	103.29	109.9	333.84	344.59	106.595	339.215	1.6701	4.31287e-71
gene	LOC121108808	1377	4018	3572	107.49	104.15	290.85	303.69	105.82	297.27	1.4902	1.88416e-47
gene	ISCA1	1329	414	386	110.79	100.52	29.97	32.82	105.655	31.395	-1.7508	2.17272e-107
gene	RANBP10	1400	394	285	105.18	105.89	28.52	24.23	105.535	26.375	-2.0005	5.79454e-129
gene	USP48	1450	643	585	100.9	109.67	46.54	49.74	105.285	48.14	-1.129	1.38359e-70
gene	RARRES1	1377	5743	4619	105.95	104.15	415.71	392.71	105.05	404.21	1.944	3.03295e-117
gene	HEG1	1453	251	223	99.92	109.9	18.17	18.96	104.91	18.565	-2.4985	3.88798e-162
gene	GLUD2	1413	3393	3048	102.52	106.87	245.6	259.14	104.695	252.37	1.2693	1.68276e-26
gene	EHBP1L1	1381	75	85	104.48	104.45	5.43	7.23	104.465	6.33	-4.0447	2.1952e-213
gene	MFAP2	1408	3319	2987	102.38	106.49	240.25	253.96	104.435	247.105	1.2425	2.03201e-24
gene	GNG5	1392	3413	3003	103.57	105.28	247.05	255.32	104.425	251.185	1.2663	1.60696e-27
gene	KPNA6	1356	577	517	106.02	102.56	41.77	43.96	104.29	42.865	-1.2827	1.0924e-83
gene	PGM2L1	1415	384	326	101.25	107.02	27.8	27.72	104.135	27.76	-1.9074	5.63602e-129
gene	MRPL34	1312	2988	2665	108.62	99.23	216.29	226.58	103.925	221.435	1.0913	1.04333e-13
gene	CKS1B	1382	4336	3725	102.52	104.53	313.86	316.7	103.525	315.28	1.6067	5.90784e-65
gene	ADH1C	1395	3250	2703	101.53	105.51	235.25	229.81	103.52	232.53	1.1675	1.31125e-20
gene	SLC25A10	1325	2970	2370	106.23	100.21	214.99	201.5	103.22	208.245	1.0126	8.75064e-11
gene	MCM5	1456	2929	2688	96.28	110.12	212.02	228.54	103.2	220.28	1.0939	1.4689e-12
gene	SF3A2	1357	2775	2491	103.36	102.63	200.87	211.79	102.995	206.33	1.0024	9.96691e-11
gene	BRPF3	1372	387	305	102.03	103.77	28.01	25.93	102.9	26.97	-1.9318	3.44397e-129
gene	UBE2O	1401	525	476	99.78	105.96	38	40.47	102.87	39.235	-1.3906	5.06932e-89
gene	NDUFA8	1322	3384	2966	105.04	99.99	244.95	252.17	102.515	248.56	1.2778	5.73245e-27
gene	SLC25A42	1369	443	378	101.46	103.54	32.07	32.14	102.5	32.105	-1.6748	8.40282e-113
gene	ECI1	1347	4745	4211	102.24	101.88	343.47	358.02	102.06	350.745	1.781	2.25764e-86
gene	SNRPC	1321	2926	2529	103.99	99.91	211.8	215.02	101.95	213.41	1.0658	6.54201e-14
gene	C20H20ORF24	1308	2972	2310	104.69	98.93	215.13	196.4	101.81	205.765	1.0151	2.47007e-10
gene	BLVRA	1356	258	203	100.2	102.56	18.68	17.26	101.38	17.97	-2.4961	1.14376e-163
gene	ALYREF	1296	3018	2542	104.13	98.02	218.46	216.12	101.075	217.29	1.1042	1.45102e-15
gene	GSTM2	1331	7910	7110	101.11	100.67	572.57	604.5	100.89	588.535	2.5443	4.16657e-261
gene	PDLIM1	1368	3393	2663	97.26	103.47	245.6	226.41	100.365	236.005	1.2336	2.6539e-22
gene	C12orf57	1276	4022	3365	104.06	96.51	291.14	286.09	100.285	288.615	1.525	2.00224e-48
gene	PUM2	1355	511	467	97.68	102.48	36.99	39.7	100.08	38.345	-1.384	8.68079e-87
gene	CDK2	1322	3051	2713	98.87	99.99	220.85	230.66	99.43	225.755	1.183	2.71115e-20
gene	KMT2D	1478	377	352	87.02	111.79	27.29	29.93	99.405	28.61	-1.7968	2.83078e-33
gene	SLC19A1	1351	3505	2936	96.56	102.18	253.71	249.62	99.37	251.665	1.3406	9.53179e-33
gene	OXA1L	1333	3219	2590	97.68	100.82	233.01	220.2	99.25	226.605	1.191	7.26769e-21
gene	DES	1320	4659	3671	97.89	99.84	337.25	312.11	98.865	324.68	1.7155	2.33225e-71
gene	RMDN3	1299	190	178	99.36	98.25	13.75	15.13	98.805	14.44	-2.7745	2.66301e-173
gene	LOC107049545	1309	3747	3229	98.38	99	271.23	274.53	98.69	272.88	1.4673	1.27063e-45
gene	PRDX4	1226	2966	2479	104.2	92.73	214.7	210.77	98.465	212.735	1.1114	6.46828e-14
gene	C14orf2	1269	3236	2818	100.76	95.98	234.24	239.59	98.37	236.915	1.2681	1.15249e-25
gene	EHHADH	1292	3749	3287	97.61	97.72	271.37	279.46	97.665	275.415	1.4957	2.31221e-47
gene	FOXO4	1331	628	506	94.1	100.67	45.46	43.02	97.385	44.24	-1.1383	5.61447e-69
gene	DESI1	1327	2883	2626	93.75	100.37	208.69	223.26	97.06	215.975	1.1539	8.93844e-17
gene	COPZ1	1254	3112	2675	99.08	94.84	225.26	227.43	96.96	226.345	1.2231	1.26048e-22
gene	POLR2E	1286	2946	2531	96.14	97.26	213.25	215.19	96.7	214.22	1.1475	2.00291e-18
gene	ATPIF1	1179	3742	2993	103.71	89.17	270.87	254.47	96.44	262.67	1.4455	6.67246e-31
gene	NAA20	1244	2930	2543	97.33	94.09	212.09	216.21	95.71	214.15	1.1619	1.4153e-18
gene	ALDH7A1	1262	2616	2318	95.64	95.45	189.36	197.08	95.545	193.22	1.016	5.56491e-11
gene	GSE1	1340	481	417	89.61	101.35	34.82	35.45	95.48	35.135	-1.4423	7.30294e-82
gene	AREL1	1287	370	295	93.19	97.34	26.78	25.08	95.265	25.93	-1.8773	1.44592e-116
gene	CFAP20	1268	2908	2548	94.45	95.9	210.5	216.63	95.175	213.565	1.166	5.42648e-19
gene	GLRX	1219	324	256	97.96	92.2	23.45	21.77	95.08	22.61	-2.0722	4.56522e-125
gene	RBPMS	1247	2821	2486	95.29	94.32	204.2	211.36	94.805	207.78	1.132	1.01078e-16
gene	SPCS1	1285	2712	2454	92.42	97.19	196.31	208.64	94.805	202.475	1.0947	5.91191e-14
gene	G6PC	1262	2950	2595	93.82	95.45	213.54	220.63	94.635	217.085	1.1978	8.36546e-21
gene	DECR1	1213	4001	3367	97.47	91.74	289.62	286.26	94.605	287.94	1.6058	5.03781e-57
gene	ADRB1	1255	76	28	93.68	94.92	5.5	2.38	94.3	3.94	-4.581	2.58406e-21
gene	NDUFS5	1187	3243	2567	98.66	89.78	234.75	218.25	94.22	226.5	1.2654	8.70427e-22
gene	MGST1	1268	2838	2297	92.42	95.9	205.43	195.29	94.16	200.36	1.0894	2.19925e-14
gene	TFPI2	1249	3326	2691	93.82	94.47	240.75	228.79	94.145	234.77	1.3183	2.15403e-29
gene	SELENOO	1219	117	90	95.36	92.2	8.47	7.65	93.78	8.06	-3.5404	1.36005e-190
gene	PHF5A	1207	2619	2356	95.08	91.29	189.58	200.31	93.185	194.945	1.0649	2.29539e-12
gene	FAM126A	1212	190	215	94.52	91.67	13.75	18.28	93.095	16.015	-2.5393	2.42744e-132
gene	CL2	1281	4284	3607	89.19	96.89	310.1	306.67	93.04	308.385	1.7288	2.69485e-72
gene	RHBDF2	1251	219	193	91.44	94.62	15.85	16.41	93.03	16.13	-2.5279	1.72677e-153
gene	NDUFV3	1212	2750	2209	94.17	91.67	199.06	187.81	92.92	193.435	1.0578	1.81211e-12
gene	CALML4	1178	3156	2690	95.36	89.1	228.45	228.71	92.23	228.58	1.3094	4.81409e-27
gene	COTL1	1287	2599	2157	87.09	97.34	188.13	183.39	92.215	185.76	1.0104	8.05445e-10
gene	TXNDC17	1188	3434	2926	93.68	89.85	248.57	248.77	91.765	248.67	1.4382	4.40871e-39
gene	ADAM17	1169	491	505	94.52	88.42	35.54	42.94	91.47	39.24	-1.221	6.55007e-59
gene	CBX5	1194	2794	2338	91.93	90.31	202.25	198.78	91.12	200.515	1.1379	6.05869e-17
gene	KCNJ16	1242	2519	2265	88.28	93.94	182.34	192.57	91.11	187.455	1.0409	3.49292e-11
gene	PLBD2	1224	2505	2349	89.05	92.58	181.33	199.71	90.815	190.52	1.0689	1.53015e-11
gene	HMG20B	1176	2561	2252	92.56	88.95	185.38	191.47	90.755	188.425	1.0539	4.78405e-12
gene	C8orf59	1077	378	299	99.57	81.46	27.36	25.42	90.515	26.39	-1.7782	1.12271e-81
gene	UBE2R2	1214	431	359	88.91	91.82	31.2	30.52	90.365	30.86	-1.55	2.41073e-92
gene	NDUFA7	1227	3073	2480	87.79	92.8	222.44	210.85	90.295	216.645	1.2626	8.95457e-24
gene	LOC423967	1239	529	400	86.81	93.71	38.29	34.01	90.26	36.15	-1.3201	1.045e-71
gene	ABTB1	1194	634	485	89.82	90.31	45.89	41.24	90.065	43.565	-1.0478	2.174e-58
gene	ARRDC2	1172	586	540	90.53	88.64	42.42	45.91	89.585	44.165	-1.0204	6.3636e-57
gene	NDUFB2	1183	2921	2661	89.4	89.47	211.44	226.24	89.435	218.84	1.291	1.39972e-24
gene	DMAP1	1171	416	378	90.25	88.57	30.11	32.14	89.41	31.125	-1.5224	6.74082e-88
gene	ANXA5	1160	2670	2254	91.02	87.74	193.27	191.64	89.38	192.455	1.1065	8.76267e-15
gene	ZDHHC9	1153	3697	3111	90.81	87.21	267.61	264.5	89.01	266.055	1.5797	5.60267e-53
gene	COX7C	1109	3111	2661	92.98	83.88	225.19	226.24	88.43	225.715	1.3519	2.33157e-27
gene	CEBPG	1234	571	466	83.37	93.33	41.33	39.62	88.35	40.475	-1.1262	1.01352e-59
gene	STK10	1232	601	525	83.37	93.18	43.5	44.64	88.275	44.07	-1.0022	4.25258e-53
gene	GSL	1122	356	320	91.23	84.86	25.77	27.21	88.045	26.49	-1.7328	4.21971e-96
gene	GNG12	1159	2612	2102	87.51	87.66	189.07	178.71	87.585	183.89	1.0701	1.06417e-12
gene	HPD	1198	3210	2688	84	90.61	232.36	228.54	87.305	230.45	1.4003	9.36931e-34
gene	CYP4B7	1148	2974	2643	86.39	86.83	215.28	224.71	86.61	219.995	1.3449	3.95986e-29
gene	SERPINF1	1125	3259	2754	87.93	85.09	235.91	234.15	86.51	235.03	1.4419	4.52549e-38
gene	MYH10	1125	3530	3014	87.51	85.09	255.52	256.25	86.3	255.885	1.5681	6.33448e-51
gene	NHP2	1117	2544	2088	88	84.48	184.15	177.52	86.24	180.835	1.0682	2.19857e-12
gene	MXD1	1189	199	204	82.32	89.93	14.4	17.34	86.125	15.87	-2.4401	2.48919e-126
gene	COX5A	1107	3651	3074	87.72	83.73	264.28	261.35	85.725	262.815	1.6163	3.40865e-55
gene	SRSF7L	1116	2825	2306	86.67	84.41	204.49	196.06	85.54	200.275	1.2273	5.94856e-21
gene	SLC30A1	1132	210	178	85.13	85.62	15.2	15.13	85.375	15.165	-2.4931	8.58964e-141
gene	POLR2C	1095	2394	2067	86.88	82.82	173.29	175.74	84.85	174.515	1.0404	5.5644e-11
gene	SAE1	1102	2906	2487	85.97	83.35	210.35	211.45	84.66	210.9	1.3168	4.32765e-27
gene	RNF216	1135	498	357	82.81	85.84	36.05	30.35	84.325	33.2	-1.3448	5.88659e-67
gene	SIRT2	1091	2981	2449	85.9	82.52	215.78	208.22	84.21	212	1.332	1.22528e-27
gene	BAZ2A	1140	284	269	82.11	86.22	20.56	22.87	84.165	21.715	-1.9545	7.13649e-106
gene	SPCS3	1084	2374	2083	86.04	81.99	171.84	177.1	84.015	174.47	1.0543	2.45772e-11
gene	SMCR8	1133	384	313	81.48	85.69	27.8	26.61	83.585	27.205	-1.6194	5.43495e-89
gene	OSBP2	1164	216	193	78.89	88.04	15.64	16.41	83.465	16.025	-2.3808	1.16812e-124
gene	UROS	1084	250	179	84.36	81.99	18.1	15.22	83.175	16.66	-2.3198	2.77416e-121
gene	LOC107056877	1033	4482	3721	88	78.13	324.43	316.36	83.065	320.395	1.9475	1.12935e-86
gene	NDUFA6	1094	2554	2182	83.37	82.74	184.87	185.52	83.055	185.195	1.1569	7.72604e-17
gene	FURIN	1120	546	453	81.34	84.71	39.52	38.51	83.025	39.015	-1.0895	5.90382e-59
gene	ROMO1	1077	3021	2830	84.5	81.46	218.68	240.61	82.98	229.645	1.4686	2.34553e-33
gene	PNPLA2	1074	577	451	83.72	81.23	41.77	38.34	82.475	40.055	-1.042	3.17598e-54
gene	VSIR	1081	489	457	82.81	81.76	35.4	38.85	82.285	37.125	-1.1482	2.29787e-59
gene	ARIH1	1069	524	420	83.3	80.85	37.93	35.71	82.075	36.82	-1.1565	4.34136e-61
gene	DNPEP	1134	2780	2351	78.32	85.77	201.23	199.88	82.045	200.555	1.2895	1.62319e-23
gene	DBI	1093	2854	2511	80.71	82.67	206.59	213.49	81.69	210.04	1.3624	1.58782e-29
gene	COQ9	1096	2711	2351	80.36	82.89	196.24	199.88	81.625	198.06	1.2789	7.88181e-24
gene	YIPF3	1088	2472	2020	80.78	82.29	178.94	171.74	81.535	175.34	1.1047	8.01595e-14
gene	MUC4L	1120	3218	2913	78.32	84.71	232.94	247.67	81.515	240.305	1.5597	6.07392e-43
gene	EGFL7	1117	2830	2497	77.9	84.48	204.85	212.3	81.19	208.575	1.3612	7.12662e-28
gene	PTRF	1102	4606	3874	78.82	83.35	333.41	329.37	81.085	331.39	2.031	2.89783e-115
gene	IREB2	1058	441	331	81.97	80.02	31.92	28.14	80.995	30.03	-1.4314	1.04175e-72
gene	SNRPGP15	1075	2433	2154	79.59	81.31	176.11	183.13	80.45	179.62	1.1588	4.26491e-16
gene	FAM177A1	1065	532	427	80.22	80.55	38.51	36.3	80.385	37.405	-1.1037	8.4125e-58
gene	TSPAN6	1126	2474	2041	75.52	85.16	179.08	173.53	80.34	176.305	1.1339	1.11516e-13
gene	TAGLN2	1030	4250	3633	82.74	77.9	307.64	308.88	80.32	308.26	1.9403	8.54519e-95
gene	TLCD1	1082	2370	2065	77.9	81.84	171.55	175.57	79.87	173.56	1.1197	3.89967e-14
gene	KDM4A	1066	495	367	78.75	80.63	35.83	31.2	79.69	33.515	-1.2496	1.89173e-61
gene	METTL3	1069	2196	1901	78.18	80.85	158.96	161.62	79.515	160.29	1.0114	1.27547e-09
gene	SFXN1	1073	3055	2638	77.62	81.15	221.14	224.28	79.385	222.71	1.4882	1.11568e-39
gene	ACSS1B	1041	175	121	79.73	78.73	12.67	10.29	79.23	11.48	-2.7869	7.58533e-137
gene	NDUFA11	1034	2618	2142	80.01	78.21	189.51	182.11	79.11	185.81	1.2319	4.40431e-20
gene	CDC34	1055	372	276	78.39	79.79	26.93	23.47	79.09	25.2	-1.6501	4.25126e-83
gene	GSTK1	1081	2399	2015	75.8	81.76	173.65	171.32	78.78	172.485	1.1306	2.38152e-14
gene	SELENOM	1027	4010	3607	79.87	77.68	290.27	306.67	78.775	298.47	1.9218	2.18137e-87
gene	HK2	1070	303	296	75.87	80.93	21.93	25.17	78.4	23.55	-1.7351	7.70104e-85
gene	RHOG2	1053	384	305	77.13	79.64	27.8	25.93	78.385	26.865	-1.5448	8.09537e-80
gene	LAMTOR2	1063	3255	2994	76.29	80.4	235.62	254.55	78.345	245.085	1.6454	2.01408e-49
gene	HSD17B1	1054	2855	1978	76.92	79.72	206.66	168.17	78.32	187.415	1.2588	7.56868e-15
gene	LOC121111544	1046	39	43	77.06	79.11	2.82	3.66	78.085	3.24	-4.591	9.31391e-160
gene	MXI1	1061	321	299	75.38	80.25	23.24	25.42	77.815	24.33	-1.6773	5.18445e-84
gene	PDIK1L	1049	153	170	76.15	79.34	11.08	14.45	77.745	12.765	-2.6066	1.17856e-120
gene	PHYHD1	1034	2104	1917	76.36	78.21	152.3	162.98	77.285	157.64	1.0284	1.64118e-09
gene	ANXA7	974	2311	1930	80.85	73.67	167.28	164.09	77.26	165.685	1.1006	4.98023e-12
gene	ADSL	1036	3006	2481	75.73	78.36	217.59	210.94	77.045	214.265	1.4756	7.49613e-38
gene	LOC101751709	950	2635	2055	81.9	71.85	190.74	174.72	76.875	182.73	1.2491	1.37645e-16
gene	ECH1	1048	5086	4644	74.4	79.26	368.15	394.84	76.83	381.495	2.3119	2.74812e-148
gene	SSBP4	960	2328	1988	80.36	72.61	168.51	169.02	76.485	168.765	1.1418	1.71556e-13
gene	NPEPL1	1007	2442	2035	76.64	76.16	176.77	173.02	76.4	174.895	1.1948	8.73392e-18
gene	SRI	986	2463	2032	77.9	74.57	178.29	172.76	76.235	175.525	1.2032	1.11e-17
gene	INSR	1042	340	307	73.07	78.81	24.61	26.1	75.94	25.355	-1.5826	1.14914e-77
gene	RNF4	1046	447	391	72.64	79.11	32.36	33.24	75.875	32.8	-1.2099	1.5175e-58
gene	BCKDHA	1056	3427	2999	71.52	79.87	248.07	254.98	75.695	251.525	1.7324	3.9934e-58
gene	NDUFC2	981	2886	2338	76.85	74.2	208.91	198.78	75.525	203.845	1.4324	1.74131e-32
gene	GJB1	1023	2180	2030	73.63	77.37	157.8	172.59	75.5	165.195	1.1296	1.09329e-12
gene	ITPKA	939	321	294	79.73	71.02	23.24	25	75.375	24.12	-1.6439	5.30713e-75
gene	NIP7	1015	2298	2045	73.84	76.77	166.34	173.87	75.305	170.105	1.1756	6.04076e-16
gene	RHEB	968	2339	1848	77.2	73.21	169.31	157.12	75.205	163.215	1.1179	1.25576e-12
gene	FAH	1019	2742	2363	73.28	77.07	198.48	200.9	75.175	199.69	1.4094	2.49471e-31
gene	AGPAT2	1023	385	381	72.64	77.37	27.87	32.39	75.005	30.13	-1.3158	2.85674e-59
gene	OAZ2	980	3032	2705	75.73	74.12	219.47	229.98	74.925	224.725	1.5846	3.76285e-45
gene	UCHL1	987	4684	3877	74.96	74.65	339.05	329.63	74.805	334.34	2.1601	7.32351e-134
gene	ZC3H11A	995	346	319	73.49	75.26	25.05	27.12	74.375	26.085	-1.5116	9.53158e-74
gene	SMIM7	978	2171	1855	74.4	73.97	157.15	157.71	74.185	157.43	1.0855	4.1319e-12
gene	RBP5	915	3451	3042	79.03	69.2	249.8	258.63	74.115	254.215	1.7782	3.14104e-56
gene	MRPL51	926	2238	1643	78.18	70.04	162	139.69	74.11	150.845	1.0253	2.0631e-07
gene	NAA40	1002	2520	2259	72.01	75.78	182.41	192.06	73.895	187.235	1.3413	7.95839e-25
gene	CYP3A4	924	160	141	77.2	69.89	11.58	11.99	73.545	11.785	-2.6417	1.82273e-121
gene	ING5	971	269	231	73.63	73.44	19.47	19.64	73.535	19.555	-1.9109	4.64814e-95
gene	TIMM8A	1069	2356	2237	65.91	80.85	170.54	190.19	73.38	180.365	1.2975	2.11253e-06
gene	DPYSL3	977	3351	2987	72.79	73.89	242.56	253.96	73.34	248.26	1.7592	8.66795e-64
gene	SPRYD3	990	2092	1787	71.52	74.88	151.43	151.93	73.2	151.68	1.0511	1.60766e-10
gene	XPNPEP2	1007	2303	2055	70.12	76.16	166.7	174.72	73.14	170.71	1.2228	2.55636e-17
gene	KEL	917	40	33	76.15	69.36	2.9	2.81	72.755	2.855	-4.6715	6.97627e-146
gene	SUPT6H	1016	472	449	68.58	76.84	34.17	38.17	72.71	36.17	-1.0074	4.59057e-43
gene	DBNL	965	2286	2064	72.15	72.99	165.47	175.48	72.57	170.475	1.2321	4.01381e-18
gene	LDHA	933	2184	1897	74.47	70.57	158.09	161.28	72.52	159.685	1.1388	1.11297e-13
gene	TFDP3	957	311	285	72.22	72.38	22.51	24.23	72.3	23.37	-1.6293	3.56216e-78
gene	ALDH6A1	949	2300	1916	71.87	71.78	166.49	162.9	71.825	164.695	1.1972	4.47238e-17
gene	POLR2L	943	2477	2075	72.15	71.32	179.3	176.42	71.735	177.86	1.31	1.32512e-23
gene	NKIRAS2	936	2034	1739	72.29	70.79	147.23	147.85	71.54	147.54	1.0443	4.4884e-10
gene	NPL	940	2153	1800	71.45	71.1	155.85	153.04	71.275	154.445	1.1156	4.84564e-13
gene	SERF2	870	3103	2729	76.57	65.8	224.61	232.02	71.185	228.315	1.6814	1.48668e-43
gene	AP3S2	917	2611	2187	73	69.36	189	185.94	71.18	187.47	1.3971	1.3451e-28
gene	MGRN1	925	2080	1710	71.87	69.96	150.56	145.39	70.915	147.975	1.0612	1.46902e-10
gene	MRPL17	955	2308	2040	69.21	72.23	167.07	173.44	70.72	170.255	1.2675	4.18534e-20
gene	C4H4ORF32	955	167	133	68.02	72.23	12.09	11.31	70.125	11.7	-2.5834	1.24096e-118
gene	TTR	852	10105	8530	75.73	64.44	731.46	725.23	70.085	728.345	3.3774	1.60561e-123
gene	2021-09-07	915	2280	1859	70.89	69.2	165.04	158.05	70.045	161.545	1.2056	8.43695e-17
gene	XXYLT1	954	1969	1788	67.6	72.15	142.53	152.02	69.875	147.275	1.0757	2.29406e-10
gene	RAP1GAP2	919	103	74	70.05	69.51	7.46	6.29	69.78	6.875	-3.3434	2.8847e-140
gene	BCAS2	905	2062	1769	70.89	68.45	149.26	150.4	69.67	149.83	1.1047	4.03164e-12
gene	ABCD4	939	452	402	68.02	71.02	32.72	34.18	69.52	33.45	-1.0554	3.1782e-48
gene	SLC39A8	895	29	57	70.96	67.69	2.1	4.85	69.325	3.475	-4.3183	7.22296e-19
gene	MORN4	880	1866	1678	72.08	66.56	135.07	142.66	69.32	138.865	1.0023	1.15445e-07
gene	MSRB1	921	3188	2850	68.51	69.66	230.77	242.31	69.085	236.54	1.7756	2.05956e-62
gene	MCRIP2	836	2168	1491	73.84	63.23	156.93	126.77	68.535	141.85	1.0495	0.00654238
gene	NDUFS6	892	2077	1797	69.35	67.47	150.35	152.78	68.41	151.565	1.1477	8.3351e-14
gene	EIF4EBP2	865	2170	1701	71.31	65.42	157.08	144.62	68.365	150.85	1.1418	3.84818e-12
gene	ISYNA1	902	3157	2808	67.46	68.22	228.52	238.74	67.84	233.63	1.784	4.89221e-63
gene	DAO	936	2062	1752	64.58	70.79	149.26	148.96	67.685	149.11	1.1395	6.19521e-13
gene	PCYT2	907	1953	1587	66.75	68.6	141.37	134.93	67.675	138.15	1.0295	4.23365e-09
gene	SBNO2	897	238	205	67.32	67.84	17.23	17.43	67.58	17.33	-1.9633	2.44011e-90
gene	COMMD2	880	1918	1586	68.3	66.56	138.84	134.84	67.43	136.84	1.021	8.56154e-09
gene	CDC42EP1	875	2243	1940	68.65	66.18	162.36	164.94	67.415	163.65	1.2795	3.59237e-20
gene	LOC112529948	833	56	38	71.8	63	4.05	3.23	67.4	3.64	-4.2107	5.37373e-136
gene	PDLIM7	919	1922	1676	65.14	69.51	139.13	142.49	67.325	140.81	1.0645	3.87537e-10
gene	COMMD4	886	2297	2034	66.97	67.01	166.27	172.93	66.99	169.6	1.3401	1.3524e-23
gene	GPT2	880	2326	1995	67.18	66.56	168.37	169.62	66.87	168.995	1.3375	5.89737e-24
gene	PHKG1	930	1795	1648	63.39	70.34	129.93	140.11	66.865	135.02	1.0138	1.22696e-07
gene	MRPS21	873	2661	2416	67.25	66.03	192.62	205.41	66.64	199.015	1.5784	1.69857e-39
gene	LOC107057310	874	2693	2150	67.18	66.1	194.93	182.79	66.64	188.86	1.5029	1.73625e-34
gene	CA2	870	3083	2467	67.46	65.8	223.17	209.75	66.63	216.46	1.6999	3.11584e-52
gene	MRPL44	856	1883	1519	67.81	64.74	136.3	129.15	66.275	132.725	1.0019	7.73493e-08
gene	LOC422214	865	2033	1705	67.11	65.42	147.16	144.96	66.265	146.06	1.1402	2.97403e-13
gene	TOMM7	857	1922	1784	67.67	64.82	139.13	151.68	66.245	145.405	1.1342	1.04373e-11
gene	TF	890	20022	17135	65	67.31	1449.31	1456.83	66.155	1453.07	4.4571	0
gene	APOA1BP	870	2521	2303	66.26	65.8	182.48	195.8	66.03	189.14	1.5183	3.93534e-34
gene	SF3B5	801	1912	1603	71.45	60.58	138.4	136.29	66.015	137.345	1.0569	3.88539e-08
gene	TRIM27.1	873	41	42	65.98	66.03	2.97	3.57	66.005	3.27	-4.3352	4.29321e-139
gene	PIGQ	878	217	215	64.72	66.41	15.71	18.28	65.565	16.995	-1.9478	6.51826e-83
gene	MFSD4B	900	128	118	63.04	68.07	9.27	10.03	65.555	9.65	-2.7641	1.88449e-116
gene	HMCES	864	2537	2269	65.35	65.35	183.64	192.91	65.35	188.275	1.5266	7.65034e-36
gene	S100A11	836	3216	2842	67.46	63.23	232.79	241.63	65.345	237.21	1.86	1.39266e-67
gene	DCXR	858	2679	2206	65.7	64.89	193.92	187.56	65.295	190.74	1.5466	9.81154e-39
gene	GFI1B	896	33	42	62.76	67.77	2.39	3.57	65.265	2.98	-4.4529	2.35169e-133
gene	CDC20	842	1829	1729	66.68	63.68	132.39	147	65.18	139.695	1.0998	5.57011e-10
gene	TNIK	864	376	333	64.93	65.35	27.22	28.31	65.14	27.765	-1.2303	1.17854e-53
gene	LOC107050103	876	403	357	64.02	66.26	29.17	30.35	65.14	29.76	-1.1302	5.47238e-49
gene	SZT2	896	349	280	62.48	67.77	25.26	23.81	65.125	24.535	-1.4084	7.27116e-60
gene	SH2B3	948	338	259	58.41	71.7	24.47	22.02	65.055	23.245	-1.4847	2.9817e-53
gene	RBX1	817	1947	1672	67.88	61.79	140.94	142.15	64.835	141.545	1.1264	1.48702e-11
gene	MRPL10	826	1831	1592	67.18	62.47	132.54	135.35	64.825	133.945	1.047	5.53072e-09
gene	MAP2K3	842	336	376	65.63	63.68	24.32	31.97	64.655	28.145	-1.1999	1.65875e-40
gene	RAB40C	852	342	316	64.86	64.44	24.76	26.87	64.65	25.815	-1.3244	1.85086e-56
gene	HIGD2A	774	2296	1590	70.75	58.54	166.2	135.18	64.645	150.69	1.221	0.000666206
gene	SELENOT	878	1901	1660	62.76	66.41	137.61	141.13	64.585	139.37	1.1096	1.50417e-11
gene	SNU13	882	2072	1733	62.41	66.71	149.98	147.34	64.56	148.66	1.2033	1.2133e-15
gene	ID1	838	3358	2733	65.56	63.38	243.07	232.36	64.47	237.715	1.8825	1.10158e-72
gene	PEF1	861	1765	1573	63.81	65.12	127.76	133.74	64.465	130.75	1.0202	2.40877e-08
gene	LOC107051797	811	2124	1694	67.53	61.34	153.75	144.03	64.435	148.89	1.2083	2.07531e-14
gene	RCHY1	844	1859	1547	64.72	63.83	134.57	131.53	64.275	133.05	1.0496	1.67227e-09
gene	TCEA2	840	1825	1606	64.72	63.53	132.1	136.54	64.125	134.32	1.0667	6.59587e-10
gene	GCDH	847	1949	1729	63.74	64.06	141.08	147	63.9	144.04	1.1726	4.83888e-14
gene	OSGIN1	818	200	191	65.7	61.87	14.48	16.24	63.785	15.36	-2.054	2.3574e-85
gene	CPN2	867	64	61	61.5	65.57	4.63	5.19	63.535	4.91	-3.6938	4.53334e-133
gene	SNRPD1	842	2171	1892	63.25	63.68	157.15	160.86	63.465	159.005	1.325	4.69346e-22
gene	SNRNP35	888	2043	1563	59.46	67.16	147.88	132.89	63.31	140.385	1.1489	3.20328e-11
gene	SELENBP1	829	1816	1492	63.88	62.7	131.45	126.85	63.29	129.15	1.029	1.19327e-08
gene	MRTO4	847	1987	1728	62.41	64.06	143.83	146.92	63.235	145.375	1.201	1.89e-15
gene	CORO1B	863	1760	1565	61.08	65.27	127.4	133.06	63.175	130.23	1.0436	8.04281e-09
gene	DPP9	867	425	373	60.72	65.57	30.76	31.71	63.145	31.235	-1.0155	6.12993e-42
gene	RTKN	831	1795	1466	63.18	62.85	129.93	124.64	63.015	127.285	1.0143	3.61222e-08
gene	LPL	844	120	111	61.57	63.83	8.69	9.44	62.7	9.065	-2.7901	3.62208e-114
gene	PYGL	861	1932	1671	60.23	65.12	139.85	142.07	62.675	140.96	1.1693	1.52103e-13
gene	FOXRED1	822	1913	1604	63.04	62.17	138.47	136.37	62.605	137.42	1.1342	1.70164e-12
gene	RFC5	815	2706	2307	63.18	61.64	195.88	196.14	62.41	196.01	1.6511	1.17437e-46
gene	NIPSNAP1	796	2334	1955	64.58	60.2	168.95	166.22	62.39	167.585	1.4255	5.25256e-27
gene	FXYD2	820	6327	5180	62.69	62.02	457.98	440.41	62.355	449.195	2.8488	1.15982e-282
gene	MRPL43	734	1968	1446	68.86	55.52	142.46	122.94	62.19	132.7	1.0934	0.00324438
gene	UQCR11	769	2138	1897	65.84	58.16	154.76	161.28	62	158.02	1.3498	6.74395e-20
gene	HBP1	812	410	378	62.48	61.41	29.68	32.14	61.945	30.91	-1.0029	1.00631e-40
gene	TCF21	842	3580	2968	60.16	63.68	259.14	252.34	61.92	255.74	2.0462	3.19096e-94
gene	PQLC2L	851	294	242	59.32	64.36	21.28	20.58	61.84	20.93	-1.563	4.02912e-64
gene	ATP8B2	885	1979	1701	56.73	66.94	143.25	144.62	61.835	143.935	1.2189	9.91234e-14
gene	NPC1	829	372	329	60.93	62.7	26.93	27.97	61.815	27.45	-1.1712	1.45543e-48
gene	TMEM97	829	1922	1703	60.93	62.7	139.13	144.79	61.815	141.96	1.1995	7.44689e-15
gene	METTL7A	814	232	203	61.92	61.57	16.79	17.26	61.745	17.025	-1.8587	2.24444e-78
gene	MRPS2	859	1871	1506	58.48	64.97	135.43	128.04	61.725	131.735	1.0937	4.97878e-10
gene	CAPN1	818	315	271	61.08	61.87	22.8	23.04	61.475	22.92	-1.4234	1.73266e-59
gene	ABCB6	796	178	135	62.62	60.2	12.88	11.48	61.41	12.18	-2.334	7.63703e-95
gene	GSS	836	2049	1833	59.46	63.23	148.32	155.84	61.345	152.08	1.3098	1.06045e-19
gene	DAP3	825	1800	1527	60.02	62.4	130.29	129.83	61.21	130.06	1.0873	1.75394e-10
gene	SELENOH	702	2368	1574	69	53.09	171.41	133.82	61.045	152.615	1.322	0.00253286
gene	LOC107050199	835	1853	1439	58.76	63.15	134.13	122.34	60.955	128.235	1.073	3.44082e-09
gene	NTMT1	803	1897	1652	60.72	60.73	137.32	140.45	60.725	138.885	1.1935	1.30972e-14
gene	NPC2	822	2068	1697	59.18	62.17	149.69	144.28	60.675	146.985	1.2765	1.69351e-18
gene	B2M	857	4545	3918	56.45	64.82	328.99	333.11	60.635	331.05	2.4488	2.52916e-149
gene	PPP1R15B	813	230	223	59.67	61.49	16.65	18.96	60.58	17.805	-1.7666	1.79983e-70
gene	SUPT4H1	818	1890	1677	59.18	61.87	136.81	142.58	60.525	139.695	1.2067	7.81444e-15
gene	ZNHIT3	836	2130	1757	57.43	63.23	154.18	149.38	60.33	151.78	1.331	1.50115e-20
gene	RAPGEF6	883	297	216	53.85	66.78	21.5	18.36	60.315	19.93	-1.5976	2.8484e-52
gene	HIKESHI	753	1793	1538	63.6	56.95	129.79	130.76	60.275	130.275	1.1119	3.26509e-10
gene	NDUFA1	793	1890	1578	60.44	59.98	136.81	134.16	60.21	135.485	1.1701	1.32733e-13
gene	PEMT	771	1755	1457	61.29	58.31	127.04	123.88	59.8	125.46	1.069	1.96652e-09
gene	CD81	831	1906	1562	56.31	62.85	137.97	132.8	59.58	135.385	1.1842	3.74355e-13
gene	POLD2	824	1964	1723	56.8	62.32	142.17	146.49	59.56	144.33	1.277	1.87143e-17
gene	LOC107052718	802	448	316	58.34	60.66	32.43	26.87	59.5	29.65	-1.0049	4.81432e-36
gene	AMT	814	2155	1593	57.22	61.57	155.99	135.44	59.395	145.715	1.2947	4.13394e-16
gene	PPIH	770	1676	1380	60.37	58.24	121.32	117.33	59.305	119.325	1.0087	1.42757e-07
gene	TUBB2B	815	2326	1997	56.45	61.64	168.37	169.79	59.045	169.08	1.5178	3.1908e-32
gene	TUBB4B	824	1938	1694	55.68	62.32	140.28	144.03	59	142.155	1.2687	1.43103e-16
gene	HERC2	820	301	273	55.68	62.02	21.79	23.21	58.85	22.5	-1.3871	1.91624e-52
gene	AK4	762	1907	1617	59.6	57.63	138.04	137.48	58.615	137.76	1.2328	6.49559e-16
gene	CTPS1	774	1819	1479	58.13	58.54	131.67	125.75	58.335	128.71	1.1417	5.23805e-12
gene	BRI3	745	1977	1599	60.3	56.35	143.11	135.95	58.325	139.53	1.2584	2.7904e-16
gene	DCTN3	744	2028	1782	60.16	56.27	146.8	151.51	58.215	149.155	1.3573	2.88764e-21
gene	ECHDC2	730	1799	1535	60.93	55.21	130.22	130.51	58.07	130.365	1.1667	4.44406e-12
gene	ZFP36L1	761	1993	1522	58.41	57.56	144.26	129.4	57.985	136.83	1.2386	9.41529e-15
gene	PIN4	746	1858	1464	59.39	56.42	134.49	124.47	57.905	129.48	1.161	5.36805e-12
gene	HSPB1	792	3132	2714	55.89	59.9	226.71	230.75	57.895	228.73	1.9821	6.59676e-79
gene	DCAF1	752	302	271	58.55	56.88	21.86	23.04	57.715	22.45	-1.3622	8.28059e-53
gene	SHE	732	2387	2095	60.02	55.36	172.78	178.12	57.69	175.45	1.6047	6.33627e-37
gene	SULT1E1	769	2195	1842	56.87	58.16	158.89	156.61	57.515	157.75	1.4556	1.43411e-28
gene	MGAT4B	760	2370	2053	57.5	57.48	171.55	174.55	57.49	173.05	1.5898	2.45505e-38
gene	C15orf39	799	101	96	53.78	60.43	7.31	8.16	57.105	7.735	-2.8841	5.75339e-103
gene	IGFBP7	755	4362	3676	56.94	57.1	315.75	312.54	57.02	314.145	2.4619	6.29557e-166
gene	SNRPA1	744	1659	1376	57.71	56.27	120.09	116.99	56.99	118.54	1.0566	7.65756e-09
gene	HDAC8	751	2016	1618	57.08	56.8	145.93	137.56	56.94	141.745	1.3158	2.30688e-19
gene	MDFIC	698	353	321	60.86	52.79	25.55	27.29	56.825	26.42	-1.1049	8.5769e-38
gene	OLFML2A	745	1799	1578	57.29	56.35	130.22	134.16	56.82	132.19	1.2181	8.928e-15
gene	MRPL33	716	1914	1582	59.46	54.15	138.55	134.5	56.805	136.525	1.2651	5.8151e-16
gene	SNTA1	737	2342	1883	57.85	55.74	169.53	160.09	56.795	164.81	1.537	1.2423e-32
gene	THYN1	707	1704	1472	60.09	53.47	123.35	125.15	56.78	124.25	1.1298	2.91635e-10
gene	PTGDS	737	35492	30956	57.78	55.74	2569.11	2631.9	56.76	2600.51	5.5178	0
gene	TMEM258	725	1985	1725	58.55	54.83	143.69	146.66	56.69	145.175	1.3566	5.49449e-21
gene	ACSF2	754	1644	1416	56.24	57.03	119	120.39	56.635	119.695	1.0796	1.29197e-09
gene	SEC61G	712	1821	1504	59.04	53.85	131.81	127.87	56.445	129.84	1.2018	2.95766e-13
gene	LOC416696	791	92	93	53.01	59.83	6.66	7.91	56.42	7.285	-2.9532	3.50803e-102
gene	MGLL	790	2233	2011	52.45	59.75	161.64	170.98	56.1	166.31	1.5678	2.86227e-31
gene	CYP4F11	758	1534	1345	54.83	57.33	111.04	114.35	56.08	112.695	1.0069	3.19067e-07
gene	SLC6A13	722	109	94	57.29	54.61	7.89	7.99	55.95	7.94	-2.8169	7.00163e-103
gene	FAM124B	779	66	47	52.94	58.92	4.78	4	55.93	4.39	-3.6713	2.83831e-115
gene	WHSC1L1	766	261	231	53.78	57.94	18.89	19.64	55.86	19.265	-1.5358	1.51695e-57
gene	CARHSP1	731	1671	1430	56.1	55.29	120.96	121.58	55.695	121.27	1.1226	6.07946e-11
gene	MRPL38	722	1599	1303	55.89	54.61	115.74	110.78	55.25	113.26	1.0356	5.80272e-08
gene	CNOT6L	737	372	313	54.48	55.74	26.93	26.61	55.11	26.77	-1.0417	3.76819e-39
gene	SHMT1	742	1799	1424	53.99	56.12	130.22	121.07	55.055	125.645	1.1904	5.55607e-13
gene	CFAP410	734	1802	1569	54.48	55.52	130.44	133.4	55	131.92	1.2622	1.6314e-16
gene	C18orf8	680	310	277	58.48	51.43	22.44	23.55	54.955	22.995	-1.2569	4.99313e-43
gene	ZFYVE1	751	237	214	53.08	56.8	17.16	18.19	54.94	17.675	-1.6361	1.70045e-60
gene	FRRS1	719	72	84	54.9	54.38	5.21	7.14	54.64	6.175	-3.1454	1.18992e-103
gene	PCBD1	728	2625	2263	54.13	55.06	190.01	192.4	54.595	191.205	1.8083	7.06088e-57
gene	RBM24	721	113	94	54.55	54.53	8.18	7.99	54.54	8.085	-2.754	7.91237e-100
gene	LOC107054049	709	41	41	55.26	53.62	2.97	3.49	54.44	3.23	-4.0751	2.68946e-116
gene	CYSTM1	728	2840	2361	53.78	55.06	205.58	200.73	54.42	203.155	1.9004	3.89416e-67
gene	DHRS4	705	2443	2211	55.4	53.32	176.84	187.98	54.36	182.41	1.7466	5.9486e-47
gene	LOC107055115	768	2043	1652	50.56	58.09	147.88	140.45	54.325	144.165	1.408	1.81111e-21
gene	MRPL54	718	1855	1544	54.27	54.31	134.28	131.27	54.29	132.775	1.2902	8.31858e-18
gene	CHGA	725	4133	3682	53.71	54.83	299.17	313.05	54.27	306.11	2.4958	3.45409e-158
gene	POLR2D	725	1607	1349	53.71	54.83	116.32	114.69	54.27	115.505	1.0897	1.15859e-09
gene	OAF	724	2386	1907	53.64	54.76	172.71	162.13	54.2	167.42	1.6271	1.93607e-38
gene	ATRAID	701	2348	1948	54.97	53.02	169.96	165.62	53.995	167.79	1.6358	1.23993e-39
gene	PPIE	732	1824	1519	52.59	55.36	132.03	129.15	53.975	130.59	1.2747	8.0402e-17
gene	LOC101749201	660	2660	2410	57.99	49.92	192.55	204.9	53.955	198.725	1.8809	4.3712e-51
gene	NSMCE3	682	1972	1640	56.17	51.58	142.74	139.43	53.875	141.085	1.3889	1.4975e-21
gene	KALRN	734	380	280	52.17	55.52	27.51	23.81	53.845	25.66	-1.0693	1.12711e-36
gene	AAAS	725	1718	1534	52.73	54.83	124.36	130.42	53.78	127.39	1.2441	5.13286e-15
gene	LOC100859645	709	1695	1409	53.85	53.62	122.69	119.79	53.735	121.24	1.1739	1.4545e-12
gene	GAB3	709	113	106	53.64	53.62	8.18	9.01	53.63	8.595	-2.6415	2.17467e-94
gene	MTHFD2	689	169	171	55.04	52.11	12.23	14.54	53.575	13.385	-2.0009	1.8531e-69
gene	MVP	738	1558	1280	51.26	55.82	112.78	108.83	53.54	110.805	1.0493	5.04544e-08
gene	MGAT3	725	365	298	52.1	54.83	26.42	25.34	53.465	25.88	-1.0468	7.96535e-38
gene	KMT2C	756	280	201	49.44	57.18	20.27	17.09	53.31	18.68	-1.5129	1.72196e-48
gene	KANK3	707	2379	1954	53.01	53.47	172.21	166.13	53.24	169.17	1.6679	2.83704e-42
gene	CBFA2T3	728	145	121	51.4	55.06	10.5	10.29	53.23	10.395	-2.3563	1.04076e-84
gene	RUNDC3A	694	179	179	53.64	52.49	12.96	15.22	53.065	14.09	-1.9131	6.60306e-67
gene	NRBF2	682	342	306	54.55	51.58	24.76	26.02	53.065	25.39	-1.0635	1.49656e-37
gene	THNSL2	719	2541	2260	51.61	54.38	183.93	192.15	52.995	188.04	1.8271	4.13533e-55
gene	ETNK1	703	1668	1418	52.8	53.17	120.74	120.56	52.985	120.65	1.1872	5.6501e-13
gene	RNF130	702	2090	1736	52.87	53.09	151.29	147.6	52.98	149.445	1.4961	3.17859e-29
gene	COQ4	684	1813	1538	53.85	51.73	131.24	130.76	52.79	131	1.3112	3.93312e-18
gene	QPCTL	691	1661	1398	53.22	52.26	120.23	118.86	52.74	119.545	1.1806	1.33081e-12
gene	AMBP	659	2651	2146	55.54	49.84	191.89	182.45	52.69	187.17	1.8287	3.6436e-51
gene	ANKRD9	664	331	234	55.04	50.22	23.96	19.89	52.63	21.925	-1.2633	3.37232e-40
gene	LOC107050176	693	1639	1483	52.73	52.41	118.64	126.09	52.57	122.365	1.2189	1.54347e-13
gene	CDT1	714	1532	1280	50.7	54	110.89	108.83	52.35	109.86	1.0694	1.23131e-08
gene	HSD3B1	710	2737	2138	50.77	53.7	198.12	181.77	52.235	189.945	1.8625	9.59216e-56
gene	DNAJC22	689	1868	1602	52.17	52.11	135.22	136.2	52.14	135.71	1.3801	8.76711e-22
gene	NQO1	696	3181	2624	51.54	52.64	230.26	223.09	52.09	226.675	2.1215	6.19761e-93
gene	TMEM167B	666	1759	1585	53.78	50.37	127.33	134.76	52.075	131.045	1.3314	8.37308e-18
gene	FEZ1	657	2496	1972	54.34	49.69	180.67	167.66	52.015	174.165	1.7435	3.8854e-43
gene	MGP	650	2005	1674	54.69	49.16	145.13	142.32	51.925	143.725	1.4688	1.114e-24
gene	ATOX1	699	2087	1805	50.91	52.87	151.07	153.46	51.89	152.265	1.5531	2.2635e-32
gene	HGD	672	1865	1554	52.94	50.83	135	132.12	51.885	133.56	1.3641	1.64524e-20
gene	SLC22A23	711	164	111	49.93	53.78	11.87	9.44	51.855	10.655	-2.283	1.73832e-75
gene	DCTN6	673	1734	1583	52.59	50.9	125.52	134.59	51.745	130.055	1.3296	9.1725e-18
gene	PEX16	673	1753	1513	52.45	50.9	126.89	128.64	51.675	127.765	1.306	1.36331e-17
gene	PBK	680	1779	1405	51.89	51.43	128.77	119.45	51.66	124.11	1.2645	2.69751e-15
gene	UBE2U	686	1564	1448	51.4	51.88	113.21	123.11	51.64	118.16	1.1942	4.56848e-12
gene	RPEL1	696	1833	1668	50.28	52.64	132.68	141.81	51.46	137.245	1.4152	3.78435e-22
gene	CIAO1	673	1380	1241	51.54	50.9	99.89	105.51	51.22	102.7	1.0037	1.44597e-06
gene	RFLNB	679	1953	1672	50.98	51.36	141.37	142.15	51.17	141.76	1.4701	9.77247e-27
gene	SLC16A13	659	1572	1466	52.24	49.84	113.79	124.64	51.04	119.215	1.2239	1.18232e-12
gene	JAK1	687	1616	1477	49.93	51.96	116.98	125.58	50.945	121.28	1.2513	2.76278e-14
gene	TSPAN13	697	1560	1145	49.15	52.72	112.92	97.35	50.935	105.135	1.0455	7.90106e-07
gene	PTTG1IP	687	2199	1756	49.58	51.96	159.18	149.3	50.77	154.24	1.6031	2.38916e-34
gene	RNF220	661	321	274	51.54	49.99	23.24	23.3	50.765	23.27	-1.1254	5.39952e-39
gene	FAM43A	671	1697	1314	50.35	50.75	122.84	111.72	50.55	117.28	1.2142	9.57118e-13
gene	BORCS7	661	1720	1475	50.77	49.99	124.5	125.41	50.38	124.955	1.3105	1.35647e-17
gene	DTYMK	662	1398	1260	50.63	50.07	101.2	107.13	50.35	104.165	1.0488	1.26228e-07
gene	MXRA8	655	1625	1408	51.05	49.54	117.63	119.71	50.295	118.67	1.2385	3.08946e-14
gene	LOC107053353	668	3903	3440	49.79	50.52	282.52	292.47	50.155	287.495	2.5191	1.31201e-155
gene	PLEKHA3	657	124	98	50.49	49.69	8.98	8.33	50.09	8.655	-2.5329	1.1969e-85
gene	ACOT8	645	1875	1595	51.4	48.78	135.72	135.61	50.09	135.665	1.4375	1.04528e-23
gene	ANAPC2	668	1599	1506	49.51	50.52	115.74	128.04	50.015	121.89	1.2851	8.01835e-15
gene	TP53	681	1814	1583	48.45	51.51	131.31	134.59	49.98	132.95	1.4115	3.16363e-22
gene	ARID3B	665	134	107	49.29	50.3	9.7	9.1	49.795	9.4	-2.4053	1.03802e-81
gene	ULK1	718	170	104	45.16	54.31	12.31	8.84	49.735	10.575	-2.2336	1.70484e-61
gene	SLC6A8	686	1795	1648	47.54	51.88	129.93	140.11	49.71	135.02	1.4416	4.50425e-22
gene	POLR2I	667	1569	1340	48.87	50.45	113.57	113.93	49.66	113.75	1.1957	1.34158e-12
gene	AK1	619	1803	1577	52.45	46.82	130.51	134.08	49.635	132.295	1.4143	1.612e-20
gene	CNN2	677	1774	1474	48.03	51.2	128.41	125.32	49.615	126.865	1.3544	2.75598e-19
gene	IGFBP4	672	2974	2455	48.38	50.83	215.28	208.73	49.605	212.005	2.0955	8.32764e-85
gene	RAB34	637	2513	2260	50.98	48.18	181.91	192.15	49.58	187.03	1.9154	5.72664e-59
gene	BLOC1S1	618	1816	1513	52.24	46.74	131.45	128.64	49.49	130.045	1.3938	9.7454e-20
gene	LOC770612	651	5460	4835	49.51	49.24	395.23	411.07	49.375	403.15	3.0295	4.08543e-279
gene	ACAD8	678	2144	1794	47.33	51.28	155.2	152.53	49.305	153.865	1.6419	1.05504e-36
gene	HECTD4	691	300	270	46	52.26	21.72	22.96	49.13	22.34	-1.137	5.89847e-36
gene	BCORL1	677	187	134	46.91	51.2	13.54	11.39	49.055	12.465	-1.9765	2.95214e-63
gene	ETNPPL	652	1408	1135	48.66	49.31	101.92	96.5	48.985	99.21	1.0181	7.69501e-07
gene	HOXD8	618	1394	1215	50.63	46.74	100.91	103.3	48.685	102.105	1.0685	7.86837e-08
gene	LOC107056280	626	1539	1171	49.79	47.35	111.4	99.56	48.57	105.48	1.1188	7.24436e-09
gene	GPR155	658	86	86	47.26	49.77	6.23	7.31	48.515	6.77	-2.8412	1.80046e-89
gene	RPA2	634	1489	1290	48.45	47.95	107.78	109.68	48.2	108.73	1.1736	1.96091e-11
gene	MYL4	646	1506	1335	47.12	48.86	109.01	113.5	47.99	111.255	1.2131	1.2101e-12
gene	MIEN1	636	1379	1245	47.33	48.1	99.82	105.85	47.715	102.835	1.1078	5.79102e-09
gene	CLDND1	602	1419	1225	49.86	45.53	102.72	104.15	47.695	103.435	1.1168	5.35569e-09
gene	AKAP12	650	2552	2177	46	49.16	184.73	185.09	47.58	184.91	1.9584	5.63842e-65
gene	NDUFA2	608	1575	1181	49.01	45.99	114.01	100.41	47.5	107.21	1.1744	4.81284e-10
gene	TGFB3	594	1310	1140	49.93	44.93	94.83	96.92	47.43	95.875	1.0154	3.20853e-06
gene	ARMC9	640	256	255	46.28	48.41	18.53	21.68	47.345	20.105	-1.2357	7.66487e-38
gene	C2orf88	635	176	136	46.63	48.03	12.74	11.56	47.33	12.15	-1.9618	9.19378e-64
gene	PRAP1	635	2634	2301	46.56	48.03	190.66	195.63	47.295	193.145	2.0299	4.54604e-73
gene	STK11	586	258	251	50.14	44.32	18.68	21.34	47.23	20.01	-1.239	3.27851e-36
gene	CFD	670	7115	6505	43.33	50.67	515.02	553.06	47	534.04	3.5062	0
gene	FAM65A	667	1494	1341	43.26	50.45	108.14	114.01	46.855	111.075	1.2453	3.47026e-12
gene	FAM96B	623	1364	1065	46.42	47.12	98.73	90.55	46.77	94.64	1.0169	2.00534e-06
gene	HSF3	613	254	262	47.05	46.36	18.39	22.28	46.705	20.335	-1.1996	2.63614e-35
gene	MICU1	598	1322	1189	48.17	45.23	95.69	101.09	46.7	98.39	1.0751	1.01746e-07
gene	FAM78A	618	67	46	46.56	46.74	4.85	3.91	46.65	4.38	-3.4129	2.68326e-96
gene	GNG11	605	2523	2228	47.33	45.76	182.63	189.43	46.545	186.03	1.9988	4.75695e-67
gene	NCAM1	640	1344	1141	44.67	48.41	97.29	97.01	46.54	97.15	1.0617	1.26638e-07
gene	MED20	630	1346	1231	44.74	47.65	97.43	104.66	46.195	101.045	1.1292	3.86492e-09
gene	CSTB	611	1912	1628	45.93	46.21	138.4	138.41	46.07	138.405	1.587	9.03234e-32
gene	FDFT1	635	2080	1789	44.04	48.03	150.56	152.1	46.035	151.33	1.7169	6.13083e-40
gene	INO80	634	283	244	43.83	47.95	20.49	20.75	45.89	20.62	-1.1541	9.68939e-36
gene	FAM65C	604	160	137	46	45.68	11.58	11.65	45.84	11.615	-1.9806	2.89072e-63
gene	AZIN1	596	1346	1052	46.28	45.08	97.43	89.44	45.68	93.435	1.0324	1.23232e-06
gene	CCDC12	564	1232	1106	48.52	42.66	89.18	94.03	45.59	91.605	1.0067	1.26605e-05
gene	PCK1	636	3307	2925	42.7	48.1	239.38	248.69	45.4	244.035	2.4263	1.76896e-117
gene	GLA	605	265	230	44.88	45.76	19.18	19.55	45.32	19.365	-1.2267	1.63049e-38
gene	TMEM86A	590	93	71	45.72	44.62	6.73	6.04	45.17	6.385	-2.8226	3.85866e-84
gene	SIRT6	573	1274	1197	46.98	43.34	92.22	101.77	45.16	96.995	1.1029	8.96018e-08
gene	MRPS14	595	1343	1208	45.3	45	97.21	102.7	45.15	99.955	1.1466	9.55788e-10
gene	BG8	618	59	32	43.54	46.74	4.27	2.72	45.14	3.495	-3.691	3.0583e-92
gene	RSG1	603	1343	1080	44.53	45.61	97.21	91.82	45.07	94.515	1.0684	1.14232e-07
gene	NDUFAB1	552	1518	1165	48.31	41.75	109.88	99.05	45.03	104.465	1.2141	2.86897e-10
gene	LOC100857892	601	2530	2251	44.39	45.46	183.14	191.38	44.925	187.26	2.0595	4.94524e-72
gene	TSPO	583	1252	1053	45.58	44.09	90.63	89.53	44.835	90.08	1.0066	3.68661e-06
gene	SERPING1	610	1883	1717	43.33	46.14	136.3	145.98	44.735	141.14	1.6577	2.18102e-33
gene	HMGCL	572	1493	1231	45.79	43.26	108.07	104.66	44.525	106.365	1.2563	2.18765e-13
gene	PRIM1	576	1523	1416	45.37	43.57	110.24	120.39	44.47	115.315	1.3747	3.29156e-17
gene	HMGA1	603	1242	1143	43.33	45.61	89.9	97.18	44.47	93.54	1.0728	2.20197e-07
gene	TMEM159	597	1553	1333	43.69	45.15	112.42	113.33	44.42	112.875	1.3454	2.10465e-17
gene	RNPEP	598	1630	1395	43.47	45.23	117.99	118.6	44.35	118.295	1.4154	1.091e-20
gene	HPX	599	2471	2205	43.26	45.3	178.87	187.47	44.28	183.17	2.0485	3.25918e-69
gene	HSCB	557	1424	1176	46.35	42.13	103.08	99.98	44.24	101.53	1.1985	6.61205e-11
gene	SLC16A6	553	173	146	46.49	41.83	12.52	12.41	44.16	12.465	-1.8249	6.26632e-54
gene	SRA1	569	1514	1197	45.16	43.04	109.59	101.77	44.1	105.68	1.2609	3.62489e-13
gene	APLNR	591	2039	1808	43.47	44.7	147.59	153.72	44.085	150.655	1.7729	2.91564e-43
gene	FAHD2A	626	1405	1119	40.81	47.35	101.7	95.14	44.08	98.42	1.1588	3.31211e-09
gene	LOC107050595	586	1992	1829	43.69	44.32	144.19	155.5	44.005	149.845	1.7677	6.75272e-41
gene	CSRP2	564	2935	2591	45.3	42.66	212.45	220.29	43.98	216.37	2.2986	9.19958e-100
gene	MED28	613	1344	1142	41.44	46.36	97.29	97.09	43.9	97.19	1.1466	2.2053e-09
gene	MRPL41	573	1125	1122	44.46	43.34	81.43	95.39	43.9	88.41	1.01	2.70951e-05
gene	VSIG10	564	1303	1108	45.02	42.66	94.32	94.2	43.84	94.26	1.1044	2.09642e-08
gene	FAM136A	601	1739	1543	42.21	45.46	125.88	131.19	43.835	128.535	1.552	5.27723e-27
gene	PLPP2	618	1452	1292	40.67	46.74	105.1	109.85	43.705	107.475	1.2981	9.64937e-14
gene	AADAC	604	1428	1292	41.72	45.68	103.37	109.85	43.7	106.61	1.2866	8.94257e-14
gene	RC3H1	612	293	236	40.81	46.29	21.21	20.06	43.55	20.635	-1.0776	7.78736e-31
gene	LHFPL1	571	1498	1404	43.83	43.19	108.43	119.37	43.51	113.9	1.3883	1.80365e-17
gene	CDO1	603	1664	1301	41.23	45.61	120.45	110.61	43.42	115.53	1.4118	1.43658e-18
gene	CD74	601	4017	3441	41.37	45.46	290.77	292.56	43.415	291.665	2.748	1.86384e-181
gene	TIMM13	545	1757	1613	45.58	41.22	127.18	137.14	43.4	132.16	1.6065	1.34415e-27
gene	STAR	577	1886	1706	43.05	43.64	136.52	145.05	43.345	140.785	1.6996	3.07819e-36
gene	ARF3	566	1544	1441	43.76	42.81	111.76	122.51	43.285	117.135	1.4362	1.34676e-19
gene	ZMAT5	606	1248	1050	40.25	45.83	90.34	89.27	43.04	89.805	1.0611	6.70806e-07
gene	DKK3	561	1456	1132	43.33	42.43	105.39	96.24	42.88	100.815	1.2333	7.14973e-12
gene	PYCRL	554	1300	1308	43.83	41.9	94.1	111.21	42.865	102.655	1.2599	7.1446e-11
gene	LOC101751084	549	14	16	44.18	41.52	1.01	1.36	42.85	1.185	-5.1763	6.36541e-82
gene	SARDH	594	1215	1119	40.53	44.93	87.95	95.14	42.73	91.545	1.0992	1.31394e-07
gene	FAM207A	548	1350	1221	43.97	41.45	97.72	103.81	42.71	100.765	1.2383	6.4949e-12
gene	GSR	556	1598	1436	43.33	42.05	115.67	122.09	42.69	118.88	1.4775	2.47477e-22
gene	RPS27L	573	1980	1726	42	43.34	143.32	146.75	42.67	145.035	1.7651	4.95259e-42
gene	SMIM19	575	1533	1224	41.72	43.49	110.97	104.07	42.605	107.52	1.3355	5.31033e-16
gene	BACH1	567	206	170	42.28	42.88	14.91	14.45	42.58	14.68	-1.5363	9.79325e-46
gene	OLFML3	551	1391	1173	43.4	41.67	100.69	99.73	42.535	100.21	1.2363	2.31509e-12
gene	SREBF1	548	255	233	43.54	41.45	18.46	19.81	42.495	19.135	-1.1511	2.80139e-33
gene	CMTM7	560	143	141	42.63	42.35	10.35	11.99	42.49	11.17	-1.9275	9.35813e-56
gene	PISD	535	243	225	44.46	40.46	17.59	19.13	42.46	18.36	-1.2095	6.43466e-34
gene	TGFB1	570	1421	1010	41.58	43.11	102.86	85.87	42.345	94.365	1.1561	2.88486e-08
gene	SLC31A1	532	2235	1783	44.18	40.24	161.78	151.59	42.21	156.685	1.8922	1.6655e-48
gene	PMM1	562	1665	1388	41.86	42.51	120.52	118.01	42.185	119.265	1.4994	2.88915e-24
gene	IFI30	551	2318	2029	42.63	41.67	167.79	172.51	42.15	170.15	2.0132	5.88926e-64
gene	ASAP3	559	1204	1043	41.86	42.28	87.15	88.68	42.07	87.915	1.0633	3.20721e-07
gene	LUM	542	1485	1176	42.28	40.99	107.49	99.98	41.635	103.735	1.317	8.77176e-15
gene	KLF3	553	250	240	41.02	41.83	18.1	20.4	41.425	19.25	-1.1056	6.41742e-31
gene	DUSP23	589	1788	1528	38.22	44.55	129.43	129.91	41.385	129.67	1.6477	1.38419e-29
gene	MRPS12	521	1313	1099	43.26	39.41	95.04	93.44	41.335	94.24	1.189	4.01674e-10
gene	DCAF5	553	215	206	40.81	41.83	15.56	17.51	41.32	16.535	-1.3213	4.55782e-37
gene	TINAGL1	550	1356	1119	41.02	41.6	98.16	95.14	41.31	96.65	1.2263	7.27611e-12
gene	WDR61	520	1149	975	43.19	39.33	83.17	82.9	41.26	83.035	1.009	1.25693e-05
gene	CACUL1	581	135	106	38.43	43.94	9.77	9.01	41.185	9.39	-2.1329	2.47926e-58
gene	TCP11X2	588	249	202	37.72	44.47	18.02	17.17	41.095	17.595	-1.2238	2.91315e-32
gene	LOC420374	573	1173	1066	38.78	43.34	84.91	90.63	41.06	87.77	1.096	2.26027e-07
gene	CYBA	580	1855	1655	38.22	43.87	134.28	140.71	41.045	137.495	1.7441	2.30522e-35
gene	RAC3	541	1891	1509	41.02	40.92	136.88	128.3	40.97	132.59	1.6943	9.49302e-35
gene	PPIL1	548	1436	1213	40.46	41.45	103.95	103.13	40.955	103.54	1.3381	5.1329e-16
gene	LOXL1	566	1174	1024	38.92	42.81	84.98	87.06	40.865	86.02	1.0738	4.24949e-07
gene	C19orf70	552	1405	1276	39.83	41.75	101.7	108.49	40.79	105.095	1.3654	2.50205e-16
gene	JAZF1	555	155	158	39.48	41.98	11.22	13.43	40.73	12.325	-1.7245	1.19984e-46
gene	CELF1	560	237	262	38.99	42.35	17.16	22.28	40.67	19.72	-1.0443	4.71298e-25
gene	TIMMDC1	546	1098	977	39.97	41.3	79.48	83.07	40.635	81.275	1.0001	1.47893e-05
gene	TGFB1I1	549	1352	1105	39.69	41.52	97.87	93.95	40.605	95.91	1.24	4.60773e-12
gene	YPEL2	544	259	217	39.62	41.14	18.75	18.45	40.38	18.6	-1.1183	1.51902e-31
gene	IER3IP1	528	1605	1354	40.67	39.93	116.18	115.12	40.3	115.65	1.5209	2.14843e-24
gene	RAPGEF3	537	2016	1802	39.9	40.62	145.93	153.21	40.26	149.57	1.8934	1.85611e-49
gene	FBXO32	536	208	171	39.97	40.54	15.06	14.54	40.255	14.8	-1.4436	9.84471e-41
gene	PDRG1	520	1547	1252	41.16	39.33	111.98	106.45	40.245	109.215	1.4403	9.97382e-20
gene	CCDC117	538	200	141	39.62	40.69	14.48	11.99	40.155	13.235	-1.6012	7.81119e-43
gene	SIRT5	528	1462	1358	40.25	39.93	105.83	115.46	40.09	110.645	1.4646	6.48716e-20
gene	TAF5L	526	270	233	40.32	39.78	19.54	19.81	40.05	19.675	-1.0254	8.94282e-29
gene	LOC121108869	521	1534	1424	40.39	39.41	111.04	121.07	39.9	116.055	1.5403	2.0852e-23
gene	PREB	530	1555	1168	39.55	40.09	112.56	99.3	39.82	105.93	1.4115	4.64842e-17
gene	PSMG3	515	1583	1369	40.39	38.95	114.59	116.39	39.67	115.49	1.5416	6.89666e-25
gene	SIRT7	488	276	221	42.28	36.91	19.98	18.79	39.595	19.385	-1.0304	1.58327e-26
gene	B4GALT5	539	267	223	38.36	40.77	19.33	18.96	39.565	19.145	-1.0473	8.04053e-29
gene	FAM214B	544	188	146	37.94	41.14	13.61	12.41	39.54	13.01	-1.6037	2.20873e-43
gene	SSH2	588	193	170	34.5	44.47	13.97	14.45	39.485	14.21	-1.4744	2.63186e-34
gene	ITGB3	531	213	175	38.71	40.16	15.42	14.88	39.435	15.15	-1.3802	4.45672e-38
gene	ITGA2B	553	193	152	37.02	41.83	13.97	12.92	39.425	13.445	-1.552	5.32882e-41
gene	PAN3	568	203	179	35.83	42.96	14.69	15.22	39.395	14.955	-1.3974	3.71708e-35
gene	J6367_mgt08	478	2275	2026	42.49	36.15	164.68	172.25	39.32	168.465	2.0991	6.7965e-59
gene	KATNB1	515	173	138	39.55	38.95	12.52	11.73	39.25	12.125	-1.6947	1.56228e-46
gene	ARSG	527	191	177	38.5	39.86	13.83	15.05	39.18	14.44	-1.44	4.33764e-39
gene	FAM83H	497	126	102	40.74	37.59	9.12	8.67	39.165	8.895	-2.1385	2.68682e-57
gene	PSMG4	530	1398	1012	38.08	40.09	101.2	86.04	39.085	93.62	1.2602	8.7303e-11
gene	IVD	506	1275	995	39.9	38.27	92.29	84.6	39.085	88.445	1.1782	2.12859e-09
gene	IAH1	513	1283	1065	39.2	38.8	92.87	90.55	39	91.71	1.2336	1.5004e-11
gene	VEGFRKDRL	544	1579	1355	36.67	41.14	114.3	115.2	38.905	114.75	1.5605	1.43808e-24
gene	DDIT4	452	1670	1251	43.12	34.19	120.88	106.36	38.655	113.62	1.5555	5.00934e-18
gene	ELOF1	471	1165	978	41.65	35.62	84.33	83.15	38.635	83.74	1.116	3.40998e-07
gene	DACT1	527	1118	983	37.3	39.86	80.93	83.58	38.58	82.255	1.0923	2.57318e-07
gene	ABCC5	515	153	122	38.08	38.95	11.08	10.37	38.515	10.725	-1.8444	7.46806e-50
gene	P2RY1	547	202	151	35.62	41.37	14.62	12.84	38.495	13.73	-1.4873	5.06525e-37
gene	COMMD1	478	1179	955	40.67	36.15	85.34	81.19	38.41	83.265	1.1162	1.93147e-07
gene	DUSP14	508	1242	1057	38.36	38.42	89.9	89.87	38.39	89.885	1.2273	3.10443e-11
gene	APEH	498	1315	1227	39.06	37.67	95.19	104.32	38.365	99.755	1.3786	1.78343e-15
gene	IL6R	508	1117	939	38.29	38.42	80.85	79.83	38.355	80.34	1.0667	7.63922e-07
gene	ARPC1B	503	2135	1792	38.57	38.04	154.54	152.36	38.305	153.45	2.0022	8.95248e-59
gene	GLUL	490	1340	1234	39.55	37.06	97	104.92	38.305	100.96	1.3982	3.23873e-16
gene	MRPS11	470	1174	990	40.81	35.55	84.98	84.17	38.18	84.575	1.1474	4.81848e-08
gene	FHL2	505	2015	1644	38.15	38.2	145.86	139.77	38.175	142.815	1.9034	4.09264e-49
gene	FMO3	504	6824	5890	38.22	38.12	493.96	500.77	38.17	497.365	3.7038	0
gene	PGPEP1	492	1100	922	38.71	37.21	79.62	78.39	37.96	79.005	1.0575	1.65601e-06
gene	RABEPK	464	1323	1170	40.81	35.09	95.77	99.47	37.95	97.62	1.3631	5.14303e-14
gene	SPSB1	516	169	133	36.81	39.03	12.23	11.31	37.92	11.77	-1.6878	1.595e-44
gene	SNRNP25	531	1462	1153	35.55	40.16	105.83	98.03	37.855	101.93	1.429	3.10891e-17
gene	ERG28	498	1136	953	38.01	37.67	82.23	81.02	37.84	81.625	1.1091	9.06147e-08
gene	GPCPD1	507	215	227	37.3	38.35	15.56	19.3	37.825	17.43	-1.1178	5.03897e-27
gene	BHMT2	493	1900	1712	38.22	37.29	137.53	145.56	37.755	141.545	1.9065	3.65604e-47
gene	ALDH1A3	480	1239	1134	39.13	36.3	89.69	96.41	37.715	93.05	1.3029	1.30182e-12
gene	GTF2H4	520	1073	955	35.62	39.33	77.67	81.19	37.475	79.43	1.0838	8.36164e-07
gene	QDPR	467	1324	1120	39.27	35.32	95.84	95.22	37.295	95.53	1.357	1.35e-14
gene	ISLR	509	1205	1033	35.97	38.5	87.22	87.83	37.235	87.525	1.233	5.47177e-11
gene	LOC112533016	488	1150	912	37.51	36.91	83.24	77.54	37.21	80.39	1.1113	1.50687e-07
gene	LOC107051795	466	1481	1210	39.13	35.25	107.2	102.88	37.19	105.04	1.498	3.00535e-20
gene	NAPRT	491	1258	1065	37.23	37.14	91.06	90.55	37.185	90.805	1.2881	6.10234e-13
gene	AMMECR1L	497	192	191	36.74	37.59	13.9	16.24	37.165	15.07	-1.3023	1.2344e-32
gene	ACE	516	1136	995	35.27	39.03	82.23	84.6	37.15	83.415	1.1669	8.13538e-09
gene	CD164L2	485	1502	1375	37.58	36.68	108.72	116.9	37.13	112.81	1.6032	1.04529e-25
gene	SLC35F6	506	1081	981	35.97	38.27	78.25	83.41	37.12	80.83	1.1227	1.10268e-07
gene	RNF44	465	190	160	38.99	35.17	13.75	13.6	37.08	13.675	-1.4391	2.89518e-36
gene	ST6GALNAC6	470	1264	1049	38.5	35.55	91.5	89.19	37.025	90.345	1.2869	2.22478e-12
gene	IL17RC	457	1786	1443	39.41	34.56	129.28	122.68	36.985	125.98	1.7682	9.82374e-34
gene	COA6	492	995	931	36.74	37.21	72.02	79.15	36.975	75.585	1.0315	1.38641e-05
gene	SLC25A16	502	162	132	35.97	37.97	11.73	11.22	36.97	11.475	-1.6879	8.6051e-44
gene	GNG2	502	1440	1358	35.83	37.97	104.24	115.46	36.9	109.85	1.5738	5.12251e-23
gene	COMMD3	489	1411	1180	36.81	36.98	102.14	100.32	36.895	101.23	1.4561	1.41268e-19
gene	ISLR2	487	1782	1576	36.95	36.83	128.99	133.99	36.89	131.49	1.8337	1.22094e-41
gene	SPTBN1	510	2189	1914	35.13	38.57	158.45	162.73	36.85	160.59	2.1236	3.02537e-66
gene	LOC121106447	521	207	192	34.01	39.41	14.98	16.32	36.71	15.65	-1.23	1.28725e-29
gene	GLIS2	493	1098	910	36.11	37.29	79.48	77.37	36.7	78.425	1.0955	2.94567e-07
gene	B3GAT3	522	1310	1161	33.87	39.48	94.83	98.71	36.675	96.77	1.3998	2.19645e-15
gene	TBCEL	487	221	153	36.32	36.83	16	13.01	36.575	14.505	-1.3343	3.77474e-32
gene	ARL8A	474	1124	980	37.23	35.85	81.36	83.32	36.54	82.34	1.1721	4.92158e-09
gene	SDHAF4	470	1071	1020	37.51	35.55	77.53	86.72	36.53	82.125	1.1687	3.15163e-08
gene	KDM6A	509	178	163	34.36	38.5	12.88	13.86	36.43	13.37	-1.4461	1.00221e-35
gene	RGS3	512	1524	1228	34.01	38.72	110.32	104.41	36.365	107.365	1.5619	1.08144e-22
gene	HES1	506	1034	915	34.43	38.27	74.85	77.79	36.35	76.32	1.0701	2.32081e-06
gene	TSC22D4	475	1293	1077	36.74	35.93	93.59	91.57	36.335	92.58	1.3493	8.09068e-15
gene	TNNC1	453	1312	1112	38.29	34.26	94.97	94.54	36.275	94.755	1.3852	3.06461e-15
gene	DPM2	497	1148	1030	34.71	37.59	83.1	87.57	36.15	85.335	1.2391	1.29243e-10
gene	LRP3	487	135	103	35.41	36.83	9.77	8.76	36.12	9.265	-1.9629	1.97913e-49
gene	KATNA1	464	105	96	37.09	35.09	7.6	8.16	36.09	7.88	-2.1953	6.81193e-55
gene	NOP16	447	997	899	38.15	33.81	72.17	76.43	35.98	74.3	1.0462	1.40871e-05
gene	PLEKHA8	509	151	134	33.31	38.5	10.93	11.39	35.905	11.16	-1.6858	1.18167e-40
gene	TUBB2A	501	1242	1011	33.73	37.89	89.9	85.96	35.81	87.93	1.296	3.53559e-12
gene	CCDC102A	442	1056	920	38.15	33.43	76.44	78.22	35.79	77.33	1.1115	6.77453e-07
gene	NFKBIE	472	205	176	35.83	35.7	14.84	14.96	35.765	14.9	-1.2632	6.0843e-32
gene	LOC112529965	468	1145	905	36.11	35.4	82.88	76.94	35.755	79.91	1.1602	1.7341e-08
gene	ZBTB5	505	234	204	33.24	38.2	16.94	17.34	35.72	17.14	-1.0594	2.08187e-25
gene	ADHFE1	452	1262	1021	37.23	34.19	91.35	86.81	35.71	89.08	1.3188	6.69266e-13
gene	TRAF3IP3	463	45	33	36.18	35.02	3.26	2.81	35.6	3.035	-3.5521	7.72623e-76
gene	CCDC134	472	1733	1515	35.41	35.7	125.44	128.81	35.555	127.125	1.8381	4.7421e-41
gene	C4H4ORF46	447	1041	851	37.23	33.81	75.35	72.35	35.52	73.85	1.056	6.19713e-06
gene	AvBD9	475	1962	1596	34.99	35.93	142.02	135.69	35.46	138.855	1.9693	2.0332e-51
gene	ME3	417	1139	847	39.34	31.54	82.45	72.01	35.44	77.23	1.1238	5.17394e-06
gene	AGTRAP	467	1478	1277	35.55	35.32	106.99	108.57	35.435	107.78	1.6048	4.05448e-26
gene	PTGES3L	466	1144	997	35.62	35.25	82.81	84.77	35.435	83.79	1.2416	7.26187e-11
gene	NT5C3B	486	963	861	34.08	36.76	69.71	73.2	35.42	71.455	1.0125	3.36938e-05
gene	ZSWIM8	477	213	170	34.64	36.08	15.42	14.45	35.36	14.935	-1.2434	7.91829e-31
gene	EVA1B	492	1030	843	33.31	37.21	74.56	71.67	35.26	73.115	1.0521	6.74968e-06
gene	CDC26	437	1333	994	37.37	33.05	96.49	84.51	35.21	90.5	1.3619	9.88476e-13
gene	SWI5	464	1198	1027	35.27	35.09	86.72	87.32	35.18	87.02	1.3066	5.9397e-13
gene	LOC770617	460	1596	1345	35.55	34.79	115.53	114.35	35.17	114.94	1.7085	4.92664e-32
gene	CAMK2G	498	211	150	32.54	37.67	15.27	12.75	35.105	14.01	-1.3252	1.11743e-29
gene	KIAA2013	482	171	139	33.73	36.46	12.38	11.82	35.095	12.1	-1.5363	1.23054e-37
gene	HID1	458	1125	968	35.55	34.64	81.43	82.3	35.095	81.865	1.222	3.31626e-10
gene	PDE6D	467	1287	1050	34.85	35.32	93.16	89.27	35.085	91.215	1.3784	1.83353e-15
gene	TIMM10	472	1507	1417	34.43	35.7	109.09	120.47	35.065	114.78	1.7108	2.13362e-29
gene	FAM188A	477	191	139	34.01	36.08	13.83	11.82	35.045	12.825	-1.4502	1.55503e-34
gene	TIE1	490	1106	977	33.03	37.06	80.06	83.07	35.045	81.565	1.2187	1.1578e-09
gene	ACKR1	451	34	47	35.97	34.11	2.46	4	35.04	3.23	-3.4394	3.63417e-70
gene	MICALL2	471	1101	992	34.43	35.62	79.7	84.34	35.025	82.02	1.2276	3.74976e-10
gene	BBLN	464	1118	968	34.92	35.09	80.93	82.3	35.005	81.615	1.2213	3.32573e-10
gene	PRKCDBP	456	1194	1021	35.48	34.49	86.43	86.81	34.985	86.62	1.308	7.13064e-13
gene	PNKD	467	1031	941	34.64	35.32	74.63	80	34.98	77.315	1.1442	6.91063e-08
gene	TMEM174	473	1482	1263	34.15	35.77	107.28	107.38	34.96	107.33	1.6183	1.5029e-26
gene	CDK2AP1	447	1220	989	35.97	33.81	88.31	84.09	34.89	86.2	1.3049	1.96302e-12
gene	HIST1H101	445	1178	931	36.11	33.66	85.27	79.15	34.885	82.21	1.2367	3.86194e-10
gene	GMPPB	460	1392	1093	34.92	34.79	100.76	92.93	34.855	96.845	1.4743	9.28727e-19
gene	SDF2	422	1095	820	37.79	31.92	79.26	69.72	34.855	74.49	1.0957	7.25236e-06
gene	C2CD2	464	221	190	34.57	35.09	16	16.15	34.83	16.075	-1.1155	1.43901e-27
gene	TRAPPC4	453	1163	1004	35.34	34.26	84.18	85.36	34.8	84.77	1.2845	5.24729e-12
gene	RALGAPA2	486	127	127	32.82	36.76	9.19	10.8	34.79	9.995	-1.7994	6.74836e-42
gene	ABCC3	473	178	161	33.8	35.77	12.88	13.69	34.785	13.285	-1.3887	7.96388e-34
gene	TMEM138	477	1104	973	33.17	36.08	79.91	82.73	34.625	81.32	1.2318	3.76161e-10
gene	HOXB9	489	960	820	32.19	36.98	69.49	69.72	34.585	69.605	1.009	6.11292e-05
gene	DENND1A	472	228	201	33.45	35.7	16.5	17.09	34.575	16.795	-1.0417	2.68715e-25
gene	LGR6	470	26	13	33.59	35.55	1.88	1.11	34.57	1.495	-4.5313	9.22025e-73
gene	PGM1	431	1231	1040	36.53	32.6	89.11	88.42	34.565	88.765	1.3607	8.99761e-14
gene	KCTD12B	469	1247	1131	33.52	35.47	90.27	96.16	34.495	93.215	1.4342	8.13818e-17
gene	TBL2	442	1094	897	35.48	33.43	79.19	76.26	34.455	77.725	1.1737	1.32602e-08
gene	SSBP1	454	1220	1078	34.5	34.34	88.31	91.65	34.42	89.98	1.3864	2.20005e-15
gene	DYNLL1	473	1024	1029	32.96	35.77	74.12	87.49	34.365	80.805	1.2335	8.97329e-09
gene	LOC107055157	428	1269	879	36.32	32.37	91.86	74.73	34.345	83.295	1.2781	3.4049e-09
gene	LDB2	444	1057	821	35.06	33.58	76.51	69.8	34.32	73.155	1.0919	1.5566e-06
gene	GPD1L2	488	1630	1358	31.62	36.91	117.99	115.46	34.265	116.725	1.7683	2.92356e-32
gene	EAF2	430	145	104	35.9	32.52	10.5	8.84	34.21	9.67	-1.8228	1.10778e-41
gene	MVD	481	1135	1004	31.97	36.38	82.16	85.36	34.175	83.76	1.2933	1.82788e-11
gene	ADD3	436	1357	1167	35.27	32.98	98.23	99.22	34.125	98.725	1.5326	3.87973e-21
gene	SLC25A14	452	930	821	34.01	34.19	67.32	69.8	34.1	68.56	1.0076	4.52996e-05
gene	THOC3	445	944	805	34.29	33.66	68.33	68.44	33.975	68.385	1.0092	4.06072e-05
gene	RFFL	464	177	133	32.82	35.09	12.81	11.31	33.955	12.06	-1.4934	5.72351e-35
gene	CACHD1	469	211	177	32.33	35.47	15.27	15.05	33.9	15.16	-1.161	2.16404e-27
gene	RAMP2	432	1765	1587	34.92	32.67	127.76	134.93	33.795	131.345	1.9585	4.73812e-46
gene	ANKH	451	213	152	33.24	34.11	15.42	12.92	33.675	14.17	-1.2488	2.01054e-28
gene	CENPX	450	1282	1077	33.31	34.04	92.8	91.57	33.675	92.185	1.4529	5.58204e-18
gene	RBL2	449	113	72	33.03	33.96	8.18	6.12	33.495	7.15	-2.2279	2.85796e-49
gene	HERC1	459	187	159	32.26	34.72	13.54	13.52	33.49	13.53	-1.3076	8.961e-31
gene	SPR	404	1092	999	36.39	30.56	79.05	84.94	33.475	81.995	1.2925	3.56165e-10
gene	CSRP1	439	1984	1650	33.66	33.2	143.61	140.28	33.43	141.945	2.0861	1.29907e-59
gene	JAGN1	443	1339	1240	33.31	33.51	96.92	105.43	33.41	101.175	1.5985	3.70301e-23
gene	ZRANB1	439	213	201	33.52	33.2	15.42	17.09	33.36	16.255	-1.0372	3.58301e-24
gene	BDH1B	432	1341	1058	33.87	32.67	97.07	89.95	33.27	93.51	1.4909	1.15685e-18
gene	ESPN	466	35	39	31.27	35.25	2.53	3.32	33.26	2.925	-3.5073	5.62387e-69
gene	CORO7	450	1191	995	32.47	34.04	86.21	84.6	33.255	85.405	1.3607	3.51923e-14
gene	SMIM20	412	1169	949	35.34	31.16	84.62	80.68	33.25	82.65	1.3137	1.2421e-11
gene	PHYH	427	1225	985	34.01	32.3	88.67	83.75	33.155	86.21	1.3786	2.08762e-14
gene	PLET1	436	1355	1149	33.31	32.98	98.08	97.69	33.145	97.885	1.5623	1.31695e-22
gene	RSPRY1	457	79	67	31.69	34.56	5.72	5.7	33.125	5.71	-2.5364	1.57437e-57
gene	LOC107049991	443	1857	1576	32.68	33.51	134.42	133.99	33.095	134.205	2.0198	2.88748e-53
gene	PTN	432	1046	857	33.52	32.67	75.72	72.86	33.095	74.29	1.1666	2.7855e-08
gene	ID4	396	1120	865	36.11	29.95	81.07	73.54	33.03	77.305	1.2268	2.56428e-08
gene	NUDT3	436	230	180	32.96	32.98	16.65	15.3	32.97	15.975	-1.0453	2.57794e-24
gene	TRIM35	438	1342	1204	32.61	33.13	97.14	102.36	32.87	99.75	1.6015	8.65672e-24
gene	ABCB8	422	1269	1001	33.66	31.92	91.86	85.11	32.79	88.485	1.4322	5.35046e-16
gene	GGCT	435	933	859	32.68	32.9	67.54	73.03	32.79	70.285	1.1	1.62841e-06
gene	CHEK1	430	976	926	32.89	32.52	70.65	78.73	32.705	74.69	1.1914	2.84274e-08
gene	FBXO18	430	82	84	32.82	32.52	5.94	7.14	32.67	6.54	-2.3206	4.77878e-52
gene	PGM5	436	1109	990	32.12	32.98	80.28	84.17	32.55	82.225	1.3369	6.49458e-13
gene	TARBP2	420	1061	849	33.17	31.77	76.8	72.18	32.47	74.49	1.1979	8.39932e-09
gene	SLC5A1	416	175	138	33.38	31.46	12.67	11.73	32.42	12.2	-1.41	5.95804e-32
gene	ARHGEF2	424	1126	905	32.75	32.07	81.51	76.94	32.41	79.225	1.2895	2.07353e-11
gene	CYP19A1	426	1529	1162	32.4	32.22	110.68	98.79	32.31	104.735	1.6967	5.42862e-27
gene	CENPS	438	977	845	31.48	33.13	70.72	71.84	32.305	71.28	1.1417	1.47596e-07
gene	PTRH2	411	956	953	33.45	31.09	69.2	81.02	32.27	75.11	1.2188	4.04302e-08
gene	UFC1	414	1415	1113	33.17	31.31	102.43	94.63	32.24	98.53	1.6117	2.9366e-23
gene	MGMT	435	1030	917	31.55	32.9	74.56	77.96	32.225	76.26	1.2427	5.53452e-10
gene	NIPSNAP3A	415	1206	1157	33.03	31.39	87.3	98.37	32.21	92.835	1.5272	3.62346e-18
gene	HDAC7	424	868	775	32.12	32.07	62.83	65.89	32.095	64.36	1.0038	9.04809e-05
gene	FOLR3	428	1153	1084	31.76	32.37	83.46	92.16	32.065	87.81	1.4534	4.80888e-16
gene	MICAL3	409	152	110	33.03	30.93	11	9.35	31.98	10.175	-1.6521	4.19859e-36
gene	PITHD1	433	1014	758	31.06	32.75	73.4	64.45	31.905	68.925	1.1112	2.08878e-06
gene	GIT1	437	1051	796	30.5	33.05	76.08	67.68	31.775	71.88	1.1777	8.43271e-08
gene	TSPAN32	413	25	40	32.19	31.24	1.81	3.4	31.715	2.605	-3.6058	3.41456e-64
gene	ZMYM3	424	228	166	31.27	32.07	16.5	14.11	31.67	15.305	-1.0491	7.72563e-23
gene	TMEM208	394	1212	1066	33.52	29.8	87.73	90.63	31.66	89.18	1.4941	2.34678e-17
gene	C2orf40	429	1434	1225	30.85	32.45	103.8	104.15	31.65	103.975	1.716	1.44006e-29
gene	MAP2K2	429	973	783	30.64	32.45	70.43	66.57	31.545	68.5	1.1187	7.31573e-07
gene	UBE3B	439	208	183	29.8	33.2	15.06	15.56	31.5	15.31	-1.0409	7.51269e-23
gene	MAFG	429	117	105	30.43	32.45	8.47	8.93	31.44	8.7	-1.8535	3.17715e-41
gene	NUDT1	372	1018	915	34.71	28.14	73.69	77.79	31.425	75.74	1.2691	6.91796e-09
gene	HAND2	430	2258	1875	30.29	32.52	163.45	159.41	31.405	161.43	2.3618	3.35693e-84
gene	PCGF6	440	223	165	29.52	33.28	16.14	14.03	31.4	15.085	-1.0576	2.63151e-22
gene	NDRG4	430	1981	1783	30.22	32.52	143.4	151.59	31.37	147.495	2.2332	2.9167e-67
gene	SAP30L	411	213	185	31.48	31.09	15.42	15.73	31.285	15.575	-1.0062	1.34918e-22
gene	PRXL2A	395	1089	909	32.61	29.88	78.83	77.28	31.245	78.055	1.3209	9.00117e-12
gene	RAI2	406	1058	867	31.62	30.71	76.58	73.71	31.165	75.145	1.2698	1.50811e-10
gene	NR3C1	420	220	166	30.43	31.77	15.92	14.11	31.1	15.015	-1.0505	7.96249e-23
gene	ASXL2	394	215	180	32.12	29.8	15.56	15.3	30.96	15.43	-1.0047	5.87739e-22
gene	SH2D3C	452	904	729	27.49	34.19	65.44	61.98	30.84	63.71	1.0467	8.30236e-05
gene	ACSS2	405	939	797	30.99	30.63	67.97	67.76	30.81	67.865	1.1393	2.86812e-07
gene	RARA	413	990	862	30.36	31.24	71.66	73.29	30.8	72.475	1.2346	1.55023e-09
gene	UNG	405	1154	963	30.92	30.63	83.53	81.87	30.775	82.7	1.4261	1.34437e-15
gene	LAPTM5	389	981	851	32.05	29.42	71.01	72.35	30.735	71.68	1.2217	6.75423e-09
gene	SAYSD1	365	1075	762	33.8	27.61	77.81	64.79	30.705	71.3	1.2154	5.66369e-07
gene	FRYL	420	123	115	29.52	31.77	8.9	9.78	30.645	9.34	-1.7142	6.72825e-37
gene	COL14A1	407	1507	1326	30.5	30.78	109.09	112.74	30.64	110.915	1.856	4.88724e-37
gene	RNF103	419	160	169	29.52	31.69	11.58	14.37	30.605	12.975	-1.238	4.77953e-25
gene	TESC	402	947	778	30.78	30.4	68.55	66.15	30.59	67.35	1.1386	3.42077e-07
gene	MATR3	400	1134	900	30.85	30.25	82.09	76.52	30.55	79.305	1.3762	1.94306e-13
gene	MRPL27	389	1058	803	31.62	29.42	76.58	68.27	30.52	72.425	1.2467	4.25924e-09
gene	COX19	410	848	721	30.01	31.01	61.38	61.3	30.51	61.34	1.0075	9.91426e-05
gene	LOC121108863	377	1162	949	32.47	28.51	84.11	80.68	30.49	82.395	1.4342	1.35535e-14
gene	TRAPPC2L	395	1230	911	31.06	29.88	89.03	77.45	30.47	83.24	1.4499	9.11471e-15
gene	GNMT	401	2225	1796	30.36	30.33	161.06	152.7	30.345	156.88	2.3701	2.31084e-82
gene	SIRT3	419	848	719	28.96	31.69	61.38	61.13	30.325	61.255	1.0143	9.49421e-05
gene	LOC112529973	414	1364	994	29.24	31.31	98.73	84.51	30.275	91.62	1.5975	1.23818e-19
gene	DHRS11	392	906	810	30.85	29.65	65.58	68.87	30.25	67.225	1.1521	2.85995e-07
gene	RETSAT	407	1085	867	29.59	30.78	78.54	73.71	30.185	76.125	1.3345	4.47296e-12
gene	BAG5	383	96	72	31.34	28.97	6.95	6.12	30.155	6.535	-2.2061	6.08266e-46
gene	SRSF7	377	917	805	31.76	28.51	66.38	68.44	30.135	67.41	1.1615	3.10974e-07
gene	TAPBP	367	2020	1657	32.4	27.76	146.22	140.88	30.08	143.55	2.2547	8.10298e-63
gene	CHCHD10	381	1502	1258	31.34	28.82	108.72	106.96	30.08	107.84	1.842	9.97797e-35
gene	PIPOX	416	1940	1723	28.61	31.46	140.43	146.49	30.035	143.46	2.2559	4.1279e-67
gene	MRPS24	424	1147	834	27.77	32.07	83.03	70.91	29.92	76.97	1.3632	4.01247e-11
gene	CSTA	366	180	178	31.62	27.68	13.03	15.13	29.65	14.08	-1.0744	4.50488e-21
gene	MTFP1	367	1111	848	31.41	27.76	80.42	72.1	29.585	76.26	1.3661	1.14428e-11
gene	FDX1L	385	5484	4594	30.01	29.12	396.96	390.58	29.565	393.77	3.7354	0
gene	MVK	374	909	714	30.78	28.29	65.8	60.7	29.535	63.25	1.0986	6.32851e-06
gene	CDH23	411	54	54	27.91	31.09	3.91	4.59	29.5	4.25	-2.7952	1.03484e-54
gene	EMC6	337	912	716	33.38	25.49	66.02	60.87	29.435	63.445	1.108	4.65037e-05
gene	SLC5A6	427	917	825	26.51	32.3	66.38	70.14	29.405	68.26	1.215	9.64275e-08
gene	EIF4ENIF1	400	185	176	28.54	30.25	13.39	14.96	29.395	14.175	-1.0522	9.88438e-22
gene	S100A6	384	1486	1393	29.73	29.04	107.57	118.43	29.385	113	1.9432	1.15014e-38
gene	DYNLT1	374	1066	907	30.43	28.29	77.16	77.11	29.36	77.135	1.3935	1.55587e-13
gene	GMDS	408	965	813	27.84	30.86	69.85	69.12	29.35	69.485	1.2433	3.24206e-09
gene	TMEM141	406	1231	1113	27.91	30.71	89.11	94.63	29.31	91.87	1.6482	5.29797e-23
gene	PPCS	406	831	690	27.91	30.71	60.15	58.66	29.31	59.405	1.0192	0.000104872
gene	LOC107056412	385	1083	886	29.45	29.12	78.39	75.33	29.285	76.86	1.3921	1.00566e-13
gene	GUK1	415	912	725	27.14	31.39	66.02	61.64	29.265	63.83	1.1251	2.73373e-06
gene	PPIC	389	865	689	29.1	29.42	62.61	58.58	29.26	60.595	1.0503	3.07655e-05
gene	ARF5	379	1107	967	29.8	28.67	80.13	82.21	29.235	81.17	1.4733	2.06358e-16
gene	CRELD1	373	1045	907	30.22	28.21	75.64	77.11	29.215	76.375	1.3864	3.17842e-13
gene	APBB1	392	919	765	28.75	29.65	66.52	65.04	29.2	65.78	1.1717	1.09508e-07
gene	RPA3	359	849	691	31.13	27.15	61.46	58.75	29.14	60.105	1.0445	7.73844e-05
gene	SCARF2	404	883	714	27.63	30.56	63.92	60.7	29.095	62.31	1.0987	5.43453e-06
gene	CDKN1A	371	113	68	30.08	28.06	8.18	5.78	29.07	6.98	-2.0582	1.72992e-38
gene	CTTN	374	1073	877	29.73	28.29	77.67	74.56	29.01	76.115	1.3916	1.93883e-13
gene	ABCA1	427	105	106	25.52	32.3	7.6	9.01	28.91	8.305	-1.7995	9.76022e-33
gene	KPTN	385	762	718	28.68	29.12	55.16	61.04	28.9	58.1	1.0075	0.000238681
gene	TNFAIP3	361	59	50	30.43	27.3	4.27	4.25	28.865	4.26	-2.7604	2.83882e-53
gene	CDK5R1	370	160	120	29.73	27.98	11.58	10.2	28.855	10.89	-1.4058	2.68194e-28
gene	TTC36	360	1271	913	30.43	27.23	92	77.62	28.83	84.81	1.5567	2.09433e-16
gene	WBSCR17	364	170	123	30.08	27.53	12.31	10.46	28.805	11.385	-1.3392	2.92734e-26
gene	EMB	385	2270	2066	28.47	29.12	164.32	175.65	28.795	169.985	2.5615	2.97617e-98
gene	NT5C1B	373	1115	947	29.38	28.21	80.71	80.51	28.795	80.61	1.4851	9.54595e-17
gene	RHBDD1	362	68	37	29.94	27.38	4.92	3.15	28.66	4.035	-2.8284	2.4043e-50
gene	ECHDC3	375	953	813	28.96	28.36	68.98	69.12	28.66	69.05	1.2686	7.01074e-10
gene	BMP4	359	1268	1034	29.52	27.15	91.79	87.91	28.335	89.85	1.6649	1.90839e-23
gene	MAPK8IP1	379	913	757	27.98	28.67	66.09	64.36	28.325	65.225	1.2033	3.22817e-08
gene	FGFR4	383	796	672	27.56	28.97	57.62	57.13	28.265	57.375	1.0214	0.000108291
gene	LOC107051508	364	1042	866	28.96	27.53	75.43	73.63	28.245	74.53	1.3998	1.88178e-13
gene	PCMTD1	369	188	126	28.47	27.91	13.61	10.71	28.19	12.16	-1.213	8.58143e-23
gene	COQ5	368	910	796	28.54	27.83	65.87	67.68	28.185	66.775	1.2444	4.55905e-09
gene	NIT2	374	954	888	27.7	28.29	69.06	75.5	27.995	72.28	1.3684	6.04193e-12
gene	ANGPT4	373	2072	1869	27.77	28.21	149.98	158.9	27.99	154.44	2.4641	2.20788e-85
gene	TRIM59	364	200	149	28.4	27.53	14.48	12.67	27.965	13.575	-1.0427	1.55202e-20
gene	SRM	342	923	804	30.01	25.87	66.81	68.36	27.94	67.585	1.2744	4.76309e-09
gene	QSOX1	366	892	797	28.19	27.68	64.57	67.76	27.935	66.165	1.244	6.35938e-09
gene	AK3	352	861	694	29.24	26.62	62.32	59	27.93	60.66	1.1189	4.26384e-06
gene	LOC415661	374	790	736	27.56	28.29	57.18	62.58	27.925	59.88	1.1005	9.13468e-06
gene	CEP57	398	105	89	25.66	30.1	7.6	7.57	27.88	7.585	-1.878	5.80825e-36
gene	ATOH8	358	1050	852	28.68	27.08	76.01	72.44	27.88	74.225	1.4127	1.37432e-13
gene	ENDOG	359	979	867	28.54	27.15	70.87	73.71	27.845	72.29	1.3764	2.01622e-12
gene	SCGN	344	34	17	29.59	26.02	2.46	1.45	27.805	1.955	-3.8301	3.60473e-58
gene	USP31	356	133	103	28.68	26.93	9.63	8.76	27.805	9.195	-1.5964	2.24979e-31
gene	GPRC5C	372	825	752	27.42	28.14	59.72	63.94	27.78	61.83	1.1543	7.56826e-07
gene	MAD2L2	353	823	710	28.82	26.7	59.57	60.36	27.76	59.965	1.1111	5.08982e-06
gene	NRF1	381	168	178	26.65	28.82	12.16	15.13	27.735	13.645	-1.0233	6.28043e-19
gene	VASP	336	1256	1162	30.01	25.41	90.92	98.79	27.71	94.855	1.7753	3.31313e-25
gene	LARP1B	387	92	63	26.08	29.27	6.66	5.36	27.675	6.01	-2.2031	2.80928e-41
gene	L3HYPDH	375	1219	1054	26.86	28.36	88.24	89.61	27.61	88.925	1.6874	1.03896e-24
gene	MBLAC2	346	26	35	29.03	26.17	1.88	2.98	27.6	2.43	-3.5056	9.51263e-57
gene	PARP16	364	796	674	27.49	27.53	57.62	57.3	27.51	57.46	1.0626	2.82896e-05
gene	PEX6	367	772	706	27.07	27.76	55.88	60.02	27.415	57.95	1.0798	2.05676e-05
gene	CYP24A1	354	1734	1501	28.05	26.77	125.52	127.62	27.41	126.57	2.2072	2.27122e-59
gene	PTP4A3	362	966	814	27.35	27.38	69.92	69.21	27.365	69.565	1.346	1.16159e-11
gene	CTSK	356	1702	1592	27.77	26.93	123.2	135.35	27.35	129.275	2.2408	5.10595e-58
gene	LMNA	400	160	127	24.4	30.25	11.58	10.8	27.325	11.19	-1.288	4.64924e-23
gene	JMJD8	379	832	692	25.87	28.67	60.22	58.83	27.27	59.525	1.1262	3.02461e-06
gene	LOC121108947	388	1178	954	25.1	29.35	85.27	81.11	27.225	83.19	1.6115	1.44162e-19
gene	TNFRSF10B	373	87	73	26.23	28.21	6.3	6.21	27.22	6.255	-2.1216	4.82948e-41
gene	USB1	384	1210	1049	25.31	29.04	87.59	89.19	27.175	88.39	1.7016	7.15368e-24
gene	LMCD1	385	1020	893	25.1	29.12	73.83	75.92	27.11	74.875	1.4657	2.15782e-14
gene	KBTBD8	348	103	98	27.77	26.32	7.46	8.33	27.045	7.895	-1.7764	4.81277e-34
gene	CREB3L1	394	1002	766	24.26	29.8	72.53	65.13	27.03	68.83	1.3485	5.63308e-10
gene	NCS1	415	967	824	22.65	31.39	70	70.06	27.02	70.03	1.3739	2.25411e-09
gene	LOC121110653	372	27	12	25.87	28.14	1.95	1.02	27.005	1.485	-4.1847	9.63152e-58
gene	MT4	347	5472	5114	27.7	26.24	396.09	434.8	26.97	415.445	3.9452	0
gene	PMP22	348	885	745	27.56	26.32	64.06	63.34	26.94	63.7	1.2415	1.09685e-08
gene	IPO13	372	786	702	25.73	28.14	56.9	59.68	26.935	58.29	1.1138	6.43989e-06
gene	LOC112531384	368	858	765	26.01	27.83	62.11	65.04	26.92	63.575	1.2398	1.56478e-08
gene	METRN	340	893	690	28.05	25.72	64.64	58.66	26.885	61.65	1.1973	2.63084e-07
gene	MAP1LC3C	358	810	711	26.65	27.08	58.63	60.45	26.865	59.54	1.1481	1.08849e-06
gene	ABCA5	360	153	161	26.44	27.23	11.08	13.69	26.835	12.385	-1.1155	2.17921e-20
gene	PECR	341	718	657	27.77	25.79	51.97	55.86	26.78	53.915	1.0095	0.000363695
gene	EPHX2	347	874	699	27.21	26.24	63.27	59.43	26.725	61.35	1.1989	1.30894e-07
gene	GATA6	358	800	667	26.37	27.08	57.91	56.71	26.725	57.31	1.1006	8.12934e-06
gene	ZC3HC1	361	814	629	26.08	27.3	58.92	53.48	26.69	56.2	1.0743	3.36787e-05
gene	BF2	380	1982	1659	24.61	28.74	143.47	141.05	26.675	142.26	2.415	4.39922e-74
gene	PLSCR1	364	988	820	25.8	27.53	71.52	69.72	26.665	70.62	1.4051	4.77202e-13
gene	IRF8	345	945	812	27.21	26.09	68.4	69.04	26.65	68.72	1.3666	7.2924e-12
gene	EFEMP1	357	989	794	26.08	27	71.59	67.51	26.54	69.55	1.3899	1.74664e-12
gene	LOC107049496	389	900	784	23.63	29.42	65.15	66.66	26.525	65.905	1.313	3.29725e-09
gene	PHACTR2	344	728	637	27	26.02	52.7	54.16	26.51	53.43	1.0111	0.000271179
gene	EEF1A2	357	3224	2771	25.87	27	233.37	235.59	26.435	234.48	3.1489	1.91272e-191
gene	RGS2	376	1014	891	24.4	28.44	73.4	75.75	26.42	74.575	1.4971	4.84729e-15
gene	B4GALT7	350	742	635	26.37	26.47	53.71	53.99	26.42	53.85	1.0273	0.000143709
gene	GATSL3	344	1172	1134	26.79	26.02	84.84	96.41	26.405	90.625	1.7791	1.92437e-25
gene	ZC3H13	358	824	705	25.59	27.08	59.65	59.94	26.335	59.795	1.183	2.72925e-07
gene	NPDC1	374	1278	1160	24.33	28.29	92.51	98.62	26.31	95.565	1.8609	5.31201e-30
gene	PRADC1	317	688	668	28.61	23.98	49.8	56.79	26.295	53.295	1.0192	0.00077574
gene	TM7SF3	323	74	69	28.12	24.43	5.36	5.87	26.275	5.615	-2.2263	5.15966e-40
gene	KIAA1462	374	885	772	24.26	28.29	64.06	65.64	26.275	64.85	1.3034	1.63239e-09
gene	CLN6	342	849	739	26.65	25.87	61.46	62.83	26.26	62.145	1.2428	1.52411e-08
gene	LOC422926	349	892	745	26.01	26.4	64.57	63.34	26.205	63.955	1.2872	1.09036e-09
gene	SMIM4	307	977	745	29.17	23.22	70.72	63.34	26.195	67.03	1.3555	2.32362e-09
gene	EPRS	336	858	756	26.93	25.41	62.11	64.28	26.17	63.195	1.2719	4.49249e-09
gene	DBNDD2	330	1211	979	27.35	24.96	87.66	83.24	26.155	85.45	1.708	1.23297e-23
gene	SPTSSA	341	846	687	26.44	25.79	61.24	58.41	26.115	59.825	1.1959	1.76194e-07
gene	STX10	357	777	646	24.96	27	56.24	54.92	25.98	55.58	1.0972	1.41148e-05
gene	MOG	342	16	17	26.01	25.87	1.16	1.45	25.94	1.305	-4.3131	1.24568e-56
gene	RREB1	366	149	132	24.12	27.68	10.79	11.22	25.9	11.005	-1.2348	2.21923e-22
gene	TRNAU1AP	319	1019	791	27.63	24.13	73.76	67.25	25.88	70.505	1.4459	8.69088e-13
gene	CKLF	364	1480	1195	24.19	27.53	107.13	101.6	25.86	104.365	2.0128	8.40597e-40
gene	IER5	351	894	655	25.17	26.55	64.71	55.69	25.86	60.2	1.219	2.27905e-07
gene	TMED3	361	856	815	24.4	27.3	61.96	69.29	25.85	65.625	1.3441	4.47269e-10
gene	FPGS	332	822	718	26.58	25.11	59.5	61.04	25.845	60.27	1.2216	6.90501e-08
gene	POP5	306	812	615	28.4	23.14	58.78	52.29	25.77	55.535	1.1077	5.90898e-05
gene	AS3MT	354	1056	869	24.68	26.77	76.44	73.88	25.725	75.16	1.5468	2.88013e-17
gene	DDX1	325	756	624	26.79	24.58	54.72	53.05	25.685	53.885	1.069	5.50452e-05
gene	TRAF3IP2	331	769	573	26.3	25.03	55.66	48.72	25.665	52.19	1.024	0.000344709
gene	FABP5	317	1011	825	27.14	23.98	73.18	70.14	25.56	71.66	1.4873	2.04659e-14
gene	ST6GAL2	361	69	74	23.56	27.3	4.99	6.29	25.43	5.64	-2.1728	3.81983e-37
gene	EPHX1L	331	986	765	25.73	25.03	71.37	65.04	25.38	68.205	1.4262	8.99111e-13
gene	HMOX1	362	810	697	23.35	27.38	58.63	59.26	25.365	58.945	1.2165	2.23765e-07
gene	CRIP1	317	1478	1286	26.72	23.98	106.99	109.34	25.35	108.165	2.0932	1.05969e-44
gene	BBIP1	331	1256	1057	25.59	25.03	90.92	89.87	25.31	90.395	1.8365	1.92415e-30
gene	TOP2B	327	752	644	25.87	24.73	54.43	54.75	25.3	54.59	1.1095	1.1253e-05
gene	CENPV	329	918	705	25.59	24.88	66.45	59.94	25.235	63.195	1.3244	6.85312e-10
gene	TMEM14A	346	794	644	24.26	26.17	57.47	54.75	25.215	56.11	1.154	1.97275e-06
gene	RPS6KB2	349	844	698	23.98	26.4	61.09	59.34	25.19	60.215	1.2573	1.64026e-08
gene	FABP3	341	1423	1217	24.54	25.79	103	103.47	25.165	103.235	2.0364	1.43231e-42
gene	HGH1	321	763	586	25.87	24.28	55.23	49.82	25.075	52.525	1.0668	8.69686e-05
gene	LOC768709	352	767	700	23.42	26.62	55.52	59.51	25.02	57.515	1.2009	5.52914e-07
gene	IFI6	347	6853	5828	23.7	26.24	496.06	495.5	24.97	495.78	4.3114	0
gene	MED27	320	773	738	25.73	24.2	55.95	62.75	24.965	59.35	1.2493	8.50953e-08
gene	ABCB7	370	133	128	21.74	27.98	9.63	10.88	24.86	10.255	-1.2775	2.7537e-20
gene	NAT8B	319	890	842	25.59	24.13	64.42	71.59	24.86	68.005	1.4518	8.39542e-13
gene	SNX11	334	712	635	24.33	25.26	51.54	53.99	24.795	52.765	1.0895	2.99554e-05
gene	FBXW4	339	806	692	23.91	25.64	58.34	58.83	24.775	58.585	1.2416	3.88607e-08
gene	CRLS1	335	778	613	24.12	25.34	56.32	52.12	24.73	54.22	1.1326	6.27939e-06
gene	CDCA3	307	781	667	25.94	23.22	56.53	56.71	24.58	56.62	1.2038	4.68636e-07
gene	PTS	331	901	791	24.12	25.03	65.22	67.25	24.575	66.235	1.4304	6.40178e-13
gene	LOC121110362	327	67	70	24.4	24.73	4.85	5.95	24.565	5.4	-2.1856	1.03552e-37
gene	LMBR1L	324	150	117	24.61	24.51	10.86	9.95	24.56	10.405	-1.239	4.96731e-22
gene	PIGBOS1	332	935	647	23.98	25.11	67.68	55.01	24.545	61.345	1.3215	1.31316e-08
gene	LOC107051263	343	752	615	23.07	25.94	54.43	52.29	24.505	53.36	1.1227	1.15315e-05
gene	MTHFR	330	701	583	24.05	24.96	50.74	49.57	24.505	50.155	1.0333	0.000202061
gene	NICN1	303	881	657	25.94	22.92	63.77	55.86	24.43	59.815	1.2919	2.64695e-08
gene	HSD17B13	306	972	742	25.66	23.14	70.36	63.09	24.4	66.725	1.4513	1.67472e-12
gene	MYBPC2	323	66	69	24.19	24.43	4.78	5.87	24.31	5.325	-2.1907	1.90532e-37
gene	LOC429249	374	933	787	20.33	28.29	67.54	66.91	24.31	67.225	1.4674	8.45849e-11
gene	TCN2	326	917	847	23.84	24.66	66.38	72.01	24.25	69.195	1.5127	6.98109e-15
gene	HEXA	339	727	548	22.86	25.64	52.62	46.59	24.25	49.605	1.0325	0.000384684
gene	TAF11	337	735	587	23	25.49	53.2	49.91	24.245	51.555	1.0884	4.42662e-05
gene	UBN1	335	170	111	23.14	25.34	12.31	9.44	24.24	10.875	-1.1564	1.25779e-18
gene	G6PC3	346	758	621	22.23	26.17	54.87	52.8	24.2	53.835	1.1535	5.68849e-06
gene	MTCP1	330	69	52	23.35	24.96	4.99	4.42	24.155	4.705	-2.3601	4.02836e-40
gene	TAOK3	327	162	133	23.56	24.73	11.73	11.31	24.145	11.52	-1.0676	7.07474e-19
gene	SPTY2D1	317	137	147	24.19	23.98	9.92	12.5	24.085	11.21	-1.1033	3.07629e-18
gene	JADE1	340	149	105	22.44	25.72	10.79	8.93	24.08	9.86	-1.2882	4.1184e-21
gene	LHPP	318	713	677	23.56	24.05	51.61	57.56	23.805	54.585	1.1972	1.09409e-06
gene	TMTC1	329	722	549	22.72	24.88	52.26	46.68	23.8	49.47	1.0556	0.000187603
gene	CASP1	301	728	568	24.75	22.77	52.7	48.29	23.76	50.495	1.0876	6.41614e-05
gene	LOC107053194	311	80	81	23.98	23.52	5.79	6.89	23.75	6.34	-1.9054	3.43418e-32
gene	PLAGL2	329	151	132	22.58	24.88	10.93	11.22	23.73	11.075	-1.0994	7.16479e-19
gene	PHTF1	327	106	84	22.72	24.73	7.67	7.14	23.725	7.405	-1.6798	1.25999e-28
gene	STK16	313	918	720	23.77	23.67	66.45	61.21	23.72	63.83	1.4281	2.72635e-12
gene	PALLD	301	702	587	24.54	22.77	50.81	49.91	23.655	50.36	1.0901	4.72747e-05
gene	KIAA0922	318	113	78	23.14	24.05	8.18	6.63	23.595	7.405	-1.6719	1.09107e-27
gene	RFX7	329	165	132	22.16	24.88	11.94	11.22	23.52	11.58	-1.0223	2.85546e-17
gene	FTCD	306	749	721	23.84	23.14	54.22	61.3	23.49	57.76	1.298	1.85717e-08
gene	GSTZ1	302	1039	942	24.12	22.84	75.21	80.09	23.48	77.65	1.7256	2.52247e-22
gene	NFIX	299	868	754	24.33	22.61	62.83	64.11	23.47	63.47	1.4353	2.29406e-12
gene	SCRN2	311	789	632	23.42	23.52	57.11	53.73	23.47	55.42	1.2396	9.50831e-08
gene	TSPAN7	319	850	692	22.79	24.13	61.53	58.83	23.46	60.18	1.3591	1.69473e-10
gene	MRPS6	291	977	838	24.89	22.01	70.72	71.25	23.45	70.985	1.5979	4.39376e-17
gene	CPLX2	315	1129	972	23	23.82	81.72	82.64	23.41	82.18	1.8117	3.73401e-27
gene	EMC7	294	715	562	24.54	22.24	51.76	47.78	23.39	49.77	1.0894	7.12198e-05
gene	DPCD	324	643	569	22.23	24.51	46.54	48.38	23.37	47.46	1.0221	0.00047769
gene	TMEM241	309	764	632	23.35	23.37	55.3	53.73	23.36	54.515	1.2226	1.93927e-07
gene	SULT1B1	344	1280	1086	20.69	26.02	92.65	92.33	23.355	92.49	1.9856	5.25198e-32
gene	AGO2	324	98	84	22.02	24.51	7.09	7.14	23.265	7.115	-1.7092	1.60936e-28
gene	KIF1A	335	717	615	21.18	25.34	51.9	52.29	23.26	52.095	1.1633	6.53111e-06
gene	MIF4GD	316	727	607	22.58	23.9	52.62	51.61	23.24	52.115	1.1651	2.64057e-06
gene	CYGB	328	637	597	21.67	24.81	46.11	50.76	23.24	48.435	1.0594	0.000243352
gene	FKBP5	296	1374	1093	24.05	22.39	99.46	92.93	23.22	96.195	2.0506	5.25271e-39
gene	SFXN3	327	1071	878	21.6	24.73	77.53	74.65	23.165	76.09	1.7158	1.58345e-21
gene	PDXK	300	831	734	23.63	22.69	60.15	62.41	23.16	61.28	1.4038	1.86376e-11
gene	ASCC1	320	694	511	22.09	24.2	50.24	43.45	23.145	46.845	1.0172	0.000831455
gene	NABP2	289	901	658	24.4	21.86	65.22	55.94	23.13	60.58	1.3891	5.68854e-10
gene	SMYD5	314	660	528	22.51	23.75	47.77	44.89	23.13	46.33	1.0022	0.000815026
gene	ACSL1	316	901	879	22.3	23.9	65.22	74.73	23.1	69.975	1.5989	4.78293e-16
gene	LOC107056278	314	709	546	22.44	23.75	51.32	46.42	23.095	48.87	1.0814	8.51603e-05
gene	DGUOK	304	1071	973	23.14	22.99	77.53	82.73	23.065	80.13	1.7966	2.38051e-25
gene	PPFIBP1	333	776	611	20.9	25.19	56.17	51.95	23.045	54.06	1.2301	6.74799e-07
gene	DMD	306	618	614	22.86	23.14	44.73	52.2	23	48.465	1.0753	0.000190933
gene	N6AMT1	310	836	722	22.51	23.45	60.51	61.38	22.98	60.945	1.4071	1.23506e-11
gene	GPR162	310	639	630	22.51	23.45	46.25	53.56	22.98	49.905	1.1188	4.4982e-05
gene	HSD11B1B	336	654	582	20.55	25.41	47.34	49.48	22.98	48.41	1.0749	0.00021081
gene	SAMD4A	308	695	543	22.65	23.3	50.31	46.17	22.975	48.24	1.0702	0.000114323
gene	AMHR2	289	659	570	23.77	21.86	47.7	48.46	22.815	48.08	1.0755	0.000110312
gene	IER3	318	1078	960	21.53	24.05	78.03	81.62	22.79	79.825	1.8084	2.4944e-25
gene	CDC42EP4	303	666	542	22.58	22.92	48.21	46.08	22.75	47.145	1.0512	0.000195376
gene	RNF122	305	914	891	22.37	23.07	66.16	75.75	22.72	70.955	1.6429	2.0189e-17
gene	SMARCA2	293	846	673	23.21	22.16	61.24	57.22	22.685	59.23	1.3846	1.0623e-10
gene	FDXR	291	1036	889	23.35	22.01	74.99	75.58	22.68	75.285	1.7309	1.95086e-22
gene	PRDM10	296	142	111	22.86	22.39	10.28	9.44	22.625	9.86	-1.1983	8.68069e-20
gene	EXOSC5	297	669	631	22.79	22.46	48.43	53.65	22.625	51.04	1.1737	4.6033e-06
gene	EDNRA	303	680	520	22.23	22.92	49.22	44.21	22.575	46.715	1.0492	0.000278107
gene	SMIM11	319	661	547	20.97	24.13	47.85	46.51	22.55	47.18	1.065	0.00018307
gene	RPUSD2	301	128	100	22.23	22.77	9.27	8.5	22.5	8.885	-1.3405	5.40025e-22
gene	INAFM2	280	994	762	23.56	21.18	71.95	64.79	22.37	68.37	1.6118	1.94083e-16
gene	PNPO	256	871	786	25.38	19.36	63.05	66.83	22.37	64.94	1.5375	3.27229e-12
gene	ANKS4B	302	825	711	21.88	22.84	59.72	60.45	22.36	60.085	1.4261	7.06106e-12
gene	SLC22A4	298	22	20	22.09	22.54	1.59	1.7	22.315	1.645	-3.7619	2.00688e-49
gene	PCNX4	285	71	57	23.07	21.56	5.14	4.85	22.315	4.995	-2.1595	1.64464e-34
gene	2021-03-08	295	134	94	22.23	22.31	9.7	7.99	22.27	8.845	-1.3322	5.10133e-21
gene	MDFI	316	729	617	20.62	23.9	52.77	52.46	22.26	52.615	1.241	3.1711e-07
gene	CDH5	297	855	673	22.02	22.46	61.89	57.22	22.24	59.555	1.4211	1.65439e-11
gene	XPO1	308	701	638	21.04	23.3	50.74	54.24	22.17	52.49	1.2434	2.86107e-07
gene	GPN2	294	787	633	22.09	22.24	56.97	53.82	22.165	55.395	1.3215	3.7862e-09
gene	MAP4K4	290	682	529	22.37	21.93	49.37	44.98	22.15	47.175	1.0907	8.2876e-05
gene	PIK3CD	301	99	94	21.46	22.77	7.17	7.99	22.115	7.58	-1.5448	1.00164e-24
gene	APRT	285	578	552	22.58	21.56	41.84	46.93	22.07	44.385	1.008	0.00129767
gene	PRDM15	296	74	69	21.6	22.39	5.36	5.87	21.995	5.615	-1.9698	1.953e-31
gene	FGR	291	916	778	21.95	22.01	66.31	66.15	21.98	66.23	1.5913	7.91292e-17
gene	AEBP1	303	774	617	21.04	22.92	56.03	52.46	21.98	54.245	1.3033	1.48959e-08
gene	ACOT7	289	901	717	22.09	21.86	65.22	60.96	21.975	63.09	1.5215	2.66849e-14
gene	LOC107056551	348	6	6	17.6	26.32	0.43	0.51	21.96	0.47	-5.5461	6.22124e-38
gene	KMO	279	836	772	22.72	21.1	60.51	65.64	21.91	63.075	1.5255	8.20192e-14
gene	PRELP	292	740	600	21.53	22.09	53.57	51.01	21.81	52.29	1.2615	8.76927e-08
gene	WBSCR22	283	686	540	22.09	21.4	49.66	45.91	21.745	47.785	1.1359	1.95639e-05
gene	ITPA	280	881	752	22.23	21.18	63.77	63.94	21.705	63.855	1.5568	2.47801e-15
gene	SNX29	313	48	29	19.7	23.67	3.47	2.47	21.685	2.97	-2.8682	8.1444e-40
gene	SCARF1	272	846	690	22.79	20.57	61.24	58.66	21.68	59.95	1.4674	2.89035e-12
gene	PTEN	289	672	563	21.46	21.86	48.64	47.87	21.66	48.255	1.1556	7.57825e-06
gene	CRIP2	282	1194	1056	21.88	21.33	86.43	89.78	21.605	88.105	2.0279	3.75976e-36
gene	LOC112532640	292	14	6	21.11	22.09	1.01	0.51	21.6	0.76	-4.8289	4.22423e-45
gene	FAHD1	291	619	547	21.18	22.01	44.81	46.51	21.595	45.66	1.0802	0.000120406
gene	VPS18	293	103	81	20.97	22.16	7.46	6.89	21.565	7.175	-1.5876	5.75464e-25
gene	PI4K2A	275	624	524	22.3	20.8	45.17	44.55	21.55	44.86	1.0577	0.00026474
gene	FKBP7	233	628	496	25.45	17.62	45.46	42.17	21.535	43.815	1.0247	0.00445819
gene	SUSD1	302	61	45	20.12	22.84	4.42	3.83	21.48	4.125	-2.3805	1.19812e-35
gene	TMEM230	255	699	590	23.49	19.29	50.6	50.16	21.39	50.38	1.2359	1.63834e-06
gene	ATL1	285	733	651	21.18	21.56	53.06	55.35	21.37	54.205	1.3428	2.44597e-09
gene	LIN37	281	752	616	21.46	21.25	54.43	52.37	21.355	53.4	1.3223	6.25912e-09
gene	NAT8	247	810	689	23.77	18.68	58.63	58.58	21.225	58.605	1.4653	1.15817e-10
gene	ST6GALNAC1	296	39	25	20.05	22.39	2.82	2.13	21.22	2.475	-3.0999	1.22313e-42
gene	SH3GLB2	273	636	546	21.74	20.65	46.04	46.42	21.195	46.23	1.1251	3.24594e-05
gene	CDH11	270	730	564	21.95	20.42	52.84	47.95	21.185	50.395	1.2502	4.10918e-07
gene	CAMK1	264	866	756	22.23	19.97	62.69	64.28	21.1	63.485	1.5892	1.7071e-15
gene	ATP5SL	283	727	634	20.76	21.4	52.62	53.9	21.08	53.26	1.3372	3.69724e-09
gene	GATSL2	283	625	499	20.76	21.4	45.24	42.43	21.08	43.835	1.0562	0.000299058
gene	RAD9A	277	673	591	21.18	20.95	48.72	50.25	21.065	49.485	1.2321	5.4178e-07
gene	KIAA0513	291	922	792	20.05	22.01	66.74	67.34	21.03	67.04	1.6726	1.00387e-18
gene	CTU2	289	628	566	20.19	21.86	45.46	48.12	21.025	46.79	1.1541	1.46804e-05
gene	PALM	285	976	868	20.48	21.56	70.65	73.8	21.02	72.225	1.7807	5.41371e-23
gene	FAM173A	267	1106	965	21.74	20.19	80.06	82.04	20.965	81.05	1.9508	1.1217e-30
gene	FDPS	259	1093	1006	22.3	19.59	79.12	85.53	20.945	82.325	1.9747	8.1461e-30
gene	STRIP2	276	100	80	20.76	20.87	7.24	6.8	20.815	7.02	-1.5681	5.18369e-24
gene	PIKFYVE	269	125	127	21.25	20.35	9.05	10.8	20.8	9.925	-1.0674	5.83706e-16
gene	EPS8L2	266	658	530	21.46	20.12	47.63	45.06	20.79	46.345	1.1565	1.42459e-05
gene	LRPAP1	287	931	807	19.77	21.71	67.39	68.61	20.74	68	1.7131	5.70056e-20
gene	CDC42BPB	246	633	543	22.86	18.61	45.82	46.17	20.735	45.995	1.1494	5.01606e-05
gene	C19orf12	255	676	465	22.09	19.29	48.93	39.53	20.69	44.23	1.0961	0.000397962
gene	SYS1	270	627	491	20.9	20.42	45.39	41.75	20.66	43.57	1.0765	0.000205878
gene	UNC50	275	629	482	20.48	20.8	45.53	40.98	20.64	43.255	1.0674	0.000286658
gene	LOC121107843	284	34	40	19.77	21.48	2.46	3.4	20.625	2.93	-2.8154	6.16161e-39
gene	CNP	275	607	564	20.41	20.8	43.94	47.95	20.605	45.945	1.1569	1.74279e-05
gene	TIPARP	269	120	102	20.83	20.35	8.69	8.67	20.59	8.68	-1.2462	5.04379e-19
gene	SIGIRR	281	644	559	19.91	21.25	46.62	47.53	20.58	47.075	1.1937	3.4349e-06
gene	EMP2	285	944	778	19.56	21.56	68.33	66.15	20.56	67.24	1.7095	1.12285e-19
gene	LYSMD3	267	55	50	20.9	20.19	3.98	4.25	20.545	4.115	-2.3198	2.82107e-34
gene	LYSMD2	250	717	567	22.09	18.91	51.9	48.21	20.5	50.055	1.2879	2.27356e-07
gene	TDP2	262	626	475	21.11	19.82	45.31	40.38	20.465	42.845	1.066	0.000371176
gene	PLCXD2	269	24	11	20.55	20.35	1.74	0.94	20.45	1.34	-3.9318	1.27434e-44
gene	RPP30	268	565	511	20.48	20.27	40.9	43.45	20.375	42.175	1.0496	0.000488587
gene	UBE2T	267	686	584	20.55	20.19	49.66	49.65	20.37	49.655	1.2855	7.46287e-08
gene	BAIAP2	273	604	503	20.05	20.65	43.72	42.77	20.35	43.245	1.0875	0.000138133
gene	LSM1	257	729	684	21.11	19.44	52.77	58.15	20.275	55.46	1.4517	6.61959e-11
gene	WDR73	274	666	541	19.77	20.72	48.21	46	20.245	47.105	1.2183	1.52126e-06
gene	HPS1	290	695	588	18.44	21.93	50.31	49.99	20.185	50.15	1.313	6.39234e-08
gene	OIT3	274	639	504	19.63	20.72	46.25	42.85	20.175	44.55	1.1429	2.87748e-05
gene	POLE4	271	890	712	19.77	20.5	64.42	60.53	20.135	62.475	1.6336	8.94485e-17
gene	AFDN	279	614	525	19.07	21.1	44.44	44.64	20.085	44.54	1.149	2.43285e-05
gene	HSPB8	275	691	590	19.35	20.8	50.02	50.16	20.075	50.09	1.3191	2.13519e-08
gene	FAM208B	272	115	102	19.42	20.57	8.32	8.67	19.995	8.495	-1.235	2.6987e-18
gene	SLC37A2	245	575	478	21.46	18.53	41.62	40.64	19.995	41.13	1.0406	0.00093901
gene	SPEG	270	642	470	19.42	20.42	46.47	39.96	19.92	43.215	1.1173	0.000114
gene	RPUSD3	246	644	567	21.18	18.61	46.62	48.21	19.895	47.415	1.2529	9.21724e-07
gene	MARVELD1	246	617	581	21.18	18.61	44.66	49.4	19.895	47.03	1.2412	2.32641e-06
gene	POSTN	250	1258	1128	20.83	18.91	91.06	95.9	19.87	93.48	2.2341	1.48563e-44
gene	NAP1L4	247	525	512	21.04	18.68	38	43.53	19.86	40.765	1.0375	0.00142576
gene	INTS6L	271	123	84	19.21	20.5	8.9	7.14	19.855	8.02	-1.3078	2.21594e-18
gene	IGDCC4	282	29	26	18.37	21.33	2.1	2.21	19.85	2.155	-3.2034	4.9308e-41
gene	SNAI1	258	586	478	20.12	19.51	42.42	40.64	19.815	41.53	1.0676	0.000324635
gene	CMC4	274	125	69	18.79	20.72	9.05	5.87	19.755	7.46	-1.405	1.73356e-17
gene	NRP1	261	581	501	19.77	19.74	42.06	42.6	19.755	42.33	1.0995	0.000122362
gene	F11R	261	541	474	19.7	19.74	39.16	40.3	19.72	39.73	1.0106	0.0015298
gene	UBA7	255	790	636	20.12	19.29	57.18	54.07	19.705	55.625	1.4972	2.28875e-12
gene	UBN2	258	114	93	19.84	19.51	8.25	7.91	19.675	8.08	-1.2839	8.69033e-19
gene	MLLT11	281	1889	1622	18.09	21.25	136.74	137.9	19.67	137.32	2.8035	5.92266e-94
gene	ADORA2B	271	93	78	18.72	20.5	6.73	6.63	19.61	6.68	-1.5537	2.37461e-22
gene	GNG10	263	598	539	19.28	19.89	43.29	45.83	19.585	44.56	1.186	8.406e-06
gene	SARS2	284	560	525	17.67	21.48	40.54	44.64	19.575	42.59	1.1215	0.000166158
gene	MRM3	266	587	481	19	20.12	42.49	40.89	19.56	41.69	1.0918	0.000168286
gene	TRIM63	274	95	83	18.37	20.72	6.88	7.06	19.545	6.97	-1.4876	3.54335e-21
gene	TMEM119	277	697	547	18.09	20.95	50.45	46.51	19.52	48.48	1.3124	1.01193e-07
gene	TCTN2	257	681	571	19.56	19.44	49.29	48.55	19.5	48.92	1.327	2.03548e-08
gene	COL16A1	268	650	552	18.72	20.27	47.05	46.93	19.495	46.99	1.2692	3.08433e-07
gene	FNDC1	257	651	605	19.49	19.44	47.12	51.44	19.465	49.28	1.3401	2.13282e-08
gene	PXDN	261	532	488	19.14	19.74	38.51	41.49	19.44	40	1.041	0.000852129
gene	LOC121109775	247	81	60	20.12	18.68	5.86	5.1	19.4	5.48	-1.8238	1.4463e-25
gene	CHGB	268	3914	3297	18.51	20.27	283.32	280.31	19.39	281.815	3.8614	8.34411e-287
gene	RPS6KL1	254	718	524	19.42	19.21	51.97	44.55	19.315	48.26	1.3211	1.04091e-07
gene	SIX5	242	100	93	20.26	18.3	7.24	7.91	19.28	7.575	-1.3478	6.52975e-19
gene	CDA	255	1201	953	19.14	19.29	86.94	81.02	19.215	83.98	2.1278	5.84702e-38
gene	PAAF1	220	530	468	21.74	16.64	38.36	39.79	19.19	39.075	1.0259	0.00325855
gene	CBY1	256	709	585	19	19.36	51.32	49.74	19.18	50.53	1.3975	8.24949e-10
gene	ANKRD39	220	749	518	21.67	16.64	54.22	44.04	19.155	49.13	1.3589	6.22296e-07
gene	PARP3	241	712	634	20.05	18.23	51.54	53.9	19.14	52.72	1.4618	6.5072e-11
gene	UAP1	225	532	462	21.11	17.02	38.51	39.28	19.065	38.895	1.0287	0.00230049
gene	AKR1E2	232	594	500	20.48	17.55	43	42.51	19.015	42.755	1.169	3.3015e-05
gene	MZT1	245	513	481	19.49	18.53	37.13	40.89	19.01	39.01	1.0371	0.00123551
gene	LOC426514	261	595	478	18.23	19.74	43.07	40.64	18.985	41.855	1.1405	5.12349e-05
gene	RGCC	269	885	736	17.6	20.35	64.06	62.58	18.975	63.32	1.7386	5.77038e-19
gene	TMEM41A	239	605	502	19.84	18.08	43.79	42.68	18.96	43.235	1.1892	1.16014e-05
gene	CTSS	251	922	744	18.93	18.98	66.74	63.26	18.955	65	1.7779	4.89932e-21
gene	COX14	236	646	526	19.91	17.85	46.76	44.72	18.88	45.74	1.2766	5.36557e-07
gene	LOC101751218	241	786	673	19.42	18.23	56.9	57.22	18.825	57.06	1.5998	9.39125e-15
gene	MRAS	237	711	651	19.7	17.93	51.47	55.35	18.815	53.41	1.5052	1.14524e-11
gene	LOC417013	252	1032	892	18.51	19.06	74.7	75.84	18.785	75.27	2.0025	5.64399e-31
gene	AGMAT	252	648	536	18.51	19.06	46.91	45.57	18.785	46.24	1.2996	1.22933e-07
gene	FKBP11	268	807	745	17.25	20.27	58.42	63.34	18.76	60.88	1.6983	1.09935e-16
gene	MECR	244	558	494	18.93	18.45	40.39	42	18.69	41.195	1.1402	5.78495e-05
gene	RDM1	253	619	520	18.23	19.14	44.81	44.21	18.685	44.51	1.2522	9.44291e-07
gene	PRRG3	250	605	476	18.44	18.91	43.79	40.47	18.675	42.13	1.1737	1.96608e-05
gene	NUCB2	246	541	442	18.72	18.61	39.16	37.58	18.665	38.37	1.0396	0.000962311
gene	TUSC1	243	569	459	18.93	18.38	41.19	39.02	18.655	40.105	1.1042	0.000171234
gene	TRAF4	252	582	559	18.23	19.06	42.13	47.53	18.645	44.83	1.2657	1.27623e-06
gene	SLC26A11	227	512	490	20.12	17.17	37.06	41.66	18.645	39.36	1.0779	0.000782109
gene	ANKRD13D	247	833	584	18.58	18.68	60.3	49.65	18.63	54.975	1.5611	3.63618e-12
gene	C4orf48	281	799	688	15.92	21.25	57.84	58.49	18.585	58.165	1.646	9.46083e-14
gene	RCL1	256	518	506	17.74	19.36	37.5	43.02	18.55	40.26	1.1179	0.000212555
gene	CD9	240	972	789	18.79	18.15	70.36	67.08	18.47	68.72	1.8955	2.92983e-25
gene	ZFP92	231	563	478	19.42	17.47	40.75	40.64	18.445	40.695	1.1416	7.47107e-05
gene	GP1BB	253	31	30	17.74	19.14	2.24	2.55	18.44	2.395	-2.9447	5.72062e-37
gene	TTC9	246	523	449	18.09	18.61	37.86	38.17	18.35	38.015	1.0508	0.000782872
gene	CRYM	226	632	488	19.56	17.09	45.75	41.49	18.325	43.62	1.2512	3.19351e-06
gene	LOC422757	202	792	624	21.32	15.28	57.33	53.05	18.3	55.19	1.5926	4.10784e-11
gene	C1orf174	246	587	468	17.81	18.61	42.49	39.79	18.21	41.14	1.1758	2.21042e-05
gene	SOD3	226	807	651	19.28	17.09	58.42	55.35	18.185	56.885	1.6453	3.64771e-15
gene	succinyl	236	751	585	18.51	17.85	54.36	49.74	18.18	52.05	1.5175	6.46846e-12
gene	CYB561D2	243	549	443	17.95	18.38	39.74	37.66	18.165	38.7	1.0912	0.00028697
gene	NFIB	219	496	446	19.77	16.56	35.9	37.92	18.165	36.91	1.0229	0.00285665
gene	STAT6	234	823	747	18.58	17.7	59.57	63.51	18.14	61.54	1.7623	3.16306e-19
gene	CD2AP	221	572	402	19.42	16.72	41.4	34.18	18.07	37.79	1.0644	0.00154177
gene	PFKFB3	258	99	112	16.62	19.51	7.17	9.52	18.065	8.345	-1.1142	1.04351e-13
gene	PLP2	237	1253	1139	18.09	17.93	90.7	96.84	18.01	93.77	2.3803	3.12445e-51
gene	LOC107049580	238	565	399	18.02	18	40.9	33.92	18.01	37.41	1.0546	0.00137157
gene	DNLZ	235	709	570	18.23	17.77	51.32	48.46	18	49.89	1.4708	7.28286e-11
gene	SYNPO	246	636	547	17.39	18.61	46.04	46.51	18	46.275	1.3622	1.54935e-08
gene	CALD1	244	1198	1111	17.53	18.45	86.72	94.46	17.99	90.59	2.3322	7.221e-47
gene	RNF175	230	533	475	18.58	17.4	38.58	40.38	17.99	39.48	1.1339	0.000105796
gene	ZNF365	232	120	89	18.37	17.55	8.69	7.57	17.96	8.13	-1.1435	3.31243e-15
gene	LRRC73	228	987	829	18.65	17.24	71.44	70.48	17.945	70.96	1.9834	2.41865e-28
gene	AP4M1	224	562	533	18.93	16.94	40.68	45.32	17.935	43	1.2616	3.00527e-06
gene	BCS1L	252	523	449	16.76	19.06	37.86	38.17	17.91	38.015	1.0858	0.000430779
gene	LOC417113	252	544	514	16.69	19.06	39.38	43.7	17.875	41.54	1.2166	1.2929e-05
gene	LOC771545	245	614	519	17.18	18.53	44.44	44.13	17.855	44.285	1.3105	1.7087e-07
gene	SLC38A2	266	120	100	15.57	20.12	8.69	8.5	17.845	8.595	-1.054	4.3857e-13
gene	CRTAC1	242	528	485	17.32	18.3	38.22	41.24	17.81	39.73	1.1575	5.74755e-05
gene	DCUN1D2	235	53	58	17.81	17.77	3.84	4.93	17.79	4.385	-2.0204	7.69681e-26
gene	PIGX	211	703	628	19.49	15.96	50.89	53.39	17.725	52.14	1.5566	1.08514e-11
gene	CEBPA	243	539	458	17.04	18.38	39.02	38.94	17.71	38.98	1.1382	8.98088e-05
gene	IL11RA	231	715	650	17.88	17.47	51.76	55.26	17.675	53.51	1.5981	8.61816e-14
gene	LRIG1	223	119	94	18.44	16.87	8.61	7.99	17.655	8.3	-1.0889	2.47113e-14
gene	URAH	257	604	591	15.57	19.44	43.72	50.25	17.505	46.985	1.4244	2.28286e-08
gene	ILVBL	238	521	447	16.97	18	37.71	38	17.485	37.855	1.1144	0.000193387
gene	PPM1M	249	497	511	16.06	18.83	35.98	43.45	17.445	39.715	1.1869	9.13582e-05
gene	NFKBIZ	238	53	42	16.83	18	3.84	3.57	17.415	3.705	-2.2328	2.46472e-28
gene	PCCB	238	522	417	16.76	18	37.79	35.45	17.38	36.62	1.0752	0.000623433
gene	CREM	242	97	82	16.41	18.3	7.02	6.97	17.355	6.995	-1.311	6.65054e-17
gene	SELENOK	213	608	476	18.58	16.11	44.01	40.47	17.345	42.24	1.2841	1.67307e-06
gene	TJP1	236	688	538	16.76	17.85	49.8	45.74	17.305	47.77	1.4649	2.91184e-10
gene	LPAR2	231	482	451	17.11	17.47	34.89	38.34	17.29	36.615	1.0825	0.000616919
gene	MLLT10	216	115	101	18.23	16.34	8.32	8.59	17.285	8.455	-1.0316	2.2583e-13
gene	CORO2B	225	868	686	17.46	17.02	62.83	58.32	17.24	60.575	1.813	2.23693e-20
gene	MAFF	225	790	724	17.39	17.02	57.18	61.55	17.205	59.365	1.7868	3.30265e-19
gene	LOC424430	224	1071	905	17.39	16.94	77.53	76.94	17.165	77.235	2.1698	3.70059e-37
gene	NR6A1	236	117	77	16.48	17.85	8.47	6.55	17.165	7.51	-1.1926	1.39819e-14
gene	ALPK3	222	74	54	17.39	16.79	5.36	4.59	17.09	4.975	-1.7804	2.26866e-22
gene	TMEM120A	247	614	504	15.5	18.68	44.44	42.85	17.09	43.645	1.3527	1.27674e-07
gene	IQCB1	204	103	100	18.72	15.43	7.46	8.5	17.075	7.98	-1.0974	2.43524e-13
gene	ZEB2	240	755	614	15.99	18.15	54.65	52.2	17.07	53.425	1.6461	1.24345e-14
gene	FAM110D	229	622	484	16.48	17.32	45.02	41.15	16.9	43.085	1.3502	8.80528e-08
gene	S100A12	200	6913	5949	18.58	15.13	500.4	505.79	16.855	503.095	4.8996	0
gene	BCL2L15	224	597	465	16.76	16.94	43.21	39.53	16.85	41.37	1.2958	7.67112e-07
gene	PDLIM4	222	639	531	16.9	16.79	46.25	45.15	16.845	45.7	1.4399	1.05981e-09
gene	EIF5B	210	703	526	17.74	15.88	50.89	44.72	16.81	47.805	1.5078	2.04438e-10
gene	WISP1	218	1193	1023	17.04	16.49	86.36	86.98	16.765	86.67	2.3701	1.39797e-48
gene	LOC396380	219	946	779	16.97	16.56	68.48	66.23	16.765	67.355	2.0063	4.64537e-28
gene	F2	212	765	550	17.46	16.03	55.38	46.76	16.745	51.07	1.6087	2.02106e-12
gene	CIDEC	218	750	672	16.97	16.49	54.29	57.13	16.73	55.71	1.7355	2.85778e-17
gene	LOC769668	230	833	719	15.99	17.4	60.3	61.13	16.695	60.715	1.8626	8.4573e-22
gene	HYI	212	577	427	17.32	16.03	41.77	36.3	16.675	39.035	1.2271	1.70479e-05
gene	KIF5B	226	586	518	16.06	17.09	42.42	44.04	16.575	43.23	1.383	2.42605e-08
gene	HIC2	235	81	74	15.36	17.77	5.86	6.29	16.565	6.075	-1.4472	1.38357e-17
gene	STOML1	249	571	464	14.3	18.83	41.33	39.45	16.565	40.39	1.2859	5.7602e-06
gene	GALT	209	485	414	17.32	15.81	35.11	35.2	16.565	35.155	1.0856	0.000695894
gene	EXOSC1	207	537	415	17.46	15.66	38.87	35.28	16.56	37.075	1.1627	0.000109005
gene	RAB3A	248	561	488	14.3	18.76	40.61	41.49	16.53	41.05	1.3123	2.29233e-06
gene	ZDHHC16	215	475	390	16.69	16.26	34.38	33.16	16.475	33.77	1.0355	0.0021008
gene	MRNIP	233	441	420	15.29	17.62	31.92	35.71	16.455	33.815	1.0391	0.00279531
gene	MTF1	217	120	87	16.48	16.41	8.69	7.4	16.445	8.045	-1.0315	9.00907e-13
gene	SELENOP2	215	1276	1074	16.62	16.26	92.36	91.31	16.44	91.835	2.4818	8.15412e-56
gene	ZNF853	214	594	503	16.69	16.19	43	42.77	16.44	42.885	1.3833	2.37571e-08
gene	TAX1BP1	211	591	532	16.9	15.96	42.78	45.23	16.43	44.005	1.4213	6.3772e-09
gene	TSTA3	211	575	472	16.9	15.96	41.62	40.13	16.43	40.875	1.3149	4.63853e-07
gene	TMCC2	222	614	491	15.99	16.79	44.44	41.75	16.39	43.095	1.3947	1.6787e-08
gene	MCCC2L	221	536	396	16.06	16.72	38.8	33.67	16.39	36.235	1.1446	0.000187683
gene	GGT5	209	457	387	16.97	15.81	33.08	32.9	16.39	32.99	1.0092	0.00405398
gene	K123	245	1332	1197	14.23	18.53	96.42	101.77	16.38	99.095	2.5969	1.0145e-55
gene	ATPAF1	218	477	386	16.2	16.49	34.53	32.82	16.345	33.675	1.0428	0.00182524
gene	LOC107054145	224	17	19	15.71	16.94	1.23	1.62	16.325	1.425	-3.518	7.65868e-36
gene	GALK1	196	563	473	17.74	14.82	40.75	40.21	16.28	40.48	1.3141	1.27989e-06
gene	IFNAR1	212	82	79	16.48	16.03	5.94	6.72	16.255	6.33	-1.3606	1.36508e-16
gene	PYROXD2	210	1724	1533	16.62	15.88	124.79	130.34	16.25	127.565	2.9727	4.76591e-99
gene	COQ3	218	526	424	15.99	16.49	38.07	36.05	16.24	37.06	1.1903	3.64886e-05
gene	CLIC6	227	481	393	15.22	17.17	34.82	33.41	16.195	34.115	1.0749	0.00100438
gene	PDXP	191	442	403	17.88	14.45	31.99	34.26	16.165	33.125	1.035	0.00422147
gene	NADK	211	473	400	16.34	15.96	34.24	34.01	16.15	34.125	1.0793	0.000818595
gene	COA3	181	724	453	18.58	13.69	52.41	38.51	16.135	45.46	1.4944	0.00231159
gene	PLAG1	207	63	63	16.55	15.66	4.56	5.36	16.105	4.96	-1.6991	3.16474e-20
gene	NMRK2	209	609	543	16.27	15.81	44.08	46.17	16.04	45.125	1.4923	2.61139e-10
gene	UBTD1	204	522	385	16.62	15.43	37.79	32.73	16.025	35.26	1.1377	0.000298856
gene	CPNE2	227	843	694	14.87	17.17	61.02	59	16.02	60.01	1.9053	4.36717e-22
gene	CLIC5	228	477	398	14.73	17.24	34.53	33.84	15.985	34.185	1.0966	0.00070919
gene	THBD	207	608	483	16.27	15.66	44.01	41.06	15.965	42.535	1.4137	1.21127e-08
gene	SERHL	234	649	526	14.16	17.7	46.98	44.72	15.93	45.85	1.5252	3.01942e-10
gene	LOC107050768	231	109	93	14.37	17.47	7.89	7.91	15.92	7.9	-1.0109	6.5713e-12
gene	GC	210	3950	3440	15.92	15.88	285.92	292.47	15.9	289.195	4.1849	0
gene	SRXN1	221	461	411	15.08	16.72	33.37	34.94	15.9	34.155	1.1031	0.00056302
gene	ADNP	219	442	396	15.22	16.56	31.99	33.67	15.89	32.83	1.0469	0.00210291
gene	FAM171A2	210	507	326	15.85	15.88	36.7	27.72	15.865	32.21	1.0217	0.00739083
gene	LOC101749299	186	642	481	17.6	14.07	46.47	40.89	15.835	43.68	1.4639	1.76753e-08
gene	PDDC1	228	552	442	14.37	17.24	39.96	37.58	15.805	38.77	1.2946	2.91666e-06
gene	MCOLN3	219	11	3	15.01	16.56	0.8	0.26	15.785	0.53	-4.8964	6.14029e-33
gene	RASD1	204	486	461	16.13	15.43	35.18	39.19	15.78	37.185	1.2366	1.7453e-05
gene	MAOA	227	437	424	14.37	17.17	31.63	36.05	15.77	33.84	1.1015	0.00103439
gene	CDK10	209	575	454	15.71	15.81	41.62	38.6	15.76	40.11	1.3477	2.19514e-07
gene	HOXB7	208	556	424	15.78	15.73	40.25	36.05	15.755	38.15	1.2759	3.9315e-06
gene	TMEM47	204	102	60	16.06	15.43	7.38	5.1	15.745	6.24	-1.3353	1.63812e-14
gene	SDSL	244	628	494	13.04	18.45	45.46	42	15.745	43.73	1.4737	4.06793e-08
gene	CNTFR	213	525	406	15.36	16.11	38	34.52	15.735	36.26	1.2044	3.66284e-05
gene	SLC26A1	199	1149	998	16.41	15.05	83.17	84.85	15.73	84.01	2.417	5.14308e-48
gene	ZBTB7A	226	72	61	14.37	17.09	5.21	5.19	15.73	5.2	-1.5969	2.23729e-18
gene	ABHD1	211	557	469	15.43	15.96	40.32	39.87	15.695	40.095	1.3531	1.54941e-07
gene	DBNDD1	227	459	415	14.16	17.17	33.23	35.28	15.665	34.255	1.1288	0.000459958
gene	TWIST1	197	779	681	16.41	14.9	56.39	57.9	15.655	57.145	1.868	1.98182e-20
gene	APOB	218	1826	1522	14.8	16.49	132.18	129.4	15.645	130.79	3.0635	1.08816e-106
gene	DOK4	188	479	454	17.04	14.22	34.67	38.6	15.63	36.635	1.2289	4.52891e-05
gene	HHEX	223	660	502	14.37	16.87	47.77	42.68	15.62	45.225	1.5337	2.0697e-10
gene	RAC2	193	460	442	16.62	14.6	33.3	37.58	15.61	35.44	1.1829	0.000133885
gene	BF1	215	1301	1070	14.94	16.26	94.17	90.97	15.6	92.57	2.569	5.15544e-59
gene	TMEM199	225	647	519	14.16	17.02	46.83	44.13	15.59	45.48	1.5446	9.72938e-11
gene	RASSF1	197	765	639	16.27	14.9	55.38	54.33	15.585	54.855	1.8155	1.03488e-18
gene	TNFAIP2	202	599	592	15.78	15.28	43.36	50.33	15.53	46.845	1.5928	1.57376e-11
gene	GLB1L	214	597	435	14.87	16.19	43.21	36.98	15.53	40.095	1.3684	2.79678e-07
gene	LOC107049469	185	1160	1038	17.04	13.99	83.97	88.25	15.515	86.11	2.4725	3.3553e-47
gene	LUC7L3	195	629	567	16.27	14.75	45.53	48.21	15.51	46.87	1.5955	4.26537e-12
gene	MSRA	183	478	347	17.18	13.84	34.6	29.5	15.51	32.05	1.0471	0.00463504
gene	ITM2C	210	554	402	15.08	15.88	40.1	34.18	15.48	37.14	1.2626	1.08392e-05
gene	MFAP5	208	576	537	15.22	15.73	41.69	45.66	15.475	43.675	1.4969	6.3061e-10
gene	SEC63	217	463	344	14.51	16.41	33.51	29.25	15.46	31.38	1.0213	0.00496126
gene	PMEPA1	199	467	403	15.85	15.05	33.8	34.26	15.45	34.03	1.1392	0.000246489
gene	LOC121109412	181	641	551	17.04	13.69	46.4	46.85	15.365	46.625	1.6015	2.03901e-11
gene	ATP6V0E2	192	453	410	16.2	14.52	32.79	34.86	15.36	33.825	1.1389	0.000337563
gene	CYBRD1	204	447	396	15.29	15.43	32.36	33.67	15.36	33.015	1.1039	0.000619056
gene	PDGFRA	201	489	379	15.5	15.2	35.4	32.22	15.35	33.81	1.1392	0.000277429
gene	LARP6	211	82	85	14.73	15.96	5.94	7.23	15.345	6.585	-1.2205	6.74861e-14
gene	ARHGEF1	211	36	27	14.66	15.96	2.61	2.3	15.31	2.455	-2.6407	9.80732e-29
gene	C3H1ORF115	198	448	414	15.64	14.98	32.43	35.2	15.31	33.815	1.1432	0.000276864
gene	SSH3	193	560	454	15.99	14.6	40.54	38.6	15.295	39.57	1.3713	1.60162e-07
gene	ST6GALNAC4	210	553	528	14.66	15.88	40.03	44.89	15.27	42.46	1.4754	3.46682e-09
gene	WNT6	195	69	51	15.78	14.75	4.99	4.34	15.265	4.665	-1.7103	2.20467e-19
gene	SLC45A1	218	54	51	14.02	16.49	3.91	4.34	15.255	4.125	-1.8868	5.30395e-21
gene	LOC107052495	183	13	12	16.62	13.84	0.94	1.02	15.23	0.98	-3.958	8.36782e-34
gene	PAPSS2	201	495	465	15.22	15.2	35.83	39.53	15.21	37.68	1.3088	2.00592e-06
gene	YOD1	207	93	83	14.73	15.66	6.73	7.06	15.195	6.895	-1.14	2.70894e-13
gene	TRIM105	218	540	423	13.81	16.49	39.09	35.96	15.15	37.525	1.3085	2.92594e-06
gene	TAGLN	202	914	805	15.01	15.28	66.16	68.44	15.145	67.3	2.1518	4.19121e-32
gene	SLC41A1	212	567	496	14.23	16.03	41.04	42.17	15.13	41.605	1.4593	4.55668e-09
gene	CISD3	181	590	447	16.48	13.69	42.71	38	15.085	40.355	1.4196	1.0377e-07
gene	FGF12	205	402	369	14.66	15.5	29.1	31.37	15.08	30.235	1.0036	0.00665056
gene	EGFL6	196	85	59	15.29	14.82	6.15	5.02	15.055	5.585	-1.4306	5.81232e-16
gene	CAST	222	442	380	13.32	16.79	31.99	32.31	15.055	32.15	1.0946	0.00138462
gene	SLC2A2	211	428	355	14.09	15.96	30.98	30.18	15.025	30.58	1.0252	0.00433505
gene	FNDC3A	207	489	358	14.37	15.66	35.4	30.44	15.015	32.92	1.1326	0.000497596
gene	TNS3	202	569	409	14.59	15.28	41.19	34.77	14.935	37.98	1.3465	1.04169e-06
gene	TTC32	180	523	440	16.2	13.61	37.86	37.41	14.905	37.635	1.3363	1.45551e-06
gene	SIVA1	197	482	407	14.87	14.9	34.89	34.6	14.885	34.745	1.2229	2.75632e-05
gene	SNUPN	183	408	387	15.85	13.84	29.53	32.9	14.845	31.215	1.0723	0.00237829
gene	ZNF703	206	429	336	13.95	15.58	31.05	28.57	14.765	29.81	1.0136	0.00604601
gene	PMVK	204	650	596	14.09	15.43	47.05	50.67	14.76	48.86	1.727	5.45073e-15
gene	LOC420368	210	58	58	13.6	15.88	4.2	4.93	14.74	4.565	-1.691	3.00943e-18
gene	PDPN	187	463	365	15.29	14.14	33.51	31.03	14.715	32.27	1.1329	0.000452561
gene	GAD2	185	8	5	15.36	13.99	0.58	0.43	14.675	0.505	-4.8609	4.31934e-31
gene	C19orf60	212	556	427	13.32	16.03	40.25	36.3	14.675	38.275	1.383	3.70995e-07
gene	HSD11B1L	184	405	349	15.43	13.92	29.32	29.67	14.675	29.495	1.0071	0.00710932
gene	PHF21A	197	411	353	14.44	14.9	29.75	30.01	14.67	29.88	1.0263	0.00432865
gene	VCPKMT	180	461	415	15.57	13.61	33.37	35.28	14.59	34.325	1.2343	3.99585e-05
gene	CNTN4	202	74	74	13.88	15.28	5.36	6.29	14.58	5.825	-1.3237	1.81725e-14
gene	SPATS2L	196	433	470	14.3	14.82	31.34	39.96	14.56	35.65	1.2919	2.32116e-05
gene	C11orf52	179	402	361	15.57	13.54	29.1	30.69	14.555	29.895	1.0384	0.00457441
gene	RHBDF1	190	439	347	14.66	14.37	31.78	29.5	14.515	30.64	1.0779	0.00160619
gene	LOC100857858	175	572	533	15.78	13.24	41.4	45.32	14.51	43.36	1.5793	1.64327e-10
gene	IFFO1	199	385	366	13.95	15.05	27.87	31.12	14.5	29.495	1.0244	0.00577004
gene	SLC16A2	180	450	483	15.36	13.61	32.57	41.06	14.485	36.815	1.3457	6.01811e-06
gene	HMGCS2	182	2942	2690	15.15	13.77	212.96	228.71	14.46	220.835	3.9328	3.31452e-220
gene	LOC395159	182	581	527	15.15	13.77	42.06	44.81	14.46	43.435	1.5868	3.25904e-11
gene	FAM118B	191	486	450	14.44	14.45	35.18	38.26	14.445	36.72	1.346	8.80209e-07
gene	APOA2	185	5956	5482	14.87	13.99	431.13	466.08	14.43	448.605	4.9583	0
gene	NUBP1	167	435	365	16.2	12.63	31.49	31.03	14.415	31.26	1.1167	0.00138642
gene	SNX20	191	64	72	14.37	14.45	4.63	6.12	14.41	5.375	-1.4227	4.98977e-15
gene	GAP43	195	917	746	14.02	14.75	66.38	63.43	14.385	64.905	2.1738	1.15579e-31
gene	MED26	196	70	78	13.95	14.82	5.07	6.63	14.385	5.85	-1.2981	1.02297e-13
gene	C8orf4	188	690	560	14.51	14.22	49.95	47.61	14.365	48.78	1.7637	4.41573e-16
gene	PCP4	162	565	474	16.48	12.25	40.9	40.3	14.365	40.6	1.4989	2.71509e-08
gene	PROS1	190	467	421	14.23	14.37	33.8	35.79	14.3	34.795	1.2829	7.16051e-06
gene	GLTP	201	444	395	13.39	15.2	32.14	33.58	14.295	32.86	1.2008	9.67059e-05
gene	PCBD2	194	548	504	13.88	14.67	39.67	42.85	14.275	41.26	1.5313	4.94808e-10
gene	PSTK	177	667	577	15.15	13.39	48.28	49.06	14.27	48.67	1.77	1.00676e-15
gene	FETUB	162	1886	1621	16.27	12.25	136.52	137.82	14.26	137.17	3.2659	7.6062e-107
gene	ALPL	198	519	421	13.53	14.98	37.57	35.79	14.255	36.68	1.3635	4.73539e-07
gene	GPD1	170	378	375	15.64	12.86	27.36	31.88	14.25	29.62	1.0556	0.00539837
gene	HTATIP2	189	695	602	14.16	14.29	50.31	51.18	14.225	50.745	1.8348	3.56125e-18
gene	BICD2	189	414	351	14.16	14.29	29.97	29.84	14.225	29.905	1.072	0.00192533
gene	DPEP2	191	24	14	13.95	14.45	1.74	1.19	14.2	1.465	-3.2769	2.28704e-30
gene	NANOS1	186	516	442	14.3	14.07	37.35	37.58	14.185	37.465	1.4012	9.93282e-08
gene	IQGAP3	184	770	655	14.44	13.92	55.74	55.69	14.18	55.715	1.9742	6.65546e-23
gene	NSMCE4A	187	425	341	14.09	14.14	30.76	28.99	14.115	29.875	1.0817	0.00165921
gene	GZMM	194	466	375	13.53	14.67	33.73	31.88	14.1	32.805	1.2182	5.69746e-05
gene	TMEM132D	182	77	91	14.37	13.77	5.57	7.74	14.07	6.655	-1.0801	5.08606e-11
gene	FAAH	179	489	432	14.59	13.54	35.4	36.73	14.065	36.065	1.3585	7.22983e-07
gene	CMTM8	200	614	483	12.97	15.13	44.44	41.06	14.05	42.75	1.6054	2.87337e-11
gene	CLIC3	186	641	581	14.02	14.07	46.4	49.4	14.045	47.9	1.77	8.84483e-16
gene	PI3	184	2454	2179	14.16	13.92	177.63	185.26	14.04	181.445	3.6919	2.8789e-181
gene	SCARA3	196	585	498	13.25	14.82	42.35	42.34	14.035	42.345	1.5932	2.63636e-11
gene	CMTR2	178	98	79	14.59	13.46	7.09	6.72	14.025	6.905	-1.0223	3.6472e-11
gene	SRPX	190	618	525	13.67	14.37	44.73	44.64	14.02	44.685	1.6723	2.36088e-13
gene	TJP2	189	441	431	13.74	14.29	31.92	36.64	14.015	34.28	1.2904	1.16728e-05
gene	RFTN1	179	432	405	14.44	13.54	31.27	34.43	13.99	32.85	1.2315	5.57651e-05
gene	VTN	172	1888	1606	14.94	13.01	136.66	136.54	13.975	136.6	3.289	3.81913e-120
gene	PAOX	190	497	453	13.53	14.37	35.98	38.51	13.95	37.245	1.4168	9.15496e-08
gene	NPR2	196	399	339	13.04	14.82	28.88	28.82	13.93	28.85	1.0504	0.00367524
gene	SMC3	181	487	367	14.16	13.69	35.25	31.2	13.925	33.225	1.2546	2.80266e-05
gene	FHOD1	190	465	395	13.46	14.37	33.66	33.58	13.915	33.62	1.2727	1.17308e-05
gene	LOC121108875	195	425	440	13.04	14.75	30.76	37.41	13.895	34.085	1.2946	2.20912e-05
gene	NSUN5	174	370	351	14.51	13.16	26.78	29.84	13.835	28.31	1.033	0.00638126
gene	TMEM61	184	555	479	13.74	13.92	40.17	40.72	13.83	40.445	1.5482	2.35195e-10
gene	RPUSD1	187	392	326	13.46	14.14	28.38	27.72	13.8	28.05	1.0233	0.00597795
gene	EMG1	167	491	401	14.94	12.63	35.54	34.09	13.785	34.815	1.3366	3.20263e-06
gene	SVIL	186	741	572	13.46	14.07	53.64	48.63	13.765	51.135	1.8933	4.81551e-19
gene	ARL8BL	166	530	408	14.87	12.56	38.36	34.69	13.715	36.525	1.4131	3.16706e-07
gene	NFKB2	191	506	396	12.97	14.45	36.63	33.67	13.71	35.15	1.3583	1.09082e-06
gene	UCK2	164	447	432	15.01	12.4	32.36	36.73	13.705	34.545	1.3338	7.58501e-06
gene	SYT7	198	407	313	12.41	14.98	29.46	26.61	13.695	28.035	1.0336	0.0065796
gene	C15orf61	169	469	402	14.59	12.78	33.95	34.18	13.685	34.065	1.3157	5.28633e-06
gene	LOC421792	189	563	532	13.04	14.29	40.75	45.23	13.665	42.99	1.6535	4.81454e-12
gene	TSTD2	199	73	78	12.27	15.05	5.28	6.63	13.66	5.955	-1.1978	7.69278e-12
gene	RAD51D	167	486	436	14.66	12.63	35.18	37.07	13.645	36.125	1.4046	3.37299e-07
gene	ALCAM	177	640	507	13.88	13.39	46.33	43.11	13.635	44.72	1.7136	6.88836e-14
gene	XPC	162	395	320	15.01	12.25	28.59	27.21	13.63	27.9	1.0335	0.00746775
gene	PLEKHH3	174	528	400	14.09	13.16	38.22	34.01	13.625	36.115	1.4063	2.62488e-07
gene	SLC9A7	190	76	65	12.83	14.37	5.5	5.53	13.6	5.515	-1.3022	1.45489e-13
gene	KDM7A	177	84	78	13.81	13.39	6.08	6.63	13.6	6.355	-1.0976	1.18432e-11
gene	RAB10L	174	447	353	14.02	13.16	32.36	30.01	13.59	31.185	1.1983	0.000143078
gene	STAT1	179	477	375	13.6	13.54	34.53	31.88	13.57	33.205	1.291	9.34758e-06
gene	LOC415852	177	646	579	13.74	13.39	46.76	49.23	13.565	47.995	1.823	7.32426e-17
gene	MTMR11	172	472	327	14.09	13.01	34.17	27.8	13.55	30.985	1.1933	0.000315487
gene	AHNAK2	166	456	380	14.51	12.56	33.01	32.31	13.535	32.66	1.2708	2.47382e-05
gene	NMRAL1	174	406	356	13.88	13.16	29.39	30.27	13.52	29.83	1.1417	0.000574354
gene	CRYAB	182	535	467	13.25	13.77	38.73	39.7	13.51	39.215	1.5374	6.58382e-10
gene	MAP1B	179	711	544	13.46	13.54	51.47	46.25	13.5	48.86	1.8557	1.69437e-17
gene	ASL	165	580	465	14.51	12.48	41.98	39.53	13.495	40.755	1.5946	1.36198e-10
gene	SGCD	175	372	346	13.74	13.24	26.93	29.42	13.49	28.175	1.0625	0.00353969
gene	MYO1B	191	651	559	12.41	14.45	47.12	47.53	13.43	47.325	1.8171	2.836e-16
gene	SLC25A30	178	381	323	13.39	13.46	27.58	27.46	13.425	27.52	1.0356	0.00527674
gene	NUP42	162	414	320	14.59	12.25	29.97	27.21	13.42	28.59	1.0911	0.00261015
gene	DOCK1	198	453	334	11.71	14.98	32.79	28.4	13.345	30.595	1.197	0.000359607
gene	SUMF2	168	448	418	13.88	12.71	32.43	35.54	13.295	33.985	1.354	2.30472e-06
gene	CRISPLD1	190	419	318	12.2	14.37	30.33	27.04	13.285	28.685	1.1105	0.00164566
gene	C9orf142	185	510	451	12.55	13.99	36.92	38.34	13.27	37.63	1.5037	5.67771e-09
gene	LOC424109	182	374	339	12.76	13.77	27.07	28.82	13.265	27.945	1.075	0.00278463
gene	PRR7	182	348	335	12.69	13.77	25.19	28.48	13.23	26.835	1.0203	0.00900813
gene	MARVELD3	181	366	344	12.69	13.69	26.49	29.25	13.19	27.87	1.0793	0.0028676
gene	CCDC80	153	376	345	14.8	11.57	27.22	29.33	13.185	28.275	1.1006	0.00308865
gene	J6367_mgt11	181	847	637	12.62	13.69	61.31	54.16	13.155	57.735	2.1338	3.31447e-26
gene	TMEM42	175	377	306	13.04	13.24	27.29	26.02	13.14	26.655	1.0204	0.00763619
gene	WWTR1	154	391	321	14.59	11.65	28.3	27.29	13.12	27.795	1.0831	0.00370888
gene	LOC121107375	150	18	19	14.87	11.35	1.3	1.62	13.11	1.46	-3.1666	1.09742e-26
gene	CCDC189	160	538	480	14.02	12.1	38.94	40.81	13.06	39.875	1.6103	1.23699e-10
gene	C1QB	165	825	742	13.6	12.48	59.72	63.09	13.04	61.405	2.2354	6.02858e-31
gene	EPB41L2	178	820	697	12.62	13.46	59.36	59.26	13.04	59.31	2.1853	1.46711e-29
gene	PTPRVP	178	411	378	12.62	13.46	29.75	32.14	13.04	30.945	1.2468	5.51046e-05
gene	JDP2	187	542	479	11.92	14.14	39.23	40.72	13.03	39.975	1.6173	7.75371e-11
gene	NR2C2AP	184	629	595	12.13	13.92	45.53	50.59	13.025	48.06	1.8836	3.485e-17
gene	PML	184	419	389	12.13	13.92	30.33	33.07	13.025	31.7	1.2832	2.48127e-05
gene	OTUD6A	192	428	319	11.5	14.52	30.98	27.12	13.01	29.05	1.1589	0.000876445
gene	CD34	167	484	466	13.32	12.63	35.03	39.62	12.975	37.325	1.5244	6.81061e-09
gene	DUSP6	184	443	343	11.99	13.92	32.07	29.16	12.955	30.615	1.2407	8.08148e-05
gene	LDLRAD4	171	452	360	12.97	12.93	32.72	30.61	12.95	31.665	1.2899	1.46438e-05
gene	FKBP1B	157	925	771	14.02	11.87	66.96	65.55	12.945	66.255	2.3556	9.51122e-36
gene	ADRA2A	174	406	284	12.69	13.16	29.39	24.15	12.925	26.77	1.0505	0.00642024
gene	HSPA4L	169	409	358	12.97	12.78	29.61	30.44	12.875	30.025	1.2216	0.000103525
gene	LY86	151	792	700	14.3	11.42	57.33	59.51	12.86	58.42	2.1836	1.93881e-26
gene	RAD51C	162	417	326	13.46	12.25	30.18	27.72	12.855	28.95	1.1712	0.000449812
gene	LOC770653	158	500	432	13.74	11.95	36.19	36.73	12.845	36.46	1.5051	1.34045e-08
gene	NRK	177	765	493	12.27	13.39	55.38	41.92	12.83	48.65	1.9229	9.84503e-16
gene	LOC424918	181	709	662	11.92	13.69	51.32	56.28	12.805	53.8	2.0709	4.3056e-23
gene	LOC107049267	163	438	263	13.25	12.33	31.7	22.36	12.79	27.03	1.0795	0.00800535
gene	ACTG2	174	558	487	12.41	13.16	40.39	41.41	12.785	40.9	1.6776	2.07915e-12
gene	SPIA1	171	446	351	12.55	12.93	32.28	29.84	12.74	31.06	1.2857	1.97888e-05
gene	FBL	171	389	350	12.55	12.93	28.16	29.76	12.74	28.96	1.1847	0.000297327
gene	HINT1	161	627	569	13.25	12.18	45.39	48.38	12.715	46.885	1.8826	2.42479e-17
gene	SPINK5	172	1764	1583	12.34	13.01	127.69	134.59	12.675	131.14	3.3711	2.15383e-120
gene	CDC2L1	174	388	276	12.13	13.16	28.09	23.47	12.645	25.78	1.0277	0.00994103
gene	NHSL2	165	413	353	12.76	12.48	29.9	30.01	12.62	29.955	1.2471	5.96232e-05
gene	HIST1H110	166	558	450	12.62	12.56	40.39	38.26	12.59	39.325	1.6432	1.75125e-11
gene	CARNS1	159	12	10	13.11	12.03	0.87	0.85	12.57	0.86	-3.8695	1.13318e-28
gene	CR1	172	412	326	12.13	13.01	29.82	27.72	12.57	28.77	1.1946	0.00025524
gene	OGN	171	704	596	12.2	12.93	50.96	50.67	12.565	50.815	2.0158	5.06162e-22
gene	LOC121108974	169	33	26	12.34	12.78	2.39	2.21	12.56	2.3	-2.4491	1.00711e-22
gene	EXFABP	158	2607	2174	13.11	11.95	188.71	184.83	12.53	186.77	3.8978	1.44047e-197
gene	NSUN4	182	463	311	11.29	13.77	33.51	26.44	12.53	29.975	1.2584	0.000172182
gene	WDR7	167	84	63	12.41	12.63	6.08	5.36	12.52	5.72	-1.1301	4.32101e-11
gene	C1orf216	162	455	347	12.76	12.25	32.94	29.5	12.505	31.22	1.32	1.04543e-05
gene	OSR1	144	365	305	14.09	10.89	26.42	25.93	12.49	26.175	1.0674	0.00672542
gene	H6PD	173	57	57	11.85	13.08	4.13	4.85	12.465	4.49	-1.4731	5.14673e-14
gene	KTN1	169	440	399	12.13	12.78	31.85	33.92	12.455	32.885	1.4007	6.96201e-07
gene	FAM84A	165	500	429	12.34	12.48	36.19	36.47	12.41	36.33	1.5497	1.70434e-09
gene	PRSS35	169	457	369	11.99	12.78	33.08	31.37	12.385	32.225	1.3796	1.3568e-06
gene	SASH1	167	339	308	12.13	12.63	24.54	26.19	12.38	25.365	1.0348	0.00787915
gene	USP41	155	328	310	13.04	11.72	23.74	26.36	12.38	25.05	1.0168	0.0126171
gene	LOC107055361	164	1574	1472	12.34	12.4	113.94	125.15	12.37	119.545	3.2726	8.43944e-103
gene	ASPDH	176	865	565	11.43	13.31	62.61	48.04	12.37	55.325	2.1611	7.78432e-22
gene	GTSF1	164	434	398	12.27	12.4	31.42	33.84	12.335	32.63	1.4034	7.49703e-07
gene	SC5D	163	430	370	12.34	12.33	31.13	31.46	12.335	31.295	1.3432	4.33829e-06
gene	ARFGAP3	171	431	280	11.71	12.93	31.2	23.81	12.32	27.505	1.1587	0.00153507
gene	SNTB2	167	591	495	11.99	12.63	42.78	42.09	12.31	42.435	1.7854	1.11054e-14
gene	NUDT8	162	591	435	12.27	12.25	42.78	36.98	12.26	39.88	1.7017	5.32455e-12
gene	KIF2A	153	400	290	12.9	11.57	28.95	24.66	12.235	26.805	1.1315	0.00179542
gene	TOR4A	151	340	316	13.04	11.42	24.61	26.87	12.23	25.74	1.0736	0.00506937
gene	TYSND1	157	401	306	12.55	11.87	29.03	26.02	12.21	27.525	1.1727	0.00059027
gene	CNKSR3	149	360	334	13.04	11.27	26.06	28.4	12.155	27.23	1.1636	0.000921334
gene	UTRN	165	591	525	11.78	12.48	42.78	44.64	12.13	43.71	1.8494	4.5702e-16
gene	GLT1D1	141	79	60	13.6	10.66	5.72	5.1	12.13	5.41	-1.1649	1.70376e-10
gene	OLFML2B	177	379	329	10.87	13.39	27.43	27.97	12.13	27.7	1.1913	0.000473771
gene	NACAD	159	330	340	12.2	12.03	23.89	28.91	12.115	26.4	1.1237	0.0024315
gene	IGSF21	157	768	726	12.34	11.87	55.59	61.73	12.105	58.66	2.2768	3.96125e-30
gene	MPV17	166	352	330	11.57	12.56	25.48	28.06	12.065	26.77	1.1498	0.00105136
gene	TRIM47	159	668	522	12.06	12.03	48.35	44.38	12.045	46.365	1.9446	1.30488e-18
gene	RNF169	173	80	64	11.01	13.08	5.79	5.44	12.045	5.615	-1.1011	2.81748e-10
gene	LOC415664	149	571	452	12.76	11.27	41.33	38.43	12.015	39.88	1.7308	1.45707e-12
gene	ZCCHC24	147	376	303	12.9	11.12	27.22	25.76	12.01	26.49	1.1412	0.00141167
gene	PRKCA	173	336	317	10.94	13.08	24.32	26.95	12.01	25.635	1.0939	0.00388936
gene	PLEKHB1	159	443	374	11.92	12.03	32.07	31.8	11.975	31.935	1.4151	5.54553e-07
gene	BZFP1	172	418	312	10.94	13.01	30.26	26.53	11.975	28.395	1.2456	0.000158513
gene	ACBD7	158	448	362	11.99	11.95	32.43	30.78	11.97	31.605	1.4007	9.73065e-07
gene	DND1	168	333	286	11.22	12.71	24.1	24.32	11.965	24.21	1.0168	0.0120632
gene	SNX21	142	467	381	13.18	10.74	33.8	32.39	11.96	33.095	1.4684	2.64606e-07
gene	CYP27A1	162	781	714	11.64	12.25	56.53	60.7	11.945	58.615	2.2949	2.41994e-31
gene	UPF3B	160	384	294	11.78	12.1	27.8	25	11.94	26.4	1.1447	0.00114723
gene	LOC419584	146	354	337	12.83	11.04	25.62	28.65	11.935	27.135	1.185	0.000705725
gene	LOC121111405	174	368	291	10.66	13.16	26.64	24.74	11.91	25.69	1.109	0.00295205
gene	RNF215	174	309	307	10.59	13.16	22.37	26.1	11.875	24.235	1.0292	0.0144236
gene	HES4	148	440	347	12.55	11.19	31.85	29.5	11.87	30.675	1.3697	4.31431e-06
gene	PPP3CA	153	450	317	12.13	11.57	32.57	26.95	11.85	29.76	1.3285	2.24245e-05
gene	CTNNAL1	144	729	643	12.76	10.89	52.77	54.67	11.825	53.72	2.1836	9.91279e-26
gene	TMEM35B	139	566	424	13.11	10.51	40.97	36.05	11.81	38.51	1.7052	5.47364e-11
gene	LOC121109235	150	511	332	12.27	11.35	36.99	28.23	11.81	32.61	1.4653	1.1329e-06
gene	POLA1	161	294	332	11.43	12.18	21.28	28.23	11.805	24.755	1.0683	0.0101117
gene	LRP11	165	360	274	11.08	12.48	26.06	23.3	11.78	24.68	1.067	0.00587348
gene	GSTT1L	152	655	608	11.92	11.5	47.41	51.69	11.71	49.55	2.0811	3.13844e-22
gene	TPR	160	480	462	11.29	12.1	34.75	39.28	11.695	37.015	1.6622	1.01513e-10
gene	UPP1	155	383	313	11.64	11.72	27.72	26.61	11.68	27.165	1.2177	0.000225775
gene	HPGD	139	471	450	12.83	10.51	34.09	38.26	11.67	36.175	1.6322	1.33029e-09
gene	EPG5	152	72	64	11.71	11.5	5.21	5.44	11.605	5.325	-1.1239	1.96539e-10
gene	LOC422901	139	92	46	12.69	10.51	6.66	3.91	11.6	5.285	-1.1341	8.78066e-09
gene	CREB3L3	149	440	380	11.92	11.27	31.85	32.31	11.595	32.08	1.4682	1.51398e-07
gene	THOC2	158	322	286	11.22	11.95	23.31	24.32	11.585	23.815	1.0396	0.00911715
gene	GBP1	163	616	528	10.8	12.33	44.59	44.89	11.565	44.74	1.9518	4.02896e-18
gene	PMEL	149	26	31	11.85	11.27	1.88	2.64	11.56	2.26	-2.3547	6.06832e-20
gene	CRABP1	154	1713	1524	11.43	11.65	124	129.57	11.54	126.785	3.4577	2.58541e-121
gene	MRM2	151	333	296	11.64	11.42	24.1	25.17	11.53	24.635	1.0953	0.00347404
gene	LOC107053499	148	368	241	11.85	11.19	26.64	20.49	11.52	23.565	1.0325	0.0158659
gene	TCEA3	169	941	788	10.24	12.78	68.11	67	11.51	67.555	2.5532	1.52837e-41
gene	LECT2	151	2489	2127	11.57	11.42	180.17	180.84	11.495	180.505	3.973	1.22429e-196
gene	CYP2D6	167	358	292	10.24	12.63	25.91	24.83	11.435	25.37	1.1497	0.00158473
gene	NTHL1	141	425	374	12.2	10.66	30.76	31.8	11.43	31.28	1.4524	4.85574e-07
gene	SLCO2A1	159	503	393	10.8	12.03	36.41	33.41	11.415	34.91	1.6127	8.51118e-10
gene	C14H16orf91	135	387	333	12.62	10.21	28.01	28.31	11.415	28.16	1.3027	6.15734e-05
gene	S100A16	148	345	283	11.57	11.19	24.97	24.06	11.38	24.515	1.1072	0.00289217
gene	RPAIN	134	346	277	12.62	10.13	25.05	23.55	11.375	24.3	1.0951	0.0053544
gene	LOC107049501	140	582	430	12.06	10.59	42.13	36.56	11.325	39.345	1.7967	5.61066e-13
gene	GPAT2	161	368	323	10.45	12.18	26.64	27.46	11.315	27.05	1.2574	0.000134199
gene	CA9	165	438	369	10.1	12.48	31.7	31.37	11.29	31.535	1.4819	2.53741e-07
gene	BNIP1	161	332	294	10.38	12.18	24.03	25	11.28	24.515	1.1199	0.00271055
gene	CD48	158	400	350	10.59	11.95	28.95	29.76	11.27	29.355	1.3811	4.27546e-06
gene	HSPB11	141	362	287	11.85	10.66	26.2	24.4	11.255	25.3	1.1686	0.00103977
gene	PPL	148	674	580	11.29	11.19	48.79	49.31	11.24	49.05	2.1256	1.17996e-23
gene	TCIRG1	155	382	327	10.73	11.72	27.65	27.8	11.225	27.725	1.3045	3.55243e-05
gene	DMRTB1	141	550	422	11.78	10.66	39.81	35.88	11.22	37.845	1.754	2.49132e-12
gene	PPP1R26	139	79	51	11.92	10.51	5.72	4.34	11.215	5.03	-1.1568	7.68251e-10
gene	ABHD12B	161	345	253	10.24	12.18	24.97	21.51	11.21	23.24	1.0518	0.0103641
gene	TMEFF2	135	493	406	12.2	10.21	35.69	34.52	11.205	35.105	1.6475	5.05692e-10
gene	LOC100857512	142	342	271	11.64	10.74	24.76	23.04	11.19	23.9	1.0948	0.00425046
gene	IL1RL1	133	439	364	12.27	10.06	31.78	30.95	11.165	31.365	1.4902	2.73916e-07
gene	MECOM	155	420	372	10.59	11.72	30.4	31.63	11.155	31.015	1.4753	2.2033e-07
gene	EMID1	152	430	316	10.8	11.5	31.13	26.87	11.15	29	1.379	6.77749e-06
gene	PSRC1	138	382	268	11.85	10.44	27.65	22.79	11.145	25.22	1.1782	0.00132642
gene	TMEM80	152	344	274	10.73	11.5	24.9	23.3	11.115	24.1	1.1165	0.00273544
gene	POLR1D	128	359	375	12.48	9.68	25.99	31.88	11.08	28.935	1.3849	2.98723e-05
gene	PHLDB2	151	559	452	10.73	11.42	40.46	38.43	11.075	39.445	1.8325	1.83676e-14
gene	HOXD9	146	421	320	11.08	11.04	30.47	27.21	11.06	28.84	1.3827	5.31972e-06
gene	KCNMB1	132	489	404	12.13	9.98	35.4	34.35	11.055	34.875	1.6575	5.13028e-10
gene	SCIN	143	457	368	11.22	10.82	33.08	31.29	11.02	32.185	1.5463	1.71674e-08
gene	TNNT2	135	66	62	11.78	10.21	4.78	5.27	10.995	5.025	-1.1297	8.4753e-10
gene	HEY1	165	360	287	9.47	12.48	26.06	24.4	10.975	25.23	1.2009	0.00091022
gene	PLG	131	860	733	11.99	9.91	62.25	62.32	10.95	62.285	2.508	1.50017e-37
gene	CUTAL	128	639	464	12.2	9.68	46.25	39.45	10.94	42.85	1.9697	8.78487e-16
gene	LOC112532092	141	461	405	11.22	10.66	33.37	34.43	10.94	33.9	1.6317	6.25355e-10
gene	IFT43	140	339	253	11.29	10.59	24.54	21.51	10.94	23.025	1.0736	0.00717825
gene	SCARA5	151	313	318	10.45	11.42	22.66	27.04	10.935	24.85	1.1843	0.00119481
gene	ELP6	141	313	270	11.15	10.66	22.66	22.96	10.905	22.81	1.0647	0.00756412
gene	RABEP1	150	337	248	10.45	11.35	24.39	21.09	10.9	22.74	1.0609	0.00890937
gene	RGS5	137	1481	1212	11.43	10.36	107.2	103.05	10.895	105.125	3.2704	8.78225e-95
gene	DUSP3	147	473	369	10.66	11.12	34.24	31.37	10.89	32.805	1.5909	3.99733e-09
gene	SMAD7	135	349	235	11.57	10.21	25.26	19.98	10.89	22.62	1.0546	0.0134191
gene	SLC46A3	143	32	20	10.94	10.82	2.32	1.7	10.88	2.01	-2.4364	1.81849e-19
gene	LOC101749175	152	773	623	10.24	11.5	55.95	52.97	10.87	54.46	2.3248	3.74923e-30
gene	EEPD1	134	325	280	11.57	10.13	23.53	23.81	10.85	23.67	1.1254	0.0030225
gene	DLG1	154	417	292	10.03	11.65	30.18	24.83	10.84	27.505	1.3433	3.83774e-05
gene	CRHBP	148	441	349	10.45	11.19	31.92	29.67	10.82	30.795	1.509	9.64415e-08
gene	CCAR1	158	412	317	9.68	11.95	29.82	26.95	10.815	28.385	1.3921	8.21364e-06
gene	ADAP1	146	336	307	10.59	11.04	24.32	26.1	10.815	25.21	1.221	0.000391425
gene	PRR5L	150	72	51	10.24	11.35	5.21	4.34	10.795	4.775	-1.1768	5.82832e-10
gene	PRORSD1P	138	374	325	11.15	10.44	27.07	27.63	10.795	27.35	1.3412	1.95187e-05
gene	J6367_mgt09	134	697	569	11.43	10.13	50.45	48.38	10.78	49.415	2.1966	1.11419e-24
gene	ANK3	151	438	404	10.1	11.42	31.7	34.35	10.76	33.025	1.6179	2.4464e-09
gene	GOLIM4	147	455	396	10.38	11.12	32.94	33.67	10.75	33.305	1.6314	7.95374e-10
gene	LOC121106469	156	18	11	9.68	11.8	1.3	0.94	10.74	1.12	-3.2614	4.9141e-23
gene	FAM206A	144	329	282	10.59	10.89	23.81	23.98	10.74	23.895	1.1537	0.00152869
gene	COPS2	152	401	357	9.96	11.5	29.03	30.35	10.73	29.69	1.4683	5.47511e-07
gene	LOC107049457	150	356	327	10.1	11.35	25.77	27.8	10.725	26.785	1.3204	4.22146e-05
gene	MYO19	150	290	276	10.03	11.35	20.99	23.47	10.69	22.23	1.0562	0.0106256
gene	LOC107049717	145	376	294	10.31	10.97	27.22	25	10.64	26.11	1.2951	7.48263e-05
gene	EARS2	125	302	256	11.78	9.45	21.86	21.77	10.615	21.815	1.0392	0.0161735
gene	LOC418108	143	354	317	10.38	10.82	25.62	26.95	10.6	26.285	1.3102	5.03686e-05
gene	DPP4	157	340	291	9.33	11.87	24.61	24.74	10.6	24.675	1.219	0.000647697
gene	ME1	139	320	280	10.66	10.51	23.16	23.81	10.585	23.485	1.1497	0.00183615
gene	PAFAH2	146	315	284	10.1	11.04	22.8	24.15	10.57	23.475	1.1511	0.00190868
gene	RTN1	134	768	629	10.94	10.13	55.59	53.48	10.535	54.535	2.372	1.71659e-31
gene	KCNN1	144	335	271	10.17	10.89	24.25	23.04	10.53	23.645	1.167	0.00133824
gene	ERBIN	154	354	325	9.4	11.65	25.62	27.63	10.525	26.625	1.339	4.33176e-05
gene	UTS2B	137	53	51	10.66	10.36	3.84	4.34	10.51	4.09	-1.3616	2.28058e-11
gene	HPSE2	146	459	417	9.96	11.04	33.23	35.45	10.5	34.34	1.7095	6.03649e-11
gene	C14orf105	130	313	239	11.15	9.83	22.66	20.32	10.49	21.49	1.0347	0.0159218
gene	L3MBTL1	133	53	47	10.87	10.06	3.84	4	10.465	3.92	-1.4166	9.45032e-12
gene	ADAMTS2	145	311	281	9.96	10.97	22.51	23.89	10.465	23.2	1.1486	0.00211011
gene	SEMA3B	157	335	233	9.05	11.87	24.25	19.81	10.46	22.03	1.0746	0.0123846
gene	GAA2	146	294	249	9.82	11.04	21.28	21.17	10.43	21.225	1.025	0.0165337
gene	OSR2	148	294	253	9.61	11.19	21.28	21.51	10.4	21.395	1.0407	0.0137621
gene	ACTA1	146	405	339	9.75	11.04	29.32	28.82	10.395	29.07	1.4836	4.14842e-07
gene	FMR1	146	393	339	9.75	11.04	28.45	28.82	10.395	28.635	1.4619	8.55804e-07
gene	LGALS3	139	518	459	10.17	10.51	37.5	39.02	10.34	38.26	1.8876	5.89381e-15
gene	SPAG9	143	347	261	9.82	10.82	25.12	22.19	10.32	23.655	1.1967	0.000955762
gene	LOC419390	126	41	58	11.08	9.53	2.97	4.93	10.305	3.95	-1.3834	4.10265e-10
gene	REPS2	125	403	339	11.15	9.45	29.17	28.82	10.3	28.995	1.4932	5.16312e-07
gene	PEX11G	112	366	291	12.13	8.47	26.49	24.74	10.3	25.615	1.3143	0.000246905
gene	SLC4A4	137	292	285	10.24	10.36	21.14	24.23	10.3	22.685	1.1391	0.00313148
gene	ACADSB	148	290	252	9.4	11.19	20.99	21.43	10.295	21.21	1.0428	0.0142621
gene	NUSAP1	114	314	247	11.92	8.62	22.73	21	10.27	21.865	1.0902	0.011386
gene	TMEM213	132	442	382	10.52	9.98	31.99	32.48	10.25	32.235	1.653	8.16484e-10
gene	NUDT5	140	835	768	9.89	10.59	60.44	65.3	10.24	62.87	2.6182	8.48599e-42
gene	TP53I3	141	299	247	9.82	10.66	21.64	21	10.24	21.32	1.058	0.0104188
gene	KLHL25	137	295	260	10.1	10.36	21.35	22.11	10.23	21.73	1.0869	0.00658749
gene	RNF6	132	73	53	10.45	9.98	5.28	4.51	10.215	4.895	-1.0613	8.94076e-09
gene	SPINK2	135	1337	1226	10.17	10.21	96.78	104.24	10.19	100.51	3.3021	1.05143e-90
gene	C19orf25	121	357	246	11.22	9.15	25.84	20.92	10.185	23.38	1.1988	0.0018228
gene	SESN4	129	293	245	10.59	9.76	21.21	20.83	10.175	21.02	1.0467	0.0131391
gene	TFAP2B	128	371	277	10.66	9.68	26.86	23.55	10.17	25.205	1.3094	0.000100351
gene	CD320	149	344	343	9.05	11.27	24.9	29.16	10.16	27.03	1.4117	1.39922e-05
gene	PTRHD1	111	354	304	11.92	8.4	25.62	25.85	10.16	25.735	1.3408	0.000137158
gene	MOB3C	140	347	306	9.68	10.59	25.12	26.02	10.135	25.57	1.3351	4.01199e-05
gene	ACVRL1	122	710	567	10.94	9.23	51.39	48.21	10.085	49.8	2.3039	1.74575e-26
gene	CALML3	120	10	5	11.08	9.08	0.72	0.43	10.08	0.575	-4.1318	6.27997e-23
gene	TMEM72	122	352	263	10.87	9.23	25.48	22.36	10.05	23.92	1.251	0.000476954
gene	PPP1R13B	144	377	340	9.19	10.89	27.29	28.91	10.04	28.1	1.4848	8.65955e-07
gene	PROCR	129	555	443	10.31	9.76	40.17	37.66	10.035	38.915	1.9553	3.5325e-16
gene	CEBPD	135	518	448	9.82	10.21	37.5	38.09	10.015	37.795	1.916	2.58454e-15
gene	GADD45B	106	528	347	11.99	8.02	38.22	29.5	10.005	33.86	1.7589	1.00474e-08
gene	CAMK4L	134	417	390	9.82	10.13	30.18	33.16	9.975	31.67	1.6667	1.10699e-09
gene	PPP2R5C	134	306	240	9.82	10.13	22.15	20.4	9.975	21.275	1.0928	0.00668824
gene	FST	132	66	54	9.96	9.98	4.78	4.59	9.97	4.685	-1.0895	6.17719e-09
gene	SOX13	141	398	316	9.26	10.66	28.81	26.87	9.96	27.84	1.4829	8.52315e-07
gene	COL17A1	138	11	15	9.47	10.44	0.8	1.28	9.955	1.04	-3.2588	9.60421e-22
gene	ZMYND11	130	332	309	10.03	9.83	24.03	26.27	9.93	25.15	1.3407	4.64999e-05
gene	MYO6	115	354	286	11.15	8.7	25.62	24.32	9.925	24.97	1.3311	0.000108003
gene	UBAP1	142	72	51	9.05	10.74	5.21	4.34	9.895	4.775	-1.0512	2.84967e-08
gene	RSRC2	138	388	318	9.33	10.44	28.09	27.04	9.885	27.565	1.4795	8.60695e-07
gene	RAB11FIP2	114	327	268	11.15	8.62	23.67	22.79	9.885	23.23	1.2327	0.000921868
gene	RBMS3	139	251	276	9.26	10.51	18.17	23.47	9.885	20.82	1.0747	0.0149477
gene	DHRS13	128	381	323	10.03	9.68	27.58	27.46	9.855	27.52	1.4816	7.49598e-07
gene	RPH3AL	150	302	278	8.34	11.35	21.86	23.64	9.845	22.75	1.2084	0.00163168
gene	VWA2	134	7	7	9.54	10.13	0.51	0.6	9.835	0.555	-4.1474	8.05438e-23
gene	TCTEX1D2	120	300	262	10.59	9.08	21.72	22.28	9.835	22	1.1615	0.0025946
gene	MGAT5B	140	286	255	9.05	10.59	20.7	21.68	9.82	21.19	1.1096	0.00589693
gene	LOC101752260	124	357	238	10.24	9.38	25.84	20.23	9.81	23.035	1.2315	0.00104554
gene	ZBTB25	135	277	266	9.4	10.21	20.05	22.62	9.805	21.335	1.1216	0.00509958
gene	GINS1	134	354	301	9.47	10.13	25.62	25.59	9.8	25.605	1.3856	1.33191e-05
gene	UPF2	133	339	240	9.54	10.06	24.54	20.4	9.8	22.47	1.1971	0.0014497
gene	C1orf53	118	370	300	10.66	8.92	26.78	25.51	9.79	26.145	1.4172	9.57975e-06
gene	GIMAP8	128	33	13	9.89	9.68	2.39	1.11	9.785	1.75	-2.4832	1.40561e-16
gene	EXOC3L4	141	320	231	8.91	10.66	23.16	19.64	9.785	21.4	1.129	0.00521802
gene	FRMD5	122	65	30	10.31	9.23	4.71	2.55	9.77	3.63	-1.4284	1.22095e-09
gene	MPG	133	351	280	9.47	10.06	25.41	23.81	9.765	24.61	1.3336	5.54242e-05
gene	SCLY	134	297	312	9.4	10.13	21.5	26.53	9.765	24.015	1.2982	0.000261001
gene	F2RL3	130	53	42	9.68	9.83	3.84	3.57	9.755	3.705	-1.3967	6.09552e-11
gene	CAPG	137	432	336	9.12	10.36	31.27	28.57	9.74	29.92	1.6191	1.13683e-08
gene	CYP26A1	133	69	51	9.4	10.06	4.99	4.34	9.73	4.665	-1.0606	1.96103e-08
gene	TMEM9	131	338	315	9.54	9.91	24.47	26.78	9.725	25.625	1.3978	1.25233e-05
gene	PDE3B	131	59	62	9.47	9.91	4.27	5.27	9.69	4.77	-1.0225	4.31471e-08
gene	C30H19orf53	132	337	307	9.4	9.98	24.39	26.1	9.69	25.245	1.3814	1.87304e-05
[truncated: 1,577 more rows]

## Sheet: E6_vs_E12-KEGG
KEGG enrichment results of chicken DEGs between E6 vs. E12
#Term	Database	ID	Input number	Background number	P-Value	Corrected P-Value	Input	Hyperlink
Metabolic pathways	KEGG PATHWAY	gga01100	328	1290	4.65735e-41	7.49833e-39	CD38|PCK2|GSS|PCK1|PHGDH|NDUFB9|NDUFB8|PCCB|NDUFB5|NDUFB4|GPAT2|UQCRQ|MOCS2|TPI1|PSPH|FBP1|BDH1B|ALPL|B3GAT2|B3GAT1|PMM1|ASS1|UPP2|URAH|PDE5A|NDUFAB1|ASPDH|FDFT1|AHCYL1|SELENBP1|COX6A1|DHRS4|CKB|PIK3CD|GUCY1A2|NDUFA11|GLA|MAOA|SCLY|MTMR3|ETNK2|ATP5E|IPMK|PHOSPHO1|DBH|HMGCL|IDH2|PCYT2|ACY1|BCAT1|NDUFB2|GSR|APRT|TDH|GUK1|NMRK2|ACOT8|HOGA1|CYP3A4|MIF|EHHADH|CNDP1|SHMT1|PNPO|HPSE|NPL|ATIC|NME2|ATP5J|…	http://www.genome.jp/kegg-bin/show_pathway?gga01100/gga:100858617%09red/gga:419467%09red/gga:416975%09red/gga:424326%09red/gga:424324%09red/gga:396457%09red/gga:396458%09red/gga:421139%09red/gga:403122%09red/gga:418196%09red/gga:428188%09red/gga:416978%09red/gga:427308%09red/gga:415924%09red/gga:374030%09red/gga:776932%09red/gga:770724%09red/gga:431066%09red/gga:424380%09red/gga:770828%09red/gga:…
Ribosome	KEGG PATHWAY	gga03010	65	120	2.49914e-21	2.01181e-19	RPS13|RPS12|MRPL27|RPS10|RPS17|RPS16|RPS15|RPL9|RPL6|RPLP2|RPL4|RPS27A|RPL18A|RPS11|RPS15A|RPS6|MRPS14|RPS3|RPS2|MRPL13|RPS23|RPS21|RPL7A|RPL29|RPL23A|RPL24|RPL27|RPS14|RPL22|RPS26|RPL7|RPL8|RPL27A|MRPL10|RPS27|MRPL34|RPLP0|MRPL33|RPS20|MRPL17|MRPS6|MRPS2|RPS28|RPL35A|RPL15|RPL11|RPL12|RPL13|RPL3|RPS29|RPL19|RPL26L1|RPL38|RPL36|RPL37|RPL34|RPL35|RPL32|RPL30|MRPS21|UBA52|RPL10A|MRPS11|RPS27L|MRPS12	http://www.genome.jp/kegg-bin/show_pathway?gga03010/gga:424436%09red/gga:374053%09red/gga:419895%09red/gga:374133%09red/gga:417574%09red/gga:395835%09red/gga:419682%09red/gga:419228%09red/gga:396148%09red/gga:424924%09red/gga:107055140%09red/gga:373937%09red/gga:373936%09red/gga:417264%09red/gga:427323%09red/gga:420182%09red/gga:417871%09red/gga:373957%09red/gga:417140%09red/gga:416544%09red/gga:…
Oxidative phosphorylation	KEGG PATHWAY	gga00190	42	113	3.88583e-10	2.08539e-08	COX5A|NDUFB9|NDUFB8|UQCR10|UQCR11|NDUFB5|NDUFB4|NDUFB2|UQCRQ|ATP5J|NDUFAB1|ATP5L|ATP5E|ATP5D|NDUFV3|LHPP|NDUFA4|NDUFA11|NDUFA13|ATP5G1|COX6C|ATP5G2|NDUFA6|NDUFA7|NDUFC2|NDUFA2|NDUFS6|NDUFA1|NDUFA8|COX6A1|SDHC|ATP6V0E2|UQCRC2|SDHD|TCIRG1|NDUFS5|ATP6V1G1|NDUFS7|UQCRFS1|SDHB|COX7B|COX7C	http://www.genome.jp/kegg-bin/show_pathway?gga00190/gga:420976%09red/gga:416978%09red/gga:419992%09red/gga:101749042%09red/gga:417249%09red/gga:768860%09red/gga:100859320%09red/gga:419793%09red/gga:395472%09red/gga:420337%09red/gga:770724%09red/gga:769954%09red/gga:420065%09red/gga:418477%09red/gga:100858216%09red/gga:420243%09red/gga:770135%09red/gga:415752%09red/gga:420060%09red/gga:768660%09re…
Peroxisome	KEGG PATHWAY	gga04146	29	79	2.38022e-07	9.58038e-06	PECR|PEX11G|PAOX|PMVK|EPHX2|AGXT|PEX16|DHRS4|DAO|ECH1|ABCD3|ABCD4|SOD1|HMGCL|IDH2|MPV17|PEX6|ACOT8|MVK|EHHADH|PHYH|PIPOX|ACSL1|ACSL6|ACSL4|FAR1|FAR2|DECR2|GSTK1	http://www.genome.jp/kegg-bin/show_pathway?gga04146/gga:416709%09red/gga:422547%09red/gga:418302%09red/gga:423201%09red/gga:426247%09red/gga:395938%09red/gga:431056%09red/gga:416324%09red/gga:423028%09red/gga:420131%09red/gga:426601%09red/gga:101747962%09red/gga:396316%09red/gga:419303%09red/gga:768555%09red/gga:100858352%09red/gga:100857693%09red/gga:421999%09red/gga:422345%09red/gga:424487%09re…
Arginine and proline metabolism	KEGG PATHWAY	gga00330	20	42	7.39336e-07	2.38066e-05	SAT1|GAMT|ALDH4A1|SMOX|L3HYPDH|P4HA3|DAO|HOGA1|AGMAT|SRM|PRODH|MAOB|MAOA|ALDH9A1|ALDH7A1|CKB|GOT1|PYCRL|CNDP1|CARNS1	http://www.genome.jp/kegg-bin/show_pathway?gga00330/gga:422934%09red/gga:419467%09red/gga:771447%09red/gga:373942%09red/gga:419057%09red/gga:423531%09red/gga:421012%09red/gga:374006%09red/gga:424405%09red/gga:770734%09red/gga:418563%09red/gga:418561%09red/gga:770036%09red/gga:770737%09red/gga:420293%09red/gga:396248%09red/gga:101751055%09red/gga:396261%09red/gga:426812%09red/gga:100359387%09red
Regulation of actin cytoskeleton	KEGG PATHWAY	gga04810	47	190	1.31506e-06	3.52874e-05	PDGFRA|NCKAP1L|ACTG1|TMSB4X|TMSB4Y|LIMK1|MYLK|BRK1|MAP2K2|ITGB2|IQGAP2|MYL9|ARHGEF7|PIK3CD|GNG12|PPP1R12A|RAC3|IQGAP3|ITGB3|DOCK1|RAC2|ITGB4|DIAPH2|PIKFYVE|MYL10|MRAS|ARPC5|ARPC4|SSH2|SSH3|APC|FGFR4|F2|PPP1CA|ARPC1B|VAV3|ACTN4|ROCK1|ROCK2|GIT1|ITGA2B|LPAR2|BAIAP2|ACTB|SCIN|FGF22|CDC42	http://www.genome.jp/kegg-bin/show_pathway?gga04810/gga:429075%09red/gga:107054369%09red/gga:423960%09red/gga:373939%09red/gga:395917%09red/gga:374209%09red/gga:396024%09red/gga:395870%09red/gga:396020%09red/gga:772239%09red/gga:101752044%09red/gga:416051%09red/gga:425499%09red/gga:373970%09red/gga:395306%09red/gga:422077%09red/gga:418761%09red/gga:396526%09red/gga:415591%09red/gga:396215%09red/g…
Glycine serine and threonine metabolism	KEGG PATHWAY	gga00260	18	37	2.073e-06	4.76791e-05	SRR|TDH|DAO|SDSL|BPGM|PSPH|PIPOX|AGXT|PGAM1|MAOB|MAOA|SARDH|PHGDH|ALDH7A1|GAMT|GNMT|AMT|SHMT1	http://www.genome.jp/kegg-bin/show_pathway?gga00260/gga:417540%09red/gga:428969%09red/gga:417146%09red/gga:416520%09red/gga:422034%09red/gga:417030%09red/gga:418172%09red/gga:770737%09red/gga:418563%09red/gga:418561%09red/gga:395566%09red/gga:771808%09red/gga:770344%09red/gga:101751055%09red/gga:769542%09red/gga:426812%09red/gga:424381%09red/gga:771635%09red
PPAR signaling pathway	KEGG PATHWAY	gga03320	23	64	5.41672e-06	0.000109012	PCK2|PCK1|ILK|FABP7|FABP5|ME1|APOC3|ME3|APOA5|ACADL|APOA1|APOA2|CYP7A1|HMGCS2|LPL|PPARA|EHHADH|DBI|ACSL1|ACSL6|ACSL4|CYP27A1|FABP3	http://www.genome.jp/kegg-bin/show_pathway?gga03320/gga:374018%09red/gga:422547%09red/gga:396458%09red/gga:424005%09red/gga:396536%09red/gga:100858842%09red/gga:424380%09red/gga:395263%09red/gga:416324%09red/gga:419019%09red/gga:396457%09red/gga:396246%09red/gga:396219%09red/gga:414834%09red/gga:419557%09red/gga:431683%09red/gga:374120%09red/gga:422345%09red/gga:419802%09red/gga:374189%09red/gga:…
Glycolysis / Gluconeogenesis	KEGG PATHWAY	gga00010	20	53	1.2239e-05	0.000218942	PCK2|PCK1|BPGM|HK2|ACSS2|PGAM1|G6PC|PGM1|G6PC3|GAPDH|ENO1|TPI1|ADH1C|ALDH9A1|FBP1|ALDH7A1|ALDOB|LDHA|LDHB|ALDH1A3	http://www.genome.jp/kegg-bin/show_pathway?gga00010/gga:428969%09red/gga:418172%09red/gga:424691%09red/gga:395389%09red/gga:396457%09red/gga:396458%09red/gga:374193%09red/gga:395218%09red/gga:100857298%09red/gga:427308%09red/gga:424405%09red/gga:771920%09red/gga:374044%09red/gga:396221%09red/gga:396435%09red/gga:419158%09red/gga:373997%09red/gga:426812%09red/gga:100859356%09red/gga:396017%09red
Carbon metabolism	KEGG PATHWAY	gga01200	29	102	1.57509e-05	0.00025359	PCCB|GAPDH|H6PD|TPI1|ME1|FBP1|ME3|PGAM1|PRPS2|MTHFR|ACSS2|GOT1|AMT|HK2|IDH2|ENO1|ALDH6A1|PHGDH|ALDOB|EHHADH|SHMT1|SDSL|PSPH|GPT2|AGXT|ECHS1|SDHC|SDHB|SDHD	http://www.genome.jp/kegg-bin/show_pathway?gga01200/gga:428188%09red/gga:768706%09red/gga:396435%09red/gga:770828%09red/gga:424381%09red/gga:415746%09red/gga:431056%09red/gga:419793%09red/gga:416520%09red/gga:419019%09red/gga:374193%09red/gga:417030%09red/gga:427308%09red/gga:419158%09red/gga:417540%09red/gga:428969%09red/gga:374044%09red/gga:396017%09red/gga:423345%09red/gga:419489%09red/gga:374…
Steroid hormone biosynthesis	KEGG PATHWAY	gga00140	16	37	2.3966e-05	0.000350775	CYP1A1|CYP11A1|CYP2D6|DHRS11|CYP21A1|CYP19A1|AKR1D1|CYP17A1|HSD3B1|STS|SULT1E1|HSD17B1|HSD17B2|CYP7A1|HSD11B2|CYP3A4	http://www.genome.jp/kegg-bin/show_pathway?gga00140/gga:395172%09red/gga:417981%09red/gga:422662%09red/gga:416477%09red/gga:100858361%09red/gga:429828%09red/gga:414854%09red/gga:415807%09red/gga:425056%09red/gga:396015%09red/gga:414838%09red/gga:418654%09red/gga:418107%09red/gga:395641%09red/gga:414834%09red/gga:396052%09red
Valine leucine and isoleucine degradation	KEGG PATHWAY	gga00280	17	44	4.25417e-05	0.000570768	IVD|HADH|HMGCS2|MCCC2L|AOX1|ACAD8|ALDH7A1|HSD17B10|BCAT1|ECHS1|HMGCL|ALDH6A1|ACADSB|ALDH9A1|PCCB|BCKDHA|EHHADH	http://www.genome.jp/kegg-bin/show_pathway?gga00280/gga:423345%09red/gga:423011%09red/gga:768706%09red/gga:424877%09red/gga:424380%09red/gga:419739%09red/gga:424405%09red/gga:396316%09red/gga:429115%09red/gga:425758%09red/gga:418193%09red/gga:423947%09red/gga:770828%09red/gga:420290%09red/gga:424071%09red/gga:426812%09red/gga:374210%09red
Biosynthesis of amino acids	KEGG PATHWAY	gga01230	20	60	5.21496e-05	0.000645853	TPI1|ALDOB|PRPS2|PSPH|IDH2|GPT2|GAPDH|BCAT1|OTC|ENO1|GLUL|ACY1|PHGDH|PGAM1|SDSL|PYCRL|GOT1|ASS1|GSL|SHMT1	http://www.genome.jp/kegg-bin/show_pathway?gga01230/gga:417540%09red/gga:431056%09red/gga:100858836%09red/gga:416520%09red/gga:417253%09red/gga:428969%09red/gga:418193%09red/gga:374193%09red/gga:417030%09red/gga:417185%09red/gga:418639%09red/gga:427308%09red/gga:420293%09red/gga:396435%09red/gga:395735%09red/gga:396261%09red/gga:396017%09red/gga:396489%09red/gga:424381%09red/gga:415746%09red
Tyrosine metabolism	KEGG PATHWAY	gga00350	14	34	0.000115937	0.00133328	DBH|FAHD1|GSTZ1|MAOA|MIF|AOX1|MAOB|FAH|ADH1C|PNMT|HGD|GOT1|ALDH1A3|HPD	http://www.genome.jp/kegg-bin/show_pathway?gga00350/gga:395389%09red/gga:395549%09red/gga:416852%09red/gga:418330%09red/gga:415482%09red/gga:416538%09red/gga:771920%09red/gga:418563%09red/gga:100857237%09red/gga:418561%09red/gga:100858738%09red/gga:396261%09red/gga:424071%09red/gga:423374%09red
Cellular senescence	KEGG PATHWAY	gga04218	33	143	0.000145237	0.00155888	TGFB1|TGFB3|RAD9A|MAP2K3|MAP2K2|HIPK1|GADD45B|AMHR2|PIK3CD|BF2|BF1|CAPN1|TRAF3IP2|TRPM7|CDKN1A|CHEK1|RBL2|ZFP36L1|SLC25A5|MRAS|ITPR2|FOXO3|E2F2|E2F1|PPP1CA|CALML3|CCND3|CALML4|PTEN|CDK2|RAD50|PPP3CA|RHEB	http://www.genome.jp/kegg-bin/show_pathway?gga04218/gga:423675%09red/gga:418212%09red/gga:374260%09red/gga:395113%09red/gga:421769%09red/gga:396142%09red/gga:100858156%09red/gga:396438%09red/gga:425111%09red/gga:772225%09red/gga:101751828%09red/gga:425389%09red/gga:693260%09red/gga:427515%09red/gga:100859853%09red/gga:425366%09red/gga:693249%09red/gga:419880%09red/gga:416496%09red/gga:404777%09re…
Phagosome	KEGG PATHWAY	gga04145	31	132	0.000174208	0.00175297	TAP1|TAP2|ACTG1|RILP|MARCO|TUBA3E|EEA1|THBS2|BF2|BF1|C3|ITGB3|ITGB2|PIKFYVE|COMP|TUBB3|TUBB1|CYBA|DYNC1LI2|SEC61G|CTSS|TUBB2A|ATP6V0E2|TUBB2B|TUBB4B|SCARB1|TCIRG1|DYNC1I1|DMB2|ATP6V1G1|ACTB	http://www.genome.jp/kegg-bin/show_pathway?gga04145/gga:416814%09red/gga:417558%09red/gga:374209%09red/gga:417249%09red/gga:417051%09red/gga:425389%09red/gga:395472%09red/gga:776639%09red/gga:425657%09red/gga:420120%09red/gga:396370%09red/gga:414837%09red/gga:421169%09red/gga:768337%09red/gga:693260%09red/gga:415793%09red/gga:417896%09red/gga:424114%09red/gga:396526%09red/gga:427728%09red/gga:417…
Glutathione metabolism	KEGG PATHWAY	gga00480	16	47	0.000233941	0.00221556	GSS|GSR|MGST1|ANPEP|IDH2|NAT8|NAT8B|SRM|GPX3|GSTT1L|GPX4|GGT5|HPGDS|GGCT|GSTM2|GSTK1	http://www.genome.jp/kegg-bin/show_pathway?gga00480/gga:431056%09red/gga:418302%09red/gga:771447%09red/gga:374056%09red/gga:418178%09red/gga:395976%09red/gga:420676%09red/gga:428135%09red/gga:395667%09red/gga:771783%09red/gga:769847%09red/gga:776932%09red/gga:429762%09red/gga:416943%09red/gga:427638%09red/gga:395863%09red
Fatty acid degradation	KEGG PATHWAY	gga00071	13	33	0.000285387	0.00244469	HADH|ACADL|ACSL1|ACSL6|ACSL4|ECHS1|ECI1|ADH1C|ALDH9A1|ACADSB|ALDH7A1|EHHADH|GCDH	http://www.genome.jp/kegg-bin/show_pathway?gga00071/gga:416657%09red/gga:771098%09red/gga:424877%09red/gga:422547%09red/gga:424005%09red/gga:416324%09red/gga:424405%09red/gga:771920%09red/gga:423947%09red/gga:770828%09red/gga:420290%09red/gga:422345%09red/gga:426812%09red
Focal adhesion	KEGG PATHWAY	gga04510	39	189	0.000288504	0.00244469	PDGFRA|ACTG1|PIK3CD|DOCK1|ILK|MYLK|ARHGAP5|CAV2|MYL9|PGF|ITGA2B|THBS2|RELN|SPP1|RAC3|PARVA|PPP1R12A|ITGB3|RAC2|ITGB4|SHC2|PRKCA|COMP|MYL10|VTN|VEGFD|VASP|ACTB|ACTN4|VAV3|PPP1CA|ROCK1|ROCK2|PTEN|VEGFRKDRL|VWF|BCL2|CCND3|CDC42	http://www.genome.jp/kegg-bin/show_pathway?gga04510/gga:417430%09red/gga:423960%09red/gga:423675%09red/gga:396282%09red/gga:107057642%09red/gga:395917%09red/gga:374209%09red/gga:396024%09red/gga:395210%09red/gga:395935%09red/gga:396020%09red/gga:373939%09red/gga:427850%09red/gga:374018%09red/gga:417772%09red/gga:373970%09red/gga:422316%09red/gga:419031%09red/gga:428883%09red/gga:396215%09red/gga:…
Histidine metabolism	KEGG PATHWAY	gga00340	10	21	0.00044512	0.00358321	ASPA|HNMT|MAOB|MAOA|FTCD|ALDH9A1|ALDH7A1|CNDP1|CARNS1|ALDH1A3	http://www.genome.jp/kegg-bin/show_pathway?gga00340/gga:395389%09red/gga:421012%09red/gga:424405%09red/gga:418563%09red/gga:418561%09red/gga:417609%09red/gga:100359387%09red/gga:426812%09red/gga:395726%09red/gga:424298%09red
Tight junction	KEGG PATHWAY	gga04530	33	156	0.000559696	0.004291	MYH10|AFDN|CLDN16|ACTG1|CLDN19|MYL6|RAPGEF6|CTTN|SYNPO|MYL9|DLG1|DLG2|TUBA3E|MYH9|MARVELD3|HCLS1|CLDN2|CLDN4|MPDZ|STK11|PPP2R2B|CGNL1|VASP|TJP2|TJP1|ACTN4|MICALL2|ROCK1|ROCK2|MYH1D|ACTB|YBX3|CDC42	http://www.genome.jp/kegg-bin/show_pathway?gga04530/gga:396455%09red/gga:101751943%09red/gga:100996929%09red/gga:107057642%09red/gga:395917%09red/gga:396024%09red/gga:395751%09red/gga:373970%09red/gga:427360%09red/gga:417306%09red/gga:416460%09red/gga:396215%09red/gga:396371%09red/gga:422292%09red/gga:420105%09red/gga:421169%09red/gga:396469%09red/gga:396465%09red/gga:769245%09red/gga:429147%09re…
Porphyrin and chlorophyll metabolism	KEGG PATHWAY	gga00860	10	23	0.000776856	0.00568517	HMBS|EARS2|HMOX1|UROS|CPOX|PPOX|UROD|BLVRA|EPRS|FECH	http://www.genome.jp/kegg-bin/show_pathway?gga00860/gga:418377%09red/gga:420776%09red/gga:424590%09red/gga:421348%09red/gga:374020%09red/gga:396287%09red/gga:107051238%09red/gga:419701%09red/gga:427672%09red/gga:426223%09red
beta-Alanine metabolism	KEGG PATHWAY	gga00410	11	29	0.00106126	0.007137	SMOX|CARNS1|SRM|ECHS1|ALDH6A1|ALDH9A1|ALDH7A1|EHHADH|CNDP1|GAD2|ALDH1A3	http://www.genome.jp/kegg-bin/show_pathway?gga00410/gga:423345%09red/gga:422934%09red/gga:771447%09red/gga:395389%09red/gga:424877%09red/gga:421012%09red/gga:395395%09red/gga:424405%09red/gga:770828%09red/gga:100359387%09red/gga:426812%09red
Ferroptosis	KEGG PATHWAY	gga04216	12	34	0.0010639	0.007137	SAT1|GSS|NCOA4|HMOX1|ACSL1|ACSL6|ACSL4|SLC39A8|GPX4|TF|STEAP3|MAP1LC3C	http://www.genome.jp/kegg-bin/show_pathway?gga04216/gga:396241%09red/gga:424275%09red/gga:430411%09red/gga:374056%09red/gga:422547%09red/gga:416324%09red/gga:374006%09red/gga:423615%09red/gga:421504%09red/gga:396287%09red/gga:428135%09red/gga:422345%09red
ABC transporters	KEGG PATHWAY	gga02010	13	40	0.00124704	0.00803096	TAP1|TAP2|ABCA5|ABCB7|ABCB6|ABCB10|ABCA1|ABCC5|ABCD3|ABCB8|ABCD4|ABCA8|ABCC3	http://www.genome.jp/kegg-bin/show_pathway?gga02010/gga:422326%09red/gga:107055879%09red/gga:424947%09red/gga:421537%09red/gga:423349%09red/gga:417440%09red/gga:427728%09red/gga:425721%09red/gga:417444%09red/gga:424487%09red/gga:422099%09red/gga:427727%09red/gga:373945%09red
Fructose and mannose metabolism	KEGG PATHWAY	gga00051	12	35	0.00130521	0.00808226	TSTA3|ALDOB|HK2|PFKFB3|AKR1E2|GMPPB|SORD|KHK|TPI1|GMDS|FBP1|PMM1	http://www.genome.jp/kegg-bin/show_pathway?gga00051/gga:418171%09red/gga:374044%09red/gga:418247%09red/gga:417989%09red/gga:415332%09red/gga:420890%09red/gga:427308%09red/gga:415924%09red/gga:107053156%09red/gga:395218%09red/gga:396435%09red/gga:420292%09red
Apelin signaling pathway	KEGG PATHWAY	gga04371	26	119	0.00137989	0.00822821	SMAD4|ADCY9|MAP2K2|MYL4|RPS6KB2|GNAI2|EGR1|GNG10|GNG11|GNG12|PDE3B|CAMK4L|KLF2|SPP1|MRAS|PIK3R5|ITPR2|APLNR|RPS6|CALML3|MYLK|CALML4|GNG4|GNG5|GNG2|NRF1	http://www.genome.jp/kegg-bin/show_pathway?gga04371/gga:424538%09red/gga:418212%09red/gga:396472%09red/gga:396148%09red/gga:771582%09red/gga:423064%09red/gga:771999%09red/gga:373931%09red/gga:427267%09red/gga:423581%09red/gga:769603%09red/gga:429337%09red/gga:427515%09red/gga:420148%09red/gga:396445%09red/gga:107055136%09red/gga:429557%09red/gga:416677%09red/gga:395339%09red/gga:395149%09red/gga:…
Spliceosome	KEGG PATHWAY	gga03040	24	107	0.00152814	0.00878683	SF3B5|PPIL1|THOC2|BCAS2|SRSF5|SRSF7|SNRPA1|CCDC12|SF3A2|HNRNPA1|ALYREF|U2SURP|SNRPN|SNU13|THOC3|SNRPC|SNRPF|SNRPD1|SLU7|RBM25|PPIH|PHF5A|PPIE|SRSF7L	http://www.genome.jp/kegg-bin/show_pathway?gga03040/gga:419507%09red/gga:769794%09red/gga:424773%09red/gga:419884%09red/gga:420402%09red/gga:416157%09red/gga:416232%09red/gga:776411%09red/gga:426265%09red/gga:417991%09red/gga:100859332%09red/gga:415523%09red/gga:417916%09red/gga:395298%09red/gga:424136%09red/gga:422361%09red/gga:769169%09red/gga:423250%09red/gga:426061%09red/gga:417986%09red/gga:…
Nicotinate and nicotinamide metabolism	KEGG PATHWAY	gga00760	11	31	0.00164214	0.00911672	NADK|CD38|ASPDH|NMRK2|NT5C3B|AOX1|NAPRT|NT5C1B|NMNAT2|NT5DC4|QPRT	http://www.genome.jp/kegg-bin/show_pathway?gga00760/gga:419403%09red/gga:107051294%09red/gga:771393%09red/gga:404301%09red/gga:422827%09red/gga:100858798%09red/gga:421954%09red/gga:100858617%09red/gga:101749079%09red/gga:424071%09red/gga:420034%09red
Folate biosynthesis	KEGG PATHWAY	gga00790	10	28	0.00254194	0.0136417	PCBD1|PCBD2|QDPR|SPR|GCH1|AKR1E2|MOCS2|FPGS|PTS|ALPL	http://www.genome.jp/kegg-bin/show_pathway?gga00790/gga:418171%09red/gga:417227%09red/gga:427199%09red/gga:395729%09red/gga:396317%09red/gga:374144%09red/gga:374030%09red/gga:425255%09red/gga:426335%09red/gga:396146%09red
Tryptophan metabolism	KEGG PATHWAY	gga00380	12	39	0.0027648	0.0143591	HADH|CYP1A1|KMO|AFMID|ECHS1|AOX1|MAOB|MAOA|ALDH9A1|ALDH7A1|EHHADH|GCDH	http://www.genome.jp/kegg-bin/show_pathway?gga00380/gga:769005%09red/gga:424877%09red/gga:771098%09red/gga:418561%09red/gga:424405%09red/gga:418563%09red/gga:424041%09red/gga:770828%09red/gga:420290%09red/gga:424071%09red/gga:426812%09red/gga:396052%09red
Drug metabolism - cytochrome P450	KEGG PATHWAY	gga00982	11	34	0.00297686	0.0145235	FMO3|GSTT1L|AOX1|GSTM2|MAOB|MAOA|MGST1|ADH1C|ALDH1A3|HPGDS|GSTK1	http://www.genome.jp/kegg-bin/show_pathway?gga00982/gga:395267%09red/gga:395389%09red/gga:418302%09red/gga:418178%09red/gga:769847%09red/gga:771920%09red/gga:418563%09red/gga:418561%09red/gga:424071%09red/gga:395976%09red/gga:395863%09red
Alanine	aspartate and glutamate metabolism	KEGG PATHWAY	gga00250	11	34	0.00297686	0.0145235	NIT2|ALDH4A1|ASPA|GPT2|AGXT|GLUL|ADSL|GOT1|ASS1|GSL|GAD2	http://www.genome.jp/kegg-bin/show_pathway?gga00250/gga:419467%09red/gga:396489%09red/gga:395395%09red/gga:417185%09red/gga:396540%09red/gga:418386%09red/gga:417253%09red/gga:417609%09red/gga:770344%09red/gga:396261%09red/gga:415746%09red
Insulin signaling pathway	KEGG PATHWAY	gga04910	25	121	0.00321701	0.0152335	PCK2|PCK1|MKNK2|G6PC3|RPS6|INSR|FBP1|PHKB|RPS6KB2|PPP1R3D|PIK3CD|PDE3B|PYGL|PHKG1|SHC2|HK2|SOCS3|PPP1CA|CALML3|G6PC|CALML4|MAP2K2|SREBF1|FLOT2|RHEB	http://www.genome.jp/kegg-bin/show_pathway?gga04910/gga:417579%09red/gga:396457%09red/gga:396458%09red/gga:100857298%09red/gga:429269%09red/gga:396148%09red/gga:417543%09red/gga:423064%09red/gga:373915%09red/gga:415741%09red/gga:419220%09red/gga:427515%09red/gga:395299%09red/gga:374044%09red/gga:100858156%09red/gga:429557%09red/gga:420434%09red/gga:416692%09red/gga:395218%09red/gga:770341%09red/g…
Adherens junction	KEGG PATHWAY	gga04520	17	70	0.00353326	0.016253	AFDN|RAC2|ACTG1|RAC3|ACTN4|SMAD4|IQGAP3|AMHR2|LMO7|INSR|TJP1|PTPRB|BAIAP2|ACTB|SNAI1|YES1|CDC42	http://www.genome.jp/kegg-bin/show_pathway?gga04520/gga:415388%09red/gga:417853%09red/gga:107055136%09red/gga:418044%09red/gga:396526%09red/gga:395917%09red/gga:420133%09red/gga:396024%09red/gga:418815%09red/gga:395870%09red/gga:396047%09red/gga:396238%09red/gga:415591%09red/gga:424261%09red/gga:421564%09red/gga:415296%09red/gga:422077%09red
Vascular smooth muscle contraction	KEGG PATHWAY	gga04270	24	117	0.00415149	0.0185664	ACTG2|ROCK1|MYL6|MAP2K2|EDNRA|AGT|CALML4|ADORA2B|GUCY1A2|PPP1R12A|MYL9|NPR2|PRKCA|RAMP2|ITPR2|CALD1|KCNMB1|PLA2G10|KCNMB4|PPP1CA|CALML3|MYLK|ROCK2|ADCY9	http://www.genome.jp/kegg-bin/show_pathway?gga04270/gga:417430%09red/gga:418212%09red/gga:396020%09red/gga:395971%09red/gga:416425%09red/gga:771678%09red/gga:373970%09red/gga:395301%09red/gga:417852%09red/gga:427515%09red/gga:420022%09red/gga:396445%09red/gga:100996929%09red/gga:100858156%09red/gga:395339%09red/gga:373908%09red/gga:416692%09red/gga:396215%09red/gga:373965%09red/gga:421543%09red/g…
Metabolism of xenobiotics by cytochrome P450	KEGG PATHWAY	gga00980	11	36	0.00427256	0.0185914	CYP1A1|GSTT1L|EPHX1L|GSTM2|MGST1|ADH1C|DHDH|AKR7A2|ALDH1A3|HPGDS|GSTK1	http://www.genome.jp/kegg-bin/show_pathway?gga00980/gga:777348%09red/gga:421447%09red/gga:395389%09red/gga:418302%09red/gga:418178%09red/gga:419471%09red/gga:771920%09red/gga:769847%09red/gga:395976%09red/gga:396052%09red/gga:395863%09red
Glyoxylate and dicarboxylate metabolism	KEGG PATHWAY	gga00630	10	31	0.00462084	0.0186807	HOGA1|PCCB|HYI|AFMID|GSL|GLUL|ACSS2|AGXT|AMT|SHMT1	http://www.genome.jp/kegg-bin/show_pathway?gga00630/gga:768706%09red/gga:769005%09red/gga:416520%09red/gga:417253%09red/gga:424567%09red/gga:396489%09red/gga:395566%09red/gga:770344%09red/gga:419158%09red/gga:770036%09red
Purine metabolism	KEGG PATHWAY	gga00230	25	125	0.00462625	0.0186807	ADSL|NT5C3B|URAH|PAPSS2|PRPS2|PDE3B|GUCY1A2|NT5C1B|PDE5A|NPR2|NUDT5|PGM1|APRT|GUK1|ADA|NT5DC4|ATIC|NME2|AK3|AK2|AK1|ADCY9|AK4|ITPA|PDE6D	http://www.genome.jp/kegg-bin/show_pathway?gga00230/gga:423678%09red/gga:396002%09red/gga:100857155%09red/gga:423064%09red/gga:771678%09red/gga:426368%09red/gga:396091%09red/gga:428227%09red/gga:428399%09red/gga:419194%09red/gga:424691%09red/gga:424697%09red/gga:415859%09red/gga:396540%09red/gga:395339%09red/gga:424390%09red/gga:424932%09red/gga:422677%09red/gga:418639%09red/gga:426534%09red/gga:…
Cardiac muscle contraction	KEGG PATHWAY	gga04260	16	66	0.00464117	0.0186807	UQCRC2|TNNT2|FXYD2|COX5A|UQCR10|UQCR11|TPM2|UQCRQ|MYL4|TNNC1|CACNA2D4|COX7B|UQCRFS1|COX6A1|COX7C|COX6C	http://www.genome.jp/kegg-bin/show_pathway?gga04260/gga:419770%09red/gga:416336%09red/gga:427009%09red/gga:396472%09red/gga:396430%09red/gga:416978%09red/gga:396433%09red/gga:769735%09red/gga:396032%09red/gga:431629%09red/gga:770135%09red/gga:771947%09red/gga:770937%09red/gga:415752%09red/gga:420243%09red/gga:100858946%09red
Lysine degradation	KEGG PATHWAY	gga00310	14	54	0.00476535	0.0187127	KMT2C|HADH|DOT1L|KMT2D|PIPOX|WHSC1L1|MLLT11|ECHS1|EZH2|ALDH9A1|ALDH7A1|BBOX1|EHHADH|GCDH	http://www.genome.jp/kegg-bin/show_pathway?gga00310/gga:426932%09red/gga:424877%09red/gga:426778%09red/gga:771098%09red/gga:424405%09red/gga:395847%09red/gga:420784%09red/gga:771808%09red/gga:770828%09red/gga:420437%09red/gga:420290%09red/gga:426812%09red/gga:425846%09red/gga:420078%09red
Cysteine and methionine metabolism	KEGG PATHWAY	gga00270	12	43	0.00533452	0.020449	GSS|AHCY|AHCYL1|CDO1|BCAT1|SRM|PHGDH|SDSL|TST|GOT1|LDHA|LDHB	http://www.genome.jp/kegg-bin/show_pathway?gga00270/gga:771447%09red/gga:418049%09red/gga:418193%09red/gga:417030%09red/gga:428135%09red/gga:373997%09red/gga:419146%09red/gga:396221%09red/gga:396261%09red/gga:427391%09red/gga:419803%09red/gga:424381%09red
Sulfur relay system	KEGG PATHWAY	gga04122	5	8	0.00546239	0.0204522	NFS1|MOCS2|TST|CTU2|URM1	http://www.genome.jp/kegg-bin/show_pathway?gga04122/gga:415850%09red/gga:427199%09red/gga:417221%09red/gga:419133%09red/gga:418049%09red
Cell cycle	KEGG PATHWAY	gga04110	23	114	0.00586564	0.021078	MAD2L2|TGFB1|TGFB3|SMAD4|CDKN1B|CDKN1A|SMC3|ANAPC10|ANAPC13|TTK|CUL1|CHEK1|RBL2|MCM5|ANAPC2|E2F2|E2F1|CDC26|CCND3|CDC20|CDK2|RBX1|GADD45B	http://www.genome.jp/kegg-bin/show_pathway?gga04110/gga:422461%09red/gga:418058%09red/gga:374260%09red/gga:417269%09red/gga:396142%09red/gga:396438%09red/gga:425111%09red/gga:421849%09red/gga:425366%09red/gga:769605%09red/gga:419493%09red/gga:418001%09red/gga:100859853%09red/gga:424563%09red/gga:107055136%09red/gga:419928%09red/gga:374106%09red/gga:420783%09red/gga:417258%09red/gga:378914%09red/g…
Arginine biosynthesis	KEGG PATHWAY	gga00220	7	17	0.00602229	0.021078	GPT2|OTC|GLUL|GOT1|ASS1|GSL|ACY1	http://www.genome.jp/kegg-bin/show_pathway?gga00220/gga:395735%09red/gga:100858836%09red/gga:396489%09red/gga:417185%09red/gga:417253%09red/gga:396261%09red/gga:415746%09red
FoxO signaling pathway	KEGG PATHWAY	gga04068	24	123	0.00705753	0.0241758	PCK2|TGFB1|PCK1|SMAD4|CDKN1B|CDKN1A|STK11|G6PC3|FOXO3|MAP2K2|INSR|TGFB3|FOXO4|GADD45B|AMHR2|PIK3CD|KLF2|HOMER3|RBL2|SGK2|G6PC|PTEN|CDK2|FBXO32	http://www.genome.jp/kegg-bin/show_pathway?gga04068/gga:396457%09red/gga:396458%09red/gga:100857298%09red/gga:421769%09red/gga:396438%09red/gga:425111%09red/gga:428703%09red/gga:423675%09red/gga:420343%09red/gga:378914%09red/gga:100859853%09red/gga:420148%09red/gga:420105%09red/gga:107055136%09red/gga:374106%09red/gga:100873157%09red/gga:419444%09red/gga:420133%09red/gga:419166%09red/gga:396349%0…
Phenylalanine metabolism	KEGG PATHWAY	gga00360	6	14	0.00934632	0.0313491	MIF|MAOB|MAOA|HPD|GOT1|ALDH1A3	http://www.genome.jp/kegg-bin/show_pathway?gga00360/gga:395389%09red/gga:416852%09red/gga:418563%09red/gga:100857237%09red/gga:418561%09red/gga:396261%09red
Pyruvate metabolism	KEGG PATHWAY	gga00620	9	32	0.0143133	0.0470295	PCK2|PCK1|ACSS2|ME1|ALDH9A1|ME3|ALDH7A1|LDHA|LDHB	http://www.genome.jp/kegg-bin/show_pathway?gga00620/gga:374189%09red/gga:396457%09red/gga:396458%09red/gga:419019%09red/gga:424405%09red/gga:373997%09red/gga:396221%09red/gga:419158%09red/gga:426812%09red
Salmonella infection	KEGG PATHWAY	gga05132	15	70	0.0150743	0.0485391	TJP1|ACTG1|RILP|DYNC1I1|ARPC1B|CASP1|ROCK1|ARPC5|ARPC4|ROCK2|DYNC1LI2|KLC1|ACTB|RHOG|CDC42	http://www.genome.jp/kegg-bin/show_pathway?gga05132/gga:429075%09red/gga:373970%09red/gga:415793%09red/gga:416051%09red/gga:423484%09red/gga:100859599%09red/gga:416490%09red/gga:395917%09red/gga:374182%09red/gga:396526%09red/gga:395764%09red/gga:415388%09red/gga:420571%09red/gga:417558%09red/gga:415296%09red
Vitamin B6 metabolism	KEGG PATHWAY	gga00750	4	7	0.0162306	0.0512379	PDXP|AOX1|PDXK|PNPO	http://www.genome.jp/kegg-bin/show_pathway?gga00750/gga:418549%09red/gga:771207%09red/gga:424071%09red/gga:100857383%09red
One carbon pool by folate	KEGG PATHWAY	gga00670	6	17	0.0189697	0.0576249	ATIC|MTHFD2|MTHFR|FTCD|AMT|SHMT1	http://www.genome.jp/kegg-bin/show_pathway?gga00670/gga:419489%09red/gga:416520%09red/gga:426126%09red/gga:396091%09red/gga:395566%09red/gga:395726%09red
Nitrogen metabolism	KEGG PATHWAY	gga00910	6	17	0.0189697	0.0576249	CA9|CA8|CA2|CA13|GLUL|GSL	http://www.genome.jp/kegg-bin/show_pathway?gga00910/gga:396257%09red/gga:421139%09red/gga:396489%09red/gga:417253%09red/gga:100858989%09red/gga:770004%09red
Glycerolipid metabolism	KEGG PATHWAY	gga00561	13	60	0.0211184	0.0629642	PLPP1|PLPP2|MGLL|ALDH7A1|AKR1E2|GPAT2|PNPLA2|LPL|ALDH9A1|MOGAT1|GLA|AWAT1|AGPAT2	http://www.genome.jp/kegg-bin/show_pathway?gga00561/gga:416024%09red/gga:418171%09red/gga:422188%09red/gga:424405%09red/gga:424811%09red/gga:426550%09red/gga:100858471%09red/gga:428693%09red/gga:427138%09red/gga:396219%09red/gga:431066%09red/gga:772114%09red/gga:426812%09red
Amino sugar and nucleotide sugar metabolism	KEGG PATHWAY	gga00520	11	48	0.0237192	0.0684659	GALT|NPL|GALK1|HK2|UAP1|PGM1|GMPPB|HEXA|GMDS|TSTA3|PMM1	http://www.genome.jp/kegg-bin/show_pathway?gga00520/gga:429074%09red/gga:374044%09red/gga:415320%09red/gga:417989%09red/gga:420890%09red/gga:415924%09red/gga:424691%09red/gga:417373%09red/gga:424368%09red/gga:420292%09red/gga:431509%09red
2-Oxocarboxylic acid metabolism	KEGG PATHWAY	gga01210	5	13	0.0242395	0.0684659	IDH2|GOT1|ACY1|BCAT1|GPT2	http://www.genome.jp/kegg-bin/show_pathway?gga01210/gga:431056%09red/gga:418193%09red/gga:396261%09red/gga:100858836%09red/gga:415746%09red
Thiamine metabolism	KEGG PATHWAY	gga00730	5	13	0.0242395	0.0684659	NFS1|AK2|AK1|AK4|ALPL	http://www.genome.jp/kegg-bin/show_pathway?gga00730/gga:396317%09red/gga:428227%09red/gga:419133%09red/gga:396002%09red/gga:424697%09red
Butanoate metabolism	KEGG PATHWAY	gga00650	7	24	0.0252926	0.0702088	HADH|HMGCS2|HMGCL|ECHS1|BDH1B|EHHADH|GAD2	http://www.genome.jp/kegg-bin/show_pathway?gga00650/gga:424877%09red/gga:424892%09red/gga:395395%09red/gga:770828%09red/gga:420290%09red/gga:424380%09red/gga:396316%09red
DNA replication	KEGG PATHWAY	gga03030	8	31	0.0299026	0.0794544	POLA1|RFC5|RFC1|RPA3|MCM5|POLE4|PRIM1|SSBP1	http://www.genome.jp/kegg-bin/show_pathway?gga03030/gga:422788%09red/gga:418122%09red/gga:418058%09red/gga:420578%09red/gga:426646%09red/gga:100859719%09red/gga:107055326%09red/gga:418593%09red
Sulfur metabolism	KEGG PATHWAY	gga00920	4	9	0.0301039	0.0794544	SELENBP1|TST|PAPSS2|SUOX	http://www.genome.jp/kegg-bin/show_pathway?gga00920/gga:425664%09red/gga:107055404%09red/gga:423678%09red/gga:418049%09red
Ubiquinone and other terpenoid-quinone biosynthesis	KEGG PATHWAY	gga00130	4	9	0.0301039	0.0794544	COQ5|NQO1|COQ3|HPD	http://www.genome.jp/kegg-bin/show_pathway?gga00130/gga:769737%09red/gga:416975%09red/gga:421797%09red/gga:416852%09red
Oocyte meiosis	KEGG PATHWAY	gga04114	18	99	0.0309025	0.0802469	MAD2L2|CAMK2G|PPP1CA|CALML3|CDC26|SMC3|CUL1|ADCY9|ANAPC13|CDC20|PPP2R5C|CDK2|RBX1|ITPR2|PPP3CA|ANAPC2|ANAPC10|CALML4	http://www.genome.jp/kegg-bin/show_pathway?gga04114/gga:416692%09red/gga:424563%09red/gga:100858156%09red/gga:419493%09red/gga:423737%09red/gga:422461%09red/gga:418212%09red/gga:423460%09red/gga:418001%09red/gga:395339%09red/gga:769605%09red/gga:395113%09red/gga:417269%09red/gga:420783%09red/gga:417258%09red/gga:427515%09red/gga:100529062%09red/gga:395188%09red
Adipocytokine signaling pathway	KEGG PATHWAY	gga04920	13	64	0.0315112	0.0805286	PCK2|PCK1|TNFRSF1B|SOCS3|ACSL6|ACSL1|G6PC|ACSL4|NFKBIE|STK11|NPY|G6PC3|PPARA	http://www.genome.jp/kegg-bin/show_pathway?gga04920/gga:395299%09red/gga:422547%09red/gga:396458%09red/gga:396464%09red/gga:396457%09red/gga:100857298%09red/gga:416324%09red/gga:395083%09red/gga:374120%09red/gga:421438%09red/gga:422345%09red/gga:100859356%09red/gga:420105%09red
Propanoate metabolism	KEGG PATHWAY	gga00640	8	32	0.0343318	0.0863659	PCCB|ACSS2|ECHS1|ALDH6A1|BCKDHA|EHHADH|LDHA|LDHB	http://www.genome.jp/kegg-bin/show_pathway?gga00640/gga:423345%09red/gga:768706%09red/gga:424877%09red/gga:373997%09red/gga:396221%09red/gga:419158%09red/gga:770828%09red/gga:374210%09red
Endocytosis	KEGG PATHWAY	gga04144	34	228	0.044874	0.109002	USP8|PDGFRA|RAB10L|RAB2B|ARFGAP3|IQSEC1|CAV2|RAB11FIP4|EEA1|AMHR2|ARF5|BF2|BF1|RABEP1|PML|PMLL|VPS29L|RUFY1|DDEFL1|SH3GLB2|ARPC4|ARPC5|FGFR4|RAB11FIP2|RBSN|ARPC1B|KIF5B|KIF5C|PSD|ARF3|GIT1|ASAP3|ASAP2|CDC42	http://www.genome.jp/kegg-bin/show_pathway?gga04144/gga:429075%09red/gga:768599%09red/gga:100858328%09red/gga:416931%09red/gga:423924%09red/gga:395917%09red/gga:107049507%09red/gga:395930%09red/gga:416051%09red/gga:417772%09red/gga:415451%09red/gga:425389%09red/gga:415976%09red/gga:423760%09red/gga:693260%09red/gga:418224%09red/gga:769389%09red/gga:417896%09red/gga:416490%09red/gga:408046%09red/g…
	KEGG PATHWAY	gga04120	21	127	0.0457665	0.109002	RCHY1|UBE2H|SOCS3|UBE2O|UBE3B|CDC26|CDC34|ANAPC10|ANAPC13|CDC20|HERC1|UBA7|SAE1|HERC2|UBE2R2|RBX1|PML|PMLL|ANAPC2|MGRN1|CUL1	http://www.genome.jp/kegg-bin/show_pathway?gga04120/gga:395299%09red/gga:424563%09red/gga:418682%09red/gga:416678%09red/gga:771726%09red/gga:776286%09red/gga:395178%09red/gga:101750090%09red/gga:769605%09red/gga:416660%09red/gga:418001%09red/gga:427021%09red/gga:417269%09red/gga:417359%09red/gga:420783%09red/gga:417258%09red/gga:100857563%09red/gga:415367%09red/gga:415302%09red/gga:422461%09red/g…
Herpes simplex virus 1 infection	KEGG PATHWAY	gga05168	24	150	0.0459648	0.109002	TAP1|CD74|TAP2|B2M|IFNAR1|SRSF5|SRSF7|STAT1|PIK3CD|BF2|BF1|JAK1|PML|PMLL|ITGB3|ALYREF|C3|RHEB|SOCS3|PPP1CA|TAPBP|DMB2|SRSF7L|BCL2	http://www.genome.jp/kegg-bin/show_pathway?gga05168/gga:396282%09red/gga:374209%09red/gga:424044%09red/gga:426265%09red/gga:417051%09red/gga:425389%09red/gga:414830%09red/gga:396370%09red/gga:395299%09red/gga:100858156%09red/gga:693260%09red/gga:395681%09red/gga:769169%09red/gga:414741%09red/gga:420434%09red/gga:427727%09red/gga:423258%09red/gga:415302%09red/gga:417048%09red/gga:427728%09red/gga:…
TGF-beta signaling pathway	KEGG PATHWAY	gga04350	16	90	0.0466473	0.109002	TGFB1|TGFB3|ROCK1|SMAD4|NBL1|ID4|AMHR2|ID2|ID3|ID1|BMP4|FST|SMAD7|RBX1|RPS6KB2|CUL1	http://www.genome.jp/kegg-bin/show_pathway?gga04350/gga:429683%09red/gga:373970%09red/gga:418001%09red/gga:373952%09red/gga:107055136%09red/gga:396165%09red/gga:100873157%09red/gga:374150%09red/gga:395281%09red/gga:395282%09red/gga:420783%09red/gga:429557%09red/gga:424261%09red/gga:395852%09red/gga:396119%09red/gga:396438%09red
MAPK signaling pathway	KEGG PATHWAY	gga04010	38	261	0.0467153	0.109002	TGFB1|PDGFRA|TGFB3|MAP4K4|MKNK2|MAP2K3|MAP2K2|INSR|RAC2|IL1R1|PGF|MECOM|GADD45B|AMHR2|GNG12|ANGPT2|NFKB2|DUSP6|DUSP1|DUSP3|SRF|RAC3|HSPB1|PRKCA|MRAS|VEGFD|FGFR4|MAPK8IP1|CACNA2D4|TAOK3|NRK|KIT|VEGFRKDRL|ANGPT4|MAPT|PPP3CA|FGF22|CDC42	http://www.genome.jp/kegg-bin/show_pathway?gga04010/gga:417430%09red/gga:772239%09red/gga:386574%09red/gga:429269%09red/gga:395917%09red/gga:423202%09red/gga:395113%09red/gga:396103%09red/gga:396438%09red/gga:100858946%09red/gga:420133%09red/gga:422316%09red/gga:395499%09red/gga:374192%09red/gga:395610%09red/gga:425527%09red/gga:771832%09red/gga:100859853%09red/gga:374272%09red/gga:418044%09red/g…
Melanogenesis	KEGG PATHWAY	gga04916	16	91	0.0501489	0.113862	CREB3L3|MAP2K2|PRKCA|GNAO1|CAMK2G|ADCY9|WNT4|CALML3|CREB3L1|WNT9B|WNT6|WNT5B|KIT|GNAI2|WNT11|CALML4	http://www.genome.jp/kegg-bin/show_pathway?gga04916/gga:417430%09red/gga:416692%09red/gga:395562%09red/gga:415698%09red/gga:771092%09red/gga:418154%09red/gga:423737%09red/gga:395235%09red/gga:428333%09red/gga:396367%09red/gga:395339%09red/gga:395561%09red/gga:100859610%09red/gga:396349%09red/gga:427515%09red/gga:378783%09red
Galactose metabolism	KEGG PATHWAY	gga00052	8	35	0.0502126	0.113862	GALT|GALK1|HK2|AKR1E2|G6PC|PGM1|G6PC3|GLA	http://www.genome.jp/kegg-bin/show_pathway?gga00052/gga:422188%09red/gga:418171%09red/gga:374044%09red/gga:100857298%09red/gga:100859356%09red/gga:424691%09red/gga:417373%09red/gga:431509%09red
Gap junction	KEGG PATHWAY	gga04540	15	84	0.0513858	0.114904	PDGFRA|TJP1|TUBA3E|GNAI2|MAP2K2|PRKCA|TUBB4B|ADCY9|TUBB1|ADRB1|TUBB3|GUCY1A2|ITPR2|TUBB2A|TUBB2B	http://www.genome.jp/kegg-bin/show_pathway?gga04540/gga:417430%09red/gga:420883%09red/gga:421169%09red/gga:768337%09red/gga:431043%09red/gga:418212%09red/gga:395339%09red/gga:101750705%09red/gga:417255%09red/gga:396427%09red/gga:396367%09red/gga:415388%09red/gga:396349%09red/gga:395509%09red/gga:771678%09red
Base excision repair	KEGG PATHWAY	gga03410	7	29	0.0528675	0.116598	MPG|PARP4|PARP3|POLE4|UNG|NTHL1|OGG1	http://www.genome.jp/kegg-bin/show_pathway?gga03410/gga:416648%09red/gga:416551%09red/gga:418958%09red/gga:374010%09red/gga:771001%09red/gga:771158%09red/gga:107055326%09red
Protein export	KEGG PATHWAY	gga03060	6	23	0.0545302	0.11864	IMMP2L|SPCS3|SEC63|IMMP1L|SEC61G|SPCS1	http://www.genome.jp/kegg-bin/show_pathway?gga03060/gga:415899%09red/gga:771365%09red/gga:417780%09red/gga:776639%09red/gga:396234%09red/gga:421774%09red
Inositol phosphate metabolism	KEGG PATHWAY	gga00562	13	71	0.0577997	0.124077	ITPK1|ISYNA1|PIKFYVE|INPP5J|IPMK|PIK3CD|ALDH6A1|ITPKA|PTEN|TPI1|MIOX|PI4K2A|MTMR3	http://www.genome.jp/kegg-bin/show_pathway?gga00562/gga:423345%09red/gga:425291%09red/gga:423675%09red/gga:417015%09red/gga:424114%09red/gga:416996%09red/gga:395694%09red/gga:107055367%09red/gga:396435%09red/gga:101751177%09red/gga:423421%09red/gga:419444%09red/gga:107052518%09red
RNA transport	KEGG PATHWAY	gga03013	21	132	0.0614035	0.129106	XPO1|AAAS|SNUPN|POP5|PHAX|THOC3|EIF1|RPP30|PNN|ALYREF|EIF3G|UPF3B|UPF2|TPR|SAP18|EIF4EBP2|FMR1|THOC2|EIF5B|SUMO3|EEF1A2	http://www.genome.jp/kegg-bin/show_pathway?gga03013/gga:770553%09red/gga:423795%09red/gga:423338%09red/gga:769479%09red/gga:416973%09red/gga:424457%09red/gga:419100%09red/gga:419244%09red/gga:416232%09red/gga:422361%09red/gga:100858231%09red/gga:769169%09red/gga:100859661%09red/gga:427124%09red/gga:395514%09red/gga:101747413%09red/gga:421192%09red/gga:422395%09red/gga:420037%09red/gga:770225%09re…
Glycerophospholipid metabolism	KEGG PATHWAY	gga00564	16	94	0.0617465	0.129106	GPD1L2|PLPP1|PLPP2|PLA2G10|PHOSPHO1|PEMT|AGPAT2|PISD|PCYT2|LCAT|GPAT2|ETNPPL|ETNK2|ETNK1|CRLS1|GPCPD1	http://www.genome.jp/kegg-bin/show_pathway?gga00564/gga:395650%09red/gga:426690%09red/gga:416960%09red/gga:428743%09red/gga:396136%09red/gga:418196%09red/gga:428559%09red/gga:422093%09red/gga:426550%09red/gga:100858471%09red/gga:427138%09red/gga:416508%09red/gga:424263%09red/gga:421311%09red/gga:772114%09red/gga:416425%09red
RNA polymerase	KEGG PATHWAY	gga03020	6	24	0.0628376	0.129703	POLR2E|POLR2D|POLR1D|POLR2C|POLR2L|POLR2I	http://www.genome.jp/kegg-bin/show_pathway?gga03020/gga:426289%09red/gga:770704%09red/gga:424754%09red/gga:428713%09red/gga:420103%09red/gga:415635%09red
p53 signaling pathway	KEGG PATHWAY	gga04115	12	66	0.0689915	0.140603	RCHY1|SESN2|CDKN1A|SIVA1|TP53I3|PTEN|CDK2|CCND3|STEAP3|CHEK1|GADD45B|BCL2	http://www.genome.jp/kegg-bin/show_pathway?gga04115/gga:424275%09red/gga:100529062%09red/gga:422211%09red/gga:771726%09red/gga:423675%09red/gga:423493%09red/gga:374260%09red/gga:419928%09red/gga:396282%09red/gga:421977%09red/gga:378914%09red/gga:100859853%09red
Pyrimidine metabolism	KEGG PATHWAY	gga00240	11	59	0.0702431	0.141364	UPP2|UPP1|CDA|CTPS1|CMPK2|UCK2|NT5C3B|DTYMK|NT5C1B|NT5DC4|NME2	http://www.genome.jp/kegg-bin/show_pathway?gga00240/gga:771849%09red/gga:424326%09red/gga:100858617%09red/gga:420942%09red/gga:424406%09red/gga:421921%09red/gga:395916%09red/gga:770258%09red/gga:419561%09red/gga:421954%09red/gga:420034%09red
Terpenoid backbone biosynthesis	KEGG PATHWAY	gga00900	5	19	0.0745476	0.148175	PMVK|HMGCS2|MVK|MVD|FDPS	http://www.genome.jp/kegg-bin/show_pathway?gga00900/gga:768555%09red/gga:425061%09red/gga:424380%09red/gga:101747962%09red/gga:425359%09red
Retinol metabolism	KEGG PATHWAY	gga00830	8	39	0.0777949	0.152744	CYP1A1|RETSAT|AOX1|DHRS4|RDH5|ADH1C|CYP26A1|CYP3A4	http://www.genome.jp/kegg-bin/show_pathway?gga00830/gga:424071%09red/gga:416477%09red/gga:771920%09red/gga:426549%09red/gga:395452%09red/gga:408183%09red/gga:426247%09red/gga:396052%09red
Starch and sucrose metabolism	KEGG PATHWAY	gga00500	7	33	0.0848256	0.164541	PGM2L1|HK2|G6PC|PGM1|G6PC3|GBE1|PYGL	http://www.genome.jp/kegg-bin/show_pathway?gga00500/gga:374044%09red/gga:100857298%09red/gga:100859356%09red/gga:424691%09red/gga:419052%09red/gga:378909%09red/gga:427964%09red
RNA degradation	KEGG PATHWAY	gga03018	12	70	0.0929426	0.177161	PAN3|CNOT6L|EXOSC1|PNLDC1|SKIV2L2|LSM1|ENO1|DIS3|EXOSC3|WDR61|PATL2|EXOSC5	http://www.genome.jp/kegg-bin/show_pathway?gga03018/gga:423844%09red/gga:418926%09red/gga:426775%09red/gga:396017%09red/gga:415327%09red/gga:423626%09red/gga:428595%09red/gga:427137%09red/gga:415359%09red/gga:422508%09red/gga:100858931%09red/gga:418821%09red
mTOR signaling pathway	KEGG PATHWAY	gga04150	21	140	0.093532	0.177161	STK11|DDIT4|RPS6|PRKCA|WNT11|SLC7A5|PIK3CD|GATSL3|INSR|WNT4|MAP2K2|PTEN|CLIP1|ULK1|WNT9B|ATP6V1G1|WNT6|WNT5B|RPS6KB2|LAMTOR2|RHEB	http://www.genome.jp/kegg-bin/show_pathway?gga04150/gga:417430%09red/gga:771092%09red/gga:107053650%09red/gga:770898%09red/gga:423675%09red/gga:418154%09red/gga:395562%09red/gga:395235%09red/gga:100859842%09red/gga:415832%09red/gga:420133%09red/gga:396148%09red/gga:416800%09red/gga:395561%09red/gga:396349%09red/gga:429557%09red/gga:420434%09red/gga:419444%09red/gga:395784%09red/gga:417249%09red/g…
Wnt signaling pathway	KEGG PATHWAY	gga04310	21	141	0.0981929	0.183826	CBY1|LGR6|RAC2|RAC3|SFRP5|PRKCA|RBX1|CCND3|WISP1|WNT6|ROCK2|WNT4|SMAD4|CAMK2G|SERPINF1|WNT9B|WNT5B|PPP3CA|CUL1|WNT11|APC	http://www.genome.jp/kegg-bin/show_pathway?gga04310/gga:417430%09red/gga:771092%09red/gga:415607%09red/gga:395870%09red/gga:107055136%09red/gga:423737%09red/gga:418044%09red/gga:771364%09red/gga:418154%09red/gga:423838%09red/gga:395235%09red/gga:418001%09red/gga:417561%09red/gga:419928%09red/gga:374182%09red/gga:395113%09red/gga:395561%09red/gga:420783%09red/gga:421173%09red/gga:420322%09red/gga:…
Arachidonic acid metabolism	KEGG PATHWAY	gga00590	9	49	0.101548	0.18668	EPHX2|PLA2G10|CYP2J22|GPX3|LTC4SL|GGT5|PTGDS|PTGES|HPGDS	http://www.genome.jp/kegg-bin/show_pathway?gga00590/gga:770665%09red/gga:417193%09red/gga:427638%09red/gga:374110%09red/gga:421999%09red/gga:424677%09red/gga:416943%09red/gga:416425%09red/gga:395863%09red
Citrate cycle (TCA cycle)	KEGG PATHWAY	gga00020	6	28	0.103045	0.18668	PCK2|PCK1|IDH2|SDHC|SDHB|SDHD	http://www.genome.jp/kegg-bin/show_pathway?gga00020/gga:431056%09red/gga:419793%09red/gga:396457%09red/gga:396458%09red/gga:100859641%09red/gga:100859720%09red
Primary bile acid biosynthesis	KEGG PATHWAY	gga00120	4	15	0.103196	0.18668	CYP27A1|CYP7A1|AKR1D1|ACOT8	http://www.genome.jp/kegg-bin/show_pathway?gga00120/gga:431683%09red/gga:414834%09red/gga:418107%09red/gga:419303%09red
Drug metabolism - other enzymes	KEGG PATHWAY	gga00983	10	57	0.106894	0.191221	UPP2|UPP1|GSTT1L|CDA|NME2|GSTM2|UCK2|ITPA|MGST1|PNAT3	http://www.genome.jp/kegg-bin/show_pathway?gga00983/gga:771849%09red/gga:415809%09red/gga:424326%09red/gga:418178%09red/gga:420942%09red/gga:424406%09red/gga:395916%09red/gga:769847%09red/gga:424390%09red/gga:395976%09red
Influenza A	KEGG PATHWAY	gga05164	20	135	0.108177	0.19139	XPO1|FDPS|ACTG1|STAT1|TNFRSF10B|PRKCA|CCND3|CASP1|PIK3CD|SOCS3|SLC25A5|PLG|MAP2K2|RAB2B|IFNAR1|DMB2|JAK1|PML|PMLL|ACTB	http://www.genome.jp/kegg-bin/show_pathway?gga05164/gga:417430%09red/gga:421580%09red/gga:395299%09red/gga:421192%09red/gga:417051%09red/gga:772225%09red/gga:100858328%09red/gga:415302%09red/gga:424044%09red/gga:395764%09red/gga:419928%09red/gga:395681%09red/gga:396526%09red/gga:373904%09red/gga:396349%09red/gga:425061%09red/gga:100857563%09red/gga:419444%09red/gga:415296%09red/gga:395665%09red
Synthesis and degradation of ketone bodies	KEGG PATHWAY	gga00072	3	10	0.12275	0.210241	HMGCL|HMGCS2|BDH1B	http://www.genome.jp/kegg-bin/show_pathway?gga00072/gga:424892%09red/gga:424380%09red/gga:396316%09red
Ascorbate and aldarate metabolism	KEGG PATHWAY	gga00053	3	10	0.12275	0.210241	MIOX|ALDH9A1|ALDH7A1	http://www.genome.jp/kegg-bin/show_pathway?gga00053/gga:426812%09red/gga:424405%09red/gga:107052518%09red
Taurine and hypotaurine metabolism	KEGG PATHWAY	gga00430	3	10	0.12275	0.210241	CDO1|GAD2|GGT5	http://www.genome.jp/kegg-bin/show_pathway?gga00430/gga:395395%09red/gga:416943%09red/gga:427391%09red
AGE-RAGE signaling pathway in diabetic complications	KEGG PATHWAY	gga04933	14	90	0.124481	0.210963	TGFB1|TGFB3|STAT1|PRKCA|CDKN1B|AMHR2|PIK3CD|AGT|VEGFD|EGR1|THBD|BCL2|SMAD4|CDC42	http://www.genome.jp/kegg-bin/show_pathway?gga04933/gga:417430%09red/gga:101752029%09red/gga:100873157%09red/gga:421543%09red/gga:107055136%09red/gga:424044%09red/gga:395917%09red/gga:374106%09red/gga:396438%09red/gga:396282%09red/gga:395255%09red/gga:419444%09red/gga:424261%09red/gga:373931%09red
Fatty acid biosynthesis	KEGG PATHWAY	gga00061	4	17	0.137157	0.227234	MECR|ACSL1|ACSL6|ACSL4	http://www.genome.jp/kegg-bin/show_pathway?gga00061/gga:419601%09red/gga:422345%09red/gga:416324%09red/gga:422547%09red
Homologous recombination	KEGG PATHWAY	gga03440	7	38	0.13722	0.227234	RBBP8|RPA3|BABAM1|RAD50|SSBP1|RAD51D|RAD51C	http://www.genome.jp/kegg-bin/show_pathway?gga03440/gga:417626%09red/gga:418122%09red/gga:416329%09red/gga:421071%09red/gga:776677%09red/gga:420578%09red/gga:417528%09red
Fatty acid metabolism	KEGG PATHWAY	gga01212	9	53	0.138316	0.227234	HADH|EHHADH|ACSL1|ACSL6|ACSL4|ECHS1|ACADSB|MECR|ACADL	http://www.genome.jp/kegg-bin/show_pathway?gga01212/gga:424877%09red/gga:416324%09red/gga:424005%09red/gga:422547%09red/gga:419601%09red/gga:423947%09red/gga:770828%09red/gga:420290%09red/gga:422345%09red
Pentose phosphate pathway	KEGG PATHWAY	gga00030	5	25	0.156554	0.254598	ALDOB|PRPS2|PGM1|H6PD|FBP1	http://www.genome.jp/kegg-bin/show_pathway?gga00030/gga:428188%09red/gga:395218%09red/gga:424691%09red/gga:427308%09red/gga:418639%09red
N-Glycan biosynthesis	KEGG PATHWAY	gga00510	8	49	0.178746	0.287781	ST6GAL2|DAD1|MAN1C1|MGAT5B|MGAT4B|ALG14|DPM2|MGAT3	http://www.genome.jp/kegg-bin/show_pathway?gga00510/gga:771539%09red/gga:424484%09red/gga:395343%09red/gga:416285%09red/gga:403122%09red/gga:427801%09red/gga:419588%09red/gga:418013%09red
Necroptosis	KEGG PATHWAY	gga04217	18	131	0.186667	0.296183	STAT6|STAT1|CASP1|PARP4|CAMK2G|SLC25A5|PARP3|TNFRSF10B|GLUL|IFNAR1|TNFAIP3|CAPN1|JAK1|TRPM7|PYGL|GSL|PPIA|BCL2	http://www.genome.jp/kegg-bin/show_pathway?gga04217/gga:395764%09red/gga:772225%09red/gga:417253%09red/gga:423737%09red/gga:396489%09red/gga:396282%09red/gga:776282%09red/gga:418958%09red/gga:427502%09red/gga:395681%09red/gga:373904%09red/gga:378909%09red/gga:100859196%09red/gga:424044%09red/gga:693249%09red/gga:771158%09red/gga:421684%09red/gga:395665%09red
Fanconi anemia pathway	KEGG PATHWAY	gga03460	8	50	0.191097	0.296183	CENPS|RPA3|FANCE|CENPX|RAD51C|HES1|HES4|UBE2T	http://www.genome.jp/kegg-bin/show_pathway?gga03460/gga:419891%09red/gga:417626%09red/gga:769039%09red/gga:771417%09red/gga:420578%09red/gga:395128%09red/gga:101751277%09red/gga:421149%09red
Mitophagy - animal	KEGG PATHWAY	gga04137	9	58	0.192458	0.296183	TAX1BP1|USP8|ULK1|BNIP3L|E2F1|TOMM7|MRAS|FOXO3|ATG9A	http://www.genome.jp/kegg-bin/show_pathway?gga04137/gga:395490%09red/gga:415451%09red/gga:420610%09red/gga:416800%09red/gga:419522%09red/gga:395149%09red/gga:421769%09red/gga:425722%09red/gga:396142%09red
VEGF signaling pathway	KEGG PATHWAY	gga04370	9	58	0.192458	0.296183	RAC2|RAC3|SHC2|HSPB1|PRKCA|PIK3CD|MAP2K2|PPP3CA|CDC42	http://www.genome.jp/kegg-bin/show_pathway?gga04370/gga:417430%09red/gga:395870%09red/gga:418044%09red/gga:395917%09red/gga:396227%09red/gga:395113%09red/gga:396349%09red/gga:419444%09red/gga:770341%09red
Pentose and glucuronate interconversions	KEGG PATHWAY	gga00040	4	20	0.195002	0.296183	SORD|DCXR|AKR1E2|DHDH	http://www.genome.jp/kegg-bin/show_pathway?gga00040/gga:777348%09red/gga:374066%09red/gga:418171%09red/gga:415332%09red
Mismatch repair	KEGG PATHWAY	gga03430	4	20	0.195002	0.296183	SSBP1|RFC5|RFC1|RPA3	http://www.genome.jp/kegg-bin/show_pathway?gga03430/gga:418122%09red/gga:100859719%09red/gga:420578%09red/gga:422788%09red
Phosphatidylinositol signaling system	KEGG PATHWAY	gga04070	13	91	0.198968	0.299382	ITPK1|IPMK|PTEN|PRKCA|INPP5J|PIKFYVE|PIK3CD|CALML4|ITPKA|CALML3|PI4K2A|ITPR2|MTMR3	http://www.genome.jp/kegg-bin/show_pathway?gga04070/gga:417430%09red/gga:416692%09red/gga:425291%09red/gga:423675%09red/gga:418212%09red/gga:417015%09red/gga:424114%09red/gga:416996%09red/gga:395694%09red/gga:423421%09red/gga:101751177%09red/gga:427515%09red/gga:419444%09red
Ribosome biogenesis in eukaryotes	KEGG PATHWAY	gga03008	10	67	0.20375	0.303738	XPO1|GNL2|BMS1|POP5|RPP30|RCL1|NHP2|SNU13|EMG1|MPHOSPH10	http://www.genome.jp/kegg-bin/show_pathway?gga03008/gga:423795%09red/gga:421192%09red/gga:416973%09red/gga:417986%09red/gga:427222%09red/gga:423633%09red/gga:418292%09red/gga:415384%09red/gga:419614%09red/gga:416218%09red
Glycosphingolipid biosynthesis - ganglio series	KEGG PATHWAY	gga00604	3	14	0.220723	0.324738	HEXA|ST6GALNAC6|ST6GALNAC4	http://www.genome.jp/kegg-bin/show_pathway?gga00604/gga:425243%09red/gga:415320%09red/gga:395182%09red
Apoptosis	KEGG PATHWAY	gga04210	17	127	0.221871	0.324738	TRAF1|CTSK|TUBA3E|ACTG1|TNFRSF10B|PARP4|SPTAN1|GADD45B|ENDOG|PARP3|MAP2K2|PIK3CD|CAPN1|ITPR2|ACTB|CTSS|BCL2	http://www.genome.jp/kegg-bin/show_pathway?gga04210/gga:421169%09red/gga:419444%09red/gga:693249%09red/gga:418212%09red/gga:418958%09red/gga:417123%09red/gga:396526%09red/gga:373904%09red/gga:396282%09red/gga:374234%09red/gga:396349%09red/gga:771158%09red/gga:100859853%09red/gga:415296%09red/gga:395818%09red/gga:425657%09red/gga:417204%09red
Progesterone-mediated oocyte maturation	KEGG PATHWAY	gga04914	11	78	0.235109	0.341013	MAD2L2|CDC26|STK10|PIK3CD|ADCY9|ANAPC13|PDE3B|CDK2|ANAPC2|GNAI2|ANAPC10	http://www.genome.jp/kegg-bin/show_pathway?gga04914/gga:419444%09red/gga:422461%09red/gga:419493%09red/gga:395339%09red/gga:769605%09red/gga:423064%09red/gga:396367%09red/gga:417258%09red/gga:417269%09red/gga:100529062%09red/gga:416204%09red
Nucleotide excision repair	KEGG PATHWAY	gga03420	6	38	0.245638	0.352341	XPC|RFC1|RPA3|RFC5|POLE4|RBX1	http://www.genome.jp/kegg-bin/show_pathway?gga03420/gga:422788%09red/gga:416039%09red/gga:420578%09red/gga:418001%09red/gga:100859719%09red/gga:107055326%09red
Selenocompound metabolism	KEGG PATHWAY	gga00450	3	15	0.247295	0.352341	PSTK|SCLY|PAPSS2	http://www.genome.jp/kegg-bin/show_pathway?gga00450/gga:424739%09red/gga:423678%09red/gga:771778%09red
Cell adhesion molecules (CAMs)	KEGG PATHWAY	gga04514	16	122	0.25293	0.357208	PECAM1|ITGB2|CLDN16|CLDN4|CLDN19|CD34|ALCAM|CD40|BF2|BF1|CNTNAP2|DMB2|MADCAM1|CLDN2|CDH5|NCAM1	http://www.genome.jp/kegg-bin/show_pathway?gga04514/gga:374068%09red/gga:768456%09red/gga:395385%09red/gga:771243%09red/gga:769245%09red/gga:417051%09red/gga:429147%09red/gga:693260%09red/gga:396092%09red/gga:428253%09red/gga:100858236%09red/gga:396181%09red/gga:395144%09red/gga:425389%09red/gga:422292%09red/gga:419856%09red
Steroid biosynthesis	KEGG PATHWAY	gga00100	3	17	0.301607	0.41652	SC5D|CYP24A1|FDFT1	http://www.genome.jp/kegg-bin/show_pathway?gga00100/gga:100857756%09red/gga:422038%09red/gga:395827%09red
Fatty acid elongation	KEGG PATHWAY	gga00062	4	25	0.303326	0.41652	HADH|MECR|ECHS1|ACOT7	http://www.genome.jp/kegg-bin/show_pathway?gga00062/gga:419601%09red/gga:770828%09red/gga:420290%09red/gga:419371%09red
Lysosome	KEGG PATHWAY	gga04142	14	110	0.305155	0.41652	TCIRG1|CTSK|CD63|LAPTM5|NPC2|HEXA|TPP1|AP3B2|AP3S2|GNPTAB|NPC1|ARSG|GLA|CTSS	http://www.genome.jp/kegg-bin/show_pathway?gga04142/gga:422188%09red/gga:418096%09red/gga:425576%09red/gga:107049249%09red/gga:419552%09red/gga:421076%09red/gga:395472%09red/gga:425657%09red/gga:769343%09red/gga:415320%09red/gga:415581%09red/gga:395818%09red/gga:771433%09red/gga:423353%09red
GnRH signaling pathway	KEGG PATHWAY	gga04912	11	84	0.305275	0.41652	EGR1|MAP2K2|PRKCA|CAMK2G|CALML3|ADCY9|MAP2K3|HBEGF|ITPR2|CALML4|CDC42	http://www.genome.jp/kegg-bin/show_pathway?gga04912/gga:417430%09red/gga:416692%09red/gga:416496%09red/gga:423737%09red/gga:418212%09red/gga:395917%09red/gga:395339%09red/gga:396349%09red/gga:395654%09red/gga:427515%09red/gga:373931%09red
Glycosaminoglycan degradation	KEGG PATHWAY	gga00531	3	18	0.329015	0.445138	HPSE|HEXA|HPSE2	http://www.genome.jp/kegg-bin/show_pathway?gga00531/gga:415320%09red/gga:373981%09red/gga:423834%09red
C-type lectin receptor signaling pathway	KEGG PATHWAY	gga04625	11	87	0.342201	0.459119	FCER1G|IRF1|STAT1|CASP1|CALML3|PIK3CD|MRAS|CALML4|ITPR2|PPP3CA|NFKB2	http://www.genome.jp/kegg-bin/show_pathway?gga04625/gga:416692%09red/gga:386574%09red/gga:418212%09red/gga:395764%09red/gga:395149%09red/gga:395113%09red/gga:424044%09red/gga:396384%09red/gga:427515%09red/gga:419444%09red/gga:100049618%09red
mRNA surveillance pathway	KEGG PATHWAY	gga03015	9	70	0.349021	0.4644	PPP1CA|UPF2|ALYREF|PPP2R2B|ETF1|UPF3B|SAP18|PNN|PPP2R5C	http://www.genome.jp/kegg-bin/show_pathway?gga03015/gga:100858156%09red/gga:416350%09red/gga:423460%09red/gga:419100%09red/gga:416182%09red/gga:100858231%09red/gga:769169%09red/gga:423338%09red/gga:374206%09red
Mucin type O-glycan biosynthesis	KEGG PATHWAY	gga00512	4	28	0.371273	0.489959	GALNT5|B4GALT5|WBSCR17|ST6GALNAC1	http://www.genome.jp/kegg-bin/show_pathway?gga00512/gga:396168%09red/gga:417480%09red/gga:424324%09red/gga:107054826%09red
Calcium signaling pathway	KEGG PATHWAY	gga04020	21	180	0.37934	0.495031	CD38|PDGFRA|ATP2B4|ADRB1|CALML3|ADORA2B|CAMK2G|ADCY9|SLC25A5|PHKB|ITPKA|PRKCA|CAMK4L|CAMK1|TNNC1|PPP3CA|ITPR2|EDNRA|CALML4|MYLK|PHKG1	http://www.genome.jp/kegg-bin/show_pathway?gga04020/gga:417430%09red/gga:416692%09red/gga:416049%09red/gga:417543%09red/gga:772225%09red/gga:427267%09red/gga:418212%09red/gga:422827%09red/gga:396445%09red/gga:419934%09red/gga:395339%09red/gga:101750705%09red/gga:395113%09red/gga:396032%09red/gga:427515%09red/gga:395694%09red/gga:415741%09red/gga:395509%09red/gga:423737%09red/gga:395971%09red/gga:…
Autophagy - animal	KEGG PATHWAY	gga04140	14	117	0.381266	0.495031	ULK1|DDIT4|PTEN|STK11|PIK3CD|MRAS|RPS6KB2|MAP2K2|RHEB|ZFYVE1|ATG9A|BCL2|MTMR3|NRBF2	http://www.genome.jp/kegg-bin/show_pathway?gga04140/gga:423656%09red/gga:107053650%09red/gga:423252%09red/gga:423675%09red/gga:429557%09red/gga:416800%09red/gga:396282%09red/gga:417015%09red/gga:395149%09red/gga:425722%09red/gga:396349%09red/gga:420434%09red/gga:419444%09red/gga:420105%09red
SNARE interactions in vesicular transport	KEGG PATHWAY	gga04130	4	29	0.393902	0.507346	STX1A|STX10|STX2|BNIP1	http://www.genome.jp/kegg-bin/show_pathway?gga04130/gga:424413%09red/gga:416207%09red/gga:378895%09red/gga:100857565%09red
ECM-receptor interaction	KEGG PATHWAY	gga04512	10	83	0.405425	0.518043	ITGB3|ITGB4|COMP|THBS2|VTN|SPP1|RELN|ITGA2B|VWF|GP1BB	http://www.genome.jp/kegg-bin/show_pathway?gga04512/gga:417374%09red/gga:395210%09red/gga:419031%09red/gga:374209%09red/gga:107051576%09red/gga:395935%09red/gga:101749783%09red/gga:427850%09red/gga:420120%09red/gga:414837%09red
Cytokine-cytokine receptor interaction	KEGG PATHWAY	gga04060	23	202	0.412368	0.522765	IL20RA|TGFB1|TGFB3|IL1RL1|TNFRSF10B|IFNAR1|CCR7|IL1R1|AMHR2|CNTF|ACVRL1|CD40|IL6R|IL34|CSF3R|CNTFR|IL13RA2|BMP4|TNFRSF1B|CCL19|CSF3|IL11RA|IL17RC	http://www.genome.jp/kegg-bin/show_pathway?gga04060/gga:419620%09red/gga:395385%09red/gga:693252%09red/gga:374136%09red/gga:693251%09red/gga:396165%09red/gga:396438%09red/gga:101750586%09red/gga:428315%09red/gga:422219%09red/gga:396216%09red/gga:395885%09red/gga:421686%09red/gga:396481%09red/gga:373904%09red/gga:100873157%09red/gga:396488%09red/gga:100858424%09red/gga:395083%09red/gga:424261%09re…
Glycosphingolipid biosynthesis - globo and isoglobo series	KEGG PATHWAY	gga00603	2	13	0.430703	0.541744	HEXA|GLA	http://www.genome.jp/kegg-bin/show_pathway?gga00603/gga:422188%09red/gga:415320%09red
Other types of O-glycan biosynthesis	KEGG PATHWAY	gga00514	3	22	0.437126	0.54556	OGT|ST6GAL2|EOGT	http://www.genome.jp/kegg-bin/show_pathway?gga00514/gga:422203%09red/gga:403122%09red/gga:426961%09red
Phenylalanine	tyrosine and tryptophan biosynthesis	KEGG PATHWAY	gga00400	1	5	0.455093	0.555076	GOT1	http://www.genome.jp/kegg-bin/show_pathway?gga00400/gga:396261%09red
Caffeine metabolism	KEGG PATHWAY	gga00232	1	5	0.455093	0.555076	PNAT3	http://www.genome.jp/kegg-bin/show_pathway?gga00232/gga:415809%09red
Neomycin	kanamycin and gentamicin biosynthesis	KEGG PATHWAY	gga00524	1	5	0.455093	0.555076	HK2	http://www.genome.jp/kegg-bin/show_pathway?gga00524/gga:374044%09red
ErbB signaling pathway	KEGG PATHWAY	gga04012	9	78	0.461854	0.556561	SHC2|MAP2K2|PRKCA|CDKN1B|CDKN1A|CAMK2G|PIK3CD|RPS6KB2|HBEGF	http://www.genome.jp/kegg-bin/show_pathway?gga04012/gga:417430%09red/gga:423737%09red/gga:395654%09red/gga:396349%09red/gga:374106%09red/gga:378914%09red/gga:429557%09red/gga:419444%09red/gga:770341%09red
Mannose type O-glycan biosynthesis	KEGG PATHWAY	gga00515	3	23	0.463224	0.556561	B3GAT2|B3GAT1|MGAT5B	http://www.genome.jp/kegg-bin/show_pathway?gga00515/gga:428638%09red/gga:373949%09red/gga:427801%09red
Aminoacyl-tRNA biosynthesis	KEGG PATHWAY	gga00970	5	43	0.496275	0.588239	SARS2|CARS|EPRS|EARS2|PSTK	http://www.genome.jp/kegg-bin/show_pathway?gga00970/gga:100858214%09red/gga:427672%09red/gga:423086%09red/gga:771778%09red/gga:421348%09red
Pantothenate and CoA biosynthesis	KEGG PATHWAY	gga00770	2	15	0.496897	0.588239	BCAT1|PPCS	http://www.genome.jp/kegg-bin/show_pathway?gga00770/gga:418193%09red/gga:100859789%09red
Notch signaling pathway	KEGG PATHWAY	gga04330	5	44	0.515008	0.605229	DTX3L|HES1|RBPJ|HES4|ADAM17	http://www.genome.jp/kegg-bin/show_pathway?gga04330/gga:421931%09red/gga:422802%09red/gga:424267%09red/gga:395128%09red/gga:769039%09red
Intestinal immune network for IgA production	KEGG PATHWAY	gga04672	4	36	0.545375	0.636271	TGFB1|CD40|DMB2|MADCAM1	http://www.genome.jp/kegg-bin/show_pathway?gga04672/gga:395385%09red/gga:100873157%09red/gga:100858236%09red/gga:417051%09red
Phosphonate and phosphinate metabolism	KEGG PATHWAY	gga00440	1	7	0.554943	0.642776	PCYT2	http://www.genome.jp/kegg-bin/show_pathway?gga00440/gga:422093%09red
NOD-like receptor signaling pathway	KEGG PATHWAY	gga04621	13	124	0.563781	0.646023	IFNAR1|CARD8|STAT1|CASP1|ERBIN|GBP1|TNFAIP3|TXN2|CYBA|JAK1|ITPR2|TRPM7|BCL2	http://www.genome.jp/kegg-bin/show_pathway?gga04621/gga:427502%09red/gga:418212%09red/gga:395764%09red/gga:431583%09red/gga:395681%09red/gga:395665%09red/gga:426978%09red/gga:396282%09red/gga:424044%09red/gga:419563%09red/gga:416998%09red/gga:421684%09red/gga:100859840%09red
Protein processing in endoplasmic reticulum	KEGG PATHWAY	gga04141	16	153	0.565772	0.646023	YOD1|NFE2L2|CRYAB|HSPA4L|AMFR|PREB|SSR2|MAN1C1|CAPN1|RBX1|SEC61G|NPLOC4|SEC63|DAD1|CUL1|BCL2	http://www.genome.jp/kegg-bin/show_pathway?gga04141/gga:422496%09red/gga:693249%09red/gga:419588%09red/gga:415697%09red/gga:395343%09red/gga:420783%09red/gga:396014%09red/gga:776639%09red/gga:417456%09red/gga:396282%09red/gga:418001%09red/gga:421774%09red/gga:100858986%09red/gga:428266%09red/gga:396089%09red/gga:425656%09red
Linoleic acid metabolism	KEGG PATHWAY	gga00591	3	28	0.58438	0.662572	CYP3A4|PLA2G10|CYP2J22	http://www.genome.jp/kegg-bin/show_pathway?gga00591/gga:416477%09red/gga:416425%09red/gga:424677%09red
Toll-like receptor signaling pathway	KEGG PATHWAY	gga04620	8	84	0.670418	0.754806	CTSK|STAT1|PIK3CD|CD40|MAP2K3|MAP2K2|IFNAR1|SPP1	http://www.genome.jp/kegg-bin/show_pathway?gga04620/gga:395210%09red/gga:395385%09red/gga:416496%09red/gga:424044%09red/gga:396349%09red/gga:419444%09red/gga:395818%09red/gga:395665%09red
Glycosylphosphatidylinositol (GPI)-anchor biosynthesis	KEGG PATHWAY	gga00563	2	22	0.686598	0.761884	PIGQ|DPM2	http://www.genome.jp/kegg-bin/show_pathway?gga00563/gga:771539%09red/gga:770171%09red
Cytosolic DNA-sensing pathway	KEGG PATHWAY	gga04623	4	44	0.690901	0.761884	POLR2E|POLR2L|POLR1D|CASP1	http://www.genome.jp/kegg-bin/show_pathway?gga04623/gga:770704%09red/gga:420103%09red/gga:395764%09red/gga:428713%09red
Ether lipid metabolism	KEGG PATHWAY	gga00565	4	44	0.690901	0.761884	PLPP1|PAFAH2|PLPP2|PLA2G10	http://www.genome.jp/kegg-bin/show_pathway?gga00565/gga:769963%09red/gga:100858471%09red/gga:416425%09red/gga:427138%09red
Sphingolipid metabolism	KEGG PATHWAY	gga00600	4	45	0.706536	0.770506	PLPP1|GLA|PLPP2|SMPD2	http://www.genome.jp/kegg-bin/show_pathway?gga00600/gga:770663%09red/gga:422188%09red/gga:100858471%09red/gga:427138%09red
Phototransduction	KEGG PATHWAY	gga04744	2	23	0.708291	0.770506	CALML3|CALML4	http://www.genome.jp/kegg-bin/show_pathway?gga04744/gga:416692%09red/gga:427515%09red
Proteasome	KEGG PATHWAY	gga03050	3	35	0.72179	0.779921	PSMB4|PSMA1|PSMB3	http://www.genome.jp/kegg-bin/show_pathway?gga03050/gga:419997%09red/gga:429986%09red/gga:395874%09red
Glycosaminoglycan biosynthesis - heparan sulfate / heparin	KEGG PATHWAY	gga00534	2	24	0.728714	0.780159	HS3ST3B1L|B4GALT7	http://www.genome.jp/kegg-bin/show_pathway?gga00534/gga:769421%09red/gga:416359%09red
Non-homologous end-joining	KEGG PATHWAY	gga03450	1	12	0.731702	0.780159	RAD50	http://www.genome.jp/kegg-bin/show_pathway?gga03450/gga:416329%09red
Basal transcription factors	KEGG PATHWAY	gga03022	3	38	0.768711	0.814227	TAF4B|TAF5L|TAF11	http://www.genome.jp/kegg-bin/show_pathway?gga03022/gga:419899%09red/gga:421086%09red/gga:421538%09red
Hedgehog signaling pathway	KEGG PATHWAY	gga04340	3	41	0.80896	0.851259	EVC|CUL1|BCL2	http://www.genome.jp/kegg-bin/show_pathway?gga04340/gga:420783%09red/gga:422851%09red/gga:396282%09red
Glycosaminoglycan biosynthesis - keratan sulfate	KEGG PATHWAY	gga00533	1	16	0.821043	0.858363	CHST1	http://www.genome.jp/kegg-bin/show_pathway?gga00533/gga:428866%09red
Other glycan degradation	KEGG PATHWAY	gga00511	1	17	0.838275	0.870725	HEXA	http://www.genome.jp/kegg-bin/show_pathway?gga00511/gga:415320%09red
Glycosaminoglycan biosynthesis - chondroitin sulfate / dermatan sulfate	KEGG PATHWAY	gga00532	1	19	0.867923	0.895741	B4GALT7	http://www.genome.jp/kegg-bin/show_pathway?gga00532/gga:416359%09red
Glycosphingolipid biosynthesis - lacto and neolacto series	KEGG PATHWAY	gga00601	1	23	0.911914	0.935147	ST3GAL6	http://www.genome.jp/kegg-bin/show_pathway?gga00601/gga:395138%09red
alpha-Linolenic acid metabolism	KEGG PATHWAY	gga00592	1	25	0.928065	0.94451	PLA2G10	http://www.genome.jp/kegg-bin/show_pathway?gga00592/gga:416425%09red
Neuroactive ligand-receptor interaction	KEGG PATHWAY	gga04080	27	333	0.932777	0.94451	GRIA2|GRIA3|EDNRA|AGT|GABRA3|ADORA2B|CHRNB2|ADRA2A|ADRA2C|GAL|C3|NMB|PENK|TSPO2|NR3C1|LPAR2|P2RY2|P2RY1|TSPO|F2|APLNR|GRIK1|DRD4|PLG|ADRB1|NPY|F2RL3	http://www.genome.jp/kegg-bin/show_pathway?gga04080/gga:421131%09red/gga:395605%09red/gga:395971%09red/gga:414894%09red/gga:419914%09red/gga:395306%09red/gga:416343%09red/gga:415333%09red/gga:429337%09red/gga:396370%09red/gga:396275%09red/gga:428980%09red/gga:396138%09red/gga:396464%09red/gga:418226%09red/gga:426086%09red/gga:422289%09red/gga:421580%09red/gga:428108%09red/gga:373908%09red/gga:423…
Autophagy - other	KEGG PATHWAY	gga04136	1	28	0.946915	0.952833	ATG9A	http://www.genome.jp/kegg-bin/show_pathway?gga04136/gga:425722%09red
Biosynthesis of unsaturated fatty acids	KEGG PATHWAY	gga01040	1	30	0.956651	0.956651	ACOT7	http://www.genome.jp/kegg-bin/show_pathway?gga01040/gga:419371%09red
--------------------
#Term	Database	ID	Input number	Background number	P-Value	Corrected P-Value	Input	Hyperlink
--------------------
#Term	Database	ID	Input number	Background number	P-Value	Corrected P-Value	Input	Hyperlink
--------------------

## Sheet: E12_vs_P1
Differentially expressed genes (DEGs) between E12 vs. P1
id		E12_2	P1_1	P1_2	E12_1_CPM	E12_2_CPM	P1_1_CPM	P1_2_CPM	E12_mean	P1_mean	log2(fc)	PValue
gene	AvBD10	201983	14798	12343	16503.4	17172.7	810.06	791.42	16838.1	800.74	-4.3943	0
gene	GAPDH	102946	62697	53600	8696.64	8752.54	3432.1	3436.78	8724.59	3434.44	-1.345	0
gene	ACTB	92019	49470	40531	7786.61	7823.52	2708.04	2598.81	7805.06	2653.43	-1.5566	0
gene	ALDOB	51046	5818	4714	4330.33	4339.97	318.48	302.26	4335.15	310.37	-3.804	0
gene	TMSB4X	41670	30733	26224	3604.45	3542.81	1682.36	1681.46	3573.63	1681.91	-1.0873	1.42629e-248
gene	AVDL	32163	812	773	2641.86	2734.52	44.45	49.56	2688.19	47.005	-5.8377	0
gene	HBAD	31532	22171	19357	2576.43	2680.87	1213.66	1241.15	2628.65	1227.4	-1.0987	1.02876e-186
gene	PTGDS	30956	1011	877	2569.11	2631.9	55.34	56.23	2600.51	55.785	-5.5428	0
gene	TXN	26620	12345	10458	2873.13	2263.25	675.78	670.56	2568.19	673.17	-1.9317	1.04709e-32
gene	J6367_mgr02	22374	230180	186229	1882.83	1902.25	12600.3	11940.8	1892.54	12270.5	2.6968	0
gene	STMN1	22096	9654	7843	1857.71	1878.62	528.47	502.89	1868.16	515.68	-1.8571	0
gene	CYP17A1	21921	2317	1999	1824.63	1863.74	126.83	128.17	1844.18	127.5	-3.8544	0
gene	LDHB	20209	9147	7404	1740.59	1718.18	500.72	474.74	1729.38	487.73	-1.8261	0
gene	CYP2AC1	19369	723	622	1698.46	1646.77	39.58	39.88	1672.62	39.73	-5.3957	0
gene	PRDX1	14184	10264	8567	1230.27	1205.93	561.86	549.31	1218.1	555.585	-1.1326	2.06636e-178
gene	TMSB15B	14495	5234	4299	1197.19	1232.37	286.51	275.65	1214.78	281.08	-2.1116	0
gene	SELENOP1	14226	7591	6261	1196.46	1209.5	415.54	401.45	1202.98	408.495	-1.5582	1.65194e-298
gene	CTH	13845	1271	1119	1193.06	1177.11	69.58	71.75	1185.09	70.665	-4.0679	0
gene	PPIB	13336	9056	8284	1134.43	1133.84	495.73	531.16	1134.13	513.445	-1.1433	5.41872e-143
gene	H3F3B	13178	9879	8355	1070.8	1120.4	540.79	535.71	1095.6	538.25	-1.0254	2.07306e-124
gene	EIF4A2	12495	53455	43702	1105.69	1062.33	2926.18	2802.13	1084.01	2864.16	1.4017	1.11929e-282
gene	FBP1	12790	956	830	1049.3	1087.41	52.33	53.22	1068.36	52.775	-4.3394	0
gene	RGN	12653	551	458	1051.04	1075.77	30.16	29.37	1063.4	29.765	-5.1589	0
gene	HMGN4	11875	6909	5743	1024.11	1009.62	378.21	368.24	1016.87	373.225	-1.446	6.19771e-251
gene	CYP11A1	11962	258228	220883	988.28	1017.02	14135.7	14162.8	1002.65	14149.2	3.8188	0
gene	HBE1	11337	2842	2405	1011.66	963.88	155.57	154.21	987.77	154.89	-2.6729	0
gene	TUBA1A	11389	6345	5535	883.32	968.3	347.33	354.9	925.81	351.115	-1.3988	2.70262e-155
gene	ALDH2	10252	6303	5209	875	871.63	345.03	334	873.315	339.515	-1.363	1.4208e-205
gene	MDK	10135	1580	1377	857.7	861.68	86.49	88.29	859.69	87.39	-3.2983	0
gene	RIDA	9917	855	836	830.92	843.15	46.8	53.6	837.035	50.2	-4.0595	0
gene	SLC25A1	9686	5188	4549	798.34	823.51	284	291.68	810.925	287.84	-1.4943	2.22766e-217
gene	PCK2	9551	3617	3130	809.42	812.03	198	200.69	810.725	199.345	-2.0239	0
gene	TTR	8530	1167	1001	731.46	725.23	63.88	64.18	728.345	64.03	-3.5078	0
gene	ITM2A	8468	29415	24190	719.73	719.96	1610.21	1551.04	719.845	1580.62	1.1347	1.69228e-170
gene	IDH2	8365	2401	1993	708.37	711.2	131.43	127.79	709.785	129.61	-2.4532	0
gene	HSPE1	7985	54669	45286	703.01	678.89	2992.64	2903.69	690.95	2948.16	2.0932	0
gene	ALDH4A1	7671	1678	1431	628.81	652.19	91.86	91.75	640.5	91.805	-2.8026	0
gene	PHGDH	7661	1985	1612	624.83	651.34	108.66	103.36	638.085	106.01	-2.5895	0
gene	AKR7A2	7276	4093	3471	593.27	618.61	224.06	222.56	605.94	223.31	-1.4401	1.01677e-170
gene	APOC3	7085	2637	2208	568.01	602.37	144.35	141.57	585.19	142.96	-2.0333	3.32129e-279
gene	MIOX	6768	182	182	558.89	575.42	9.96	11.67	567.155	10.815	-5.7126	0
gene	PNMT	6366	52471	48505	586.18	541.24	2872.32	3110.09	563.71	2991.2	2.4077	0
gene	H2AZ2	6818	4668	4093	533.05	579.67	255.53	262.44	556.36	258.985	-1.1032	8.32757e-85
gene	ASS1	6484	976	861	542.17	551.27	53.43	55.21	546.72	54.32	-3.3312	0
gene	ID3	6524	2983	2447	526.46	554.67	163.29	156.9	540.565	160.095	-1.7555	1.8609e-208
gene	LOC100859737	6504	3027	2445	523.64	552.97	165.7	156.77	538.305	161.235	-1.7393	1.84277e-197
gene	FABP7	6168	375	333	520.74	524.41	20.53	21.35	522.575	20.94	-4.6413	0
gene	NR2F6	6082	2574	2318	512.64	517.1	140.9	148.63	514.87	144.765	-1.8305	1.4265e-231
gene	ANPEP	6139	1279	1194	507.35	521.94	70.01	76.56	514.645	73.285	-2.812	0
gene	S100A12	5949	823	664	500.4	505.79	45.05	42.57	503.095	43.81	-3.5215	0
gene	FMO3	5890	1296	1201	493.96	500.77	70.94	77.01	497.365	73.975	-2.7492	0
gene	EIF3H	5690	18546	15468	508.44	483.77	1015.23	991.79	496.105	1003.51	1.0163	1.50169e-111
gene	IFI6	5828	306	297	496.06	495.5	16.75	19.04	495.78	17.895	-4.7921	0
gene	HOGA1	5919	168	150	485.49	503.24	9.2	9.62	494.365	9.41	-5.7152	0
gene	HPGDS	5705	3013	2529	492.22	485.04	164.93	162.16	488.63	163.545	-1.5791	1.54405e-187
gene	CTSZ	5509	2818	2402	475.36	468.38	154.26	154.01	471.87	154.135	-1.6142	9.36116e-191
gene	AKR1A1	5383	2924	2627	479.92	457.67	160.06	168.44	468.795	164.25	-1.5131	6.59041e-154
gene	AGXT	5332	107	76	479.05	453.33	5.86	4.87	466.19	5.365	-6.4412	0
gene	SLC37A4	5458	1167	1020	461.97	464.04	63.88	65.4	463.005	64.64	-2.8405	0
gene	LOC770996	5327	115	101	467.39	452.91	6.3	6.48	460.15	6.39	-6.1701	0
gene	HSD17B10	5436	3103	2768	453.06	462.17	169.86	177.48	457.615	173.67	-1.3978	1.39177e-136
gene	SPP1	5327	583	517	449.15	452.91	31.91	33.15	451.03	32.53	-3.7934	0
gene	FXYD2	5180	224	179	457.98	440.41	12.26	11.48	449.195	11.87	-5.242	0
gene	APOA2	5482	3840	3467	431.13	466.08	210.21	222.3	448.605	216.255	-1.0527	2.53458e-68
gene	EIF3E	4927	16542	13298	429.46	418.9	905.53	852.65	424.18	879.09	1.0513	6.31293e-103
gene	GHITM	4969	15488	13228	423.53	422.47	847.83	848.17	423	848	1.0034	1.4871e-109
gene	CPN1	4910	2652	2433	428.02	417.45	145.17	156	422.735	150.585	-1.4892	4.00495e-137
gene	CYB5A	5000	21574	17876	417.96	425.1	1180.98	1146.19	421.53	1163.59	1.4649	1.85001e-240
gene	MT4	5114	2255	2083	396.09	434.8	123.44	133.56	415.445	128.5	-1.6929	1.34771e-135
gene	ACY1	4918	1844	1602	396.82	418.13	100.94	102.72	407.475	101.83	-2.0005	1.84951e-219
gene	PSAP	4804	23188	19186	405.36	408.44	1269.34	1230.19	406.9	1249.77	1.6189	1.61236e-301
gene	TIMP2	4775	2969	2793	399.21	405.97	162.53	179.08	402.59	170.805	-1.237	5.40517e-88
gene	FDX1L	4594	210162	176599	396.96	390.58	11504.5	11323.3	393.77	11413.9	4.8573	0
gene	AKR1D1	4552	2700	2146	392.77	387.01	147.8	137.6	389.89	142.7	-1.4501	5.16441e-126
gene	DAD1	4548	2980	2471	383.14	386.67	163.13	158.44	384.905	160.785	-1.2594	5.22256e-106
gene	HSP90AA1	4391	19018	15342	392.11	373.33	1041.07	983.71	382.72	1012.39	1.4034	4.81753e-182
gene	FUS	4516	2457	2163	379.3	383.95	134.5	138.69	381.625	136.595	-1.4823	2.75131e-137
gene	ECH1	4644	3260	2786	368.15	394.84	178.46	178.64	381.495	178.55	-1.0953	3.78627e-73
gene	ACTA2	4420	3145	2541	383.21	375.79	172.16	162.93	379.5	167.545	-1.1796	2.54138e-90
gene	COL3A1	4459	14679	12163	379.3	379.11	803.54	779.88	379.205	791.71	1.062	2.63463e-112
gene	CLIC4	4439	3094	2789	375.1	377.41	169.37	178.83	376.255	174.1	-1.1118	1.74894e-80
gene	SLC34A1	4535	611	598	359.9	385.57	33.45	38.34	372.735	35.895	-3.3763	0
gene	C9ORF58	4396	2238	1959	370.11	373.75	122.51	125.61	371.93	124.06	-1.584	1.1787e-151
gene	EIF2S3	4303	14896	12544	362.44	365.84	815.42	804.31	364.14	809.865	1.1532	4.25237e-135
gene	EDF1	4147	14915	12642	371.05	352.58	816.46	810.59	361.815	813.525	1.1689	1.34893e-132
gene	AKR1B1	4176	14241	11935	364.1	355.05	779.57	765.26	359.575	772.415	1.1031	7.67421e-121
gene	LOC107049971	4111	156	116	364.17	349.52	8.54	7.44	356.845	7.99	-5.481	0
gene	HADH	4003	2541	2277	361.64	340.34	139.1	146	350.99	142.55	-1.3	3.65828e-96
gene	MFGE8	4080	2676	2252	349.19	346.88	146.49	144.4	348.035	145.445	-1.2588	1.63024e-100
gene	GSTA4	4134	442	380	343.33	351.48	24.2	24.37	347.405	24.285	-3.8385	0
gene	ACOT6	4078	443	323	344.27	346.71	24.25	20.71	345.49	22.48	-3.9419	0
gene	CNDP2	3876	2044	1585	354.11	329.54	111.89	101.63	341.825	106.76	-1.6789	2.68339e-129
gene	PALD1	4026	1815	1554	337.32	342.29	99.35	99.64	339.805	99.495	-1.772	7.1325e-171
gene	GAMT	4053	566	427	333.84	344.59	30.98	27.38	339.215	29.18	-3.5391	0
gene	ACTN4	4045	2412	2158	332.97	343.91	132.04	138.37	338.44	135.205	-1.3238	7.52241e-99
gene	TALDO1	3915	2456	2105	338.19	332.86	134.44	134.97	335.525	134.705	-1.3166	1.46751e-105
gene	UCHL1	3877	2721	2422	339.05	329.63	148.95	155.3	334.34	152.125	-1.1361	9.94025e-79
gene	DECR2	3916	2368	1923	328.49	332.94	129.63	123.3	330.715	126.465	-1.3869	7.23281e-108
gene	SEPHS3	3863	2326	1929	330.66	328.43	127.33	123.69	329.545	125.51	-1.3927	8.3849e-113
gene	SLC9A3R1	3827	1222	1136	327.18	325.37	66.89	72.84	326.275	69.865	-2.2234	1.52896e-218
gene	MPC1L	3744	2987	2351	333.05	318.32	163.51	150.74	325.685	157.125	-1.0516	4.36616e-61
gene	SEPTIN9	3736	2873	2429	328.12	317.64	157.27	155.74	322.88	156.505	-1.0448	9.38121e-69
gene	HSP90AB1	3741	1327	1112	321.47	318.06	72.64	71.3	319.765	71.97	-2.1515	3.77056e-222
gene	MYL9	3663	2044	1620	326.1	311.43	111.89	103.87	318.765	107.88	-1.5631	1.47768e-120
gene	CKS1B	3725	1274	1041	313.86	316.7	69.74	66.75	315.28	68.245	-2.2078	6.00372e-223
gene	SNRPN	3640	1693	1492	311.84	309.48	92.68	95.67	310.66	94.175	-1.7219	1.2119e-151
gene	PCNA	3585	2297	2035	315.17	304.8	125.74	130.48	309.985	128.11	-1.2748	1.12379e-90
gene	CL2	3607	719	600	310.1	306.67	39.36	38.47	308.385	38.915	-2.9863	0
gene	CHGA	3682	124370	104820	299.17	313.05	6808.14	6720.95	306.11	6764.55	4.4659	0
gene	VPS16	3605	2587	2267	303.66	306.5	141.62	145.36	305.08	143.49	-1.0882	6.03123e-70
gene	HSPD1	3530	14839	12315	299.97	300.12	812.3	789.62	300.045	800.96	1.4166	1.18334e-190
gene	LOC121108808	3572	132	135	290.85	303.69	7.23	8.66	297.27	7.945	-5.2256	0
gene	HADHB	3474	2549	2099	299.17	295.36	139.53	134.59	297.265	137.06	-1.1169	1.3824e-71
gene	CXCL12	3404	1154	902	303.3	289.41	63.17	57.84	296.355	60.505	-2.2922	2.20983e-208
gene	MTCH2	3571	2500	1992	287.15	303.61	136.85	127.72	295.38	132.285	-1.1589	4.86552e-66
gene	CKB	3398	1265	1030	297.07	288.9	69.25	66.04	292.985	67.645	-2.1148	3.31958e-196
gene	J6367_mgr01	3474	44387	35039	290.34	295.36	2429.79	2246.66	292.85	2338.22	2.9972	0
gene	TUBA5	3339	723	651	295.12	283.88	39.58	41.74	289.5	40.66	-2.8319	5.16774e-293
gene	GC	3440	1041	887	285.92	292.47	56.99	56.87	289.195	56.93	-2.3448	5.44858e-229
gene	DECR1	3367	2245	2065	289.62	286.26	122.89	132.41	287.94	127.65	-1.1736	1.92856e-70
gene	KRT24	3383	1246	1063	288.17	287.62	68.21	68.16	287.895	68.185	-2.078	6.26453e-194
gene	PNRC1	3365	10395	9051	286.79	286.09	569.03	580.34	286.44	574.685	1.0045	3.53923e-85
gene	MGST3	3296	2131	1755	284.91	280.23	116.65	112.53	282.57	114.59	-1.3021	6.21885e-89
gene	LIMD2	3334	873	731	280.35	283.46	47.79	46.87	281.905	47.33	-2.5744	3.94644e-258
gene	CHGB	3297	42018	34417	283.32	280.31	2300.11	2206.78	281.815	2253.45	2.9993	0
gene	EHHADH	3287	1167	998	271.37	279.46	63.88	63.99	275.415	63.935	-2.1069	4.36815e-186
gene	SORD	3227	1590	1329	269.71	274.36	87.04	85.21	272.035	86.125	-1.6593	4.2654e-128
gene	SPP2	3250	1001	954	267.54	276.32	54.8	61.17	271.93	57.985	-2.2295	2.4734e-178
gene	SLC13A3	3107	101	76	268.48	264.16	5.53	4.87	266.32	5.2	-5.6785	0
gene	PLIN4	3165	894	849	263.05	269.09	48.94	54.44	266.07	51.69	-2.3638	3.33665e-196
gene	DPYS	3072	467	364	265.73	261.18	25.56	23.34	263.455	24.45	-3.4297	0
gene	PDZK1IP1	3018	154	110	267.97	256.59	8.43	7.05	262.28	7.74	-5.0826	0
gene	RSU1	3074	1955	1651	258.34	261.35	107.02	105.86	259.845	106.44	-1.2876	1.43254e-82
gene	KRT8	3043	582	485	259.58	258.72	31.86	31.1	259.15	31.48	-3.0413	1.81896e-300
gene	TCF21	2968	885	788	259.14	252.34	48.45	50.53	255.74	49.49	-2.3695	3.15496e-209
gene	RBP5	3042	1832	1691	249.8	258.63	100.29	108.43	254.215	104.36	-1.2845	3.115e-72
gene	LGALS2	3039	63	46	248.14	258.38	3.45	2.95	253.26	3.2	-6.3064	0
gene	GLUD2	3048	1477	1279	245.6	259.14	80.85	82.01	252.37	81.43	-1.6319	1.93743e-111
gene	SLC19A1	2936	2204	1797	253.71	249.62	120.65	115.22	251.665	117.935	-1.0935	4.80028e-60
gene	LOC101749377	2911	2105	1747	250.89	247.5	115.23	112.02	249.195	113.625	-1.133	1.54922e-64
gene	TXNDC17	2926	2141	1716	248.57	248.77	117.2	110.03	248.67	113.615	-1.1301	4.22273e-61
gene	DPYSL3	2987	1774	1491	242.56	253.96	97.11	95.6	248.26	96.355	-1.3654	1.4533e-83
gene	SFXN2	2917	291	246	248.28	248.01	15.93	15.77	248.145	15.85	-3.9686	0
gene	NBL1	2883	1988	1710	251.11	245.11	108.83	109.64	248.11	109.235	-1.1835	1.33952e-69
gene	MFAP2	2987	609	481	240.25	253.96	33.34	30.84	247.105	32.09	-2.9449	3.04984e-255
gene	PCK1	2925	500	380	239.38	248.69	27.37	24.37	244.035	25.87	-3.2377	3.10548e-283
gene	ACSM3	2862	99	105	243.87	243.33	5.42	6.73	243.6	6.075	-5.3255	0
gene	MUC4L	2913	190	157	232.94	247.67	10.4	10.07	240.305	10.235	-4.5533	0
gene	DDTL	2701	2048	1690	247.63	229.64	112.11	108.36	238.635	110.235	-1.1142	4.39404e-56
gene	KRT7	2832	1931	1595	234.67	240.78	105.7	102.27	237.725	103.985	-1.1929	5.3333e-66
gene	ID1	2733	1428	1517	243.07	232.36	78.17	97.27	237.715	87.72	-1.4383	4.27477e-57
gene	SULT1C3	2770	210	121	239.45	235.51	11.5	7.76	237.48	9.63	-4.6241	4.8299e-70
gene	S100A11	2842	1639	1294	232.79	241.63	89.72	82.97	237.21	86.345	-1.458	4.39265e-85
gene	CBR3	2664	1641	1275	247.78	226.5	89.83	81.75	237.14	85.79	-1.4669	1.30665e-78
gene	MSRB1	2850	1487	1172	230.77	242.31	81.4	75.15	236.54	78.275	-1.5955	1.34152e-96
gene	PDLIM1	2663	1203	977	245.6	226.41	65.85	62.64	236.005	64.245	-1.8772	2.81642e-127
gene	HMGB2	2666	1017	783	243.51	226.67	55.67	50.21	235.09	52.94	-2.1508	1.03952e-149
gene	HSDL2	2786	2150	1664	233.08	236.87	117.69	106.69	234.975	112.19	-1.0666	7.62575e-49
gene	EEF1A2	2771	19255	16325	233.37	235.59	1054.04	1046.74	234.48	1050.39	2.1634	0
gene	KIRREL	2773	1245	1060	231.2	235.76	68.15	67.97	233.48	68.06	-1.7784	1.37045e-126
gene	ADH1C	2703	475	373	235.25	229.81	26	23.92	232.53	24.96	-3.2197	2.5131e-284
gene	HPD	2688	1860	1628	232.36	228.54	101.82	104.39	230.45	103.105	-1.1603	3.92567e-63
gene	CALML4	2690	303	219	228.45	228.71	16.59	14.04	228.58	15.315	-3.8997	0
gene	EFNB1	2682	1276	1089	226.35	228.03	69.85	69.83	227.19	69.84	-1.7018	1.57357e-116
gene	CDK2	2713	827	761	220.85	230.66	45.27	48.79	225.755	47.03	-2.2631	2.5962e-165
gene	KRT18	2697	762	667	219.69	229.3	41.71	42.77	224.495	42.24	-2.41	1.38188e-187
gene	HMGCS2	2690	726	592	212.96	228.71	39.74	37.96	220.835	38.85	-2.507	2.2871e-185
gene	MCM5	2688	978	823	212.02	228.54	53.54	52.77	220.28	53.155	-2.0511	9.11569e-138
gene	CYP4B7	2643	139	95	215.28	224.71	7.61	6.09	219.995	6.85	-5.0052	0
gene	SNX17	2560	17697	15932	222.15	217.65	968.75	1021.54	219.9	995.145	2.1781	0
gene	HEXIM1	2535	8325	7663	221.72	215.53	455.72	491.34	218.625	473.53	1.115	1.70451e-76
gene	ARHGAP1	2592	1969	1641	216.07	220.37	107.79	105.22	218.22	106.505	-1.0349	1.94378e-49
gene	ALYREF	2542	1816	1622	218.46	216.12	99.41	104	217.29	101.705	-1.0952	1.07e-53
gene	G6PC	2595	243	172	213.54	220.63	13.3	11.03	217.085	12.165	-4.1575	0
gene	CA2	2467	9313	7767	223.17	209.75	509.8	498.01	216.46	503.905	1.2191	1.95501e-103
gene	CSRP2	2591	9190	7955	212.45	220.29	503.07	510.07	216.37	506.57	1.2273	1.22179e-107
gene	VDHAP	2592	184	105	210.86	220.37	10.07	6.73	215.615	8.4	-4.6819	6.467e-68
gene	SULT	2519	379	323	212.02	214.17	20.75	20.71	213.095	20.73	-3.3617	5.09199e-283
gene	KIFC1	2596	1226	1089	204.92	220.71	67.11	69.83	212.815	68.47	-1.6361	7.38353e-93
gene	NUDT21	2575	1448	1228	206.66	218.93	79.27	78.74	212.795	79.005	-1.4294	1.87339e-78
gene	SAE1	2487	1818	1524	210.35	211.45	99.52	97.72	210.9	98.62	-1.0966	1.08726e-53
gene	RBMXL3	2499	1407	1155	208.91	212.47	77.02	74.06	210.69	75.54	-1.4798	1.19055e-85
gene	DBN1	2324	618	660	219.69	197.59	33.83	42.32	208.64	38.075	-2.4541	1.06009e-128
gene	SLC25A10	2370	668	631	214.99	201.5	36.57	40.46	208.245	38.515	-2.4348	1.165e-167
gene	RBPMS	2486	767	693	204.2	211.36	41.99	44.43	207.78	43.21	-2.2656	1.91204e-159
gene	SF3A2	2491	1506	1300	200.87	211.79	82.44	83.35	206.33	82.895	-1.3156	2.24709e-67
gene	UPB1	2367	213	207	208.54	201.24	11.66	13.27	204.89	12.465	-4.0389	0
gene	ACAA2	2359	1461	1211	208.62	200.56	79.98	77.65	204.59	78.815	-1.3762	1.05749e-74
gene	LOC429098	2406	7	7	202.54	204.56	0.38	0.45	203.55	0.415	-8.9381	1.97478e-114
gene	CDK1	2354	685	538	202.61	200.14	37.5	34.5	201.375	36	-2.4838	5.43797e-178
gene	HMGB3	2297	1831	1514	205.87	195.29	100.23	97.08	200.58	98.655	-1.0237	1.68339e-44
gene	CBX5	2338	1201	1026	202.25	198.78	65.74	65.79	200.515	65.765	-1.6083	2.61905e-96
gene	FAH	2363	257	216	198.48	200.9	14.07	13.85	199.69	13.96	-3.8384	2.21264e-301
gene	CIB4	2357	1000	903	197.69	200.39	54.74	57.9	199.04	56.32	-1.8213	3.81852e-112
gene	LOC101749201	2410	81	75	192.55	204.9	4.43	4.81	198.725	4.62	-5.4267	0
gene	COQ9	2351	10946	9416	196.24	199.88	599.2	603.74	198.06	601.47	1.6026	5.03037e-199
gene	COL18A1	2334	1414	1157	196.02	198.44	77.4	74.19	197.23	75.795	-1.3797	1.68507e-72
gene	MCM2	2289	796	682	197.61	194.61	43.57	43.73	196.11	43.65	-2.1676	3.44814e-149
gene	RFC5	2307	1760	1519	195.88	196.14	96.34	97.4	196.01	96.87	-1.0168	7.69464e-45
gene	CALB1	2275	104	88	196.89	193.42	5.69	5.64	195.155	5.665	-5.1064	0
gene	LOC395611	2295	7410	6373	194.86	195.12	405.63	408.63	194.99	407.13	1.0621	1.94021e-75
gene	PHF5A	2356	1729	1388	189.58	200.31	94.65	89	194.945	91.825	-1.0861	4.95695e-45
gene	PRAP1	2301	78	50	190.66	195.63	4.27	3.21	193.145	3.74	-5.6905	5.75883e-300
gene	PCBD1	2263	1589	1275	190.01	192.4	86.98	81.75	191.205	84.365	-1.1804	1.60347e-53
gene	DCXR	2206	1244	1162	193.92	187.56	68.1	74.51	190.74	71.305	-1.4195	4.45356e-69
gene	HSD3B1	2138	40601	34153	198.12	181.77	2222.54	2189.85	189.945	2206.2	3.5379	0
gene	DDX3X	2187	7949	6240	193.13	185.94	435.14	400.1	189.535	417.62	1.1397	4.86225e-72
gene	LOC107057310	2150	9870	8452	194.93	182.79	540.29	541.93	188.86	541.11	1.5186	5.1605e-161
gene	THNSL2	2260	1553	1293	183.93	192.15	85.01	82.91	188.04	83.96	-1.1633	9.88552e-52
gene	AP3S2	2187	1276	1121	189	185.94	69.85	71.88	187.47	70.865	-1.4035	1.35402e-72
gene	KCNJ16	2265	103	69	182.34	192.57	5.64	4.42	187.455	5.03	-5.2198	1.4413e-299
gene	HSD17B1	1978	54	65	206.66	168.17	2.96	4.17	187.415	3.565	-5.7162	2.3428e-104
gene	LOC100857892	2251	873	665	183.14	191.38	47.79	42.64	187.26	45.215	-2.0502	1.67818e-116
gene	AMBP	2146	1072	881	191.89	182.45	58.68	56.49	187.17	57.585	-1.7006	7.55798e-96
gene	RAB34	2260	941	884	181.91	192.15	51.51	56.68	187.03	54.095	-1.7897	1.45206e-94
gene	EXFABP	2174	903	784	188.71	184.83	49.43	50.27	186.77	49.85	-1.9056	1.59625e-117
gene	GALM	2202	500	381	185.81	187.22	27.37	24.43	186.515	25.9	-2.8483	3.86501e-196
gene	COTL1	2157	1131	908	188.13	183.39	61.91	58.22	185.76	60.065	-1.6288	9.69524e-89
gene	AKAP12	2177	1492	1211	184.73	185.09	81.67	77.65	184.91	79.66	-1.2149	1.03602e-55
gene	BIRC5	2286	506	500	174.23	194.36	27.7	32.06	184.295	29.88	-2.6248	1.58287e-146
gene	ACAA1	2157	1347	1253	183.5	183.39	73.74	80.34	183.445	77.04	-1.2517	3.69874e-55
gene	HPX	2205	21150	18161	178.87	187.47	1157.77	1164.46	183.17	1161.12	2.6643	0
gene	LOC101751709	2055	6848	7339	190.74	174.72	374.87	470.57	182.73	422.72	1.21	6.45824e-12
gene	DHRS4	2211	1271	1085	176.84	187.98	69.58	69.57	182.41	69.575	-1.3905	4.03328e-66
gene	LOC101747932	2149	34439	28761	181.4	182.71	1885.23	1844.13	182.055	1864.68	3.3565	0
gene	ACSM4	2230	130	104	174.45	189.6	7.12	6.67	182.025	6.895	-4.7224	8.30901e-291
gene	PI3	2179	986	794	177.63	185.26	53.97	50.91	181.445	52.44	-1.7908	1.58676e-98
gene	EZR	2101	1129	1061	184.15	178.63	61.8	68.03	181.39	64.915	-1.4825	8.75754e-71
gene	PSAT1	2090	746	632	184.08	177.69	40.84	40.52	180.885	40.68	-2.1527	1.46573e-136
gene	LECT2	2127	374	277	180.17	180.84	20.47	17.76	180.505	19.115	-3.2393	9.63628e-221
gene	TIMM8A	2237	1545	1368	170.54	190.19	84.57	87.71	180.365	86.14	-1.0662	1.23229e-37
gene	SNRPGP15	2154	1651	1337	176.11	183.13	90.38	85.73	179.62	88.055	-1.0285	4.68886e-40
gene	NRP2	2054	1505	1194	184	174.63	82.39	76.56	179.315	79.475	-1.1739	8.29273e-49
gene	MPST	2067	1314	1154	181.83	175.74	71.93	73.99	178.785	72.96	-1.293	1.11269e-60
gene	GCSH	1817	1315	1036	200.65	154.48	71.98	66.43	177.565	69.205	-1.3594	1.4894e-37
gene	IGFBP2	2056	9341	8105	176.19	174.8	511.34	519.68	175.495	515.51	1.5546	1.49181e-171
gene	SHE	2095	1269	1193	172.78	178.12	69.47	76.49	175.45	72.98	-1.2655	2.46406e-52
gene	SAT1	2137	7054	5947	168.15	181.69	386.14	381.32	174.92	383.73	1.1334	1.43146e-70
gene	SLC27A2	2050	269	179	175.32	174.29	14.73	11.48	174.805	13.105	-3.7376	4.53393e-233
gene	FGFR1	1940	1426	1361	181.18	164.94	78.06	87.27	173.06	82.665	-1.0659	1.33144e-35
gene	CCNB1	1964	598	485	178.79	166.98	32.74	31.1	172.885	31.92	-2.4373	2.79619e-150
gene	XPNPEP2	2055	123	105	166.7	174.72	6.73	6.73	170.71	6.73	-4.6648	1.17472e-282
gene	EMB	2066	677	565	164.32	175.65	37.06	36.23	169.985	36.645	-2.2137	2.54211e-127
gene	TUBB2B	1997	772	684	168.37	169.79	42.26	43.86	169.08	43.06	-1.9733	1.66141e-112
gene	GPT2	1995	441	366	168.37	169.62	24.14	23.47	168.995	23.805	-2.8276	1.62742e-187
gene	J6367_mgt08	2026	18435	16326	164.68	172.25	1009.15	1046.81	168.465	1027.98	2.6093	0
gene	RRM2	1990	441	387	167.28	169.19	24.14	24.81	168.235	24.475	-2.7811	1.38999e-182
gene	RASSF2	1999	427	338	165.91	169.96	23.37	21.67	167.935	22.52	-2.8986	2.30037e-187
gene	NIPSNAP1	1955	1270	1023	168.95	166.22	69.52	65.59	167.585	67.555	-1.3108	8.54339e-58
gene	NPHS2	2010	202	175	164.24	170.89	11.06	11.22	167.565	11.14	-3.9109	1.08293e-256
gene	OAF	1907	839	750	172.71	162.13	45.93	48.09	167.42	47.01	-1.8324	3.01466e-96
gene	MGLL	2011	7130	5961	161.64	170.98	390.3	382.21	166.31	386.255	1.2157	1.5735e-84
gene	CAD	2025	1152	1120	159.97	172.17	63.06	71.81	166.07	67.435	-1.3002	8.68597e-47
gene	ANXA7	1930	917	845	167.28	164.09	50.2	54.18	165.685	52.19	-1.6666	2.21656e-82
gene	GJB1	2030	117	162	157.8	172.59	6.4	10.39	165.195	8.395	-4.2985	5.86332e-38
gene	SNTA1	1883	710	657	169.53	160.09	38.87	42.13	164.81	40.5	-2.0248	2.39806e-108
gene	ALDH6A1	1916	1339	1201	166.49	162.9	73.3	77.01	164.695	75.155	-1.1319	3.81278e-45
gene	HIC1	1995	1034	1039	159.47	169.62	56.6	66.62	164.545	61.61	-1.4172	4.98642e-51
gene	DUT	1952	867	762	161.71	165.96	47.46	48.86	163.835	48.16	-1.7663	8.67364e-92
gene	CDC42EP1	1940	1240	1090	162.36	164.94	67.88	69.89	163.65	68.885	-1.2484	3.28765e-53
gene	SLC26A6	1939	50	37	162.43	164.86	2.74	2.37	163.645	2.555	-6.0011	1.54598e-246
gene	DEFB4A	1928	243	149	161.71	163.92	13.3	9.55	162.815	11.425	-3.833	1.67597e-208
gene	SLC4A1	1910	7561	6727	161.78	162.39	413.9	431.33	162.085	422.615	1.3826	2.11957e-116
gene	TBRG4	1963	1290	1156	156.72	166.9	70.62	74.12	161.81	72.37	-1.1608	1.03266e-43
gene	HAND2	1875	9064	8609	163.45	159.41	496.17	552	161.43	524.085	1.6989	7.35778e-150
gene	PLTP	1882	351	304	159.61	160.01	19.21	19.49	159.81	19.35	-3.046	6.09966e-196
gene	XYLB	1886	677	582	157.87	160.35	37.06	37.32	159.11	37.19	-2.097	1.61993e-117
gene	UGT1A1	1863	587	514	158.89	158.39	32.13	32.96	158.64	32.545	-2.2852	3.8979e-133
gene	PHYHD1	1917	274	271	152.3	162.98	15	17.38	157.64	16.19	-3.2835	8.43703e-191
gene	GNMT	1796	893	750	161.06	152.7	48.88	48.09	156.88	48.485	-1.6941	1.08445e-82
gene	SLC31A1	1783	13797	11472	161.78	151.59	755.26	735.57	156.685	745.415	2.2502	0
gene	SH3GL1	1796	1286	1160	158.67	152.7	70.4	74.38	155.685	72.39	-1.1048	6.98572e-41
gene	NPL	1800	1153	976	155.85	153.04	63.12	62.58	154.445	62.85	-1.2971	1.02362e-54
gene	PTTG1IP	1756	1044	1012	159.18	149.3	57.15	64.89	154.24	61.02	-1.3378	1.06955e-48
gene	GSS	1833	1384	1141	148.32	155.84	75.76	73.16	152.08	74.46	-1.0303	2.34914e-35
gene	FDFT1	1789	9747	8233	150.56	152.1	533.56	527.89	151.33	530.725	1.8103	7.95972e-226
gene	NASP	1776	763	586	151.43	151	41.77	37.57	151.215	39.67	-1.9305	3.57089e-93
gene	APLNR	1808	528	457	147.59	153.72	28.9	29.3	150.655	29.1	-2.3722	3.08366e-131
gene	NAP1L1	1732	9976	8171	153.75	147.26	546.1	523.92	150.505	535.01	1.8298	2.96752e-217
gene	OASL	1813	262	241	146.65	154.14	14.34	15.45	150.395	14.895	-3.3359	1.6444e-197
gene	DAO	1752	376	315	149.26	148.96	20.58	20.2	149.11	20.39	-2.8704	2.60961e-171
gene	PNAT10	1703	265	169	151.94	144.79	14.51	10.84	148.365	12.675	-3.5491	4.36963e-181
gene	CATH2	1871	129	145	136.37	159.07	7.06	9.3	147.72	8.18	-4.1746	4.4528e-196
gene	NDRG4	1783	26670	22645	143.4	151.59	1459.94	1451.97	147.495	1455.95	3.3032	0
gene	XPR1	1744	1023	891	146.65	148.28	56	57.13	147.465	56.565	-1.3824	8.31519e-58
gene	RRM1	1740	880	709	146.22	147.94	48.17	45.46	147.08	46.815	-1.6516	1.01221e-74
gene	CLDN10	1718	657	490	145.78	146.07	35.96	31.42	145.925	33.69	-2.1148	2.37605e-100
gene	AMT	1593	1104	923	155.99	135.44	60.43	59.18	145.715	59.805	-1.2848	3.74411e-43
gene	MGP	1674	13776	11472	145.13	142.32	754.11	735.57	143.725	744.84	2.3736	0
gene	PIPOX	1723	79	79	140.43	146.49	4.32	5.07	143.46	4.695	-4.9334	1.45558e-239
gene	FHL2	1644	1126	955	145.86	139.77	61.64	61.23	142.815	61.435	-1.217	1.07201e-45
gene	TMEM97	1703	729	645	139.13	144.79	39.91	41.36	141.96	40.635	-1.8047	1.08801e-82
gene	BHMT2	1712	1030	801	137.53	145.56	56.38	51.36	141.545	53.87	-1.3937	4.58675e-51
gene	LRRC59	1644	933	819	142.38	139.77	51.07	52.51	141.075	51.79	-1.4457	8.62094e-60
gene	PTP4A1	1578	5816	4820	147.88	134.16	318.37	309.05	141.02	313.71	1.1535	8.31058e-63
gene	PDLIM7	1676	589	474	139.13	142.49	32.24	30.39	140.81	31.315	-2.1688	2.40359e-108
gene	STAR	1706	47578	40804	136.52	145.05	2604.47	2616.31	140.785	2610.39	4.2127	0
gene	PRMT5	1687	1105	1086	137.89	143.43	60.49	69.63	140.66	65.06	-1.1124	9.03964e-33
gene	KPNA2	1645	590	439	139.92	139.86	32.3	28.15	139.89	30.225	-2.2105	1.07328e-103
gene	CDC20	1729	263	288	132.39	147	14.4	18.47	139.695	16.435	-3.0874	6.32519e-138
gene	BRI3	1599	1109	1163	143.11	135.95	60.71	74.57	139.53	67.64	-1.0446	2.19587e-25
gene	PAIP2B	1656	5394	4377	137.82	140.79	295.27	280.65	139.305	287.96	1.0476	1.7223e-53
gene	SLC1A4	1674	305	323	135.29	142.32	16.7	20.71	138.805	18.705	-2.8916	4.37686e-137
gene	CMTM3	1560	1262	978	144.92	132.63	69.08	62.71	138.775	65.895	-1.0745	4.09737e-32
gene	FAM129B	1664	1123	1044	135.58	141.47	61.47	66.94	138.525	64.205	-1.1094	1.90821e-35
gene	AVD	1579	336	314	142.74	134.25	18.39	20.13	138.495	19.26	-2.8462	1.88584e-151
gene	POR	1586	9698	8084	140.94	134.84	530.88	518.34	137.89	524.61	1.9277	4.44029e-241
gene	FOXRED1	1604	1105	959	138.47	136.37	60.49	61.49	137.42	60.99	-1.1719	5.13003e-42
gene	FETUB	1621	704	513	136.52	137.82	38.54	32.89	137.17	35.715	-1.9414	2.79519e-80
gene	VTN	1606	896	756	136.66	136.54	49.05	48.47	136.6	48.76	-1.4862	4.7302e-61
gene	DNAJC22	1602	69	64	135.22	136.2	3.78	4.1	135.71	3.94	-5.1062	1.00905e-229
gene	FSCN1	1522	364	441	138.55	129.4	19.93	28.28	133.975	24.105	-2.4746	4.31395e-24
gene	HGD	1554	247	198	135	132.12	13.52	12.7	133.56	13.11	-3.3487	3.93199e-183
gene	AvBD1	1530	208	140	136.45	130.08	11.39	8.98	133.265	10.185	-3.7098	3.7768e-185
gene	TMEM14C	1506	5564	4608	138.18	128.04	304.58	295.46	133.11	300.02	1.1724	1.05004e-65
gene	TP53	1583	1043	891	131.31	134.59	57.09	57.13	132.95	57.11	-1.2191	4.38554e-43
gene	OLFML2A	1578	7869	6867	130.22	134.16	430.76	440.3	132.19	435.53	1.7202	4.06207e-174
gene	KLHDC2	1563	5083	4627	130.08	132.89	278.25	296.68	131.485	287.465	1.1285	1.75323e-58
gene	HEATR6	1512	349	331	134.28	128.55	19.1	21.22	131.415	20.16	-2.7046	1.93662e-135
gene	SPINK5	1583	7896	6830	127.69	134.59	432.24	437.93	131.14	435.085	1.7302	6.0902e-171
gene	APOB	1522	332	328	132.18	129.4	18.17	21.03	130.79	19.6	-2.7383	1.07643e-133
gene	CORO1B	1565	1088	1002	127.4	133.06	59.56	64.25	130.23	61.905	-1.0729	2.30888e-32
gene	SMARCC1	1491	1187	935	133.41	126.77	64.98	59.95	130.09	62.465	-1.0584	8.19134e-32
gene	PIN4	1464	7885	6577	134.49	124.47	431.63	421.71	129.48	426.67	1.7204	1.05831e-163
gene	CLDN1	1546	822	669	127.33	131.44	45	42.9	129.385	43.95	-1.5577	8.04556e-61
gene	SELENBP1	1492	776	702	131.45	126.85	42.48	45.01	129.15	43.745	-1.5619	4.21214e-61
gene	PEX16	1513	945	780	126.89	128.64	51.73	50.01	127.765	50.87	-1.3286	1.12571e-47
gene	PYROXD2	1533	42	55	124.79	130.34	2.3	3.53	127.565	2.915	-5.4516	2.24769e-203
gene	RTKN	1466	803	904	129.93	124.64	43.96	57.96	127.285	50.96	-1.3206	1.6529e-30
gene	CCDC134	1515	5105	4401	125.44	128.81	279.45	282.19	127.125	280.82	1.1434	8.44256e-64
gene	CNN2	1474	631	538	128.41	125.32	34.54	34.5	126.865	34.52	-1.8778	6.0766e-82
gene	CRABP1	1524	6253	5051	124	129.57	342.3	323.86	126.785	333.08	1.3935	8.74048e-94
gene	CYP24A1	1501	85	49	125.52	127.62	4.65	3.14	126.57	3.895	-5.0222	4.58784e-207
gene	GATM	1495	152	113	124.36	127.11	8.32	7.25	125.735	7.785	-4.0135	1.44356e-198
gene	PBK	1405	475	386	128.77	119.45	26	24.75	124.11	25.375	-2.2901	7.21852e-103
gene	SLC6A19	1418	134	105	127.11	120.56	7.34	6.73	123.835	7.035	-4.1377	8.02865e-201
gene	TSN	1405	1098	937	125.88	119.45	60.11	60.08	122.665	60.095	-1.0294	1.65034e-30
gene	KIAA1522	1388	470	407	127.25	118.01	25.73	26.1	122.63	25.915	-2.2425	1.12743e-99
gene	TRAIL	1435	947	815	120.59	122	51.84	52.26	121.295	52.05	-1.2206	3.44955e-40
gene	CYB561	1395	5702	5271	123.2	118.6	312.13	337.97	120.9	325.05	1.4268	2.09639e-91
gene	ODC	1422	782	657	120.81	120.9	42.81	42.13	120.855	42.47	-1.5088	4.30562e-56
gene	AvBD7	1433	136	128	119.87	121.83	7.44	8.21	120.85	7.825	-3.949	1.92026e-191
gene	ETNK1	1418	8158	6453	120.74	120.56	446.58	413.76	120.65	430.17	1.8341	1.71157e-173
gene	MAPKAPK2	1394	6568	5525	122.33	118.52	359.54	354.26	120.425	356.9	1.5674	3.98804e-132
gene	PTER	1412	659	524	120.45	120.05	36.07	33.6	120.25	34.835	-1.7874	1.27784e-70
gene	DVL2	1427	1087	819	118.57	121.32	59.5	52.51	119.945	56.005	-1.0987	6.78673e-30
gene	ACSF2	1416	294	232	119	120.39	16.09	14.88	119.695	15.485	-2.9504	2.47616e-142
gene	PMM1	1388	1039	815	120.52	118.01	56.88	52.26	119.265	54.57	-1.128	3.1397e-33
gene	SLC16A13	1466	41	35	113.79	124.64	2.24	2.24	119.215	2.24	-5.7339	6.30926e-186
gene	WT1	1377	477	420	120.59	117.07	26.11	26.93	118.83	26.52	-2.1637	1.21928e-94
gene	MBD3	1347	969	769	123.06	114.52	53.04	49.31	118.79	51.175	-1.2149	1.22652e-36
gene	LOC420807	1427	218	124	116.03	121.32	11.93	7.95	118.675	9.94	-3.5776	3.46928e-39
gene	PLK1	1435	235	173	115.09	122	12.86	11.09	118.545	11.975	-3.3073	1.47656e-152
gene	LSM7	1419	820	704	116.11	120.64	44.89	45.14	118.375	45.015	-1.3949	8.06336e-48
gene	RNPEP	1395	810	693	117.99	118.6	44.34	44.43	118.295	44.385	-1.4142	9.13487e-50
gene	UBE2U	1448	424	352	113.21	123.11	23.21	22.57	118.16	22.89	-2.368	7.36363e-101
gene	DAB2	1303	515	415	123.35	110.78	28.19	26.61	117.065	27.4	-2.0951	2.26379e-82
gene	COL4A2	1369	4651	3916	117.55	116.39	254.6	251.09	116.97	252.845	1.1121	4.93125e-57
gene	CTXN1	1391	6426	6021	115.31	118.26	351.77	386.06	116.785	368.915	1.6594	1.84308e-122
gene	GPD1L2	1358	385	298	117.99	115.46	21.08	19.11	116.725	20.095	-2.5382	3.09824e-113
gene	LOC121108869	1424	966	804	111.04	121.07	52.88	51.55	116.055	52.215	-1.1523	1.39775e-32
gene	CDO1	1301	398	261	120.45	110.61	21.79	16.74	115.53	19.265	-2.5842	1.16696e-92
gene	PRIM1	1416	804	627	110.24	120.39	44.01	40.2	115.315	42.105	-1.4535	6.69455e-45
gene	LOC770617	1345	9080	8401	115.53	114.35	497.05	538.66	114.94	517.855	2.1717	1.78068e-250
gene	CSAD	1401	535	548	109.66	119.11	29.29	35.14	114.385	32.215	-1.8281	7.74966e-58
gene	SST7	1375	724	643	111.55	116.9	39.63	41.23	114.225	40.43	-1.4984	5.13271e-51
gene	HSPA2	1355	6195	5235	113.14	115.2	339.12	335.66	114.17	337.39	1.5632	6.27099e-126
gene	LHFPL1	1404	874	758	108.43	119.37	47.84	48.6	113.9	48.22	-1.2401	1.17875e-35
gene	TKFC	1394	812	666	108.36	118.52	44.45	42.7	113.44	43.575	-1.3804	2.85807e-42
gene	CCNB3	1320	302	261	114.3	112.23	16.53	16.74	113.265	16.635	-2.7674	2.58282e-127
gene	CD164L2	1375	720	630	108.72	116.9	39.41	40.39	112.81	39.9	-1.4994	2.16476e-49
gene	CYP4F11	1345	454	301	111.04	114.35	24.85	19.3	112.695	22.075	-2.3519	5.41368e-81
gene	CHDSD	1346	135	111	109.74	114.44	7.39	7.12	112.09	7.255	-3.9495	4.93689e-178
gene	MYL4	1335	504	426	109.01	113.5	27.59	27.31	111.255	27.45	-2.019	1.1523e-79
gene	SQSTM1	1294	4400	3732	111.33	110.02	240.86	239.29	110.675	240.075	1.1172	2.7673e-55
gene	LRP2	1252	120	130	114.66	106.45	6.57	8.34	110.555	7.455	-3.8904	8.03929e-164
gene	C11orf54	1303	882	708	110.1	110.78	48.28	45.4	110.44	46.84	-1.2374	5.22851e-37
gene	MCM3	1251	350	303	113.57	106.36	19.16	19.43	109.965	19.295	-2.5107	6.96943e-107
gene	TOP2A	1271	446	359	111.76	108.06	24.41	23.02	109.91	23.715	-2.2125	4.80192e-90
gene	CDT1	1280	463	413	110.89	108.83	25.35	26.48	109.86	25.915	-2.0838	2.32306e-83
gene	RPA2	1290	767	665	107.78	109.68	41.99	42.64	108.73	42.315	-1.3615	2.71522e-43
gene	CHCHD10	1258	11721	10620	108.72	106.96	641.62	680.94	107.84	661.28	2.6164	0
gene	RGS3	1228	799	725	110.32	104.41	43.74	46.49	107.365	45.115	-1.2508	3.0635e-36
gene	TMEM174	1263	21	25	107.28	107.38	1.15	1.6	107.33	1.375	-6.2865	1.20927e-153
gene	CUBN	1244	67	75	108.72	105.77	3.67	4.81	107.245	4.24	-4.6607	4.55952e-180
gene	AADAC	1292	260	195	103.37	109.85	14.23	12.5	106.61	13.365	-2.9958	2.87781e-124
gene	CDH1	1273	338	282	104.89	108.23	18.5	18.08	106.56	18.29	-2.5425	1.49089e-106
gene	MAP1LC3A	1210	5172	4456	109.88	102.88	283.12	285.71	106.38	284.415	1.4188	1.17868e-90
gene	NOCT	1261	386	270	105.32	107.21	21.13	17.31	106.265	19.22	-2.467	9.22784e-91
gene	MOV10	1291	311	234	102.35	109.76	17.02	15	106.055	16.01	-2.7278	1.2107e-108
gene	WDR77	1218	837	722	107.42	103.56	45.82	46.29	105.49	46.055	-1.1957	2.19553e-34
gene	LOC107056280	1171	263	280	111.4	99.56	14.4	17.95	105.48	16.175	-2.7051	3.22034e-96
gene	TSPAN13	1145	6752	5686	112.92	97.35	369.61	364.58	105.135	367.095	1.8039	1.42471e-134
gene	RGS5	1212	15550	13372	107.2	103.05	851.22	857.4	105.125	854.31	3.0227	0
gene	MID1IP1	1150	3987	3887	111.91	97.77	218.25	249.23	104.84	233.74	1.1567	1.44993e-38
gene	CYP19A1	1162	175	131	110.68	98.79	9.58	8.4	104.735	8.99	-3.5423	3.60776e-144
gene	LOC771069	1232	221	173	104.38	104.75	12.1	11.09	104.565	11.595	-3.1728	6.06648e-137
gene	C2orf40	1225	856	643	103.8	104.15	46.86	41.23	103.975	44.045	-1.2392	1.02478e-32
gene	ACLY	1198	5760	4589	105.54	101.85	315.31	294.24	103.695	304.775	1.5554	1.90268e-105
gene	MGARP	1169	609	516	107.71	99.39	33.34	33.09	103.55	33.215	-1.6404	1.00965e-53
gene	FABP3	1217	493	385	103	103.47	26.99	24.69	103.235	25.84	-1.9983	3.3117e-72
gene	SHISA2	1212	4617	4086	102.57	103.05	252.74	261.99	102.81	257.365	1.3238	1.20281e-75
gene	RFC4	1222	881	699	101.48	103.9	48.23	44.82	102.69	46.525	-1.1422	4.05451e-30
gene	PYCRL	1308	784	712	94.1	111.21	42.92	45.65	102.655	44.285	-1.2129	1.9929e-27
gene	HOXD8	1215	101	94	100.91	103.3	5.53	6.03	102.105	5.78	-4.1428	1.65183e-168
gene	MTSS1L	1210	716	610	101.27	102.88	39.19	39.11	102.075	39.15	-1.3825	4.88483e-42
gene	METTL24	1195	596	548	101.85	101.6	32.63	35.14	101.725	33.885	-1.586	1.25536e-50
gene	CRYZ	1225	685	517	98.01	104.15	37.5	33.15	101.08	35.325	-1.5167	3.27945e-43
gene	NXN	1161	651	520	101.92	98.71	35.64	33.34	100.315	34.49	-1.5403	6.69242e-48
gene	DHRS3	1166	651	679	101.41	99.13	35.64	43.54	100.27	39.59	-1.3407	4.37658e-32
gene	LOC101747500	1170	3790	3037	100.62	99.47	207.47	194.73	100.045	201.1	1.0073	7.85918e-38
gene	SLC16A4	1200	87	79	96.85	102.02	4.76	5.07	99.435	4.915	-4.3385	1.38611e-166
gene	ETNPPL	1135	252	169	101.92	96.5	13.79	10.84	99.21	12.315	-3.0101	6.79346e-110
gene	K123	1197	34	50	96.42	101.77	1.86	3.21	99.095	2.535	-5.2888	2.90089e-159
gene	ADK	1113	6702	5707	102.79	94.63	366.87	365.93	98.71	366.4	1.8922	1.31126e-172
gene	PRCP	1117	599	462	102.28	94.97	32.79	29.62	98.625	31.205	-1.6602	2.66403e-50
gene	MICU1	1189	4918	4297	95.69	101.09	269.22	275.52	98.39	272.37	1.469	2.59434e-91
gene	SREBF2	1151	5415	4678	98.3	97.86	296.42	299.95	98.08	298.185	1.6042	5.23003e-120
gene	PLET1	1149	44	27	98.08	97.69	2.41	1.73	97.885	2.07	-5.5634	3.72129e-160
gene	SLC9A3R2	1152	3630	3100	97.29	97.94	198.71	198.77	97.615	198.74	1.0257	6.41034e-41
gene	ITGA3	1165	651	639	95.84	99.05	35.64	40.97	97.445	38.305	-1.3471	1.22645e-34
gene	PIK3IP1	1075	3566	3135	102.64	91.4	195.21	201.01	97.02	198.11	1.0299	5.90427e-36
gene	P3H4	1169	789	685	93.67	99.39	43.19	43.92	96.53	43.555	-1.1481	6.11839e-29
gene	CAPN5	1151	4665	3729	94.83	97.86	255.37	239.1	96.345	247.235	1.3596	4.27224e-72
gene	FKBP5	1093	42738	36378	99.46	92.93	2339.52	2332.52	96.195	2336.02	4.6019	0
gene	CRMP1	1104	767	702	98.44	93.86	41.99	45.01	96.15	43.5	-1.1443	1.24562e-28
gene	NPDC1	1160	4534	3922	92.51	98.62	248.2	251.47	95.565	249.835	1.3864	4.92634e-77
gene	TNNC1	1112	58	59	94.97	94.54	3.17	3.78	94.755	3.475	-4.7691	2.38762e-163
gene	CITED4	1052	7011	5810	100.04	89.44	383.79	372.53	94.74	378.16	1.997	1.30879e-178
gene	NME4	1131	463	461	92.44	96.16	25.35	29.56	94.3	27.455	-1.7802	9.71185e-52
gene	ALAS1	1080	5739	5048	96.49	91.82	314.16	323.67	94.155	318.915	1.7601	1.23175e-141
gene	PDHA2	1075	4799	4051	96.27	91.4	262.7	259.75	93.835	261.225	1.4771	2.08999e-92
gene	RFC2	1075	711	536	96.27	91.4	38.92	34.37	93.835	36.645	-1.3565	1.03158e-34
gene	TMEM123	1077	784	627	96.06	91.57	42.92	40.2	93.815	41.56	-1.1746	2.50255e-29
gene	HMGA1	1143	688	606	89.9	97.18	37.66	38.86	93.54	38.26	-1.2897	4.39531e-33
gene	BDH1B	1058	420	333	97.07	89.95	22.99	21.35	93.51	22.17	-2.0765	6.93377e-69
gene	POSTN	1128	344	236	91.06	95.9	18.83	15.13	93.48	16.98	-2.4608	1.34406e-78
gene	KCTD12B	1131	842	693	90.27	96.16	46.09	44.43	93.215	45.26	-1.0423	7.22089e-24
gene	CD151	1008	4188	3590	100.69	85.7	229.26	230.19	93.195	229.725	1.3016	1.69585e-54
gene	LFNG	1130	683	628	90.27	96.07	37.39	40.27	93.17	38.83	-1.2627	1.14574e-31
gene	ASH2L	1095	20441	17235	93.16	93.1	1118.96	1105.09	93.13	1112.03	3.5778	0
gene	PGRMC1	1040	4484	4446	97.79	88.42	245.46	285.07	93.105	265.265	1.5105	1.03438e-66
gene	ALDH1A3	1134	643	613	89.69	96.41	35.2	39.3	93.05	37.25	-1.3208	1.56381e-32
gene	CROT	1119	652	550	90.92	95.14	35.69	35.27	93.03	35.48	-1.3907	2.02749e-38
gene	SLC25A15	1102	251	218	91.5	93.69	13.74	13.98	92.595	13.86	-2.74	1.03372e-103
gene	TSC22D4	1077	4790	4517	93.59	91.57	262.21	289.63	92.58	275.92	1.5755	6.79643e-92
gene	SNED1	1059	436	310	95.04	90.04	23.87	19.88	92.54	21.875	-2.0808	4.07471e-63
gene	TUBAL3	1092	136	154	92	92.84	7.44	9.87	92.42	8.655	-3.4166	2.88662e-120
gene	TXNDC5	1084	712	580	91.35	92.16	38.98	37.19	91.755	38.085	-1.2686	3.85615e-33
gene	LOC112529973	994	138	88	98.73	84.51	7.55	5.64	91.62	6.595	-3.7962	5.08673e-124
gene	TGIF2	1067	587	477	92.44	90.72	32.13	30.58	91.58	31.355	-1.5463	4.58793e-45
gene	CYB5R1	1070	3854	2999	91.5	90.97	210.97	192.29	91.235	201.63	1.1441	2.90697e-44
gene	PAICS	1059	6500	5145	92.36	90.04	355.82	329.89	91.2	342.855	1.9105	1.15687e-158
gene	FAM162A	1039	522	414	93.81	88.34	28.57	26.55	91.075	27.56	-1.7245	1.69948e-51
gene	DCAF12L2	1066	3622	3186	90.63	90.63	198.27	204.28	90.63	201.275	1.1511	1.44663e-49
gene	GATSL3	1134	193	170	84.84	96.41	10.57	10.9	90.625	10.735	-3.0776	1.65505e-107
gene	DGAT2	1087	95	78	88.24	92.42	5.2	5	90.33	5.1	-4.1466	1.5738e-149
gene	NR0B1	990	320	282	96.35	84.17	17.52	18.08	90.26	17.8	-2.3422	8.2181e-76
gene	CCL26	1080	438	353	88.09	91.82	23.98	22.63	89.955	23.305	-1.9486	9.33005e-62
gene	TMEM98	1089	541	468	87.15	92.59	29.61	30.01	89.87	29.81	-1.592	2.20681e-45
gene	ITGB5	1079	654	585	87.15	91.74	35.8	37.51	89.445	36.655	-1.287	2.08225e-32
gene	ADHFE1	1021	729	593	91.35	86.81	39.91	38.02	89.08	38.965	-1.1929	4.96504e-29
gene	GSTA3	1066	441	410	87.15	90.63	24.14	26.29	88.89	25.215	-1.8177	2.54996e-54
gene	LLGL1	1074	812	628	85.7	91.31	44.45	40.27	88.505	42.36	-1.0631	1.46217e-22
gene	VILL	1025	126	103	89.54	87.15	6.9	6.6	88.345	6.75	-3.7102	2.72923e-137
gene	ABCF2	1021	3567	2855	89.83	86.81	195.26	183.06	88.32	189.16	1.0988	1.56824e-41
gene	TUBB2A	1011	511	361	89.9	85.96	27.97	23.15	87.93	25.56	-1.7825	3.59238e-47
gene	ASAP3	1043	487	397	87.15	88.68	26.66	25.46	87.915	26.06	-1.7543	1.47109e-52
gene	FOLR3	1084	77	107	83.46	92.16	4.22	6.86	87.81	5.54	-3.9864	1.06335e-33
gene	SIGMAR1	1038	688	598	86.94	88.25	37.66	38.34	87.595	38	-1.2048	1.3449e-29
gene	PBLD	1021	561	448	88.09	86.81	30.71	28.73	87.45	29.72	-1.557	2.37356e-43
gene	PTGR1	1014	664	578	88.17	86.21	36.35	37.06	87.19	36.705	-1.2482	2.9823e-31
gene	DCK2	990	428	306	89.4	84.17	23.43	19.62	86.785	21.525	-2.0114	4.65483e-57
gene	WISP1	1023	592	523	86.36	86.98	32.41	33.53	86.67	32.97	-1.3944	9.29535e-37
gene	NWD1	995	703	580	88.67	84.6	38.48	37.19	86.635	37.835	-1.1952	1.13358e-28
gene	NOS1AP	988	579	534	88.38	84	31.7	34.24	86.19	32.97	-1.3864	4.04388e-35
gene	GTF2E2	1026	708	640	84.98	87.23	38.76	41.04	86.105	39.9	-1.1097	4.10399e-25
gene	SFRP1	1012	4665	4097	85.05	86.04	255.37	262.7	85.545	259.035	1.5984	1.39284e-104
gene	WBP2	1028	4823	3762	83.68	87.4	264.02	241.22	85.54	252.62	1.5623	1.99727e-86
gene	DBNDD2	979	3362	2912	87.66	83.24	184.04	186.71	85.45	185.375	1.1173	8.82613e-44
gene	PRC1	1044	400	329	81	88.76	21.9	21.1	84.88	21.5	-1.9811	5.03346e-58
gene	TTC36	913	184	170	92	77.62	10.07	10.9	84.81	10.485	-3.0159	1.05629e-95
gene	LARGE2	984	473	410	85.63	83.66	25.89	26.29	84.645	26.09	-1.6979	6.48676e-49
gene	SLC26A1	998	41	33	83.17	84.85	2.24	2.12	84.01	2.18	-5.2682	2.10159e-143
gene	VAV2	989	493	355	83.9	84.09	26.99	22.76	83.995	24.875	-1.7556	8.91101e-46
gene	FBN3	954	147	133	86.86	81.11	8.05	8.53	83.985	8.29	-3.3407	3.17594e-117
gene	CDA	953	275	221	86.94	81.02	15.05	14.17	83.98	14.61	-2.5231	2.60201e-83
gene	ACE	995	710	521	82.23	84.6	38.87	33.41	83.415	36.14	-1.2067	2.33272e-25
gene	LRRC58	1030	391	329	79.19	87.57	21.4	21.1	83.38	21.25	-1.9722	2.09369e-56
gene	RGS4	971	6745	5760	83.82	82.56	369.23	369.33	83.19	369.28	2.1502	2.29888e-226
gene	LOC121108947	954	537	559	85.27	81.11	29.4	35.84	83.19	32.62	-1.3507	2.36997e-28
gene	AMH	979	163	153	82.59	83.24	8.92	9.81	82.915	9.365	-3.1463	2.71761e-109
gene	EPAS1	945	4526	3814	85.49	80.34	247.76	244.55	82.915	246.155	1.5699	2.24003e-96
gene	UNG	963	525	451	83.53	81.87	28.74	28.92	82.7	28.83	-1.5203	1.47105e-40
gene	FBXO45	956	3208	2545	84.04	81.28	175.61	163.18	82.66	169.395	1.0351	5.94616e-34
gene	ZNF638	992	768	583	80.64	84.34	42.04	37.38	82.49	39.71	-1.0547	5.92478e-21
gene	HIGD1C	990	8422	6955	80.57	84.17	461.03	445.95	82.37	453.49	2.4609	1.266e-307
gene	FDPS	1006	9553	8342	79.12	85.53	522.94	534.88	82.325	528.91	2.6836	0
gene	CXCL14	946	54	60	84.18	80.43	2.96	3.85	82.305	3.405	-4.5953	4.83467e-140
gene	CPLX2	972	6475	5310	81.72	82.64	354.45	340.47	82.18	347.46	2.08	7.62638e-198
gene	MAD2L1	919	371	312	86.07	78.13	20.31	20.01	82.1	20.16	-2.0259	2.60622e-59
gene	MICALL2	992	568	568	79.7	84.34	31.09	36.42	82.02	33.755	-1.2809	6.77483e-27
gene	SPR	999	460	430	79.05	84.94	25.18	27.57	81.995	26.375	-1.6364	6.12552e-42
gene	DNAJC9	981	651	527	80.57	83.41	35.64	33.79	81.99	34.715	-1.2399	1.32418e-28
gene	LOC107056274	994	392	432	79.12	84.51	21.46	27.7	81.815	24.58	-1.7349	4.81181e-38
gene	ARF5	967	695	641	80.13	82.21	38.05	41.1	81.17	39.575	-1.0364	3.65439e-21
gene	DYNLL1	1029	720	613	74.12	87.49	39.41	39.3	80.805	39.355	-1.0379	1.86791e-18
gene	C5H11ORF9	969	624	497	78.76	82.39	34.16	31.87	80.575	33.015	-1.2872	2.02416e-29
gene	METRNL	929	455	366	82.01	78.98	24.91	23.47	80.495	24.19	-1.7345	1.74083e-47
gene	PPP3R1	900	3254	2736	84.4	76.52	178.13	175.43	80.46	176.78	1.1356	5.50089e-41
gene	NES	933	284	228	81.58	79.32	15.55	14.62	80.45	15.085	-2.415	8.3306e-77
gene	LMO4	939	504	522	80.93	79.83	27.59	33.47	80.38	30.53	-1.3966	1.15445e-29
gene	IL6R	939	348	334	80.85	79.83	19.05	21.42	80.34	20.235	-1.9893	1.58308e-56
gene	TYMS	928	542	494	81.14	78.9	29.67	31.67	80.02	30.67	-1.3835	2.26741e-33
gene	POLE2	916	743	543	82.01	77.88	40.67	34.82	79.945	37.745	-1.0827	1.78378e-20
gene	ARHGEF2	905	558	552	81.51	76.94	30.55	35.39	79.225	32.97	-1.2648	2.50919e-26
gene	ALDH1A1	919	416	385	80.06	78.13	22.77	24.69	79.095	23.73	-1.7369	1.68173e-46
gene	PGPEP1	922	422	403	79.62	78.39	23.1	25.84	79.005	24.47	-1.6909	1.23122e-43
gene	PYCR1	900	489	337	81.29	76.52	26.77	21.61	78.905	24.19	-1.7057	7.85539e-39
gene	MME	931	59	54	77.67	79.15	3.23	3.46	78.41	3.345	-4.551	3.34208e-136
gene	ACP5	902	452	453	79.7	76.69	24.74	29.05	78.195	26.895	-1.5397	2.11312e-35
gene	LONP1	894	3506	3000	80.06	76.01	191.92	192.36	78.035	192.14	1.3	2.2408e-58
gene	ALDH1A2	897	234	205	79.77	76.26	12.81	13.14	78.015	12.975	-2.588	3.8285e-82
gene	MCM4	887	535	427	80.49	75.41	29.29	27.38	77.95	28.335	-1.46	7.39079e-35
gene	PLIN2	893	4554	4080	79.91	75.92	249.29	261.61	77.915	255.45	1.7131	6.39395e-111
gene	TRAM2	925	407	328	76.87	78.64	22.28	21.03	77.755	21.655	-1.8442	1.9705e-50
gene	SLC12A1	916	26	20	77.09	77.88	1.42	1.28	77.485	1.35	-5.8429	2.28166e-123
gene	NUP93	887	628	601	79.55	75.41	34.38	38.54	77.48	36.46	-1.0875	3.4972e-21
gene	TMEM184B	897	3216	2695	78.39	76.26	176.05	172.8	77.325	174.425	1.1736	6.59656e-46
gene	ID4	865	504	646	81.07	73.54	27.59	41.42	77.305	34.505	-1.1638	4.58738e-05
gene	LOC424430	905	649	494	77.53	76.94	35.53	31.67	77.235	33.6	-1.2008	6.18148e-25
gene	DYNLT1	907	683	528	77.16	77.11	37.39	33.85	77.135	35.62	-1.1147	1.79043e-22
gene	LOC107056412	886	616	580	78.39	75.33	33.72	37.19	76.86	35.455	-1.1162	2.11317e-22
gene	LOC112531360	875	500	410	78.9	74.39	27.37	26.29	76.645	26.83	-1.5143	6.49766e-37
gene	TFRC	912	6090	5219	75.35	77.54	333.37	334.64	76.445	334.005	2.1274	1.41833e-202
gene	COL4A6	873	714	574	78.61	74.22	39.09	36.8	76.415	37.945	-1.0099	1.92506e-19
gene	RBP4A	922	495	358	74.27	78.39	27.1	22.95	76.33	25.025	-1.6089	2.24593e-36
gene	HES1	915	441	449	74.85	77.79	24.14	28.79	76.32	26.465	-1.528	2.19551e-33
gene	SEC14L1	910	2973	2497	75.14	77.37	162.75	160.11	76.255	161.43	1.082	2.90881e-37
gene	TINAG	894	84	104	75.93	76.01	4.6	6.67	75.97	5.635	-3.7529	2.20564e-108
gene	NUDT1	915	634	592	73.69	77.79	34.71	37.96	75.74	36.335	-1.0597	3.55215e-20
gene	CLEC3B	924	2908	2403	72.17	78.56	159.19	154.08	75.365	156.635	1.0554	1.61674e-32
gene	FDXR	889	3979	3544	74.99	75.58	217.81	227.24	75.285	222.525	1.5635	7.841e-88
gene	ARL4C	910	649	561	73.11	77.37	35.53	35.97	75.24	35.75	-1.0736	3.37035e-21
gene	SLC25A17	874	616	490	76.08	74.31	33.72	31.42	75.195	32.57	-1.2071	1.73499e-25
gene	RAI2	867	4963	4367	76.58	73.71	271.68	280.01	75.145	275.845	1.8761	4.75582e-141
gene	IDI2	857	7799	6827	77.16	72.86	426.93	437.74	75.01	432.335	2.527	0
gene	LOC415787	851	140	72	77.45	72.35	7.66	4.62	74.9	6.14	-3.6087	9.3958e-27
gene	CA13	868	4729	3832	75.93	73.8	258.87	245.7	74.865	252.285	1.7527	1.88074e-115
gene	CHEK1	926	189	160	70.65	78.73	10.35	10.26	74.69	10.305	-2.8576	7.26029e-85
gene	RGS2	891	572	477	73.4	75.75	31.31	30.58	74.575	30.945	-1.269	1.15844e-27
gene	COL26A1	911	123	131	71.3	77.45	6.73	8.4	74.375	7.565	-3.2974	2.20368e-96
gene	PTN	857	332	324	75.72	72.86	18.17	20.77	74.29	19.47	-1.9319	1.16256e-49
gene	ATOH8	852	603	479	76.01	72.44	33.01	30.71	74.225	31.86	-1.2202	2.00143e-25
gene	ACOX2	875	607	594	74.05	74.39	33.23	38.09	74.22	35.66	-1.0575	2.84139e-19
gene	DNMT1	928	626	531	69.49	78.9	34.27	34.05	74.195	34.16	-1.119	1.0281e-20
gene	AMN	916	396	363	68.98	77.88	21.68	23.28	73.43	22.48	-1.7077	3.04416e-39
gene	STT3B	833	3137	2683	76.01	70.82	171.72	172.03	73.415	171.875	1.2272	1.50882e-47
gene	GGT2	868	184	189	72.6	73.8	10.07	12.12	73.2	11.095	-2.7219	5.38497e-78
gene	EVA1B	843	503	492	74.56	71.67	27.53	31.55	73.115	29.54	-1.3075	1.36884e-26
gene	GATA5	769	3324	2919	80.78	65.38	181.96	187.16	73.08	184.56	1.3365	2.14032e-43
gene	RBKS	868	528	396	72.31	73.8	28.9	25.39	73.055	27.145	-1.4283	1.02534e-30
gene	SLC35E3	877	542	480	71.08	74.56	29.67	30.78	72.82	30.225	-1.2686	9.15893e-27
gene	STRA6	817	206	172	74.99	69.46	11.28	11.03	72.225	11.155	-2.6948	1.8577e-79
gene	RACGAP1	863	233	196	70.5	73.37	12.75	12.57	71.935	12.66	-2.5064	1.0101e-72
gene	SPAG5	882	345	294	68.77	74.99	18.89	18.85	71.88	18.87	-1.9295	9.26021e-49
gene	TGFBR2L	879	296	237	67.9	74.73	16.2	15.2	71.315	15.7	-2.1834	7.95485e-57
gene	PLEKHB2	874	4228	3332	68.26	74.31	231.45	213.64	71.285	222.545	1.6424	1.06794e-83
gene	CENPS	845	315	276	70.72	71.84	17.24	17.7	71.28	17.47	-2.0286	3.45825e-54
gene	MTURN	839	466	413	70.79	71.33	25.51	26.48	71.06	25.995	-1.4508	9.50999e-33
gene	OSTN	813	110	104	72.75	69.12	6.02	6.67	70.935	6.345	-3.4828	2.20369e-104
gene	TNFAIP8L1	850	446	338	68.55	72.27	24.41	21.67	70.41	23.04	-1.6116	9.12414e-36
gene	IVNS1ABP	824	2778	2199	70.72	70.06	152.07	141	70.39	146.535	1.0578	1.5324e-31
gene	P3H1	830	567	475	70.14	70.57	31.04	30.46	70.355	30.75	-1.1941	3.74193e-24
gene	PLACL2	854	56	25	67.9	72.61	3.07	1.6	70.255	2.335	-4.9111	7.91302e-37
gene	TBL3	877	561	494	65.73	74.56	30.71	31.67	70.145	31.19	-1.1693	3.51608e-21
gene	ACSL1	879	588	511	65.22	74.73	32.19	32.76	69.975	32.475	-1.1075	3.23482e-19
gene	CDKN1B	827	2807	2318	69.13	70.31	153.66	148.63	69.72	151.145	1.1163	4.52118e-37
gene	CPE	815	608	444	70.07	69.29	33.28	28.47	69.68	30.875	-1.1743	3.78851e-21
gene	HOXB9	820	592	471	69.49	69.72	32.41	30.2	69.605	31.305	-1.1528	3.28616e-22
gene	GMDS	813	602	566	69.85	69.12	32.95	36.29	69.485	34.62	-1.0051	1.32941e-17
gene	CATH1	852	99	88	66.16	72.44	5.42	5.64	69.3	5.53	-3.6475	2.4699e-104
gene	ELN	835	4327	3699	67.17	70.99	236.86	237.18	69.08	237.02	1.7787	1.90362e-113
gene	CREB3L1	766	352	360	72.53	65.13	19.27	23.08	68.83	21.175	-1.7007	3.04081e-35
gene	LRPAP1	807	646	504	67.39	68.61	35.36	32.32	68	33.84	-1.0068	2.4334e-17
gene	H1F0	809	4004	3447	66.67	68.78	219.18	221.02	67.725	220.1	1.7004	2.08265e-101
gene	DBH	809	10773	8966	66.59	68.78	589.73	574.89	67.685	582.31	3.1049	0
gene	TCEA3	788	189	169	68.11	67	10.35	10.84	67.555	10.595	-2.6727	3.92414e-75
gene	OLFM3	812	663	441	65.94	69.04	36.29	28.28	67.49	32.285	-1.0638	3.1056e-15
gene	TESC	778	3071	2715	68.55	66.15	168.11	174.08	67.35	171.095	1.345	1.22078e-55
gene	TAGLN	805	4451	4404	66.16	68.44	243.65	282.38	67.3	263.015	1.9665	1.47541e-109
gene	DMRT1	782	192	161	68.04	66.49	10.51	10.32	67.265	10.415	-2.6912	1.28929e-75
gene	2021-09-02	802	518	468	66.31	68.19	28.36	30.01	67.25	29.185	-1.2043	4.09389e-23
gene	TAGLN3	778	4859	3860	68.33	66.15	265.99	247.5	67.24	256.745	1.9329	2.36152e-131
gene	LOC429249	787	286	269	67.54	66.91	15.66	17.25	67.225	16.455	-2.0305	2.0207e-50
gene	DHRS11	810	483	398	65.58	68.87	26.44	25.52	67.225	25.98	-1.3716	3.78653e-28
gene	KIAA0513	792	2476	2168	66.74	67.34	135.54	139.01	67.04	137.275	1.034	2.90621e-30
gene	PDZK1P1	751	50	45	70.14	63.85	2.74	2.89	66.995	2.815	-4.5728	1.24393e-115
gene	GRHPR	753	398	346	69.71	64.02	21.79	22.19	66.865	21.99	-1.6044	2.4409e-35
gene	SLC23A1	776	40	32	67.1	65.98	2.19	2.05	66.54	2.12	-4.9721	9.06528e-117
gene	RAB26	825	3928	3091	62.9	70.14	215.02	198.19	66.52	206.605	1.635	9.03237e-76
gene	FEN1	796	368	362	65.36	67.68	20.14	23.21	66.52	21.675	-1.6178	5.15313e-34
gene	ACOX1	828	3201	2827	62.54	70.4	175.23	181.26	66.47	178.245	1.4231	3.39838e-56
gene	PRKAR2A	756	4203	3324	68.19	64.28	230.08	213.13	66.235	221.605	1.7423	4.20586e-97
gene	DHX33	795	637	459	64.5	67.59	34.87	29.43	66.045	32.15	-1.0386	3.42831e-16
gene	TMED3	815	403	329	61.96	69.29	22.06	21.1	65.625	21.58	-1.6046	3.56792e-33
gene	RAD51	787	339	232	64.06	66.91	18.56	14.88	65.485	16.72	-1.9696	5.2563e-42
gene	LOC107051050	819	558	529	61.31	69.63	30.55	33.92	65.47	32.235	-1.0222	1.11639e-15
gene	PDK3	768	2671	2254	65.29	65.3	146.21	144.52	65.295	145.365	1.1546	1.53146e-38
gene	MAPK8IP1	757	554	473	66.09	64.36	30.33	30.33	65.225	30.33	-1.1047	4.38745e-20
gene	ITIH2	768	331	282	64.64	65.3	18.12	18.08	64.97	18.1	-1.8438	1.86945e-43
gene	CDS2	784	4360	3496	61.82	66.66	238.67	224.16	64.24	231.415	1.8489	1.57267e-109
gene	STMN3	714	2519	2312	67.61	60.7	137.89	148.24	64.155	143.065	1.157	1.59484e-33
gene	PITPNA	711	2878	2483	67.83	60.45	157.54	159.21	64.14	158.375	1.304	1.903e-46
gene	SOAT1	757	4657	3787	63.55	64.36	254.93	242.82	63.955	248.875	1.9603	8.34182e-137
gene	ARHGAP19	772	223	217	62.18	65.64	12.21	13.91	63.91	13.06	-2.2909	2.07213e-55
gene	ARSI	746	220	189	64.21	63.43	12.04	12.12	63.82	12.08	-2.4014	3.74677e-62
gene	UHMK1	779	2367	1974	61.38	66.23	129.57	126.57	63.805	128.07	1.0052	4.70941e-26
gene	SEMA4B	750	339	230	63.77	63.77	18.56	14.75	63.77	16.655	-1.9369	4.24336e-40
gene	SH2D3C	729	420	393	65.44	61.98	22.99	25.2	63.71	24.095	-1.4028	2.46326e-27
gene	MSC	742	201	128	64.06	63.09	11	8.21	63.575	9.605	-2.7266	8.54554e-64
gene	CAMK1	756	547	469	62.69	64.28	29.94	30.07	63.485	30.005	-1.0812	7.10074e-19
gene	LIMD1	749	355	353	63.27	63.68	19.43	22.63	63.475	21.03	-1.5937	6.84347e-32
gene	RAD23B	740	2261	2035	63.84	62.92	123.77	130.48	63.38	127.125	1.0041	1.968e-26
gene	RGCC	736	221	225	64.06	62.58	12.1	14.43	63.32	13.265	-2.255	5.32848e-53
gene	MVK	714	2571	2360	65.8	60.7	140.74	151.32	63.25	146.03	1.2071	9.82029e-38
gene	CYP1A2	752	100	80	62.32	63.94	5.47	5.13	63.13	5.3	-3.5743	2.46051e-96
gene	KMO	772	73	58	60.51	65.64	4	3.72	63.075	3.86	-4.0304	2.83304e-103
gene	SNAI2	747	289	214	62.61	63.51	15.82	13.72	63.06	14.77	-2.0941	2.56559e-48
gene	NUDT5	768	572	485	60.44	65.3	31.31	31.1	62.87	31.205	-1.0106	2.35623e-16
gene	TGIF1	708	355	312	65.51	60.19	19.43	20.01	62.85	19.72	-1.6723	1.42298e-35
gene	KIAA1191	742	2637	2178	62.4	63.09	144.35	139.65	62.745	142	1.1783	1.3375e-38
gene	PTTG2	724	239	197	63.77	61.55	13.08	12.63	62.66	12.855	-2.2852	8.14637e-57
gene	WDR76	750	252	229	61.24	63.77	13.79	14.68	62.505	14.235	-2.1345	7.53257e-51
gene	FIBIN	733	7529	6798	62.61	62.32	412.15	435.88	62.465	424.015	2.763	0
gene	CYP2AC2	712	108	82	64.28	60.53	5.91	5.26	62.405	5.585	-3.482	5.55525e-92
gene	ARL6IP5	753	2351	1901	60.44	64.02	128.7	121.89	62.23	125.295	1.0096	1.0365e-25
gene	GPRC5C	752	179	173	59.72	63.94	9.8	11.09	61.83	10.445	-2.5655	9.58014e-63
gene	NR5A1	718	6818	5960	62.54	61.04	373.22	382.15	61.79	377.685	2.6117	6.92837e-300
gene	KNSTRN	718	296	309	62.54	61.04	16.2	19.81	61.79	18.005	-1.779	2.54103e-35
gene	DSP	721	292	240	62.11	61.3	15.98	15.39	61.705	15.685	-1.976	9.98282e-46
gene	METRN	690	522	468	64.64	58.66	28.57	30.01	61.65	29.29	-1.0737	1.5657e-17
gene	CACYBP	748	3287	2716	59.43	63.6	179.93	174.15	61.515	177.04	1.5251	4.81845e-68
gene	PDXK	734	2996	2434	60.15	62.41	164	156.07	61.28	160.035	1.3849	4.0113e-54
gene	NCAPD2	730	250	223	60.3	62.07	13.69	14.3	61.185	13.995	-2.1283	4.04866e-50
gene	BAAT	747	114	103	58.78	63.51	6.24	6.6	61.145	6.42	-3.2516	8.93444e-84
gene	HACD3	706	6180	5066	62.25	60.02	338.3	324.83	61.135	331.565	2.4392	1.75321e-240
gene	SUCLG2	737	528	432	59.07	62.66	28.9	27.7	60.865	28.3	-1.1048	2.26833e-18
gene	POLA2	697	379	358	62.32	59.26	20.75	22.95	60.79	21.85	-1.4762	2.80637e-28
gene	LOC769668	719	100	62	60.3	61.13	5.47	3.98	60.715	4.725	-3.6837	1.59378e-89
gene	LIG1	685	190	154	63.12	58.24	10.4	9.87	60.68	10.135	-2.5819	1.05952e-63
gene	MYO1D	699	3160	2792	61.53	59.43	172.98	179.02	60.48	176	1.541	3.81922e-71
gene	MKNK2	719	3254	2977	59.65	61.13	178.13	190.88	60.39	184.505	1.6113	1.41596e-75
gene	ANKS4B	711	24	40	59.72	60.45	1.31	2.56	60.085	1.935	-4.9566	1.37023e-99
gene	C1orf226	620	525	396	67.1	52.71	28.74	25.39	59.905	27.065	-1.1462	2.44964e-15
gene	LOC415661	736	42	20	57.18	62.58	2.3	1.28	59.88	1.79	-5.064	1.46741e-99
gene	CDH5	673	554	415	61.89	57.22	30.33	26.61	59.555	28.47	-1.0648	3.86026e-16
gene	MAP1LC3C	711	79	95	58.63	60.45	4.32	6.09	59.54	5.205	-3.5159	1.24722e-82
gene	NUP43	704	509	444	58.85	59.85	27.86	28.47	59.35	28.165	-1.0753	1.09834e-17
gene	CDH3	717	214	164	57.4	60.96	11.71	10.52	59.18	11.115	-2.4126	5.30993e-56
gene	ADAM33	672	417	296	60.95	57.13	22.83	18.98	59.04	20.905	-1.4978	4.1483e-26
gene	CDCA7	705	289	234	58.05	59.94	15.82	15	58.995	15.41	-1.9367	3.53433e-42
gene	VAPB	683	2411	1926	59.86	58.07	131.98	123.49	58.965	127.735	1.1152	3.62231e-31
gene	BPHL	681	239	240	59.65	57.9	13.08	15.39	58.775	14.235	-2.0458	2.06019e-43
gene	IGSF21	726	2926	2504	55.59	61.73	160.17	160.55	58.66	160.36	1.4509	9.63433e-56
gene	NAT8	689	178	168	58.63	58.58	9.74	10.77	58.605	10.255	-2.5147	5.16035e-60
gene	EMILIN1	665	339	362	60.66	56.54	18.56	23.21	58.6	20.885	-1.4884	1.3739e-24
gene	LY86	700	4157	3582	57.33	59.51	227.56	229.67	58.42	228.615	1.9684	5.99836e-131
gene	FZD2	681	272	252	58.85	57.9	14.89	16.16	58.375	15.525	-1.9108	6.59888e-41
gene	FTCD	721	169	156	54.22	61.3	9.25	10	57.76	9.625	-2.5852	3.08899e-58
gene	J6367_mgt11	637	6304	5228	61.31	54.16	345.09	335.21	57.735	340.15	2.5587	8.82744e-243
gene	TMEM121	678	209	202	57.62	57.64	11.44	12.95	57.63	12.195	-2.2405	6.4721e-50
gene	KDELR3	640	403	317	60.59	54.41	22.06	20.33	57.5	21.195	-1.4398	2.2893e-25
gene	TWIST1	681	286	250	56.39	57.9	15.66	16.03	57.145	15.845	-1.8506	1.14468e-38
gene	DDC	675	2306	1882	56.82	57.39	126.23	120.67	57.105	123.45	1.1122	6.48166e-31
gene	LOC101751218	673	261	276	56.9	57.22	14.29	17.7	57.06	15.995	-1.8349	2.4903e-34
gene	UGT2A1	655	140	65	58.42	55.69	7.66	4.17	57.055	5.915	-3.2699	7.37235e-16
gene	ADPRH	698	2880	2402	54.65	59.34	157.65	154.01	56.995	155.83	1.4511	6.17786e-56
gene	PSMC3IP	652	376	369	58.49	55.43	20.58	23.66	56.96	22.12	-1.3646	4.97817e-23
gene	MSH2	634	472	415	59.94	53.9	25.84	26.61	56.92	26.225	-1.118	1.95447e-17
gene	MOB4	678	3438	2824	55.66	57.64	188.2	181.07	56.65	184.635	1.7045	3.28223e-86
gene	CDCA3	667	174	224	56.53	56.71	9.52	14.36	56.62	11.94	-2.2455	1.40833e-37
gene	FOXP4	688	313	280	54.29	58.49	17.13	17.95	56.39	17.54	-1.6848	2.3285e-32
gene	TES	630	506	399	58.99	53.56	27.7	25.58	56.275	26.64	-1.0789	3.7227e-16
gene	CAPN6	674	347	282	55.16	57.3	19	18.08	56.23	18.54	-1.6007	1.87256e-30
gene	NDC1	685	407	291	54.14	58.24	22.28	18.66	56.19	20.47	-1.4568	7.33868e-24
gene	CITED2	634	2510	2442	58.27	53.9	137.4	156.58	56.085	146.99	1.39	4.45228e-43
gene	TOM1L2	683	2198	1934	54.07	58.07	120.32	124.01	56.07	122.165	1.1235	3.14263e-30
gene	CIDEC	672	96	75	54.29	57.13	5.26	4.81	55.71	5.035	-3.4679	1.53821e-82
gene	SCRN2	632	389	448	57.11	53.73	21.29	28.73	55.42	25.01	-1.1479	3.84662e-14
gene	ASPDH	565	122	157	62.61	48.04	6.68	10.07	55.325	8.375	-2.7238	3.38525e-44
gene	LAD1	647	58	53	55.3	55.01	3.17	3.4	55.155	3.285	-4.0695	2.06746e-93
gene	ORC4	653	490	390	54.72	55.52	26.82	25.01	55.12	25.915	-1.0888	1.20436e-16
gene	LOC121106891	626	4387	3714	56.61	53.22	240.15	238.14	54.915	239.145	2.1226	9.17149e-152
gene	LOC121106519	660	466	357	53.49	56.11	25.51	22.89	54.8	24.2	-1.1792	4.35384e-18
gene	HS6ST1	622	400	333	56.61	52.88	21.9	21.35	54.745	21.625	-1.34	8.85178e-23
gene	SUSD2	644	39	26	54.65	54.75	2.13	1.67	54.7	1.9	-4.8475	3.00667e-96
gene	HNF1B	654	105	84	53.64	55.6	5.75	5.39	54.62	5.57	-3.2937	1.33302e-77
gene	FKBP14	616	472	417	56.82	52.37	25.84	26.74	54.595	26.29	-1.0543	1.17951e-15
gene	CYP4A22	626	144	111	55.95	53.22	7.88	7.12	54.585	7.5	-2.8635	6.52699e-66
gene	RTN1	629	2538	2128	55.59	53.48	138.93	136.45	54.535	137.69	1.3362	2.21183e-46
gene	LOC101749175	623	8835	7226	55.95	52.97	483.64	463.32	54.46	473.48	3.12	0
gene	AGPAT3	626	425	341	55.3	53.22	23.26	21.86	54.26	22.56	-1.2661	9.87253e-21
gene	TPX2	620	282	237	55.74	52.71	15.44	15.2	54.225	15.32	-1.8235	5.37085e-36
gene	PPFIBP1	611	2688	2219	56.17	51.95	147.14	142.28	54.06	144.71	1.4205	1.21377e-51
gene	VWCE	599	67	49	57.04	50.93	3.67	3.14	53.985	3.405	-3.9868	1.71898e-87
gene	MMD	634	3302	2670	54.07	53.9	180.75	171.2	53.985	175.975	1.7047	2.04717e-82
gene	E2F1	621	458	422	54.8	52.8	25.07	27.06	53.8	26.065	-1.0455	2.68513e-15
gene	CTNNAL1	643	128	120	52.77	54.67	7.01	7.69	53.72	7.35	-2.8696	2.95696e-65
gene	PIT54	644	3673	3245	52.48	54.75	201.06	208.07	53.615	204.565	1.9319	1.21567e-113
gene	IL11RA	650	5208	4332	51.76	55.26	285.09	277.76	53.51	281.425	2.3949	8.292e-202
gene	IGSF3	630	403	345	52.99	53.56	22.06	22.12	53.275	22.09	-1.2701	8.52221e-21
gene	FASN	656	4951	4203	50.67	55.77	271.02	269.49	53.22	270.255	2.3443	4.53318e-184
gene	H2AFY2	597	260	179	55.23	50.76	14.23	11.48	52.995	12.855	-2.0435	2.28761e-37
gene	LSM5	628	450	422	52.41	53.39	24.63	27.06	52.9	25.845	-1.0334	1.154e-14
gene	SNX11	635	2028	1850	51.54	53.99	111.01	118.62	52.765	114.815	1.1217	2.60871e-28
gene	AFAP1L1	589	386	338	55.23	50.08	21.13	21.67	52.655	21.4	-1.299	1.17484e-20
gene	MDFI	617	419	380	52.77	52.46	22.94	24.37	52.615	23.655	-1.1533	1.3046e-17
gene	LOC107053190	656	375	389	49.22	55.77	20.53	24.94	52.495	22.735	-1.2073	5.10153e-16
gene	HIBCH	595	2014	1650	54.14	50.59	110.25	105.8	52.365	108.025	1.0447	1.66738e-24
gene	UTP4	633	458	400	50.81	53.82	25.07	25.65	52.315	25.36	-1.0447	5.98791e-15
gene	LOC100857280	600	181	148	53.42	51.01	9.91	9.49	52.215	9.7	-2.4284	6.32258e-52
gene	TRAF3IP2	573	394	313	55.66	48.72	21.57	20.07	52.19	20.82	-1.3258	2.68141e-20
gene	LOC416263	632	146	183	50.6	53.73	7.99	11.73	52.165	9.86	-2.4034	1.21157e-40
gene	succinyl	585	112	73	54.36	49.74	6.13	4.68	52.05	5.405	-3.2675	1.07819e-68
gene	CD24	598	410	304	53.13	50.84	22.44	19.49	51.985	20.965	-1.3101	4.83947e-20
gene	NBEAL2	638	357	327	49.51	54.24	19.54	20.97	51.875	20.255	-1.3568	2.54393e-21
gene	SLCO2B1	610	296	286	51.76	51.86	16.2	18.34	51.81	17.27	-1.585	3.06364e-27
gene	LOC100857191	616	145	130	51.03	52.37	7.94	8.34	51.7	8.14	-2.6671	3.99578e-58
gene	EGFLAM	598	346	288	52.55	50.84	18.94	18.47	51.695	18.705	-1.4666	4.26747e-25
gene	FRZB	571	5072	4356	54.72	48.55	277.65	279.3	51.635	278.475	2.4311	5.45863e-197
gene	RIF1	569	211	219	54.58	48.38	11.55	14.04	51.48	12.795	-2.0084	1.88566e-35
gene	HEXB	588	444	419	52.62	49.99	24.31	26.87	51.305	25.59	-1.0035	1.36316e-13
gene	SCD5	624	5395	4401	49.15	53.05	295.33	282.19	51.1	288.76	2.4985	3.93891e-212
gene	ACACA	625	2224	1818	48.64	53.14	121.74	116.57	50.89	119.155	1.2274	1.54892e-33
gene	OGN	596	2162	1659	50.96	50.67	118.35	106.37	50.815	112.36	1.1448	8.75486e-28
gene	RAP1GDS1	580	1944	1513	52.26	49.31	106.42	97.01	50.785	101.715	1.0021	8.64906e-21
gene	HTATIP2	602	2985	2880	50.31	51.18	163.4	184.66	50.745	174.03	1.778	5.91227e-76
gene	C4	586	3410	3199	51.61	49.82	186.67	205.12	50.715	195.895	1.9496	3.63905e-102
gene	PANK3	591	2358	2050	51.03	50.25	129.08	131.44	50.64	130.26	1.363	7.3861e-46
gene	TDH	567	1998	1556	52.7	48.21	109.37	99.77	50.455	104.57	1.0514	1.53834e-22
gene	CDH11	564	373	277	52.84	47.95	20.42	17.76	50.395	19.09	-1.4005	3.40508e-21
gene	SCG3	572	2381	1889	52.12	48.63	130.34	121.12	50.375	125.73	1.3195	1.75586e-39
gene	FBXO3	587	2119	1750	50.38	49.91	116	112.21	50.145	114.105	1.1862	1.74352e-32
gene	MELTF	592	81	58	49.95	50.33	4.43	3.72	50.14	4.075	-3.6211	2.60047e-77
gene	HSPB8	590	2949	2626	50.02	50.16	161.43	168.38	50.09	164.905	1.719	9.18035e-80
gene	LYSMD2	567	2187	1817	51.9	48.21	119.72	116.5	50.055	118.11	1.2385	4.33015e-35
gene	IRF6	605	57	45	48.64	51.44	3.12	2.89	50.04	3.005	-4.0576	3.85658e-84
gene	XRCC3	580	358	319	50.74	49.31	19.6	20.45	50.025	20.025	-1.3208	8.80453e-21
gene	LHFPL5	578	16541	13986	50.81	49.14	905.47	896.77	49.975	901.12	4.1724	0
gene	APOV1	580	2	0	50.53	49.31	0.11	0	49.92	0.055	-9.826	3.77239e-21
gene	UBE2T	584	375	287	49.66	49.65	20.53	18.4	49.655	19.465	-1.3511	9.44078e-21
gene	XDH	570	174	161	50.81	48.46	9.52	10.32	49.635	9.92	-2.3229	2.35997e-46
gene	ANXA11	564	1867	1666	51.32	47.95	102.2	106.82	49.635	104.51	1.0742	7.79974e-25
gene	SMLR1	565	56	37	51.1	48.04	3.07	2.37	49.57	2.72	-4.1878	1.50558e-83
gene	GSTT1L	608	411	302	47.41	51.69	22.5	19.36	49.55	20.93	-1.2433	3.69165e-17
gene	SRL	590	13	23	48.72	50.16	0.71	1.47	49.44	1.09	-5.5033	1.45873e-81
gene	POGLUT1	599	321	334	47.92	50.93	17.57	21.42	49.425	19.495	-1.3421	8.55884e-19
gene	J6367_mgt09	569	5809	4792	50.45	48.38	317.99	307.26	49.415	312.625	2.6614	3.87939e-260
gene	FZD1	605	318	321	47.27	51.44	17.41	20.58	49.355	18.995	-1.3776	7.83592e-20
gene	TBL1X	587	2079	1680	48.72	49.91	113.81	107.72	49.315	110.765	1.1674	3.44329e-30
gene	CYP51A1	573	5662	4735	49.66	48.72	309.94	303.6	49.19	306.77	2.6407	3.33153e-258
gene	PSTK	577	423	369	48.28	49.06	23.16	23.66	48.67	23.41	-1.0559	1.62216e-14
gene	MCAM	576	386	334	48.21	48.97	21.13	21.42	48.59	21.275	-1.1915	2.10826e-17
gene	SLC7A7	588	227	186	46.91	49.99	12.43	11.93	48.45	12.18	-1.992	2.21561e-36
gene	CYGB	597	262	186	46.11	50.76	14.34	11.93	48.435	13.135	-1.8826	7.65045e-31
gene	HSD11B1B	582	105	116	47.34	49.48	5.75	7.44	48.41	6.595	-2.8759	7.0331e-56
gene	PLA2G12B	553	83	61	49.44	47.02	4.54	3.91	48.23	4.225	-3.5129	1.23772e-72
gene	MIPEP	584	480	340	46.62	49.65	26.28	21.8	48.135	24.04	-1.0016	8.45209e-12
gene	ABRACL	515	470	347	52.48	43.79	25.73	22.25	48.135	23.99	-1.0047	1.91964e-11
gene	SST1	593	8908	8466	45.46	50.42	487.63	542.83	47.94	515.23	3.4259	0
gene	HAO2	557	97	80	48.5	47.36	5.31	5.13	47.93	5.22	-3.1988	4.57528e-67
gene	BPNT1	560	383	302	48.21	47.61	20.97	19.36	47.91	20.165	-1.2485	3.79722e-18
gene	ARG2	576	227	200	46.76	48.97	12.43	12.82	47.865	12.625	-1.9227	1.58343e-34
gene	TNFRSF14	570	127	127	47.12	48.46	6.95	8.14	47.79	7.545	-2.6631	1.90977e-52
gene	SLC8B1	540	334	244	49.22	45.91	18.28	15.65	47.565	16.965	-1.4873	3.3892e-22
gene	TXNRD3	567	2284	1887	46.83	48.21	125.03	120.99	47.52	123.01	1.3722	1.4673e-43
gene	FOXL2	573	47	69	46.25	48.72	2.57	4.42	47.485	3.495	-3.7641	8.18003e-67
gene	ILDR2	561	306	242	47.27	47.7	16.75	15.52	47.485	16.135	-1.5573	4.1844e-25
gene	NCAPH	574	192	184	46.11	48.8	10.51	11.8	47.455	11.155	-2.0889	1.41703e-37
gene	ARX	543	60	83	48.43	46.17	3.28	5.32	47.3	4.3	-3.4594	8.00924e-62
gene	CHST11	567	115	95	46.25	48.21	6.3	6.09	47.23	6.195	-2.9305	1.11e-59
gene	APOA4	513	323	294	50.74	43.62	17.68	18.85	47.18	18.265	-1.3691	2.14998e-19
gene	LRRC15	570	337	231	45.89	48.46	18.45	14.81	47.175	16.63	-1.5042	3.3713e-21
gene	CDC42EP4	542	395	301	48.21	46.08	21.62	19.3	47.145	20.46	-1.2043	1.45367e-16
gene	LOC107049146	551	175	208	47.34	46.85	9.58	13.34	47.095	11.46	-2.039	5.21419e-31
gene	SIGIRR	559	70	38	46.62	47.53	3.83	2.44	47.075	3.135	-3.9084	3.15066e-72
gene	URAH	591	142	112	43.72	50.25	7.77	7.18	46.985	7.475	-2.6521	1.48295e-49
gene	TOB1	546	1903	1487	47.41	46.42	104.17	95.34	46.915	99.755	1.0883	6.89976e-24
gene	SEMA5A	583	283	175	44.23	49.57	15.49	11.22	46.9	13.355	-1.8122	9.79623e-25
gene	INIP	535	391	350	48.28	45.49	21.4	22.44	46.885	21.92	-1.0969	1.0218e-14
gene	LOC121109412	551	45	41	46.4	46.85	2.46	2.63	46.625	2.545	-4.1954	1.03474e-80
gene	ATP1B3	534	2642	2241	47.63	45.4	144.63	143.69	46.515	144.16	1.6319	2.41279e-66
gene	RDH10	567	409	355	44.81	48.21	22.39	22.76	46.51	22.575	-1.0428	2.11844e-13
gene	SERPIND1	536	362	277	47.41	45.57	19.82	17.76	46.49	18.79	-1.307	1.30941e-18
gene	CCNG1	535	4979	4264	47.27	45.49	272.56	273.4	46.38	272.98	2.5572	2.77859e-224
gene	AGMAT	536	70	39	46.91	45.57	3.83	2.5	46.24	3.165	-3.8689	4.23283e-71
gene	GMNN	545	248	211	45.96	46.34	13.58	13.53	46.15	13.555	-1.7675	6.46397e-30
gene	RNF13	544	2244	1855	46.04	46.25	122.84	118.94	46.145	120.89	1.3894	4.28961e-44
gene	ARHGDIG	497	2752	3063	50.02	42.26	150.65	196.4	46.14	173.525	1.9111	7.70435e-18
gene	CSNK1E	563	399	362	44.01	47.87	21.84	23.21	45.94	22.525	-1.0282	8.77585e-13
gene	SERHL	526	1730	1511	46.98	44.72	94.7	96.88	45.85	95.79	1.063	3.1456e-23
gene	ST14	534	167	177	46.25	45.4	9.14	11.35	45.825	10.245	-2.1612	1.02416e-36
gene	FAHD1	547	286	260	44.81	46.51	15.66	16.67	45.66	16.165	-1.4981	7.04868e-23
gene	DMB2	568	279	220	43	48.29	15.27	14.11	45.645	14.69	-1.6356	8.7161e-25
gene	COA3	453	1425	2219	52.41	38.51	78.01	142.28	45.46	110.145	1.2767	0.0078429
gene	PRKACB	548	1938	1696	44.3	46.59	106.09	108.75	45.445	107.42	1.2411	1.14432e-32
gene	TSPO2	505	263	239	47.63	42.94	14.4	15.32	45.285	14.86	-1.6076	1.0642e-24
gene	LOC107049257	528	141	110	45.53	44.89	7.72	7.05	45.21	7.385	-2.614	9.39096e-50
gene	CEBPB	503	3430	3362	47.63	42.77	187.76	215.57	45.2	201.665	2.1576	2.04477e-105
gene	IFRD1	547	2152	1835	43.87	46.51	117.8	117.66	45.19	117.73	1.3814	4.45201e-42
gene	SLC25A48	541	36	22	43.94	46	1.97	1.41	44.97	1.69	-4.7339	6.72432e-79
gene	CRABP2	517	60	22	45.96	43.96	3.28	1.41	44.96	2.345	-4.261	3.22107e-15
gene	TRAF4	559	279	220	42.13	47.53	15.27	14.11	44.83	14.69	-1.6096	9.40552e-24
gene	SRPX	525	235	171	44.73	44.64	12.86	10.96	44.685	11.91	-1.9076	7.22612e-31
gene	OIT3	504	394	307	46.25	42.85	21.57	19.68	44.55	20.625	-1.111	5.05113e-14
gene	LOC121108213	532	155	104	43.65	45.23	8.48	6.67	44.44	7.575	-2.5525	2.17938e-44
gene	APRT	552	317	281	41.84	46.93	17.35	18.02	44.385	17.685	-1.3275	6.00998e-18
gene	TMEM9B	503	2352	2161	45.96	42.77	128.75	138.56	44.365	133.655	1.591	9.45082e-56
gene	LOC771545	519	372	296	44.44	44.13	20.36	18.98	44.285	19.67	-1.1708	1.86931e-15
gene	FOXO4	506	1941	1520	45.46	43.02	106.25	97.46	44.24	101.855	1.2031	2.11455e-28
gene	ARRDC2	540	2241	1996	42.42	45.91	122.67	127.98	44.165	125.325	1.5047	3.69176e-49
gene	SBDS	487	1910	1504	46.91	41.41	104.56	96.43	44.16	100.495	1.1863	3.60939e-26
gene	TM4SF4	503	230	170	45.31	42.77	12.59	10.9	44.04	11.745	-1.9068	1.54973e-30
gene	C16orf72	475	1718	1353	47.7	40.38	94.05	86.75	44.04	90.4	1.0375	2.26433e-18
gene	KANK1	481	2573	2185	46.76	40.89	140.85	140.1	43.825	140.475	1.6805	8.03056e-63
gene	FKBP7	496	301	328	45.46	42.17	16.48	21.03	43.815	18.755	-1.2241	3.01845e-14
gene	SDSL	494	41	34	45.46	42	2.24	2.18	43.73	2.21	-4.3065	3.51116e-76
gene	LOC101749299	481	1659	1718	46.47	40.89	90.82	110.16	43.68	100.49	1.202	4.42334e-22
gene	CDK5R2	508	2142	2033	44.16	43.19	117.26	130.35	43.675	123.805	1.5032	2.09909e-46
gene	MFAP5	537	1749	1522	41.69	45.66	95.74	97.59	43.675	96.665	1.1462	1.70013e-25
gene	LYG2	471	295	234	47.05	40.04	16.15	15	43.545	15.575	-1.4833	3.09839e-20
gene	GATA4	516	146	89	43.14	43.87	7.99	5.71	43.505	6.85	-2.667	9.27152e-44
gene	LOC395159	527	12	27	42.06	44.81	0.66	1.73	43.435	1.195	-5.1838	2.04693e-19
gene	SLC22A7	513	57	33	43.14	43.62	3.12	2.12	43.38	2.62	-4.0494	1.02294e-70
gene	LOC100857858	533	124	80	41.4	45.32	6.79	5.13	43.36	5.96	-2.863	6.79573e-49
gene	TMEM8A	492	1759	1585	44.73	41.83	96.29	101.63	43.28	98.96	1.1931	5.38096e-28
gene	BAIAP2	503	364	318	43.72	42.77	19.93	20.39	43.245	20.16	-1.101	5.39121e-14
gene	STX7	531	2321	1911	41.33	45.15	127.05	122.53	43.24	124.79	1.5291	3.28384e-50
gene	SCAP	473	2310	2193	46.25	40.21	126.45	140.61	43.23	133.53	1.6271	1.6555e-51
gene	CHTF8	491	174	136	44.3	41.75	9.52	8.72	43.025	9.12	-2.2381	2.15658e-38
gene	SON	483	1816	1527	44.95	41.06	99.41	97.91	43.005	98.66	1.198	2.64264e-28
gene	NFE2L2	506	3598	2945	42.78	43.02	196.96	188.83	42.9	192.895	2.1688	6.03588e-130
gene	MXRA5	480	306	215	44.81	40.81	16.75	13.79	42.81	15.27	-1.4872	1.42885e-19
gene	ATRN	494	1626	1367	43.5	42	89.01	87.65	42.75	88.33	1.047	2.47048e-21
gene	CMTM8	483	363	348	44.44	41.06	19.87	22.31	42.75	21.09	-1.0194	8.85266e-12
gene	CREG1	494	8446	7603	43.43	42	462.34	487.5	42.715	474.92	3.4749	0
gene	TTYH1	530	337	276	40.25	45.06	18.45	17.7	42.655	18.075	-1.2387	1.17849e-15
gene	EPHB3	518	295	239	41.26	44.04	16.15	15.32	42.65	15.735	-1.4386	4.25553e-20
gene	GJA1	510	1761	1513	41.84	43.36	96.4	97.01	42.6	96.705	1.1827	5.4679e-28
gene	THBD	483	256	273	44.01	41.06	14.01	17.5	42.535	15.755	-1.4328	3.4287e-18
gene	SLC13A5	527	82	77	40.25	44.81	4.49	4.94	42.53	4.715	-3.1732	2.28152e-57
gene	EMX1	498	14	17	42.64	42.34	0.77	1.09	42.49	0.93	-5.5137	6.20278e-72
gene	KIF4B	477	189	157	44.37	40.55	10.35	10.07	42.46	10.21	-2.0561	9.39793e-34
gene	VASN	477	331	310	44.37	40.55	18.12	19.88	42.46	19	-1.1601	2.54119e-14
gene	SCARA3	498	191	212	42.35	42.34	10.46	13.59	42.345	12.025	-1.8162	1.83017e-25
gene	TGFBR3	515	3911	3266	39.96	43.79	214.09	209.41	41.875	211.75	2.3382	3.9705e-151
gene	MEX3B	478	244	194	42.92	40.64	13.36	12.44	41.78	12.9	-1.6954	2.50347e-25
gene	ADAMTS14	502	143	148	40.83	42.68	7.83	9.49	41.755	8.66	-2.2695	1.24684e-36
gene	BORCS6	451	1644	1822	44.95	38.34	89.99	116.82	41.645	103.405	1.3121	3.68394e-22
gene	ADAMTS15	535	266	242	37.79	45.49	14.56	15.52	41.64	15.04	-1.4692	1.62095e-18
gene	SLC41A1	496	351	297	41.04	42.17	19.21	19.04	41.605	19.125	-1.1213	7.41233e-14
gene	PRR5	496	317	232	40.97	42.17	17.35	14.88	41.57	16.115	-1.3671	1.35554e-17
gene	LOC417113	514	214	233	39.38	43.7	11.71	14.94	41.54	13.325	-1.6404	4.35756e-21
gene	LGALS1A	468	1528	1361	43.29	39.79	83.64	87.27	41.54	85.455	1.0407	8.67332e-20
gene	SNAI1	478	117	65	42.42	40.64	6.4	4.17	41.53	5.285	-2.9742	2.53014e-46
gene	CDH2	478	1949	1654	42.42	40.64	106.69	106.05	41.53	106.37	1.3569	4.66899e-38
gene	LOC107054934	507	198	208	39.81	43.11	10.84	13.34	41.46	12.09	-1.7779	8.00664e-25
gene	EPCAM	461	121	58	43.72	39.19	6.62	3.72	41.455	5.17	-3.0033	3.25945e-41
gene	BCL2L15	465	74	54	43.21	39.53	4.05	3.46	41.37	3.755	-3.4617	2.05634e-61
gene	HNF4A	493	16	17	40.75	41.92	0.88	1.09	41.335	0.985	-5.3911	3.27174e-71
gene	CPPED1	535	360	252	37.13	45.49	19.71	16.16	41.31	17.935	-1.2037	1.78394e-12
gene	EDNRB2	465	167	147	43.07	39.53	9.14	9.43	41.3	9.285	-2.1532	3.60764e-35
gene	TFAP4	503	283	279	39.67	42.77	15.49	17.89	41.22	16.69	-1.3044	3.72828e-16
gene	SERPINI1	494	201	183	40.32	42	11	11.73	41.16	11.365	-1.8566	1.56481e-28
gene	SQRDL	481	296	200	41.4	40.89	16.2	12.82	41.145	14.51	-1.5037	5.26086e-19
gene	SLC37A2	478	156	127	41.62	40.64	8.54	8.14	41.13	8.34	-2.3021	7.59462e-39
gene	KAZALD1	474	92	98	41.69	40.3	5.04	6.28	40.995	5.66	-2.8566	6.10983e-49
gene	ACTG2	487	1878	1685	40.39	41.41	102.8	108.04	40.9	105.42	1.366	2.26117e-37
gene	ASL	465	211	152	41.98	39.53	11.55	9.75	40.755	10.65	-1.9361	8.70928e-29
gene	ZFP92	478	349	321	40.75	40.64	19.1	20.58	40.695	19.84	-1.0364	5.35075e-12
gene	WDR18	469	338	341	41.48	39.87	18.5	21.86	40.675	20.18	-1.0112	6.30846e-11
gene	PCP4	474	375	287	40.9	40.3	20.53	18.4	40.6	19.465	-1.0606	3.62214e-12
gene	C3orf70	466	273	273	41.4	39.62	14.94	17.5	40.51	16.22	-1.3205	2.29471e-16
gene	GALK1	473	267	227	40.75	40.21	14.62	14.56	40.48	14.59	-1.4722	2.28802e-20
gene	MBNL1	471	2468	2079	40.9	40.04	135.1	133.3	40.47	134.2	1.7295	1.18664e-68
gene	YME1L1	457	1544	1265	41.98	38.85	84.52	81.11	40.415	82.815	1.035	2.89231e-19
gene	DPH7	479	1840	1492	39.88	40.72	100.72	95.67	40.3	98.195	1.2849	5.57617e-32
gene	GM2A	488	197	202	39.09	41.49	10.78	12.95	40.29	11.865	-1.7637	1.54677e-24
gene	LRRN4	501	334	312	37.79	42.6	18.28	20.01	40.195	19.145	-1.07	8.93474e-12
gene	CTBP2	500	394	275	37.79	42.51	21.57	17.63	40.15	19.6	-1.0345	2.1586e-10
gene	CYB5R2	486	2103	1878	38.94	41.32	115.12	120.42	40.13	117.77	1.5532	9.2517e-50
gene	MSMO1	483	9005	7423	39.09	41.06	492.94	475.96	40.075	484.45	3.5956	0
gene	PNPLA2	451	2518	2032	41.77	38.34	137.84	130.29	40.055	134.065	1.7429	1.35612e-65
gene	FAM117A	464	1440	1423	40.61	39.45	78.83	91.24	40.03	85.035	1.087	3.8485e-19
gene	PXDN	488	309	234	38.51	41.49	16.91	15	40	15.955	-1.326	2.47074e-16
gene	HIPK1	458	2475	1883	40.97	38.94	135.48	120.74	39.955	128.11	1.6809	4.91979e-56
gene	LOC107054880	460	63	45	40.68	39.11	3.45	2.89	39.895	3.17	-3.6537	8.01801e-63
gene	CRTAC1	485	122	110	38.22	41.24	6.68	7.05	39.73	6.865	-2.5329	6.43994e-42
gene	F11R	474	209	189	39.16	40.3	11.44	12.12	39.73	11.78	-1.7539	1.38413e-25
gene	CLSTN1	470	3305	2581	39.38	39.96	180.92	165.49	39.67	173.205	2.1264	7.56419e-108
gene	ERBB2	487	216	228	37.79	41.41	11.82	14.62	39.6	13.22	-1.5828	7.51684e-20
gene	BAG3	469	1912	1448	39.23	39.87	104.66	92.84	39.55	98.75	1.3201	5.79053e-31
gene	MASP1	467	132	120	39.38	39.7	7.23	7.69	39.54	7.46	-2.4061	1.11934e-39
gene	CHD2	440	1545	1230	41.62	37.41	84.57	78.87	39.515	81.72	1.0483	1.10392e-18
gene	CD248	471	266	271	38.94	40.04	14.56	17.38	39.49	15.97	-1.3061	1.4784e-15
gene	C8G	497	261	269	36.63	42.26	14.29	17.25	39.445	15.77	-1.3227	7.78e-15
gene	SERPINF2	446	353	262	40.83	37.92	19.32	16.8	39.375	18.06	-1.1245	1.43659e-12
gene	LSS	461	3585	3173	39.38	39.19	196.25	203.45	39.285	199.85	2.3469	2.43105e-150
gene	ARID3C	478	13	10	37.79	40.64	0.71	0.64	39.215	0.675	-5.8604	2.35422e-63
gene	CRYAB	467	1465	1344	38.73	39.7	80.2	86.18	39.215	83.19	1.085	1.0979e-20
gene	LOC426220	455	9	5	39.67	38.68	0.49	0.32	39.175	0.405	-6.5959	2.75758e-54
gene	LRRC75B	461	185	117	39.16	39.19	10.13	7.5	39.175	8.815	-2.1519	5.39673e-30
gene	SPON1	445	209	198	40.39	37.83	11.44	12.7	39.11	12.07	-1.6961	1.27576e-23
gene	PFKFB4	444	1560	1255	40.46	37.75	85.4	80.47	39.105	82.935	1.0846	1.12905e-20
gene	ATP11C	470	2026	1724	38.15	39.96	110.91	110.54	39.055	110.725	1.5034	4.90479e-46
gene	GINS2	458	144	132	39.16	38.94	7.88	8.46	39.05	8.17	-2.2569	5.74811e-36
gene	TMEM266	444	171	178	40.32	37.75	9.36	11.41	39.035	10.385	-1.9103	8.64256e-27
gene	CEBPA	458	249	223	39.02	38.94	13.63	14.3	38.98	13.965	-1.4809	9.18963e-20
gene	IL34	483	3617	3072	36.84	41.06	198	196.97	38.95	197.485	2.342	3.82035e-141
gene	PROCR	443	275	204	40.17	37.66	15.05	13.08	38.915	14.065	-1.4682	1.27555e-18
gene	CLBA1	465	139	96	38.29	39.53	7.61	6.16	38.91	6.885	-2.4986	5.02609e-39
gene	LOC107055329	461	55	95	38	39.19	3.01	6.09	38.595	4.55	-3.0845	3.44162e-11
gene	LOC422090	484	2939	2613	35.83	41.15	160.88	167.54	38.49	164.21	2.093	8.77032e-97
gene	SLC25A21	434	276	320	39.88	36.9	15.11	20.52	38.39	17.815	-1.1076	1.99968e-10
gene	ANK1	479	5917	4854	36.05	40.72	323.9	311.23	38.385	317.565	3.0484	6.45573e-289
gene	NUCB2	442	1528	1226	39.16	37.58	83.64	78.61	38.37	81.125	1.0802	2.28032e-20
gene	LGALS3	459	151	109	37.5	39.02	8.27	6.99	38.26	7.63	-2.3261	1.86647e-35
gene	IGF2BP2	441	262	249	38.29	37.49	14.34	15.97	37.89	15.155	-1.322	5.25117e-16
gene	MYCL	476	152	112	35.25	40.47	8.32	7.18	37.86	7.75	-2.2884	4.34529e-33
gene	DMRTB1	422	27	22	39.81	35.88	1.48	1.41	37.845	1.445	-4.711	2.45536e-67
gene	ZNF710	431	321	279	39.02	36.64	17.57	17.89	37.83	17.73	-1.0933	2.87169e-12
gene	CEBPD	448	1459	1560	37.5	38.09	79.87	100.03	37.795	89.95	1.2509	1.24362e-21
gene	TCF7L1	448	223	205	37.5	38.09	12.21	13.14	37.795	12.675	-1.5762	6.58279e-21
gene	C6orf132	435	73	42	38.36	36.98	4	2.69	37.67	3.345	-3.4933	6.68873e-54
gene	C11orf96	428	8185	9655	38.8	36.39	448.06	619.07	37.595	533.565	3.8271	2.50387e-60
gene	LHCGR	426	93	73	38.73	36.22	5.09	4.68	37.475	4.885	-2.9395	6.71231e-48
gene	FAM177A1	427	1402	1157	38.51	36.3	76.75	74.19	37.405	75.47	1.0127	1.9301e-17
gene	TOR3A	436	224	172	37.71	37.07	12.26	11.03	37.39	11.645	-1.6829	1.48972e-22
gene	CD34	466	325	301	35.03	39.62	17.79	19.3	37.325	18.545	-1.0091	3.28634e-10
gene	PROCA1	439	61	33	37.28	37.32	3.34	2.12	37.3	2.73	-3.7722	6.63034e-57
gene	HAAO	421	47	51	38.65	35.79	2.57	3.27	37.22	2.92	-3.672	2.64951e-58
gene	ASNS	426	1902	1541	38.22	36.22	104.12	98.81	37.22	101.465	1.4468	1.75752e-39
gene	RASD1	461	1432	1216	35.18	39.19	78.39	77.97	37.185	78.18	1.0721	5.46826e-19
gene	ABAT	460	328	257	35.25	39.11	17.96	16.48	37.18	17.22	-1.1104	8.06959e-12
gene	GTF2IRD1	404	283	241	39.96	34.35	15.49	15.45	37.155	15.47	-1.2641	2.74773e-14
gene	ITM2C	402	303	218	40.1	34.18	16.59	13.98	37.14	15.285	-1.2809	1.15028e-13
gene	KIF23	474	141	110	33.95	40.3	7.72	7.05	37.125	7.385	-2.3297	4.25718e-33
gene	LOC101751659	455	22	10	35.54	38.68	1.2	0.64	37.11	0.92	-5.334	1.9255e-63
gene	NPM3	458	173	155	35.25	38.94	9.47	9.94	37.095	9.705	-1.9344	5.49195e-27
gene	MMP17	467	313	242	34.46	39.7	17.13	15.52	37.08	16.325	-1.1836	1.46373e-12
gene	SEC16A	471	1597	1278	34.02	40.04	87.42	81.94	37.03	84.68	1.1933	3.86452e-22
gene	ADAMTS8	461	326	257	34.46	39.19	17.85	16.48	36.825	17.165	-1.1012	2.00585e-11
gene	ARIH1	420	1740	1298	37.93	35.71	95.25	83.23	36.82	89.24	1.2772	2.94164e-26
gene	SLC16A2	483	230	187	32.57	41.06	12.59	11.99	36.815	12.29	-1.5828	5.42223e-18
gene	CD99L2	429	1635	1406	37.13	36.47	89.5	90.15	36.8	89.825	1.2874	2.56902e-30
gene	RMDN1	421	211	192	37.79	35.79	11.55	12.31	36.79	11.93	-1.6247	2.52339e-21
gene	DHCR24	455	6914	5818	34.75	38.68	378.48	373.04	36.715	375.76	3.3554	0
gene	ALPL	421	157	127	37.57	35.79	8.59	8.14	36.68	8.365	-2.1326	2.34216e-31
gene	MTMR3	446	2307	1823	35.4	37.92	126.29	116.89	36.66	121.59	1.7297	1.67362e-58
gene	LOC101747680	432	24	12	36.19	36.73	1.31	0.77	36.46	1.04	-5.1317	6.95013e-64
gene	MTTPL	400	37	29	38.87	34.01	2.03	1.86	36.44	1.945	-4.2277	1.41873e-62
gene	ZNF692	460	251	238	33.73	39.11	13.74	15.26	36.42	14.5	-1.3287	1.21561e-14
gene	TOLLIP	432	1382	1169	36.05	36.73	75.65	74.96	36.39	75.305	1.0492	1.03321e-18
gene	SCN4B	443	283	259	35.03	37.66	15.49	16.61	36.345	16.05	-1.1792	5.50499e-13
gene	FAM84A	429	3169	2782	36.19	36.47	173.47	178.38	36.33	175.925	2.2757	1.3789e-129
gene	PCMTD2	428	1814	1572	36.27	36.39	99.3	100.8	36.33	100.05	1.4615	1.05611e-40
gene	HPGD	450	248	193	34.09	38.26	13.58	12.37	36.175	12.975	-1.4793	1.68477e-17
gene	LOC423967	400	1643	1363	38.29	34.01	89.94	87.39	36.15	88.665	1.2944	1.46328e-28
gene	C1QL1	419	1360	1354	36.48	35.62	74.45	86.82	36.05	80.635	1.1614	2.97878e-20
gene	CBSL	467	294	285	32.07	39.7	16.09	18.27	35.885	17.18	-1.0627	9.87258e-10
gene	UNC93A	409	2	1	36.92	34.77	0.11	0.06	35.845	0.085	-8.7201	2.6423e-24
gene	GAL	400	4035	3396	37.57	34.01	220.88	217.75	35.79	219.315	2.6154	1.29337e-184
gene	OCLN	443	169	152	33.8	37.66	9.25	9.75	35.73	9.5	-1.9111	1.54311e-25
gene	HSD3B7	416	23	25	36.05	35.37	1.26	1.6	35.71	1.43	-4.6422	6.20691e-64
gene	NRIP2	446	11647	10013	33.44	37.92	637.57	642.02	35.68	639.795	4.1644	0
gene	DLGAP5	432	230	188	34.6	36.73	12.59	12.05	35.665	12.32	-1.5335	5.72918e-19
gene	SPATS2L	470	320	243	31.34	39.96	17.52	15.58	35.65	16.55	-1.1071	5.1276e-10
gene	LTBP2	419	178	124	35.4	35.62	9.74	7.95	35.51	8.845	-2.0053	1.52636e-26
gene	KIF20A	409	241	144	36.19	34.77	13.19	9.23	35.48	11.21	-1.6622	1.22078e-17
gene	EGLN1	402	1417	1127	36.7	34.18	77.57	72.26	35.44	74.915	1.0799	1.05709e-18
gene	HSD11B2	444	10352	9187	33.01	37.75	566.68	589.06	35.38	577.87	4.0297	0
gene	SLC29A1	414	1576	1334	35.54	35.2	86.27	85.53	35.37	85.9	1.2801	6.3963e-29
gene	SLC39A11	425	305	233	34.6	36.13	16.7	14.94	35.365	15.82	-1.1606	2.62115e-12
gene	DHH	433	107	78	33.8	36.81	5.86	5	35.305	5.43	-2.7008	7.82781e-40
gene	PIBPPDD4L	448	250	192	32.43	38.09	13.69	12.31	35.26	13	-1.4395	7.1515e-16
gene	UBE2E2	421	278	173	34.46	35.79	15.22	11.09	35.125	13.155	-1.4169	3.66363e-14
gene	GIF	401	4542	4046	35.76	34.09	248.63	259.43	34.925	254.03	2.8627	1.25351e-236
gene	KCNMB1	404	182	147	35.4	34.35	9.96	9.43	34.875	9.695	-1.8469	1.50606e-24
gene	LOC121113202	410	1423	1159	34.89	34.86	77.9	74.31	34.875	76.105	1.1258	6.18119e-21
gene	CPXM1	424	241	262	33.66	36.05	13.19	16.8	34.855	14.995	-1.2169	6.54837e-12
gene	CDK18	389	267	252	36.55	33.07	14.62	16.16	34.81	15.39	-1.1775	2.37179e-12
gene	MYO7A	395	94	81	35.9	33.58	5.15	5.19	34.74	5.17	-2.7484	1.65214e-41
gene	PPM1K	398	1310	1123	35.32	33.84	71.71	72.01	34.58	71.86	1.0553	4.37328e-18
gene	HAT1	404	280	283	34.67	34.35	15.33	18.15	34.51	16.74	-1.0437	4.20026e-10
gene	HPSE2	417	189	198	33.23	35.45	10.35	12.7	34.34	11.525	-1.5751	6.77331e-18
gene	TJP2	431	1518	1171	31.92	36.64	83.1	75.08	34.28	79.09	1.2061	2.37503e-21
gene	AR	429	1381	1120	31.99	36.47	75.6	71.81	34.23	73.705	1.1065	2.06098e-18
gene	CLIC5	398	77	53	34.53	33.84	4.22	3.4	34.185	3.81	-3.1655	6.49379e-47
gene	SPTB	392	2396	2164	34.96	33.33	131.16	138.75	34.145	134.955	1.9827	1.11411e-81
gene	NADK	400	2294	1796	34.24	34.01	125.58	115.16	34.125	120.37	1.8186	1.70965e-63
gene	CLIC6	393	65	70	34.82	33.41	3.56	4.49	34.115	4.025	-3.0833	2.46019e-45
gene	MAF	401	277	284	34.09	34.09	15.16	18.21	34.09	16.685	-1.0308	1.00412e-09
gene	HAPLN3	422	170	148	32.28	35.88	9.31	9.49	34.08	9.4	-1.8582	1.21137e-23
gene	TK1	425	220	170	31.99	36.13	12.04	10.9	34.06	11.47	-1.5702	4.673e-18
gene	UHRF1	401	204	189	34.02	34.09	11.17	12.12	34.055	11.645	-1.5482	1.40856e-18
gene	TMEM26	402	108	90	33.8	34.18	5.91	5.77	33.99	5.84	-2.5411	4.39147e-37
gene	ARHGAP24	418	153	139	32.43	35.54	8.38	8.91	33.985	8.645	-1.975	9.04947e-26
gene	KLF10	395	1910	1452	34.38	33.58	104.56	93.1	33.98	98.83	1.5403	6.41458e-40
gene	KLHL14	403	65	66	33.66	34.26	3.56	4.23	33.96	3.895	-3.1241	1.77473e-46
gene	CCND2	375	2039	1774	35.98	31.88	111.62	113.75	33.93	112.685	1.7317	1.20514e-55
gene	GADD45B	347	1214	1134	38.22	29.5	66.46	72.71	33.86	69.585	1.0392	2.07356e-13
gene	EPB41	389	3156	2530	34.6	33.07	172.76	162.22	33.835	167.49	2.3075	3.05695e-122
gene	MRNIP	420	171	179	31.92	35.71	9.36	11.48	33.815	10.42	-1.6983	2.2048e-19
gene	C3H1ORF115	414	281	279	32.43	35.2	15.38	17.89	33.815	16.635	-1.0234	1.44569e-09
gene	PDGFRA	379	307	227	35.4	32.22	16.81	14.56	33.81	15.685	-1.1081	8.37839e-11
gene	ENPP6	434	287	226	30.62	36.9	15.71	14.49	33.76	15.1	-1.1608	5.03488e-11
gene	KHK	341	61	91	38.44	28.99	3.34	5.83	33.715	4.585	-2.8784	4.0483e-31
gene	FHOD1	395	2285	1861	33.66	33.58	125.08	119.33	33.62	122.205	1.8619	1.65147e-69
gene	SERPINB10B	358	234	172	36.63	30.44	12.81	11.03	33.535	11.92	-1.4923	9.17755e-16
gene	NHSL1	368	1511	1128	35.54	31.29	82.71	72.33	33.415	77.52	1.2141	6.67088e-21
gene	CCDC15	389	248	215	33.66	33.07	13.58	13.79	33.365	13.685	-1.2857	4.43165e-14
gene	GOLIM4	396	1472	1177	32.94	33.67	80.58	75.47	33.305	78.025	1.2282	3.34581e-24
gene	DMTN	385	3737	3085	33.59	32.73	204.57	197.81	33.16	201.19	2.601	2.03677e-174
gene	NEFM	395	152	121	32.65	33.58	8.32	7.76	33.115	8.04	-2.0422	7.69158e-27
gene	ANK3	404	228	131	31.7	34.35	12.48	8.4	33.025	10.44	-1.6614	6.26219e-16
gene	CYBRD1	396	234	171	32.36	33.67	12.81	10.96	33.015	11.885	-1.474	3.4456e-16
gene	RAD18	371	278	265	34.46	31.54	15.22	16.99	33	16.105	-1.035	8.3911e-10
gene	CLPTM1L	398	1435	1213	32.14	33.84	78.55	77.78	32.99	78.165	1.2445	4.06416e-25
gene	TM6SF2	376	11	11	33.88	31.97	0.6	0.71	32.925	0.655	-5.6515	2.1178e-55
gene	ACMSD	366	27	12	34.6	31.12	1.48	0.77	32.86	1.125	-4.8683	5.37222e-57
gene	C4BPM	395	1539	1195	31.78	33.58	84.25	76.62	32.68	80.435	1.2994	3.92212e-26
gene	CMBL	355	146	108	35.11	30.18	7.99	6.92	32.645	7.455	-2.1306	1.62999e-26
gene	SEC24D	379	255	228	33.01	32.22	13.96	14.62	32.615	14.29	-1.1905	2.69706e-12
gene	LOC121109235	332	41	46	36.99	28.23	2.24	2.95	32.61	2.595	-3.6515	9.07709e-47
gene	VEPH1	393	41	21	31.78	33.41	2.24	1.35	32.595	1.795	-4.1826	3.31741e-54
gene	HUNK	358	153	176	34.75	30.44	8.38	11.28	32.595	9.83	-1.7294	3.68145e-18
gene	TPTE	387	87	64	32.28	32.9	4.76	4.1	32.59	4.43	-2.8791	8.59479e-41
gene	KYAT3	398	318	235	31.2	33.84	17.41	15.07	32.52	16.24	-1.0018	5.26912e-09
gene	TRIB1	382	213	138	32.21	32.48	11.66	8.85	32.345	10.255	-1.6572	1.28075e-17
gene	NCKIPSD	415	1202	1205	29.39	35.28	65.8	77.26	32.335	71.53	1.1455	3.75589e-16
gene	NCAPH2	379	124	143	32.28	32.22	6.79	9.17	32.25	7.98	-2.0148	2.44857e-23
gene	TMEM213	382	13	16	31.99	32.48	0.71	1.03	32.235	0.87	-5.2115	7.5962e-57
gene	ASIC4	378	125	104	32.21	32.14	6.84	6.67	32.175	6.755	-2.2519	3.98295e-30
gene	HMP19	349	7249	6092	34.6	29.67	396.82	390.61	32.135	393.715	3.6149	0
gene	SLC16A10	393	1510	1276	30.76	33.41	82.66	81.82	32.085	82.24	1.3579	1.29317e-29
gene	CREB3L3	380	51	49	31.85	32.31	2.79	3.14	32.08	2.965	-3.4356	6.40436e-49
gene	MSRA	347	1271	1205	34.6	29.5	69.58	77.26	32.05	73.42	1.1958	1.41871e-19
gene	ZFP64	380	1628	1377	31.78	32.31	89.12	88.29	32.045	88.705	1.4689	7.08598e-37
gene	EPB41L5	372	319	186	32.36	31.63	17.46	11.93	31.995	14.695	-1.1225	9.43325e-09
gene	PLEKHB1	374	2405	1900	32.07	31.8	131.65	121.83	31.935	126.74	1.9887	9.01799e-77
gene	SLC41A3	380	258	219	31.49	32.31	14.12	14.04	31.9	14.08	-1.1799	6.60577e-12
gene	SFXN5	397	194	142	30.04	33.75	10.62	9.1	31.895	9.86	-1.6937	9.34689e-19
gene	CYP21A1	388	52336	46618	30.76	32.99	2864.93	2989.1	31.875	2927.01	6.5209	0
gene	GFRA3	376	1788	1432	31.7	31.97	97.88	91.82	31.835	94.85	1.575	1.68228e-42
gene	PSD	396	1396	1183	29.97	33.67	76.42	75.85	31.82	76.135	1.2586	6.09046e-24
gene	PACSIN3	364	214	178	32.57	30.95	11.71	11.41	31.76	11.56	-1.4581	4.33362e-16
gene	ANAPC5	375	216	153	31.42	31.88	11.82	9.81	31.65	10.815	-1.5492	1.31936e-16
gene	CPSF1	358	247	219	32.72	30.44	13.52	14.04	31.58	13.78	-1.1964	5.88681e-12
gene	CA9	369	52	87	31.7	31.37	2.85	5.58	31.535	4.215	-2.9033	1.09891e-30
gene	SLC16A9	353	1273	1050	32.94	30.01	69.69	67.32	31.475	68.505	1.122	1.25698e-18
gene	POLD1	361	174	165	32.14	30.69	9.52	10.58	31.415	10.05	-1.6443	1.05518e-18
gene	MS4A4A	360	240	188	32.07	30.61	13.14	12.05	31.34	12.595	-1.3152	1.54306e-13
gene	SC5D	370	1501	1297	31.13	31.46	82.17	83.16	31.295	82.665	1.4013	3.55706e-32
gene	SUSD6	393	1769	1429	29.17	33.41	96.84	91.63	31.29	94.235	1.5906	4.52957e-40
gene	NUBPL	338	259	250	33.8	28.74	14.18	16.03	31.27	15.105	-1.0498	3.33653e-09
gene	MAST2	394	1841	1603	29.03	33.5	100.78	102.78	31.265	101.78	1.7028	6.07334e-48
gene	DNMT3B	357	26	28	32.14	30.35	1.42	1.8	31.245	1.61	-4.2785	5.57395e-55
gene	WBP4	380	3298	2640	30.11	32.31	180.54	169.27	31.21	174.905	2.4865	5.64054e-138
gene	MAPK11	362	2125	1670	31.56	30.78	116.32	107.08	31.17	111.7	1.8414	5.83608e-61
gene	PDSS1	375	221	194	30.4	31.88	12.1	12.44	31.14	12.27	-1.3436	5.18877e-14
gene	SPIA1	351	263	246	32.28	29.84	14.4	15.77	31.06	15.085	-1.0419	1.56124e-09
gene	NSDHL	360	1840	1413	31.49	30.61	100.72	90.6	31.05	95.66	1.6233	8.31558e-43
gene	SLC51A	369	285	217	30.69	31.37	15.6	13.91	31.03	14.755	-1.0725	6.97215e-10
gene	MECOM	372	109	77	30.4	31.63	5.97	4.94	31.015	5.455	-2.5073	2.65395e-32
gene	LURAP1	380	2069	1819	29.61	32.31	113.26	116.63	30.96	114.945	1.8925	9.72824e-66
gene	LOC418414	379	13	22	29.61	32.22	0.71	1.41	30.915	1.06	-4.8662	1.07033e-53
gene	DDR2	363	173	136	30.76	30.86	9.47	8.72	30.81	9.095	-1.7603	2.0825e-20
gene	CRHBP	349	42	22	31.92	29.67	2.3	1.41	30.795	1.855	-4.0532	1.59932e-50
gene	LOC121108911	376	105	96	29.61	31.97	5.75	6.16	30.79	5.955	-2.3703	1.98909e-30
gene	ACSS1A	343	1138	989	32.36	29.16	62.3	63.41	30.76	62.855	1.031	4.33798e-15
gene	FBLN1	348	100	117	31.92	29.59	5.47	7.5	30.755	6.485	-2.2456	6.52773e-26
gene	HOXA7	347	2899	2237	31.85	29.5	158.69	143.43	30.675	151.06	2.3	2.46647e-104
gene	SLC2A11L1	331	4	3	33.08	28.14	0.22	0.19	30.61	0.205	-7.2222	2.30755e-35
gene	SLC2A2	355	21	39	30.98	30.18	1.15	2.5	30.58	1.825	-4.0666	4.68425e-47
gene	ARSB	343	223	208	31.85	29.16	12.21	13.34	30.505	12.775	-1.2557	2.8284e-12
gene	KDM2A	371	1270	923	29.32	31.54	69.52	59.18	30.43	64.35	1.0804	5.93558e-15
gene	NRSN1	365	2502	2012	29.46	31.03	136.96	129.01	30.245	132.985	2.1365	2.04568e-89
gene	FGF12	369	1939	1644	29.1	31.37	106.14	105.41	30.235	105.775	1.8067	6.82576e-58
gene	OTUD1	338	3281	2983	31.7	28.74	179.61	191.27	30.22	185.44	2.6174	9.08657e-154
gene	FAM20C	357	2095	1830	29.97	30.35	114.68	117.34	30.16	116.01	1.9435	1.73672e-71
gene	HMGCS1	352	4371	3789	30.26	29.93	239.27	242.95	30.095	241.11	3.0021	3.14123e-246
gene	PPM1B	359	1251	981	29.61	30.52	68.48	62.9	30.065	65.69	1.1276	5.71553e-18
gene	IREB2	331	1315	1087	31.92	28.14	71.98	69.7	30.03	70.84	1.2382	6.42112e-22
gene	SPC25	335	229	189	31.34	28.48	12.54	12.12	29.91	12.33	-1.2785	1.76409e-12
gene	TFCP2L1	348	57	38	30.18	29.59	3.12	2.44	29.885	2.78	-3.4263	9.52344e-45
gene	N4BP2L1	350	1441	1160	29.97	29.76	78.88	74.38	29.865	76.63	1.3595	3.33027e-28
gene	BAG2	368	1404	1122	28.38	31.29	76.86	71.94	29.835	74.4	1.3183	4.07773e-25
gene	NMRAL1	356	1834	1586	29.39	30.27	100.4	101.69	29.83	101.045	1.7602	1.81504e-54
gene	GATA2	333	1563	1292	31.34	28.31	85.56	82.84	29.825	84.2	1.4973	5.86784e-35
gene	ADD2	367	1432	1300	28.45	31.2	78.39	83.35	29.825	80.87	1.4391	4.75451e-31
gene	ZNF703	336	241	235	31.05	28.57	13.19	15.07	29.81	14.13	-1.077	1.66958e-09
gene	PPP3CA	317	1151	930	32.57	26.95	63.01	59.63	29.76	61.32	1.043	7.82569e-14
gene	SMC2	341	117	99	30.47	28.99	6.4	6.35	29.73	6.375	-2.2214	1.90188e-27
gene	CSF1R	355	1428	1125	29.24	30.18	78.17	72.13	29.71	75.15	1.3388	1.74518e-26
gene	SLC35F2	336	162	132	30.62	28.57	8.87	8.46	29.595	8.665	-1.7721	7.27531e-20
gene	FGGY	329	243	185	31.2	27.97	13.3	11.86	29.585	12.58	-1.2337	1.95745e-11
gene	FAM60A	342	1976	1815	30.04	29.08	108.17	116.38	29.56	112.275	1.9253	9.00895e-66
gene	CADM1	364	1152	1017	28.16	30.95	63.06	65.21	29.555	64.135	1.1177	2.3453e-17
gene	KLHL3	346	221	187	29.53	29.42	12.1	11.99	29.475	12.045	-1.2911	1.02012e-12
gene	CDKN3	356	176	140	28.52	30.27	9.63	8.98	29.395	9.305	-1.6595	7.38748e-18
gene	ZNRF2	362	174	208	27.8	30.78	9.52	13.34	29.29	11.43	-1.3576	2.56911e-11
gene	ZP3	321	71	39	31.2	27.29	3.89	2.5	29.245	3.195	-3.1943	2.17691e-37
gene	TMEM27	337	57	30	29.82	28.65	3.12	1.92	29.235	2.52	-3.5362	1.83824e-42
gene	SLC29A4	347	2264	1951	28.95	29.5	123.93	125.1	29.225	124.515	2.091	5.54237e-85
gene	SPIA4	340	96	119	29.39	28.91	5.26	7.63	29.15	6.445	-2.1772	4.92774e-23
gene	CTHRC1	330	166	112	30.11	28.06	9.09	7.18	29.085	8.135	-1.8381	2.87401e-19
gene	NFAT5	327	1068	902	30.33	27.8	58.46	57.84	29.065	58.15	1.0005	1.19079e-13
gene	LOXL3	348	1156	918	28.52	29.59	63.28	58.86	29.055	61.07	1.0717	9.79848e-16
gene	MEF2A	358	1408	1118	27.65	30.44	77.08	71.68	29.045	74.38	1.3566	3.43733e-26
gene	PKP2	370	107	103	26.57	31.46	5.86	6.6	29.015	6.23	-2.2195	4.77192e-25
gene	REPS2	339	1443	1275	29.17	28.82	78.99	81.75	28.995	80.37	1.4709	1.27681e-33
gene	VANGL2	350	133	108	28.16	29.76	7.28	6.92	28.96	7.1	-2.0282	1.80321e-23
gene	FBL	350	216	180	28.16	29.76	11.82	11.54	28.96	11.68	-1.31	1.19347e-12
gene	TRAIP	323	90	57	30.26	27.46	4.93	3.65	28.86	4.29	-2.75	1.35334e-32
gene	TSPAN1	343	42	35	28.52	29.16	2.3	2.24	28.84	2.27	-3.6673	6.47555e-47
gene	HOXD9	320	41	34	30.47	27.21	2.24	2.18	28.84	2.21	-3.706	1.11477e-46
gene	ITGA5	357	231	164	27.29	30.35	12.65	10.52	28.82	11.585	-1.3148	8.39444e-12
gene	GNPNAT1	349	1129	905	27.94	29.67	61.8	58.03	28.805	59.915	1.0566	4.1292e-15
gene	OPTC	321	19	19	30.18	27.29	1.04	1.22	28.735	1.13	-4.6684	9.18579e-52
gene	DIP2B	324	1201	1085	29.82	27.55	65.74	69.57	28.685	67.655	1.2379	1.98648e-21
gene	CRISPLD1	318	150	125	30.33	27.04	8.21	8.01	28.685	8.11	-1.8225	7.58801e-20
gene	FZD8	347	208	163	27.8	29.5	11.39	10.45	28.65	10.92	-1.3916	1.63978e-13
gene	BICC1	328	224	203	29.39	27.89	12.26	13.02	28.64	12.64	-1.18	8.17791e-11
gene	CDK15	309	61	33	30.76	26.27	3.34	2.12	28.515	2.73	-3.3847	8.4683e-39
gene	MAT1A	348	2705	2165	27.43	29.59	148.07	138.82	28.51	143.445	2.331	2.55644e-106
gene	TMEM82	311	61	57	30.47	26.44	3.34	3.65	28.455	3.495	-3.0253	1.64264e-37
gene	FXR1	336	1199	1022	28.3	28.57	65.63	65.53	28.435	65.58	1.2056	9.63688e-21
gene	SUOX	325	1249	1533	29.24	27.63	68.37	98.29	28.435	83.33	1.5512	1.74316e-08
gene	ARL5A	328	1147	795	28.81	27.89	62.79	50.97	28.35	56.88	1.0046	1.32023e-11
gene	HPCAL1	336	1691	1438	28.09	28.57	92.57	92.2	28.33	92.385	1.7053	3.97656e-48
gene	MBNL3	346	1298	1102	27.22	29.42	71.05	70.66	28.32	70.855	1.323	4.13392e-25
gene	AP1S2	352	1146	933	26.71	29.93	62.73	59.82	28.32	61.275	1.1135	2.37313e-16
gene	LOC101749531	300	205	183	31.13	25.51	11.22	11.73	28.32	11.475	-1.3033	1.38595e-11
gene	CLDN3	344	50	68	27.36	29.25	2.74	4.36	28.305	3.55	-2.9952	1.06782e-33
gene	CCL4	346	13	23	27.07	29.42	0.71	1.47	28.245	1.09	-4.6956	7.58521e-49
gene	TERF2IP	321	1052	857	28.95	27.29	57.59	54.95	28.12	56.27	1.0008	2.50337e-13
gene	NHEJ1	331	106	130	28.09	28.14	5.8	8.34	28.115	7.07	-1.9916	1.04046e-19
gene	SLC47A2	319	27	24	29.03	27.12	1.48	1.54	28.075	1.51	-4.2167	1.11061e-49
gene	RPUSD1	326	1007	900	28.38	27.72	55.12	57.71	28.05	56.415	1.0081	1.35011e-13
gene	CCNA2	319	159	158	28.95	27.12	8.7	10.13	28.035	9.415	-1.5742	1.30769e-15
gene	SYT7	313	262	186	29.46	26.61	14.34	11.93	28.035	13.135	-1.0938	6.17674e-09
gene	REEP1	315	1022	942	29.24	26.78	55.95	60.4	28.01	58.175	1.0545	2.10544e-14
gene	MYOZ2	328	53	45	28.09	27.89	2.9	2.89	27.99	2.895	-3.2733	2.52772e-41
gene	LOC424109	339	1905	1504	27.07	28.82	104.28	96.43	27.945	100.355	1.8445	3.65041e-55
gene	AURKB	332	134	118	27.65	28.23	7.34	7.57	27.94	7.455	-1.9061	4.53936e-21
gene	LOC419389	356	52	29	25.48	30.27	2.85	1.86	27.875	2.355	-3.5652	3.42958e-40
gene	TMEM51	362	148	160	24.97	30.78	8.1	10.26	27.875	9.18	-1.6024	3.63258e-14
gene	PTBP3	336	217	183	27.14	28.57	11.88	11.73	27.855	11.805	-1.2385	2.54909e-11
gene	GCH1	318	3913	3760	28.66	27.04	214.2	241.09	27.85	227.645	3.031	1.04678e-202
gene	GJB6	332	34	34	27.43	28.23	1.86	2.18	27.83	2.02	-3.7842	3.50761e-46
gene	PPAT	343	4003	3367	26.49	29.16	219.13	215.89	27.825	217.51	2.9666	2.69272e-214
gene	RAB3IP	319	182	105	28.45	27.12	9.96	6.73	27.785	8.345	-1.7353	2.53129e-15
gene	AHSG	318	2992	2352	28.52	27.04	163.79	150.81	27.78	157.3	2.5014	5.17668e-126
gene	SLC47A1	358	87	66	25.05	30.44	4.76	4.23	27.745	4.495	-2.6258	1.2824e-29
gene	CDCA7L	312	181	162	28.88	26.53	9.91	10.39	27.705	10.15	-1.4487	4.95158e-14
gene	RNF24	320	204	203	28.09	27.21	11.17	13.02	27.65	12.095	-1.1929	2.242e-10
gene	FAM107A	323	117	100	27.72	27.46	6.4	6.41	27.59	6.405	-2.1069	6.14416e-24
gene	FERMT1	309	169	185	28.88	26.27	9.25	11.86	27.575	10.555	-1.3854	4.71029e-12
gene	SLC25A30	323	1571	1339	27.58	27.46	86	85.86	27.52	85.93	1.6427	1.13795e-42
gene	DHRS13	323	111	139	27.58	27.46	6.08	8.91	27.52	7.495	-1.8765	1.93588e-17
gene	HSPB7	332	132	115	26.78	28.23	7.23	7.37	27.505	7.3	-1.9137	9.0489e-21
gene	HYKK	358	224	218	24.54	30.44	12.26	13.98	27.49	13.12	-1.0671	4.23531e-08
gene	CFH	332	2403	1904	26.71	28.23	131.54	122.08	27.47	126.81	2.2067	1.87354e-88
gene	DUSP19	274	1247	936	31.63	23.3	68.26	60.02	27.465	64.14	1.2236	2.74816e-15
gene	NPC1	329	1134	1000	26.93	27.97	62.08	64.12	27.45	63.1	1.2008	1.07403e-19
gene	POLE	309	147	140	28.59	26.27	8.05	8.98	27.43	8.515	-1.6877	4.21642e-17
gene	NDP	312	72	115	28.3	26.53	3.94	7.37	27.415	5.655	-2.2774	2.84345e-19
gene	ADCY9	315	1139	855	28.01	26.78	62.35	54.82	27.395	58.585	1.0966	5.07146e-15
gene	IPMK	352	1509	1261	24.83	29.93	82.6	80.85	27.38	81.725	1.5777	7.43095e-34
gene	PAX2	332	68	89	26.49	28.23	3.72	5.71	27.36	4.715	-2.5367	2.21545e-26
gene	SUCLA2	317	1360	1124	27.72	26.95	74.45	72.07	27.335	73.26	1.4223	1.97996e-29
gene	CKAP2	337	113	104	25.91	28.65	6.19	6.67	27.28	6.43	-2.085	9.28451e-23
gene	FAM110B	290	182	201	29.9	24.66	9.96	12.89	27.28	11.425	-1.2556	7.50557e-10
gene	EMX2	334	113	98	26.13	28.4	6.19	6.28	27.265	6.235	-2.1286	1.22288e-23
gene	SEBOX	322	54	33	27.14	27.38	2.96	2.12	27.26	2.54	-3.4239	2.45771e-40
gene	PCMT1L	307	1249	1022	28.38	26.1	68.37	65.53	27.24	66.95	1.2974	4.61328e-23
gene	TDG	324	234	184	26.64	27.55	12.81	11.8	27.095	12.305	-1.1388	9.75081e-10
gene	LOC107049267	263	20	22	31.7	22.36	1.09	1.41	27.03	1.25	-4.4346	6.41579e-44
gene	BPGM	298	2151	1839	28.66	25.34	117.75	117.91	27	117.83	2.1257	2.84556e-79
gene	IRF9	338	160	174	25.26	28.74	8.76	11.16	27	9.96	-1.4387	2.50298e-12
gene	ASPG	325	3827	3199	26.35	27.63	209.49	205.12	26.99	207.305	2.9413	3.50619e-208
gene	BRPF3	305	1237	1060	28.01	25.93	67.71	67.97	26.97	67.84	1.3308	1.5102e-24
gene	PGLYRP2	321	156	102	26.57	27.29	8.54	6.54	26.93	7.54	-1.8366	8.26404e-18
gene	ECM1	279	866	978	30.11	23.72	47.41	62.71	26.915	55.06	1.0326	1.47252e-09
gene	DCTD	301	209	188	28.23	25.59	11.44	12.05	26.91	11.745	-1.1961	2.33998e-10
gene	MMD2	300	1015	818	28.23	25.51	55.56	52.45	26.87	54.005	1.0071	1.01336e-12
gene	RHOG2	305	1027	887	27.8	25.93	56.22	56.87	26.865	56.545	1.0737	5.13549e-15
gene	SETD7	319	1175	983	26.49	27.12	64.32	63.03	26.805	63.675	1.2482	2.89449e-21
gene	PLBD1	333	1064	910	25.26	28.31	58.24	58.35	26.785	58.295	1.1219	4.97282e-16
gene	ADRA2A	284	85	91	29.39	24.15	4.65	5.83	26.77	5.24	-2.353	1.61789e-24
gene	SLC3A1	315	29	25	26.71	26.78	1.59	1.6	26.745	1.595	-4.0676	8.20452e-47
gene	FAM83D	298	124	87	28.09	25.34	6.79	5.58	26.715	6.185	-2.1108	4.4397e-22
gene	PLXNB2	321	194	204	26.13	27.29	10.62	13.08	26.71	11.85	-1.1725	1.59746e-09
gene	TTC8	329	1412	1165	25.26	27.97	77.29	74.7	26.615	75.995	1.5137	2.84229e-32
gene	TRIL	309	233	170	26.86	26.27	12.75	10.9	26.565	11.825	-1.1677	1.10197e-09
gene	BMP2K	333	990	854	24.76	28.31	54.19	54.76	26.535	54.475	1.0377	3.3168e-13
gene	GSL	320	2928	2676	25.77	27.21	160.28	171.58	26.49	165.93	2.6471	1.80042e-143
gene	UNC5C	322	2561	1919	25.48	27.38	140.19	123.04	26.43	131.615	2.3161	1.58099e-89
gene	PRKCD	318	244	179	25.7	27.04	13.36	11.48	26.37	12.42	-1.0862	1.19096e-08
gene	VSTM4	298	156	115	27.36	25.34	8.54	7.37	26.35	7.955	-1.7279	7.50731e-17
gene	NUF2	324	166	91	25.12	27.55	9.09	5.83	26.335	7.46	-1.8197	4.93078e-15
gene	ABLIM1	321	1426	1222	25.34	27.29	78.06	78.35	26.315	78.205	1.5714	7.16471e-36
gene	CENPH	302	153	140	26.86	25.68	8.38	8.98	26.27	8.68	-1.5976	1.73963e-15
gene	AWAT1	292	163	127	27.65	24.83	8.92	8.14	26.24	8.53	-1.6212	1.91829e-15
gene	OSR1	305	202	171	26.42	25.93	11.06	10.96	26.175	11.01	-1.2494	5.82481e-11
gene	C1orf53	300	52	43	26.78	25.51	2.85	2.76	26.145	2.805	-3.2205	4.82544e-38
gene	BACE2	300	1059	840	26.78	25.51	57.97	53.86	26.145	55.915	1.0967	3.79189e-15
gene	ZC3H11A	319	1291	1067	25.05	27.12	70.67	68.41	26.085	69.54	1.4146	2.72464e-27
gene	ADAMTS9	291	235	175	27.43	24.74	12.86	11.22	26.085	12.04	-1.1154	6.83386e-09
gene	P2RY4	345	34	36	22.73	29.33	1.86	2.31	26.03	2.085	-3.6421	9.32305e-39
gene	STK26	301	1382	1094	26.42	25.59	75.65	70.15	26.005	72.9	1.4871	1.30703e-30
gene	CCND1	327	207	191	24.1	27.8	11.33	12.25	25.95	11.79	-1.1382	4.63582e-09
gene	RDH11	311	1808	1589	25.41	26.44	98.97	101.89	25.925	100.43	1.9538	9.42012e-63
gene	MGAT3	298	1919	1540	26.42	25.34	105.05	98.74	25.88	101.895	1.9772	1.04814e-63
gene	SLC38A3	316	1515	1370	24.83	26.87	82.93	87.84	25.85	85.385	1.7238	1.31367e-43
gene	RILP	292	1407	1307	26.71	24.83	77.02	83.8	25.77	80.41	1.6417	7.02833e-38
gene	GK2	323	233	192	23.96	27.46	12.75	12.31	25.71	12.53	-1.0369	5.94189e-08
gene	CENPT	265	152	140	28.88	22.53	8.32	8.98	25.705	8.65	-1.5713	1.63424e-13
gene	WWOX	304	175	190	25.48	25.85	9.58	12.18	25.665	10.88	-1.2381	7.73254e-10
gene	MAT2B	276	1621	1278	27.8	23.47	88.74	81.94	25.635	85.34	1.7351	5.88099e-41
gene	MFSD13A	299	990	846	25.84	25.42	54.19	54.24	25.63	54.215	1.0809	7.93586e-15
gene	GINS1	301	102	81	25.62	25.59	5.58	5.19	25.605	5.385	-2.2494	2.90374e-24
gene	MOB3C	306	211	181	25.12	26.02	11.55	11.61	25.57	11.58	-1.1428	1.94036e-09
gene	CA15L	318	5	6	23.81	27.04	0.27	0.38	25.425	0.325	-6.2897	3.46237e-38
gene	GRTP1	310	49	49	24.47	26.36	2.68	3.14	25.415	2.91	-3.1266	2.51918e-35
gene	ABHD6	272	1041	841	27.65	23.13	56.99	53.92	25.39	55.455	1.1271	1.10165e-14
gene	LOC100858647	297	1159	857	25.41	25.25	63.44	54.95	25.33	59.195	1.2246	8.44228e-18
gene	OGG1	298	189	209	25.26	25.34	10.35	13.4	25.3	11.875	-1.0912	4.95649e-08
gene	TMEM130	305	168	167	24.61	25.93	9.2	10.71	25.27	9.955	-1.3439	2.20595e-11
gene	CELSR1	265	145	150	27.94	22.53	7.94	9.62	25.235	8.78	-1.5231	1.33134e-12
gene	PITX2	297	28	37	25.19	25.25	1.53	2.37	25.22	1.95	-3.693	9.01789e-40
gene	UBR5	262	1062	833	28.16	22.28	58.13	53.41	25.22	55.77	1.1449	4.33422e-14
gene	PSRC1	268	125	140	27.65	22.79	6.84	8.98	25.22	7.91	-1.6728	4.5462e-14
gene	A1CF	290	74	71	25.77	24.66	4.05	4.55	25.215	4.3	-2.5519	5.25966e-28
gene	TFAP2B	277	1219	1020	26.86	23.55	66.73	65.4	25.205	66.065	1.3902	7.46301e-25
gene	LOC112530287	264	824	902	27.87	22.45	45.11	57.84	25.16	51.475	1.0327	9.57464e-10
gene	KLC1	287	1019	749	25.7	24.4	55.78	48.03	25.05	51.905	1.0511	1.7012e-12
gene	CACNG3	293	29	26	25.12	24.91	1.59	1.67	25.015	1.63	-3.9398	3.65685e-43
gene	DUSP1	269	901	800	27.14	22.87	49.32	51.3	25.005	50.31	1.0086	1.56217e-11
gene	GMEB2	299	943	789	24.54	25.42	51.62	50.59	24.98	51.105	1.0327	4.59338e-13
gene	GTPBP2	308	1294	1106	23.67	26.19	70.83	70.92	24.93	70.875	1.5074	2.13128e-30
gene	TMEM100	295	199	151	24.76	25.08	10.89	9.68	24.92	10.285	-1.2768	1.32965e-10
gene	CNKSR1	280	23	33	25.99	23.81	1.26	2.12	24.9	1.69	-3.8811	3.46068e-40
gene	GPD1L	303	1131	881	23.89	25.76	61.91	56.49	24.825	59.2	1.2538	4.29616e-19
gene	RASA4B	293	938	886	24.68	24.91	51.35	56.81	24.795	54.08	1.125	5.05522e-15
gene	EP300	286	953	793	25.26	24.32	52.17	50.85	24.79	51.51	1.0551	1.33469e-13
gene	LOC107050579	302	143	133	23.89	25.68	7.83	8.53	24.785	8.18	-1.5993	1.50564e-14
gene	POLA1	332	251	143	21.28	28.23	13.74	9.17	24.755	11.455	-1.1117	1.64935e-06
gene	PPP1R1A	326	57	63	21.72	27.72	3.12	4.04	24.72	3.58	-2.7876	1.90328e-27
gene	SLC2A5	291	32	47	24.68	24.74	1.75	3.01	24.71	2.38	-3.3761	2.22012e-34
gene	KCNH2	294	2627	2452	24.39	25	143.8	157.22	24.695	150.51	2.6076	6.55705e-127
gene	LRP11	274	1019	831	26.06	23.3	55.78	53.28	24.68	54.53	1.1437	1.20148e-15
gene	RAB12	309	1044	739	23.09	26.27	57.15	47.38	24.68	52.265	1.0825	3.75017e-12
gene	DPP4	291	62	48	24.61	24.74	3.39	3.08	24.675	3.235	-2.9312	1.77408e-32
gene	SOS2	313	937	878	22.66	26.61	51.29	56.3	24.635	53.795	1.1268	4.48099e-14
gene	TPRN	300	213	199	23.45	25.51	11.66	12.76	24.48	12.21	-1.0035	1.99875e-07
gene	TMEM39B	266	237	172	26.28	22.62	12.97	11.03	24.45	12	-1.0268	2.56654e-07
gene	FZD7	277	179	168	25.26	23.55	9.8	10.77	24.405	10.285	-1.2466	3.94307e-10
gene	MXI1	299	1932	1526	23.24	25.42	105.76	97.85	24.33	101.805	2.065	2.89978e-65
gene	DND1	286	48	68	24.1	24.32	2.63	4.36	24.21	3.495	-2.7922	1.41548e-26
gene	C12orf75	297	2010	1691	23.09	25.25	110.03	108.43	24.17	109.23	2.1761	8.67562e-78
gene	NELL2	303	208	146	22.58	25.76	11.39	9.36	24.17	10.375	-1.2201	4.28435e-09
gene	AKAP7	288	1647	1402	23.81	24.49	90.16	89.89	24.15	90.025	1.8983	4.76673e-55
gene	GEM	287	176	109	23.89	24.4	9.63	6.99	24.145	8.31	-1.5388	3.67768e-12
gene	DDX25	290	164	187	23.6	24.66	8.98	11.99	24.13	10.485	-1.2025	1.07173e-08
gene	PI4KA	293	1067	877	23.31	24.91	58.41	56.23	24.11	57.32	1.2494	4.0704e-19
gene	FJX1	240	120	141	27.8	20.4	6.57	9.04	24.1	7.805	-1.6266	7.6857e-12
gene	LOC101751878	295	9	13	23.09	25.08	0.49	0.83	24.085	0.66	-5.1895	9.79416e-43
gene	SGK2	302	25	11	22.44	25.68	1.37	0.71	24.06	1.04	-4.532	1.39882e-41
gene	ASB9	305	1452	1155	22.15	25.93	79.48	74.06	24.04	76.77	1.6751	8.53721e-36
gene	LOC101750095	273	9	5	24.83	23.21	0.49	0.32	24.02	0.405	-5.8902	1.33173e-39
gene	TMEM72	263	12	2	25.48	22.36	0.66	0.13	23.92	0.395	-5.9202	9.7504e-14
gene	LOC100857512	271	144	141	24.76	23.04	7.88	9.04	23.9	8.46	-1.4983	9.26715e-13
gene	SNCAIP	283	163	143	23.53	24.06	8.92	9.17	23.795	9.045	-1.3955	8.72564e-12
gene	CLASP2	269	1011	786	24.61	22.87	55.34	50.4	23.74	52.87	1.1551	2.34077e-15
gene	PURA	279	853	801	23.74	23.72	46.69	51.36	23.73	49.025	1.0468	1.82295e-12
gene	CFC1	264	1326	1082	24.9	22.45	72.59	69.38	23.675	70.985	1.5841	9.71031e-33
gene	VSTM2L	246	1274	1514	26.42	20.92	69.74	97.08	23.67	83.41	1.8172	1.81825e-10
gene	DCX	283	115	90	23.24	24.06	6.3	5.77	23.65	6.035	-1.9704	8.54327e-19
gene	KCNN1	271	124	120	24.25	23.04	6.79	7.69	23.645	7.24	-1.7075	2.55035e-15
gene	KIAA0319L	285	1285	1058	23.02	24.23	70.34	67.84	23.625	69.09	1.5482	1.51851e-31
gene	PKHD1	251	46	53	25.77	21.34	2.52	3.4	23.555	2.96	-2.9924	1.17627e-29
gene	HK2	296	967	753	21.93	25.17	52.93	48.28	23.55	50.605	1.1036	2.65189e-13
gene	GRP	266	42	32	24.47	22.62	2.3	2.05	23.545	2.175	-3.4363	2.34789e-36
gene	LOC418298	264	197	168	24.61	22.45	10.78	10.77	23.53	10.775	-1.1268	1.4189e-08
gene	CLSTN3	275	958	834	23.67	23.38	52.44	53.48	23.525	52.96	1.1707	2.04268e-16
gene	LOC112531967	279	99	63	23.31	23.72	5.42	4.04	23.515	4.73	-2.3137	6.97657e-22
gene	AACS	275	2315	1964	23.6	23.38	126.73	125.93	23.49	126.33	2.4271	3.71552e-106
gene	ME1	280	1490	1184	23.16	23.81	81.56	75.92	23.485	78.74	1.7454	7.03898e-42
gene	PAFAH2	284	162	134	22.8	24.15	8.87	8.59	23.475	8.73	-1.4271	6.13336e-12
gene	LOC101752301	290	3	3	22.15	24.66	0.16	0.19	23.405	0.175	-7.0633	5.63245e-29
gene	VDAC1	261	1178	1115	24.61	22.19	64.48	71.49	23.4	67.985	1.5387	8.02733e-29
gene	HELLS	274	174	124	23.45	23.3	9.52	7.95	23.375	8.735	-1.4201	1.95389e-11
gene	ACSS3	256	146	122	24.97	21.77	7.99	7.82	23.37	7.905	-1.5638	2.749e-13
gene	HSBP1L1	282	791	808	22.73	23.98	43.3	51.81	23.355	47.555	1.0259	8.46672e-11
gene	ARL4A	284	1445	1227	22.51	24.15	79.1	78.67	23.33	78.885	1.7576	5.4161e-43
gene	XPOT	300	993	799	21.14	25.51	54.36	51.23	23.325	52.795	1.1785	6.79892e-15
gene	PEX13	277	995	842	23.09	23.55	54.47	53.99	23.32	54.23	1.2175	8.1252e-18
gene	HAO1	264	92	41	24.18	22.45	5.04	2.63	23.315	3.835	-2.604	4.56362e-21
gene	KIF11	266	138	84	23.96	22.62	7.55	5.39	23.29	6.47	-1.8479	2.60421e-15
gene	CYP1A1	282	20	27	22.58	23.98	1.09	1.73	23.28	1.41	-4.0453	1.67864e-39
gene	FBLIM1	255	57	73	24.83	21.68	3.12	4.68	23.255	3.9	-2.576	1.20218e-23
gene	SH2B3	259	1464	1227	24.47	22.02	80.14	78.67	23.245	79.405	1.7723	3.21892e-43
gene	TWF1	269	869	835	23.53	22.87	47.57	53.54	23.2	50.555	1.1237	5.51335e-14
gene	FAM72A	279	137	112	22.66	23.72	7.5	7.18	23.19	7.34	-1.6597	1.27763e-14
gene	HIST1H4D	219	140	126	27.72	18.62	7.66	8.08	23.17	7.87	-1.5578	5.67744e-11
gene	USP2	276	110	77	22.8	23.47	6.02	4.94	23.135	5.48	-2.0778	2.8583e-19
gene	LOC100859492	293	12	12	21.21	24.91	0.66	0.77	23.06	0.715	-5.0113	2.87355e-41
gene	LOC419888	290	83	81	21.43	24.66	4.54	5.19	23.045	4.865	-2.2439	4.20234e-21
gene	NEK2	290	74	98	21.43	24.66	4.05	6.28	23.045	5.165	-2.1576	1.23246e-17
gene	Pou5f3	245	3	1	25.19	20.83	0.16	0.06	23.01	0.11	-7.7086	1.00947e-23
gene	PRRT1B	250	113	103	24.76	21.26	6.19	6.6	23.01	6.395	-1.8472	2.11982e-16
gene	FBXW11	283	1706	1256	21.93	24.06	93.39	80.53	22.995	86.96	1.919	4.84799e-47
gene	C18orf8	277	977	791	22.44	23.55	53.48	50.72	22.995	52.1	1.18	3.93834e-16
gene	DPEP1	294	152	90	20.99	25	8.32	5.77	22.995	7.045	-1.7066	1.05681e-12
gene	OLFM1	271	2513	2155	22.87	23.04	137.56	138.18	22.955	137.87	2.5864	9.09834e-125
gene	GLI2	310	161	152	19.54	26.36	8.81	9.75	22.95	9.28	-1.3063	5.52343e-09
gene	KCNJ1	263	3	14	23.53	22.36	0.16	0.9	22.945	0.53	-5.436	8.26865e-09
gene	LOC107052850	273	1585	1467	22.66	23.21	86.76	94.06	22.935	90.41	1.9789	2.68266e-56
gene	CA5A	270	948	787	22.87	22.96	51.89	50.46	22.915	51.175	1.1591	1.08505e-15
gene	ATP11B	269	1360	1208	22.95	22.87	74.45	77.46	22.91	75.955	1.7292	8.00192e-41
gene	LMNB2	256	152	161	23.89	21.77	8.32	10.32	22.83	9.32	-1.2925	1.32019e-09
gene	HLF	295	1720	1508	20.56	25.08	94.15	96.69	22.82	95.42	2.064	5.54107e-58
gene	MAFK	268	1677	1229	22.8	22.79	91.8	78.8	22.795	85.3	1.9038	1.32912e-46
gene	LOC121108942	282	148	157	21.57	23.98	8.1	10.07	22.775	9.085	-1.3259	7.76478e-10
gene	KRTCAP3	275	91	119	22.15	23.38	4.98	7.63	22.765	6.305	-1.8522	2.47323e-14
gene	RPH3AL	278	853	808	21.86	23.64	46.69	51.81	22.75	49.25	1.1143	1.78206e-13
gene	GPIHBP1	261	53	54	23.24	22.19	2.9	3.46	22.715	3.18	-2.8365	1.07842e-28
gene	LINGO1	273	167	113	22.22	23.21	9.14	7.25	22.715	8.195	-1.4708	2.00456e-11
gene	SLC4A4	285	71	54	21.14	24.23	3.89	3.46	22.685	3.675	-2.6259	1.37233e-25
gene	GLRX	256	212	131	23.45	21.77	11.61	8.4	22.61	10.005	-1.1762	8.46611e-08
gene	DYNC1I1	278	1630	1469	21.5	23.64	89.23	94.19	22.57	91.71	2.0227	1.17486e-58
gene	GTSF2	271	123	103	22.08	23.04	6.73	6.6	22.56	6.665	-1.7591	1.66955e-15
gene	DYNLT3	257	964	738	23.16	21.85	52.77	47.32	22.505	50.045	1.153	1.55111e-14
gene	HERC2	273	850	682	21.79	23.21	46.53	43.73	22.5	45.13	1.0042	4.56327e-11
gene	PKMYT1	278	96	90	21.35	23.64	5.26	5.77	22.495	5.515	-2.0282	1.95851e-18
gene	CLCNKB	288	28	12	20.49	24.49	1.53	0.77	22.49	1.15	-4.2896	2.31861e-37
gene	TRIM41	261	962	742	22.66	22.19	52.66	47.58	22.425	50.12	1.1603	7.02524e-15
gene	PDPK1	261	851	723	22.66	22.19	46.58	46.36	22.425	46.47	1.0512	1.88286e-12
gene	LDAH	275	1758	1425	21.43	23.38	96.23	91.37	22.405	93.8	2.0658	3.21163e-62
gene	TSPAN8	273	66	57	21.57	23.21	3.61	3.65	22.39	3.63	-2.6248	5.57832e-26
gene	TMEM237	267	842	717	22.01	22.7	46.09	45.97	22.355	46.03	1.042	3.69174e-12
gene	CDC6	246	96	85	23.74	20.92	5.26	5.45	22.33	5.355	-2.06	8.73397e-19
gene	MUSTN1	239	116	102	24.25	20.32	6.35	6.54	22.285	6.445	-1.7898	3.71855e-15
gene	GCNA	276	104	60	20.99	23.47	5.69	3.85	22.23	4.77	-2.2204	1.91808e-18
gene	LOC420965	247	2074	1937	23.45	21	113.53	124.2	22.225	118.865	2.4191	1.93458e-91
gene	NUAK2	262	36	67	22.15	22.28	1.97	4.3	22.215	3.135	-2.825	1.19618e-21
gene	IRF7	260	146	182	22.22	22.11	7.99	11.67	22.165	9.83	-1.173	1.87366e-07
gene	MMAB	296	913	751	19.11	25.17	49.98	48.15	22.14	49.065	1.148	1.95345e-12
gene	GPR182	281	184	168	20.27	23.89	10.07	10.77	22.08	10.42	-1.0834	2.13946e-07
gene	GJC2	261	225	151	21.93	22.19	12.32	9.68	22.06	11	-1.0039	1.6711e-06
gene	SALL1	243	116	75	23.45	20.66	6.35	4.81	22.055	5.58	-1.9828	1.62609e-16
gene	FAM57A	252	127	136	22.66	21.43	6.95	8.72	22.045	7.835	-1.4924	1.69931e-11
gene	TNRC6B	251	1083	879	22.73	21.34	59.28	56.36	22.035	57.82	1.3918	8.94518e-23
gene	MKI67	274	102	82	20.7	23.3	5.58	5.26	22	5.42	-2.0211	6.35379e-18
gene	SVIP	226	842	677	24.76	19.21	46.09	43.41	21.985	44.75	1.0254	4.99579e-10
gene	RFWD3	265	198	161	21.28	22.53	10.84	10.32	21.905	10.58	-1.0499	2.44214e-07
gene	NUSAP1	247	92	61	22.73	21	5.04	3.91	21.865	4.475	-2.2887	1.7646e-20
gene	SLC16A12	266	144	144	21.06	22.62	7.88	9.23	21.84	8.555	-1.3521	4.01424e-10
gene	ARHGAP28	241	150	141	23.16	20.49	8.21	9.04	21.825	8.625	-1.3394	4.45763e-10
gene	INPP5J	252	2245	1964	22.08	21.43	122.89	125.93	21.755	124.41	2.5157	5.47988e-109
gene	SYTL1	254	92	92	21.86	21.6	5.04	5.9	21.73	5.47	-1.9901	1.60808e-17
gene	HYLS1	254	161	136	21.86	21.6	8.81	8.72	21.73	8.765	-1.3099	5.26837e-10
gene	BAZ2A	269	923	833	20.56	22.87	50.53	53.41	21.715	51.97	1.259	2.56875e-17
gene	BIRC3	232	1511	1281	23.53	19.72	82.71	82.14	21.625	82.425	1.9304	2.63432e-48
gene	THY1	255	1163	975	21.57	21.68	63.66	62.52	21.625	63.09	1.5447	2.22272e-29
gene	ZBTB33	255	855	800	21.57	21.68	46.8	51.3	21.625	49.05	1.1816	4.45954e-15
gene	C1orf210	252	52	52	21.79	21.43	2.85	3.33	21.61	3.09	-2.806	3.4132e-27
gene	FADS1	232	1037	796	23.45	19.72	56.77	51.04	21.585	53.905	1.3204	5.30288e-18
gene	GAS2	240	170	142	22.73	20.4	9.31	9.1	21.565	9.205	-1.2282	5.79554e-09
gene	CCL19	248	139	84	22.01	21.09	7.61	5.39	21.55	6.5	-1.7292	4.82485e-13
gene	C14orf105	239	25	22	22.66	20.32	1.37	1.41	21.49	1.39	-3.9505	4.21153e-37
gene	CADM3	254	2010	1855	21.35	21.6	110.03	118.94	21.475	114.485	2.4144	5.0652e-92
gene	EXOC3L4	231	31	81	23.16	19.64	1.7	5.19	21.4	3.445	-2.635	0.000355109
gene	OSR2	253	2027	2027	21.28	21.51	110.96	129.97	21.395	120.465	2.4933	4.0218e-89
gene	LAMA1	248	157	123	21.64	21.09	8.59	7.89	21.365	8.24	-1.3745	1.89333e-10
gene	RASSF7	242	147	116	22.08	20.58	8.05	7.44	21.33	7.745	-1.4615	2.48174e-11
gene	TP53I3	247	194	143	21.64	21	10.62	9.17	21.32	9.895	-1.1074	1.36297e-07
gene	MAP3K1	254	181	144	20.99	21.6	9.91	9.23	21.295	9.57	-1.1539	3.53384e-08
gene	TMEM200B	261	131	147	20.27	22.19	7.17	9.43	21.23	8.3	-1.3549	2.14717e-09
gene	LOC421935	228	169	163	23.02	19.38	9.25	10.45	21.2	9.85	-1.1059	2.30348e-07
gene	MISP	263	1361	1313	19.98	22.36	74.5	84.19	21.17	79.345	1.9061	4.73886e-44
gene	VDR	251	86	59	20.99	21.34	4.71	3.78	21.165	4.245	-2.3178	1.39105e-20
gene	WNK4	248	1320	1149	21.14	21.09	72.26	73.67	21.115	72.965	1.7889	1.02624e-41
gene	LRRC17	225	58	53	23.09	19.13	3.17	3.4	21.11	3.285	-2.684	1.61041e-24
gene	CECR5	250	173	157	20.92	21.26	9.47	10.07	21.09	9.77	-1.1101	9.81764e-08
gene	SH3YL1	224	145	125	23.09	19.04	7.94	8.01	21.065	7.975	-1.4013	3.23352e-10
gene	NUAK1	233	842	674	22.29	19.81	46.09	43.22	21.05	44.655	1.085	4.17116e-12
gene	AFF1	244	1172	930	21.14	20.75	64.16	59.63	20.945	61.895	1.5632	9.35364e-29
gene	HOXD4	253	25	15	20.34	21.51	1.37	0.96	20.925	1.165	-4.1668	8.52996e-37
gene	NTN1	230	145	128	22.22	19.55	7.94	8.21	20.885	8.075	-1.3709	4.08976e-10
gene	MCUR1	228	185	160	22.37	19.38	10.13	10.26	20.875	10.195	-1.0339	7.90939e-07
gene	VWA5B2	244	1817	1715	20.92	20.75	99.46	109.96	20.835	104.71	2.3293	4.14884e-79
gene	LOC415662	235	40	35	21.64	19.98	2.19	2.24	20.81	2.215	-3.2319	1.01535e-30
gene	HOXA10	249	44	24	20.41	21.17	2.41	1.54	20.79	1.975	-3.396	1.82626e-30
gene	LOC107052410	231	105	88	21.93	19.64	5.75	5.64	20.785	5.695	-1.8678	1.60969e-15
gene	SKA3	258	68	84	19.62	21.94	3.72	5.39	20.78	4.555	-2.1897	1.82714e-17
gene	REM1	240	136	126	21.14	20.4	7.44	8.08	20.77	7.76	-1.4204	1.03933e-10
gene	CHN1	238	1950	1599	21.28	20.23	106.75	102.53	20.755	104.64	2.3339	1.60555e-83
gene	SMPD2	259	187	135	19.47	22.02	10.24	8.66	20.745	9.45	-1.1344	1.94371e-07
gene	SLA2	252	934	909	19.98	21.43	51.13	58.28	20.705	54.705	1.4017	1.63035e-20
gene	LOC429032	239	35	23	21.06	20.32	1.92	1.47	20.69	1.695	-3.6096	2.49715e-33
gene	IFIT5	240	46	47	20.92	20.4	2.52	3.01	20.66	2.765	-2.9015	4.68574e-27
gene	RC3H1	236	963	760	21.21	20.06	52.72	48.73	20.635	50.725	1.2976	4.9223e-18
gene	SLC7A13	246	8	9	20.34	20.92	0.44	0.58	20.63	0.51	-5.3381	7.96485e-37
gene	PCASP3	228	843	677	21.86	19.38	46.15	43.41	20.62	44.78	1.1188	1.00414e-12
gene	CHDH	241	116	95	20.7	20.49	6.35	6.09	20.595	6.22	-1.7273	5.29321e-14
gene	RNF145	224	826	747	22.08	19.04	45.22	47.9	20.56	46.56	1.1793	5.18115e-14
gene	HECA	243	908	699	20.41	20.66	49.7	44.82	20.535	47.26	1.2025	5.87695e-15
gene	ALDH8A1	230	36	21	21.5	19.55	1.97	1.35	20.525	1.66	-3.6281	1.77439e-32
gene	GPX7	222	191	150	22.15	18.87	10.46	9.62	20.51	10.04	-1.0306	1.32503e-06
gene	SERINC2	253	99	111	19.47	21.51	5.42	7.12	20.49	6.27	-1.7084	1.02265e-12
gene	HOMER2	242	69	59	20.34	20.58	3.78	3.78	20.46	3.78	-2.4363	5.20219e-22
gene	GTF2A1	228	767	639	21.5	19.38	41.99	40.97	20.44	41.48	1.021	1.4118e-10
gene	LRR1	256	177	139	19.11	21.77	9.69	8.91	20.44	9.3	-1.1361	1.60102e-07
gene	TAP1	222	148	129	21.93	18.87	8.1	8.27	20.4	8.185	-1.3175	2.58214e-09
gene	LOC107049632	232	127	102	21.06	19.72	6.95	6.54	20.39	6.745	-1.596	2.27062e-12
gene	KIF18B	236	51	54	20.7	20.06	2.79	3.46	20.38	3.125	-2.7052	1.98762e-24
gene	HSF3	262	1042	769	18.39	22.28	57.04	49.31	20.335	53.175	1.3868	3.21683e-18
gene	SAPCD2	236	96	72	20.27	20.06	5.26	4.62	20.165	4.94	-2.0293	6.58266e-17
gene	IFT122	233	1121	1014	20.49	19.81	61.36	65.02	20.15	63.19	1.6489	6.83169e-32
gene	ARMC9	255	172	163	18.53	21.68	9.42	10.45	20.105	9.935	-1.017	2.56753e-06
gene	OSBPL1A	212	965	786	22.08	18.02	52.83	50.4	20.05	51.615	1.3642	1.80982e-18
gene	SBK2	249	23	21	18.89	21.17	1.26	1.35	20.03	1.305	-3.94	1.57594e-34
gene	PATZ1	231	183	146	20.41	19.64	10.02	9.36	20.025	9.69	-1.0472	7.71369e-07
gene	ZBTB44	215	816	681	21.72	18.28	44.67	43.67	20	44.17	1.1431	9.82096e-13
gene	OPCML	220	1251	1136	21.28	18.7	68.48	72.84	19.99	70.66	1.8216	2.43644e-39
gene	ESYT2	240	838	691	19.47	20.4	45.87	44.31	19.935	45.09	1.1775	2.63133e-14
gene	REEP6	241	23	41	19.33	20.49	1.26	2.63	19.91	1.945	-3.3557	1.4535e-26
gene	SOCS2	236	95	71	19.76	20.06	5.2	4.55	19.91	4.875	-2.03	1.10068e-16
gene	CGN	235	139	99	19.76	19.98	7.61	6.35	19.87	6.98	-1.5093	6.56299e-11
gene	GJC3	234	126	139	19.76	19.89	6.9	8.91	19.825	7.905	-1.3265	7.4824e-09
gene	PITX3	228	119	105	20.2	19.38	6.51	6.73	19.79	6.62	-1.5799	5.84308e-12
gene	ADAM12	259	133	104	17.52	22.02	7.28	6.67	19.77	6.975	-1.503	2.76782e-10
gene	PRPH	229	884	764	20.05	19.47	48.39	48.99	19.76	48.69	1.301	6.04576e-18
gene	KIF21A	229	947	705	20.05	19.47	51.84	45.2	19.76	48.52	1.296	1.13004e-16
gene	CDHR5	218	10	17	20.92	18.53	0.55	1.09	19.725	0.82	-4.5883	3.91871e-35
gene	CELF1	262	730	634	17.16	22.28	39.96	40.65	19.72	40.305	1.0313	2.45344e-09
gene	TGFB2	239	161	127	18.89	20.32	8.81	8.14	19.605	8.475	-1.2099	4.35775e-08
gene	LOC101749287	232	110	100	19.4	19.72	6.02	6.41	19.56	6.215	-1.6541	1.36428e-12
gene	ING5	231	1458	1259	19.47	19.64	79.81	80.73	19.555	80.27	2.0373	5.45233e-55
gene	TMA16	236	799	678	19.04	20.06	43.74	43.47	19.55	43.605	1.1573	1.41841e-13
gene	RALY	234	151	122	19.18	19.89	8.27	7.82	19.535	8.045	-1.2799	8.20906e-09
gene	TPPP3	242	1338	1281	18.46	20.58	73.24	82.14	19.52	77.69	1.9928	7.75516e-47
gene	SNCG	219	1112	899	20.41	18.62	60.87	57.64	19.515	59.255	1.6024	1.62301e-28
gene	LOC100859272	239	72	86	18.68	20.32	3.94	5.51	19.5	4.725	-2.0451	2.13724e-15
gene	MADCAM1	222	39	34	20.12	18.87	2.13	2.18	19.495	2.155	-3.1773	1.73768e-28
gene	MUTYH	226	122	117	19.76	19.21	6.68	7.5	19.485	7.09	-1.4585	1.79123e-10
gene	FAM3C	234	938	708	19.04	19.89	51.35	45.4	19.465	48.375	1.3134	4.07686e-17
gene	ROR1	238	152	121	18.68	20.23	8.32	7.76	19.455	8.04	-1.2749	1.22415e-08
gene	KRT14	242	35	33	18.31	20.58	1.92	2.12	19.445	2.02	-3.267	8.31674e-29
gene	PDZD3	231	42	51	19.25	19.64	2.3	3.27	19.445	2.785	-2.8037	1.10449e-23
gene	ENC1	216	880	822	20.49	18.36	48.17	52.71	19.425	50.44	1.3767	4.35895e-19
gene	ARID5B	222	191	131	19.91	18.87	10.46	8.4	19.39	9.43	-1.04	2.7755e-06
gene	SLC25A24	246	2858	2334	17.81	20.92	156.45	149.65	19.365	153.05	2.9825	1.29976e-150
gene	TSHZ3	212	152	152	20.7	18.02	8.32	9.75	19.36	9.035	-1.0995	7.57972e-07
gene	COLEC12	226	88	61	19.47	19.21	4.82	3.91	19.34	4.365	-2.1475	3.0377e-17
gene	COLEC10	244	139	83	17.88	20.75	7.61	5.32	19.315	6.465	-1.579	3.70555e-10
gene	PCDH18	217	162	112	20.12	18.45	8.87	7.18	19.285	8.025	-1.2649	3.58537e-08
gene	WHSC1L1	231	844	778	18.89	19.64	46.2	49.88	19.265	48.04	1.3183	1.2338e-17
gene	MPZL2	217	44	25	19.98	18.45	2.41	1.6	19.215	2.005	-3.2606	2.31908e-27
gene	LHX9	218	39	50	19.83	18.53	2.13	3.21	19.18	2.67	-2.8447	2.1501e-23
gene	CD7	233	1134	1051	18.53	19.81	62.08	67.39	19.17	64.735	1.7557	7.70656e-35
gene	KCNE4	220	84	52	19.62	18.7	4.6	3.33	19.16	3.965	-2.2727	9.71462e-18
gene	PEX3	241	178	143	17.81	20.49	9.74	9.17	19.15	9.455	-1.0182	3.57077e-06
gene	B4GALT5	223	819	667	19.33	18.96	44.83	42.77	19.145	43.8	1.194	2.74167e-14
gene	SREBF1	233	1323	1209	18.46	19.81	72.42	77.52	19.135	74.97	1.9701	2.11916e-47
gene	LMO7	222	1179	898	19.33	18.87	64.54	57.58	19.1	61.06	1.6767	1.46734e-30
gene	DLG2	215	1230	1016	19.91	18.28	67.33	65.14	19.095	66.235	1.7944	1.03395e-37
gene	ADAP1L	215	36	21	19.91	18.28	1.97	1.35	19.095	1.66	-3.5239	1.18889e-29
gene	RMND5A	220	941	780	19.47	18.7	51.51	50.01	19.085	50.76	1.4113	5.37702e-21
gene	IGF1R	211	673	663	20.2	17.94	36.84	42.51	19.07	39.675	1.0569	4.75792e-10
gene	LEF1	221	45	52	19.33	18.79	2.46	3.33	19.06	2.895	-2.7189	1.09828e-22
gene	PPP2R2D	204	767	585	20.77	17.34	41.99	37.51	19.055	39.75	1.0608	4.82999e-10
gene	DDO	229	82	62	18.53	19.47	4.49	3.98	19	4.235	-2.1656	1.93586e-17
gene	CA8	229	166	112	18.53	19.47	9.09	7.18	19	8.135	-1.2238	1.19049e-07
gene	AZI2	233	884	797	18.17	19.81	48.39	51.1	18.99	49.745	1.3893	1.22564e-19
gene	NPR3	231	105	87	18.31	19.64	5.75	5.58	18.975	5.665	-1.744	4.11619e-13
gene	KCNJ5	221	3978	3202	19.04	18.79	217.76	205.31	18.915	211.535	3.4833	1.59937e-247
gene	LGALS8	204	849	753	20.49	17.34	46.48	48.28	18.915	47.38	1.3247	5.96548e-17
gene	RSPO4	214	75	55	19.62	18.19	4.11	3.53	18.905	3.82	-2.3071	9.35103e-19
gene	ECSCR	257	116	84	15.85	21.85	6.35	5.39	18.85	5.87	-1.6831	8.44854e-11
gene	HTRA1	238	1034	881	17.44	20.23	56.6	56.49	18.835	56.545	1.586	2.78043e-26
gene	TPCN3	232	135	86	17.95	19.72	7.39	5.51	18.835	6.45	-1.546	3.58893e-10
gene	KCNAB1	207	1028	859	20.05	17.6	56.27	55.08	18.825	55.675	1.5644	8.12502e-26
gene	LOC121112980	218	105	94	19.11	18.53	5.75	6.03	18.82	5.89	-1.6759	1.9653e-12
gene	CENPP	224	116	87	18.6	19.04	6.35	5.58	18.82	5.965	-1.6577	4.7411e-12
gene	TMEM37	217	144	117	19.18	18.45	7.88	7.5	18.815	7.69	-1.2908	1.1591e-08
gene	KL	239	702	689	17.3	20.32	38.43	44.18	18.81	41.305	1.1348	2.74338e-11
gene	DIO1	238	67	42	17.37	20.23	3.67	2.69	18.8	3.18	-2.5636	4.42217e-20
gene	DMA	204	149	146	20.2	17.34	8.16	9.36	18.77	8.76	-1.0994	1.07246e-06
gene	BAIAP2L2	192	34	15	21.21	16.32	1.86	0.96	18.765	1.41	-3.7343	6.8121e-28
gene	WNT5B	210	81	63	19.62	17.85	4.43	4.04	18.735	4.235	-2.1453	5.31541e-17
gene	CUX2	218	124	95	18.89	18.53	6.79	6.09	18.71	6.44	-1.5387	6.90361e-11
gene	STAB2	205	146	112	19.98	17.43	7.99	7.18	18.705	7.585	-1.3022	1.78088e-08
gene	KMT2C	201	986	883	20.27	17.09	53.97	56.62	18.68	55.295	1.5657	7.85773e-25
gene	OGDHL	230	78	81	17.81	19.55	4.27	5.19	18.68	4.73	-1.9816	6.3867e-15
gene	BBOX1	189	1310	802	21.21	16.07	71.71	51.42	18.64	61.565	1.7237	2.6647e-21
gene	GPC2	224	115	117	18.24	19.04	6.3	7.5	18.64	6.9	-1.4337	1.11885e-09
gene	HS1BP3	214	146	133	19.04	18.19	7.99	8.53	18.615	8.26	-1.1723	1.56401e-07
gene	CYTL1	218	11	21	18.68	18.53	0.6	1.35	18.605	0.975	-4.2541	5.62257e-32
gene	LOC770248	252	715	566	15.78	21.43	39.14	36.29	18.605	37.715	1.0194	2.64584e-08
gene	METTL18	230	130	156	17.66	19.55	7.12	10	18.605	8.56	-1.12	2.71383e-06
gene	YPEL2	217	1948	1577	18.75	18.45	106.64	101.12	18.6	103.88	2.4815	8.88531e-90
gene	LAPTM4B	227	713	580	17.88	19.3	39.03	37.19	18.59	38.11	1.0356	4.04543e-10
gene	LOC121108868	204	157	143	19.83	17.34	8.59	9.17	18.585	8.88	-1.0655	1.67622e-06
gene	HEG1	223	802	754	18.17	18.96	43.9	48.35	18.565	46.125	1.313	1.03652e-16
gene	KIF15	229	98	62	17.66	19.47	5.36	3.98	18.565	4.67	-1.9911	2.44465e-14
gene	SQLE	221	1707	1418	18.31	18.79	93.44	90.92	18.55	92.18	2.313	4.24664e-74
gene	TMEM255A	204	1554	1231	19.76	17.34	85.07	78.93	18.55	82	2.1442	1.40236e-56
gene	LOC422895	209	1438	1155	19.33	17.77	78.72	74.06	18.55	76.39	2.042	4.13693e-51
gene	FAM163B	225	1915	1655	17.81	19.13	104.83	106.12	18.47	105.475	2.5136	9.03224e-93
gene	MARCO	226	1563	1388	17.73	19.21	85.56	89	18.47	87.28	2.2405	4.51341e-66
gene	SLC22A18	217	10	2	18.46	18.45	0.55	0.13	18.455	0.34	-5.7623	3.39165e-31
gene	ALG14	194	1061	859	20.41	16.49	58.08	55.08	18.45	56.58	1.6167	1.04784e-25
gene	HIST1H2B5L	224	807	631	17.81	19.04	44.18	40.46	18.425	42.32	1.1997	1.34877e-13
gene	C11orf74	205	1509	1239	19.33	17.43	82.6	79.44	18.38	81.02	2.1401	8.26113e-58
gene	LOC396477	215	120	95	18.46	18.28	6.57	6.09	18.37	6.33	-1.5371	9.22844e-11
gene	SHROOM1	213	111	97	18.6	18.11	6.08	6.22	18.355	6.15	-1.5775	3.24638e-11
gene	NARFL	223	1104	982	17.73	18.96	60.43	62.96	18.345	61.695	1.7498	4.88589e-34
gene	KCTD1	238	671	579	16.43	20.23	36.73	37.12	18.33	36.925	1.0104	6.74932e-09
gene	EHD4	191	729	607	20.41	16.24	39.91	38.92	18.325	39.415	1.1049	1.36727e-10
gene	PCBP3	211	1054	828	18.68	17.94	57.7	53.09	18.31	55.395	1.5971	1.03533e-26
gene	HINTW	233	61	49	16.79	19.81	3.34	3.14	18.3	3.24	-2.4978	8.62683e-20
gene	LOC100858393	224	41	19	17.44	19.04	2.24	1.22	18.24	1.73	-3.3983	6.71144e-26
gene	APCDD1L	211	164	90	18.53	17.94	8.98	5.77	18.235	7.375	-1.306	3.04144e-07
gene	ASCL2	214	1230	1232	18.24	18.19	67.33	78.99	18.215	73.16	2.0059	9.00687e-44
gene	IMPA1	207	686	610	18.82	17.6	37.55	39.11	18.21	38.33	1.0737	8.7228e-11
gene	CALCOCO2	198	1617	1350	19.54	16.83	88.52	86.56	18.185	87.54	2.2672	7.27559e-66
gene	SMCO4	209	120	143	18.53	17.77	6.57	9.17	18.15	7.87	-1.2055	5.76488e-07
gene	QPCT	211	127	111	18.31	17.94	6.95	7.12	18.125	7.035	-1.3654	4.15237e-09
gene	SLC22A31	207	75	87	18.53	17.6	4.11	5.58	18.065	4.845	-1.8986	2.47963e-13
gene	DOC2B	188	2373	1973	20.12	15.98	129.9	126.51	18.05	128.205	2.8284	1.96852e-116
gene	PNAT3	212	969	733	17.95	18.02	53.04	47	17.985	50.02	1.4757	3.64305e-21
gene	BLVRA	203	106	87	18.68	17.26	5.8	5.58	17.97	5.69	-1.6591	1.05836e-11
gene	RAB3C	226	2266	1814	16.72	19.21	124.04	116.31	17.965	120.175	2.7419	3.97548e-110
gene	RHOT1	195	726	603	19.33	16.58	39.74	38.66	17.955	39.2	1.1265	1.88308e-11
gene	FLNC	211	69	86	17.95	17.94	3.78	5.51	17.945	4.645	-1.9498	2.39194e-13
gene	IL13RA2	214	95	75	17.66	18.19	5.2	4.81	17.925	5.005	-1.8405	1.91318e-13
gene	STARD13	212	870	720	17.73	18.02	47.62	46.17	17.875	46.895	1.3915	3.42274e-19
gene	LOC101749913	197	126	112	18.97	16.75	6.9	7.18	17.86	7.04	-1.3431	1.18744e-08
gene	LOC420903	230	24	24	16.14	19.55	1.31	1.54	17.845	1.425	-3.6465	1.06054e-28
gene	PPP1R15B	223	929	819	16.65	18.96	50.85	52.51	17.805	51.68	1.5373	2.19773e-23
gene	APCDD1	205	138	152	18.17	17.43	7.55	9.75	17.8	8.65	-1.0411	7.28938e-06
gene	PLA1A	192	133	122	19.25	16.32	7.28	7.82	17.785	7.55	-1.2361	1.37574e-07
gene	NMNAT2	207	1009	900	17.95	17.6	55.23	57.71	17.775	56.47	1.6676	1.43252e-29
gene	GAS7	200	894	717	18.53	17	48.94	45.97	17.765	47.455	1.4175	1.72414e-19
gene	PLEKHH1	233	43	28	15.71	19.81	2.35	1.8	17.76	2.075	-3.0974	1.24714e-23
gene	BNIP2	189	732	510	19.4	16.07	40.07	32.7	17.735	36.385	1.0367	1.78622e-08
gene	CAMK2D	203	967	807	18.17	17.26	52.93	51.74	17.715	52.335	1.5628	3.71666e-25
gene	NUB1	185	1124	904	19.69	15.73	61.53	57.96	17.71	59.745	1.7543	3.76682e-30
gene	CLSTN2	207	862	667	17.81	17.6	47.19	42.77	17.705	44.98	1.3451	4.2659e-17
gene	BSND	202	1	7	18.24	17.17	0.05	0.45	17.705	0.25	-6.1461	2.47428e-11
gene	HBBR	217	9	10	16.94	18.45	0.49	0.64	17.695	0.565	-4.9689	1.35927e-32
gene	CD69L	227	728	532	16.07	19.3	39.85	34.11	17.685	36.98	1.0642	2.92525e-09
gene	APLN	165	106	104	21.28	14.03	5.8	6.67	17.655	6.235	-1.5016	1.87465e-08
gene	MTFR2	222	90	79	16.43	18.87	4.93	5.07	17.65	5	-1.8197	7.94549e-13
gene	UBQLN1	224	778	673	16.21	19.04	42.59	43.15	17.625	42.87	1.2823	6.83829e-15
gene	AP1S3	216	26	28	16.87	18.36	1.42	1.8	17.615	1.61	-3.4517	1.27099e-27
gene	LMO1	203	1184	977	17.95	17.26	64.81	62.64	17.605	63.725	1.8559	1.02997e-38
gene	TCP11X2	202	712	649	18.02	17.17	38.98	41.61	17.595	40.295	1.1954	3.70841e-13
gene	LOC416147	207	74	50	17.52	17.6	4.05	3.21	17.56	3.63	-2.2743	5.4377e-17
gene	CACNA2D2	213	683	637	17.01	18.11	37.39	40.84	17.56	39.115	1.1554	5.22473e-12
gene	SNX5	210	656	600	17.23	17.85	35.91	38.47	17.54	37.19	1.0843	1.26909e-10
gene	FBXO33	208	1295	1068	17.37	17.68	70.89	68.48	17.525	69.685	1.9914	1.5897e-46
gene	NAV2	206	122	98	17.44	17.51	6.68	6.28	17.475	6.48	-1.4312	2.21869e-09
gene	NCAPD3	221	162	105	16.14	18.79	8.87	6.73	17.465	7.8	-1.1629	2.04356e-06
gene	BHLHE40	197	686	578	18.17	16.75	37.55	37.06	17.46	37.305	1.0953	6.9105e-11
gene	RERG	229	3153	2490	15.42	19.47	172.6	159.66	17.445	166.13	3.2514	2.76131e-164
gene	GPCPD1	227	939	873	15.56	19.3	51.4	55.98	17.43	53.69	1.6231	4.2077e-24
gene	PRODH2	175	4	8	19.91	14.88	0.22	0.51	17.395	0.365	-5.5746	2.39917e-29
gene	FAM63B	196	728	534	18.1	16.66	39.85	34.24	17.38	37.045	1.0919	3.89288e-10
gene	MAPKAPK3	211	653	618	16.79	17.94	35.75	39.63	17.365	37.69	1.118	5.59324e-11
gene	F13A1	193	865	693	18.31	16.41	47.35	44.43	17.36	45.89	1.4024	1.84968e-18
gene	COBL	196	156	126	18.02	16.66	8.54	8.08	17.34	8.31	-1.0612	3.27954e-06
gene	GLI1	218	65	72	16.14	18.53	3.56	4.62	17.335	4.09	-2.0835	1.39964e-14
gene	CGNL1	206	109	79	17.16	17.51	5.97	5.07	17.335	5.52	-1.6509	4.32413e-11
gene	SBNO2	205	860	739	17.23	17.43	47.08	47.38	17.33	47.23	1.4464	1.51292e-20
gene	UFSP2	196	667	551	17.95	16.66	36.51	35.33	17.305	35.92	1.0536	6.02141e-10
gene	PAWR	184	106	115	18.89	15.64	5.8	7.37	17.265	6.585	-1.3906	2.83875e-08
gene	TCF15	213	101	116	16.36	18.11	5.53	7.44	17.235	6.485	-1.4102	2.15487e-08
gene	FIGNL1	201	128	103	17.37	17.09	7.01	6.6	17.23	6.805	-1.3403	1.7579e-08
gene	KIF12	206	36	31	16.87	17.51	1.97	1.99	17.19	1.98	-3.118	6.72297e-25
gene	ZFHX3	194	850	649	17.88	16.49	46.53	41.61	17.185	44.07	1.3586	1.02044e-16
gene	B3GLCT	218	739	618	15.78	18.53	40.45	39.63	17.155	40.04	1.2228	4.24381e-13
gene	GPR137B	206	165	121	16.79	17.51	9.03	7.76	17.15	8.395	-1.0306	8.25669e-06
gene	HBE	199	64	39	17.37	16.92	3.5	2.5	17.145	3	-2.5148	2.00377e-18
gene	TBX1	193	98	111	17.88	16.41	5.36	7.12	17.145	6.24	-1.4582	7.03342e-09
gene	PRIM2	198	155	88	17.44	16.83	8.48	5.64	17.135	7.06	-1.2792	6.76858e-07
gene	FAT4	201	132	111	17.16	17.09	7.23	7.12	17.125	7.175	-1.2551	9.38593e-08
gene	RBBP7	200	114	89	17.23	17	6.24	5.71	17.115	5.975	-1.5183	5.93643e-10
gene	RFTN2	199	650	525	17.3	16.92	35.58	33.66	17.11	34.62	1.0168	3.43332e-09
gene	ZXDC	215	630	599	15.92	18.28	34.49	38.41	17.1	36.45	1.0919	5.04619e-10
gene	ASTN2	179	811	686	18.97	15.22	44.39	43.99	17.095	44.19	1.3701	2.52192e-16
gene	MTERF4	169	516	659	19.76	14.37	28.25	42.25	17.065	35.25	1.0466	2.19881e-06
gene	TOM1L1	185	121	147	18.39	15.73	6.62	9.43	17.06	8.025	-1.088	1.23482e-05
gene	WIPF1	217	636	571	15.64	18.45	34.82	36.61	17.045	35.715	1.0672	1.23151e-09
gene	RAB9A	203	701	594	16.79	17.26	38.37	38.09	17.025	38.23	1.1671	2.39119e-12
gene	DENND2D	197	123	117	17.3	16.75	6.73	7.5	17.025	7.115	-1.2587	1.13579e-07
gene	MAEL	202	86	82	16.87	17.17	4.71	5.26	17.02	4.985	-1.7716	3.36949e-12
gene	FOXO3	200	1729	1464	17.01	17	94.65	93.87	17.005	94.26	2.4707	5.435e-83
gene	CMPK2	200	105	66	17.01	17	5.75	4.23	17.005	4.99	-1.7688	1.97127e-11
gene	TUSC5	204	28	15	16.65	17.34	1.53	0.96	16.995	1.245	-3.7709	4.64351e-28
gene	CPB2	214	103	100	15.78	18.19	5.64	6.41	16.985	6.025	-1.4952	2.18286e-09
gene	PPTC7	217	715	589	15.49	18.45	39.14	37.77	16.97	38.455	1.1802	6.93133e-12
gene	CDHR2	207	26	20	16.29	17.6	1.42	1.28	16.945	1.35	-3.6498	4.14637e-28
gene	SUN1	191	795	675	17.59	16.24	43.52	43.28	16.915	43.4	1.3594	3.52792e-17
gene	ATE1	186	750	659	18.02	15.81	41.06	42.25	16.915	41.655	1.3002	3.89071e-15
gene	SHROOM3	195	53	64	17.23	16.58	2.9	4.1	16.905	3.5	-2.272	6.06453e-16
gene	PTPRO	201	107	96	16.72	17.09	5.86	6.16	16.905	6.01	-1.492	1.12642e-09
gene	KYAT1	156	65	56	20.41	13.26	3.56	3.59	16.835	3.575	-2.2354	4.32454e-14
gene	LRRC8D	195	1030	856	17.01	16.58	56.38	54.89	16.795	55.635	1.728	6.154e-31
gene	MIS12	205	54	75	16.14	17.43	2.96	4.81	16.785	3.885	-2.1112	2.15446e-13
gene	TMEM41B	189	749	552	17.37	16.07	41	35.39	16.72	38.195	1.1918	6.63691e-12
gene	ANKRD13B	194	141	122	16.94	16.49	7.72	7.82	16.715	7.77	-1.1052	2.02442e-06
gene	ANGPTL3	191	36	29	17.16	16.24	1.97	1.86	16.7	1.915	-3.1244	2.98133e-24
gene	APOBEC2	179	105	96	18.1	15.22	5.75	6.16	16.66	5.955	-1.4842	3.27859e-09
gene	LOC101748153	181	109	132	17.88	15.39	5.97	8.46	16.635	7.215	-1.2052	2.20508e-06
gene	TUSC3	178	680	557	18.1	15.13	37.22	35.71	16.615	36.465	1.134	9.84859e-11
gene	TMPRSS6	201	139	111	16.14	17.09	7.61	7.12	16.615	7.365	-1.1737	7.54158e-07
gene	CATH3	212	59	60	15.2	18.02	3.23	3.85	16.61	3.54	-2.2302	1.50299e-15
gene	LOC121111686	180	100	128	17.88	15.3	5.47	8.21	16.59	6.84	-1.2782	1.07815e-06
gene	LOC121108988	201	14	4	16.07	17.09	0.77	0.26	16.58	0.515	-5.0087	8.14734e-30
gene	HSD17B7	205	736	581	15.71	17.43	40.29	37.25	16.57	38.77	1.2264	5.4794e-13
gene	2021-09-12	170	123	142	18.68	14.45	6.73	9.1	16.565	7.915	-1.0655	2.54938e-05
gene	ITPR3	223	840	740	14.12	18.96	45.98	47.45	16.54	46.715	1.4979	4.40718e-18
gene	DCAF5	206	773	610	15.56	17.51	42.31	39.11	16.535	40.71	1.2999	1.13128e-14
gene	GAPVD1	220	587	552	14.33	18.7	32.13	35.39	16.515	33.76	1.0315	4.74517e-08
gene	LOC101751794	207	722	617	15.42	17.6	39.52	39.56	16.51	39.54	1.26	8.24183e-14
gene	LRRC55	212	1032	914	14.98	18.02	56.49	58.6	16.5	57.545	1.8022	1.86601e-31
gene	CASP6	191	86	91	16.72	16.24	4.71	5.83	16.48	5.27	-1.6448	1.75883e-10
gene	KLHL5	188	749	629	16.94	15.98	41	40.33	16.46	40.665	1.3048	2.45676e-15
gene	SAMD12	198	982	851	15.92	16.83	53.76	54.57	16.375	54.165	1.7259	5.69285e-30
gene	LOC101752086	179	16	19	17.52	15.22	0.88	1.22	16.37	1.05	-3.9626	2.10707e-28
gene	FANCL	202	149	116	15.56	17.17	8.16	7.44	16.365	7.8	-1.0691	6.50248e-06
gene	UBE2W	195	665	553	16.14	16.58	36.4	35.46	16.36	35.93	1.135	3.18719e-11
gene	LOC107051715	166	43	48	18.53	14.11	2.35	3.08	16.32	2.715	-2.5876	1.13378e-17
gene	MAB21L2	184	65	76	16.94	15.64	3.56	4.87	16.29	4.215	-1.9504	1.20919e-12
gene	TNRC6C	187	794	681	16.65	15.9	43.46	43.67	16.275	43.565	1.4205	1.46891e-18
gene	EFL1	191	656	569	16.29	16.24	35.91	36.48	16.265	36.195	1.154	1.32566e-11
gene	ZRANB1	201	589	516	15.42	17.09	32.24	33.09	16.255	32.665	1.0069	1.58606e-08
gene	EFR3A	194	681	468	16	16.49	37.28	30.01	16.245	33.645	1.0504	1.68967e-08
gene	ACSM5	188	56	62	16.5	15.98	3.07	3.98	16.24	3.525	-2.2039	3.08316e-15
gene	DHCR7	198	4770	3754	15.56	16.83	261.11	240.7	16.195	250.905	3.9535	3.28644e-305
gene	PTPRQ	197	78	32	15.64	16.75	4.27	2.05	16.195	3.16	-2.3576	2.32991e-13
gene	CASP8	178	574	581	17.16	15.13	31.42	37.25	16.145	34.335	1.0886	3.30336e-09
gene	LOC100857609	187	99	92	16.29	15.9	5.42	5.9	16.095	5.66	-1.5077	2.16915e-09
gene	SOCS1L	176	118	88	17.23	14.96	6.46	5.64	16.095	6.05	-1.4116	2.44345e-08
gene	NKAPL	184	687	520	16.5	15.64	37.61	33.34	16.07	35.475	1.1424	8.85411e-11
gene	LRMDA	165	54	41	18.1	14.03	2.96	2.63	16.065	2.795	-2.523	2.34884e-17
gene	LOC100857467	194	127	100	15.64	16.49	6.95	6.41	16.065	6.68	-1.266	2.3276e-07
gene	OSBP2	193	702	623	15.64	16.41	38.43	39.95	16.025	39.19	1.2902	1.52229e-14
gene	NDUFAF8	165	545	705	17.88	14.03	29.83	45.2	15.955	37.515	1.2335	1.10423e-08
gene	STN1	194	112	114	15.42	16.49	6.13	7.31	15.955	6.72	-1.2475	4.76008e-07
gene	PRR15L	193	100	66	15.49	16.41	5.47	4.23	15.95	4.85	-1.7175	1.4663e-10
gene	INPP4A	184	653	576	16.21	15.64	35.75	36.93	15.925	36.34	1.1903	3.98067e-12
gene	ATP6V1C1	166	721	587	17.73	14.11	39.47	37.64	15.92	38.555	1.2761	5.77662e-13
gene	LOC419335	182	3	0	16.36	15.47	0.16	0	15.915	0.08	-7.6362	1.2908e-17
gene	CELF6	192	941	948	15.49	16.32	51.51	60.78	15.905	56.145	1.8197	3.51915e-30
gene	SLC13A1	179	5	3	16.58	15.22	0.27	0.19	15.9	0.23	-6.1112	8.03016e-26
gene	ANXA1	180	1001	739	16.5	15.3	54.8	47.38	15.9	51.09	1.684	1.82141e-25
gene	SFRP5	185	69	86	16.07	15.73	3.78	5.51	15.9	4.645	-1.7753	1.22392e-10
gene	IRX6	173	19	12	17.01	14.71	1.04	0.77	15.86	0.905	-4.1313	3.3798e-28
gene	C17orf75	205	823	704	14.26	17.43	45.05	45.14	15.845	45.095	1.5089	1.91512e-19
gene	LOC424577	178	964	1002	16.5	15.13	52.77	64.25	15.815	58.51	1.8874	1.65321e-31
gene	LOC107052478	177	130	115	16.58	15.05	7.12	7.37	15.815	7.245	-1.1262	2.99033e-06
gene	ST3GAL1	194	133	106	15.13	16.49	7.28	6.8	15.81	7.04	-1.1672	1.67276e-06
gene	SYP	187	641	547	15.71	15.9	35.09	35.07	15.805	35.08	1.1503	2.97672e-11
gene	KAT2B	189	778	718	15.49	16.07	42.59	46.04	15.78	44.315	1.4897	8.51229e-20
gene	DONSON	195	62	65	14.98	16.58	3.39	4.17	15.78	3.78	-2.0616	1.34213e-13
gene	PLEKHA6	206	1163	962	14.04	17.51	63.66	61.68	15.775	62.67	1.9901	2.88777e-38
gene	ELOVL7	217	65	46	13.1	18.45	3.56	2.95	15.775	3.255	-2.2769	4.6798e-14
gene	CLCN3	206	601	500	14.04	17.51	32.9	32.06	15.775	32.48	1.0419	2.11713e-08
gene	LOC112532892	168	102	101	17.23	14.28	5.58	6.48	15.755	6.03	-1.3856	6.80253e-08
gene	KIF5C	202	585	650	14.26	17.17	32.02	41.68	15.715	36.85	1.2295	2.35343e-10
gene	LOC107049269	163	64	74	17.44	13.86	3.5	4.74	15.65	4.12	-1.9254	1.36686e-11
gene	TMEM52B	185	3	2	15.56	15.73	0.16	0.13	15.645	0.145	-6.7535	7.54068e-22
gene	CXCL13L2	171	8	11	16.72	14.54	0.44	0.71	15.63	0.575	-4.7646	7.41696e-29
gene	SMYD1	189	6	6	15.13	16.07	0.33	0.38	15.6	0.355	-5.4576	5.44453e-28
gene	SPOCK1	181	1352	1085	15.78	15.39	74.01	69.57	15.585	71.79	2.2036	1.92468e-54
gene	SAP30L	185	812	606	15.42	15.73	44.45	38.86	15.575	41.655	1.4193	6.2214e-17
gene	ISOC1	167	558	516	16.94	14.2	30.55	33.09	15.57	31.82	1.0312	2.87877e-08
gene	ADPRHL	177	892	1058	16.07	15.05	48.83	67.84	15.56	58.335	1.9065	1.42115e-26
gene	PAK3	194	653	463	14.55	16.49	35.75	29.69	15.52	32.72	1.076	1.1429e-08
gene	VASH2	171	120	128	16.36	14.54	6.57	8.21	15.45	7.39	-1.064	1.77838e-05
gene	ASXL2	180	575	512	15.56	15.3	31.48	32.83	15.43	32.155	1.0593	3.34896e-09
gene	TMOD2	167	811	681	16.65	14.2	44.39	43.67	15.425	44.03	1.5132	9.23317e-20
gene	EZH2	182	128	80	15.35	15.47	7.01	5.13	15.41	6.07	-1.3441	3.21884e-07
gene	NPY	176	2075	1779	15.85	14.96	113.59	114.07	15.405	113.83	2.8854	7.68769e-119
gene	LPIN2	181	673	601	15.42	15.39	36.84	38.54	15.405	37.69	1.2908	4.07707e-14
gene	LOC100857637	181	123	110	15.42	15.39	6.73	7.05	15.405	6.89	-1.1608	2.06569e-06
gene	TP53INP2	192	744	751	14.48	16.32	40.73	48.15	15.4	44.44	1.5289	8.06189e-19
gene	RBM38	180	1509	1199	15.49	15.3	82.6	76.88	15.395	79.74	2.3728	8.60397e-66
gene	CPZ	159	86	72	17.23	13.52	4.71	4.62	15.375	4.665	-1.7206	2.80213e-10
gene	RNP	163	3	0	16.87	13.86	0.16	0	15.365	0.08	-7.5854	2.83195e-17
gene	OSGIN1	191	887	685	14.48	16.24	48.56	43.92	15.36	46.24	1.59	6.28294e-22
gene	ANLN	178	60	66	15.56	15.13	3.28	4.23	15.345	3.755	-2.0309	5.11474e-13
gene	SLC29A3	189	107	93	14.62	16.07	5.86	5.96	15.345	5.91	-1.3765	6.26218e-08
gene	SLC5A9	187	8	8	14.77	15.9	0.44	0.51	15.335	0.475	-5.0128	1.58983e-28
gene	MYO1A	179	34	22	15.42	15.22	1.86	1.41	15.32	1.635	-3.2281	9.69823e-23
gene	SLC22A1	171	86	88	16.07	14.54	4.71	5.64	15.305	5.175	-1.5644	3.12655e-09
gene	HIPK3	176	908	606	15.64	14.96	49.7	38.86	15.3	44.28	1.5331	8.58812e-18
gene	FOXN3	165	639	464	16.5	14.03	34.98	29.75	15.265	32.365	1.0842	9.87144e-09
gene	COMTD1	197	67	63	13.75	16.75	3.67	4.04	15.25	3.855	-1.984	2.07696e-12
gene	DSCC1	183	72	57	14.91	15.56	3.94	3.65	15.235	3.795	-2.0052	4.7137e-13
gene	ADGRL3	187	596	443	14.55	15.9	32.63	28.4	15.225	30.515	1.0031	9.15545e-08
gene	EXOC5	163	594	567	16.58	13.86	32.52	36.36	15.22	34.44	1.1781	1.49134e-10
gene	TEDC1	169	109	121	16.07	14.37	5.97	7.76	15.22	6.865	-1.1486	6.54123e-06
gene	AFF4	191	676	529	14.19	16.24	37	33.92	15.215	35.46	1.2207	8.39666e-12
gene	MCM10	173	46	45	15.64	14.71	2.52	2.89	15.175	2.705	-2.488	4.22143e-17
gene	CHST1	172	882	709	15.71	14.62	48.28	45.46	15.165	46.87	1.6279	7.27566e-24
gene	SLC30A1	178	127	128	15.2	15.13	6.95	8.21	15.165	7.58	-1.0005	3.91315e-05
gene	PCGF2	197	136	103	13.54	16.75	7.44	6.6	15.145	7.02	-1.1093	1.34319e-05
gene	PFKFB2	184	1772	1529	14.62	15.64	97	98.04	15.13	97.52	2.6883	3.21084e-94
gene	FBXO48	183	573	501	14.69	15.56	31.37	32.12	15.125	31.745	1.0696	3.18215e-09
gene	PLCE1	160	96	90	16.58	13.6	5.26	5.77	15.09	5.515	-1.4522	3.54506e-08
gene	ANKLE1	188	86	87	14.19	15.98	4.71	5.58	15.085	5.145	-1.5519	5.69549e-09
gene	HOXD3	166	21	20	15.92	14.11	1.15	1.28	15.015	1.215	-3.6274	5.32369e-25
gene	GNE	171	824	586	15.49	14.54	45.11	37.57	15.015	41.34	1.4611	9.05981e-17
gene	TPPNR1L	182	870	755	14.55	15.47	47.62	48.41	15.01	48.015	1.6776	9.06721e-26
gene	LOC101749344	182	62	82	14.55	15.47	3.39	5.26	15.01	4.325	-1.7952	5.03397e-10
gene	PRELID3A	196	762	579	13.32	16.66	41.71	37.12	14.99	39.415	1.3947	1.09752e-14
gene	LOC422154	171	74	54	15.42	14.54	4.05	3.46	14.98	3.755	-1.9962	1.19689e-12
gene	LOC107055286	188	16	18	13.97	15.98	0.88	1.15	14.975	1.015	-3.883	7.26586e-26
gene	ELF1	193	617	516	13.54	16.41	33.78	33.09	14.975	33.435	1.1588	2.83802e-10
gene	CDH6	156	94	69	16.65	13.26	5.15	4.42	14.955	4.785	-1.644	2.3146e-09
gene	ZC3H4	187	675	556	13.97	15.9	36.95	35.65	14.935	36.3	1.2813	3.55144e-13
gene	SNCB	179	934	815	14.62	15.22	51.13	52.26	14.92	51.695	1.7928	1.87128e-30
gene	MOXD1	177	93	59	14.77	15.05	5.09	3.78	14.91	4.435	-1.7493	3.74531e-10
gene	ANKMY2	184	600	551	14.12	15.64	32.84	35.33	14.88	34.085	1.1958	2.97214e-11
gene	F7	176	59	45	14.77	14.96	3.23	2.89	14.865	3.06	-2.2803	4.46676e-15
gene	GTSE1	164	92	69	15.78	13.94	5.04	4.42	14.86	4.73	-1.6515	1.02436e-09
gene	RSRP1	166	1629	1462	15.56	14.11	89.17	93.74	14.835	91.455	2.6241	1.64864e-84
gene	KIF26B	200	90	82	12.67	17	4.93	5.26	14.835	5.095	-1.5419	2.62437e-08
gene	CARD11	153	98	87	16.58	13.01	5.36	5.58	14.795	5.47	-1.4355	8.07912e-08
gene	ADCY3	178	678	580	14.4	15.13	37.11	37.19	14.765	37.15	1.3312	1.26772e-14
gene	TMEM268	184	113	79	13.83	15.64	6.19	5.07	14.735	5.63	-1.388	1.77844e-07
gene	AATK	172	665	525	14.84	14.62	36.4	33.66	14.73	35.03	1.2498	1.6e-12
gene	BUB1	181	97	74	14.04	15.39	5.31	4.74	14.715	5.025	-1.5501	6.88829e-09
gene	IRS4	179	673	493	14.19	15.22	36.84	31.61	14.705	34.225	1.2187	2.96389e-11
gene	BACH1	170	1722	1282	14.91	14.45	94.26	82.2	14.68	88.23	2.5874	1.71247e-75
gene	SYPL2	155	56	74	16.07	13.18	3.07	4.74	14.625	3.905	-1.905	1.94193e-10
gene	MXD3	166	25	37	15.13	14.11	1.37	2.37	14.62	1.87	-2.9668	8.00394e-19
gene	COL11A1	185	80	74	13.46	15.73	4.38	4.74	14.595	4.56	-1.6784	1.00362e-09
gene	ABHD8	179	587	424	13.97	15.22	32.13	27.19	14.595	29.66	1.023	1.08468e-07
gene	CRB2	162	138	92	15.42	13.77	7.55	5.9	14.595	6.725	-1.1179	1.59346e-05
gene	SLBP	178	37	80	14.04	15.13	2.03	5.13	14.585	3.58	-2.0265	6.53666e-09
gene	GDPD4	163	18	15	15.27	13.86	0.99	0.96	14.565	0.975	-3.901	1.11035e-25
gene	PIWIL1	152	85	81	16.21	12.92	4.65	5.19	14.565	4.92	-1.5658	1.12007e-08
gene	SMYD4	184	866	723	13.46	15.64	47.41	46.36	14.55	46.885	1.6881	1.37109e-24
gene	ECE2	182	508	478	13.61	15.47	27.81	30.65	14.54	29.23	1.0074	1.36549e-07
gene	HS2ST1	164	1151	879	15.13	13.94	63.01	56.36	14.535	59.685	2.0378	1.44758e-39
gene	NAPB	175	686	555	14.19	14.88	37.55	35.59	14.535	36.57	1.3311	2.47215e-14
gene	STAM	178	709	576	13.9	15.13	38.81	36.93	14.515	37.87	1.3835	1.59112e-15
gene	PENK	170	2666	2396	14.55	14.45	145.94	153.63	14.5	149.785	3.3688	5.83494e-177
gene	XIRP1	190	12	13	12.81	16.15	0.66	0.83	14.48	0.745	-4.2807	6.07338e-26
gene	GLRA4	183	688	626	13.39	15.56	37.66	40.14	14.475	38.9	1.4262	4.31286e-16
gene	TRPC2L	184	64	69	13.25	15.64	3.5	4.42	14.445	3.96	-1.867	8.5258e-11
gene	LOC416086	160	47	46	15.2	13.6	2.57	2.95	14.4	2.76	-2.3833	2.28979e-15
gene	PLA2R1	165	561	503	14.77	14.03	30.71	32.25	14.4	31.48	1.1284	6.9699e-10
gene	CLDN16	158	3	4	15.35	13.43	0.16	0.26	14.39	0.21	-6.0985	2.82626e-23
gene	LSAMP	185	598	486	13.03	15.73	32.74	31.16	14.38	31.95	1.1518	8.20868e-10
gene	CCDC92	178	550	442	13.61	15.13	30.11	28.34	14.37	29.225	1.0241	5.88822e-08
gene	TLK2	172	562	422	14.12	14.62	30.76	27.06	14.37	28.91	1.0085	1.25469e-07
gene	GRAMD1C	171	93	106	14.19	14.54	5.09	6.8	14.365	5.945	-1.2728	1.77126e-06
gene	ALX1	175	43	17	13.83	14.88	2.35	1.09	14.355	1.72	-3.0611	8.89835e-18
gene	BCL2	165	553	448	14.62	14.03	30.27	28.73	14.325	29.5	1.0422	2.32899e-08
gene	CENPQ	142	110	74	16.58	12.07	6.02	4.74	14.325	5.38	-1.4129	5.93843e-07
gene	CADPS	176	1544	1240	13.68	14.96	84.52	79.51	14.32	82.015	2.5179	2.66649e-72
gene	PATL2	175	60	47	13.75	14.88	3.28	3.01	14.315	3.145	-2.1864	9.54316e-14
gene	C1orf112	169	111	93	14.26	14.37	6.08	5.96	14.315	6.02	-1.2497	1.13117e-06
gene	UMODL1	168	17	13	14.33	14.28	0.93	0.83	14.305	0.88	-4.0229	9.14017e-26
gene	LOC101748546	168	635	564	14.33	14.28	34.76	36.16	14.305	35.46	1.3097	1.05364e-13
gene	TLX2	132	666	927	17.37	11.22	36.46	59.44	14.295	47.95	1.746	0.00015483
gene	FAM181B	165	748	933	14.55	14.03	40.95	59.82	14.29	50.385	1.818	5.85231e-21
gene	ABCC9	168	658	449	14.26	14.28	36.02	28.79	14.27	32.405	1.1832	8.10408e-10
gene	TBXAS1	181	107	102	13.1	15.39	5.86	6.54	14.245	6.2	-1.2001	4.33145e-06
gene	TEKT2	163	26	18	14.62	13.86	1.42	1.15	14.24	1.285	-3.4701	6.49588e-23
gene	SSH2	170	602	551	13.97	14.45	32.95	35.33	14.21	34.14	1.2646	1.88206e-12
gene	TEN1	164	91	72	14.48	13.94	4.98	4.62	14.21	4.8	-1.5658	6.80849e-09
gene	PSME4	161	578	454	14.69	13.69	31.64	29.11	14.19	30.375	1.098	4.14504e-09
gene	ANKH	152	583	425	15.42	12.92	31.91	27.25	14.17	29.58	1.0618	6.68182e-08
gene	PCDH12	186	131	92	12.52	15.81	7.17	5.9	14.165	6.535	-1.1161	2.93771e-05
gene	IFT57	156	566	423	15.06	13.26	30.98	27.12	14.16	29.05	1.0367	8.59446e-08
gene	ARRDC3	151	732	574	15.42	12.84	40.07	36.8	14.13	38.435	1.4437	6.57134e-16
gene	SCG5	169	1277	1061	13.83	14.37	69.9	68.03	14.1	68.965	2.2902	6.36292e-56
gene	SCEL	157	88	86	14.84	13.35	4.82	5.51	14.095	5.165	-1.4483	7.38134e-08
gene	GRK3	168	717	559	13.9	14.28	39.25	35.84	14.09	37.545	1.4139	7.60044e-16
gene	RUNDC3A	179	575	505	12.96	15.22	31.48	32.38	14.09	31.93	1.1802	2.40414e-10
gene	HOXA4	171	757	668	13.61	14.54	41.44	42.83	14.075	42.135	1.5819	5.89286e-21
gene	EEF2K	177	503	452	13.1	15.05	27.53	28.98	14.075	28.255	1.0054	1.82369e-07
gene	CENPL	169	55	51	13.75	14.37	3.01	3.27	14.06	3.14	-2.1628	1.87728e-13
gene	RAD52	152	91	96	15.2	12.92	4.98	6.16	14.06	5.57	-1.3358	7.52935e-07
gene	SERTM1	170	1396	1222	13.61	14.45	76.42	78.35	14.03	77.385	2.4635	3.94178e-68
gene	MADD	169	806	585	13.68	14.37	44.12	37.51	14.025	40.815	1.5411	2.40875e-18
gene	SOS1	158	677	481	14.62	13.43	37.06	30.84	14.025	33.95	1.2754	1.17051e-11
gene	CIB2	167	637	545	13.83	14.2	34.87	34.94	14.015	34.905	1.3165	1.10538e-13
gene	AOX1	162	61	29	14.26	13.77	3.34	1.86	14.015	2.6	-2.4304	1.24857e-13
gene	CAMK2G	150	864	827	15.27	12.75	47.3	53.03	14.01	50.165	1.8402	4.9826e-28
gene	CTNND2	160	136	98	14.33	13.6	7.44	6.28	13.965	6.86	-1.0255	5.97412e-05
gene	MFSD6	172	715	643	13.25	14.62	39.14	41.23	13.935	40.185	1.5279	8.13423e-19
gene	ARHGAP22	171	59	35	13.32	14.54	3.23	2.24	13.93	2.735	-2.3486	6.59268e-14
gene	SLC25A29	169	1057	922	13.46	14.37	57.86	59.12	13.915	58.49	2.0715	1.11815e-41
gene	PIEZO2	151	72	50	14.98	12.84	3.94	3.21	13.91	3.575	-1.9601	2.62023e-11
gene	E2F2	173	65	36	13.1	14.71	3.56	2.31	13.905	2.935	-2.2442	1.0097e-12
gene	GLCCI1	171	695	526	13.25	14.54	38.05	33.73	13.895	35.89	1.369	4.00913e-14
gene	NEDD9	150	545	440	14.91	12.75	29.83	28.21	13.83	29.02	1.0692	2.74335e-08
gene	SLC25A47	165	120	86	13.61	14.03	6.57	5.51	13.82	6.04	-1.1941	5.85281e-06
gene	CPAMD8	164	109	72	13.68	13.94	5.97	4.62	13.81	5.295	-1.383	4.54986e-07
gene	CCDC92B	172	1196	1029	12.96	14.62	65.47	65.98	13.79	65.725	2.2528	3.38122e-51
gene	CECR1	183	94	92	12.02	15.56	5.15	5.9	13.79	5.525	-1.3196	1.84401e-06
gene	SDK1	154	1188	1018	14.48	13.09	65.03	65.27	13.785	65.15	2.2407	5.2602e-51
gene	HELZ2	161	95	77	13.83	13.69	5.2	4.94	13.76	5.07	-1.4404	8.91962e-08
gene	SOCS1	155	80	73	14.26	13.18	4.38	4.68	13.72	4.53	-1.5987	7.16439e-09
gene	FBXW2	159	536	421	13.9	13.52	29.34	26.99	13.71	28.165	1.0387	5.80682e-08
gene	STS	152	121	85	14.4	12.92	6.62	5.45	13.66	6.035	-1.1785	9.57357e-06
gene	AvBD6	162	26	18	13.54	13.77	1.42	1.15	13.655	1.285	-3.4096	1.00616e-21
gene	PAK1IP1	158	652	526	13.83	13.43	35.69	33.73	13.63	34.71	1.3486	5.3304e-14
gene	LOC101751234	128	15	2	16.29	10.88	0.82	0.13	13.585	0.475	-4.8379	4.17153e-06
gene	SLC2A11L5	149	83	99	14.48	12.67	4.54	6.35	13.575	5.445	-1.3179	2.50487e-06
gene	IL4I1	168	4	0	12.81	14.28	0.22	0	13.545	0.11	-6.9441	2.08726e-18
gene	CYYR1	167	57	36	12.88	14.2	3.12	2.31	13.54	2.715	-2.3182	1.40928e-13
gene	RAB11FIP4	149	725	502	14.4	12.67	39.69	32.19	13.535	35.94	1.4089	1.20116e-13
gene	DUSP10	159	811	690	13.54	13.52	44.39	44.24	13.53	44.315	1.7116	6.43421e-25
gene	HERC1	159	821	642	13.54	13.52	44.94	41.16	13.53	43.05	1.6699	6.95121e-23
gene	P4HTM	157	510	475	13.61	13.35	27.92	30.46	13.48	29.19	1.1147	4.8984e-09
gene	RAPGEF5	160	800	769	13.32	13.6	43.79	49.31	13.46	46.55	1.7901	1.88708e-26
gene	SULT1B	157	92	88	13.54	13.35	5.04	5.64	13.445	5.34	-1.3322	7.38222e-07
gene	PPP2R3A	149	649	474	14.19	12.67	35.53	30.39	13.43	32.96	1.2953	8.12469e-12
gene	HHIPL1	156	971	835	13.54	13.26	53.15	53.54	13.4	53.345	1.9931	1.20223e-36
gene	FAM19A3	143	61	16	14.62	12.16	3.34	1.03	13.39	2.185	-2.6155	0.000608788
gene	LMNB1	148	58	64	14.19	12.58	3.17	4.1	13.385	3.635	-1.8806	2.27887e-10
gene	XRCC4	169	126	98	12.31	14.37	6.9	6.28	13.34	6.59	-1.0174	0.000104785
gene	LOC423222	143	74	56	14.48	12.16	4.05	3.59	13.32	3.82	-1.8019	7.38878e-10
gene	EGLN3	160	85	112	13.03	13.6	4.65	7.18	13.315	5.915	-1.1706	3.7177e-05
gene	ELAPOR2	168	1394	1217	12.31	14.28	76.31	78.03	13.295	77.17	2.5372	1.93274e-68
gene	J6367_mgt10	155	1724	1419	13.39	13.18	94.37	90.98	13.285	92.675	2.8024	8.74452e-95
gene	ABCC3	161	487	462	12.88	13.69	26.66	29.62	13.285	28.14	1.0828	2.62318e-08
gene	J6367_mgt14	160	947	701	12.96	13.6	51.84	44.95	13.28	48.395	1.8656	1.65867e-28
gene	MAD2L1BP	140	108	95	14.62	11.9	5.91	6.09	13.26	6	-1.144	1.9352e-05
gene	ACSL4	148	706	605	13.9	12.58	38.65	38.79	13.24	38.72	1.5482	8.95531e-19
gene	CCDC117	141	653	616	14.48	11.99	35.75	39.5	13.235	37.625	1.5073	1.80671e-16
gene	LYPD6B	124	34	25	15.92	10.54	1.86	1.6	13.23	1.73	-2.935	1.81356e-16
gene	KANSL1L	169	661	447	12.09	14.37	36.18	28.66	13.23	32.42	1.2931	1.06109e-10
gene	TWIST2	161	64	39	12.74	13.69	3.5	2.5	13.215	3	-2.1391	6.96138e-12
gene	TMEM200A	142	89	108	14.33	12.07	4.87	6.92	13.2	5.895	-1.163	3.4281e-05
gene	TYW3	147	101	110	13.9	12.5	5.53	7.05	13.2	6.29	-1.0694	6.50629e-05
gene	RUNX1T1	161	500	445	12.67	13.69	27.37	28.53	13.18	27.95	1.0845	1.94986e-08
gene	SDC3	163	112	85	12.45	13.86	6.13	5.45	13.155	5.79	-1.184	1.08666e-05
gene	RNF19B	174	508	485	11.51	14.79	27.81	31.1	13.15	29.455	1.1634	8.20672e-09
gene	SOCS3	144	87	86	14.04	12.24	4.76	5.51	13.14	5.135	-1.3555	9.17944e-07
gene	DYNLRB2	136	74	48	14.62	11.56	4.05	3.08	13.09	3.565	-1.8765	9.1646e-10
gene	ITGB3BP	151	89	67	13.32	12.84	4.87	4.3	13.08	4.585	-1.5124	7.01973e-08
gene	MLLT6	151	890	758	13.25	12.84	48.72	48.6	13.045	48.66	1.8992	1.85588e-31
gene	COL8A2	160	531	417	12.45	13.6	29.07	26.74	13.025	27.905	1.0992	1.73589e-08
gene	FAM214B	146	1131	985	13.61	12.41	61.91	63.16	13.01	62.535	2.265	6.88017e-50
gene	STK32C	146	568	492	13.61	12.41	31.09	31.55	13.01	31.32	1.2675	1.19916e-11
gene	GREB1	168	86	70	11.73	14.28	4.71	4.49	13.005	4.6	-1.4994	1.50824e-07
gene	AMIGO2	142	779	682	13.9	12.07	42.64	43.73	12.985	43.185	1.7337	5.32453e-24
gene	RNF103	169	575	601	11.58	14.37	31.48	38.54	12.975	35.01	1.432	3.59851e-13
gene	FAM13A	161	1432	1186	12.23	13.69	78.39	76.05	12.96	77.22	2.5749	7.20738e-71
gene	IGF2BP1	126	37	41	15.2	10.71	2.03	2.63	12.955	2.33	-2.4751	1.90657e-13
gene	PTCH2	137	110	95	14.26	11.65	6.02	6.09	12.955	6.055	-1.0973	4.43568e-05
gene	HAUS1	170	107	93	11.44	14.45	5.86	5.96	12.945	5.91	-1.1312	3.62732e-05
gene	MORC4	168	684	471	11.58	14.28	37.44	30.2	12.93	33.82	1.3872	3.17576e-12
gene	MEX3A	167	76	61	11.65	14.2	4.16	3.91	12.925	4.035	-1.6795	1.05066e-08
gene	C10orf90	147	27	27	13.32	12.5	1.48	1.73	12.91	1.605	-3.0078	2.26921e-18
gene	CERS1	154	779	754	12.67	13.09	42.64	48.35	12.88	45.495	1.8206	2.07075e-26
gene	FAM110A	136	53	83	14.19	11.56	2.9	5.32	12.875	4.11	-1.6474	3.48032e-07
gene	PTPRN2	152	839	595	12.81	12.92	45.93	38.15	12.865	42.04	1.7083	1.64638e-21
gene	B3GAT1L	143	1685	1470	13.54	12.16	92.24	94.25	12.85	93.245	2.8593	2.09773e-96
gene	LOC427882	169	32	13	11.29	14.37	1.75	0.83	12.83	1.29	-3.3141	1.28773e-17
gene	HOXB3	125	117	98	14.98	10.63	6.4	6.28	12.805	6.34	-1.0142	0.000251657
gene	CNNM1	147	92	74	13.1	12.5	5.04	4.74	12.8	4.89	-1.3882	5.59034e-07
gene	FOXD2	152	95	73	12.67	12.92	5.2	4.68	12.795	4.94	-1.373	7.69257e-07
gene	TBC1D8	146	477	405	13.17	12.41	26.11	25.97	12.79	26.04	1.0257	2.08476e-07
gene	DBF4B	139	100	76	13.75	11.82	5.47	4.87	12.785	5.17	-1.3062	2.6913e-06
gene	LOC121113284	154	4	5	12.45	13.09	0.22	0.32	12.77	0.27	-5.5637	7.27133e-23
gene	VAV3	154	70	52	12.45	13.09	3.83	3.33	12.77	3.58	-1.8347	6.63666e-10
gene	PDIK1L	170	647	556	11.08	14.45	35.42	35.65	12.765	35.535	1.477	7.69507e-15
gene	C7orf62	163	74	102	11.65	13.86	4.05	6.54	12.755	5.295	-1.2684	2.43549e-05
gene	LOC101747382	155	29	28	12.31	13.18	1.59	1.8	12.745	1.695	-2.9106	1.54641e-17
gene	TBC1D9	148	599	466	12.88	12.58	32.79	29.88	12.73	31.335	1.2995	5.37902e-12
gene	CHRM4	136	123	89	13.9	11.56	6.73	5.71	12.73	6.22	-1.0332	0.00013765
gene	RBM44	159	1984	1649	11.87	13.52	108.61	105.73	12.695	107.17	3.0776	1.16629e-117
gene	SYNC	153	73	72	12.38	13.01	4	4.62	12.695	4.31	-1.5585	5.41233e-08
gene	LECT1	152	25	16	12.45	12.92	1.37	1.03	12.685	1.2	-3.402	3.67466e-20
gene	LOC419242	133	5016	4443	14.04	11.31	274.58	284.88	12.675	279.73	4.464	0
gene	TH	167	2791	2424	11.15	14.2	152.78	155.42	12.675	154.1	3.6038	3.00604e-181
gene	LRP12	151	569	403	12.45	12.84	31.15	25.84	12.645	28.495	1.1721	4.68644e-09
gene	EDIL3	137	856	630	13.61	11.65	46.86	40.39	12.63	43.625	1.7883	9.8427e-24
gene	ACTC1	151	24	12	12.38	12.84	1.31	0.77	12.61	1.04	-3.5999	1.85475e-20
gene	SOWAHC	157	507	546	11.87	13.35	27.75	35.01	12.61	31.38	1.3153	7.20173e-11
gene	MOB3B	161	758	763	11.51	13.69	41.49	48.92	12.6	45.205	1.8431	8.73731e-25
gene	WDHD1	154	48	60	12.09	13.09	2.63	3.85	12.59	3.24	-1.9582	4.18176e-10
gene	TDRP	154	588	368	12.09	13.09	32.19	23.6	12.59	27.895	1.1477	9.39269e-08
gene	UMOD	135	446	472	13.68	11.48	24.41	30.26	12.58	27.335	1.1196	9.8952e-08
gene	MYO5A	170	88	85	10.71	14.45	4.82	5.45	12.58	5.135	-1.2927	8.36066e-06
gene	C1QTNF4	145	89	71	12.81	12.33	4.87	4.55	12.57	4.71	-1.4162	4.70586e-07
gene	CLCC1	143	484	371	12.96	12.16	26.49	23.79	12.56	25.14	1.0011	7.97133e-07
gene	HEATR5B	125	498	386	14.48	10.63	27.26	24.75	12.555	26.005	1.0505	9.09706e-07
gene	LOC768772	147	509	464	12.6	12.5	27.86	29.75	12.55	28.805	1.1986	5.01573e-10
gene	C11orf87	131	1042	890	13.9	11.14	57.04	57.07	12.52	57.055	2.1881	2.8469e-41
gene	SLC23A2	150	4596	3866	12.23	12.75	251.59	247.88	12.49	249.735	4.3216	0
gene	TAL1	138	2186	2070	13.25	11.73	119.66	132.73	12.49	126.195	3.3368	1.17119e-140
gene	CENPM	144	79	67	12.74	12.24	4.32	4.3	12.49	4.31	-1.535	7.94027e-08
gene	MIGA2	135	1231	957	13.46	11.48	67.39	61.36	12.47	64.375	2.368	2.044e-51
gene	SLC16A6	146	704	627	12.52	12.41	38.54	40.2	12.465	39.37	1.6592	2.91094e-21
gene	SERPINA10	139	53	50	13.1	11.82	2.9	3.21	12.46	3.055	-2.0281	4.18212e-11
gene	RSPH10B	144	29	28	12.67	12.24	1.59	1.8	12.455	1.695	-2.8774	4.8618e-17
gene	SLC44A1	149	505	442	12.16	12.67	27.64	28.34	12.415	27.99	1.1728	1.51928e-09
gene	GAB2	141	677	562	12.81	11.99	37.06	36.03	12.4	36.545	1.5593	3.75147e-18
gene	CUL9	151	509	425	11.94	12.84	27.86	27.25	12.39	27.555	1.1531	3.70251e-09
gene	LOC112530621	137	33	22	13.1	11.65	1.81	1.41	12.375	1.61	-2.9423	5.7675e-17
gene	PPP1R17	137	92	81	13.1	11.65	5.04	5.19	12.375	5.115	-1.2746	4.65014e-06
gene	NGEF	136	467	427	13.17	11.56	25.56	27.38	12.365	26.47	1.0981	4.73721e-08
gene	LOC421125	143	94	84	12.52	12.16	5.15	5.39	12.34	5.27	-1.2275	8.12589e-06
gene	RABGEF1	159	459	431	11.15	13.52	25.13	27.64	12.335	26.385	1.097	9.32116e-08
gene	RAB36	130	32	33	13.61	11.05	1.75	2.12	12.33	1.935	-2.6718	4.88405e-15
gene	JAZF1	158	591	554	11.22	13.43	32.35	35.52	12.325	33.935	1.4612	1.57288e-14
gene	SPRTN	133	567	441	13.32	11.31	31.04	28.28	12.315	29.66	1.2681	1.08844e-10
gene	MELK	143	36	31	12.38	12.16	1.97	1.99	12.27	1.98	-2.6316	3.13272e-15
gene	DNAJC12	120	1408	1081	14.33	10.2	77.08	69.31	12.265	73.195	2.5772	2.63554e-56
gene	TNNI1	147	3	1	12.02	12.5	0.16	0.06	12.26	0.11	-6.8003	1.43015e-17
gene	CKS2	130	22	24	13.46	11.05	1.2	1.54	12.255	1.37	-3.1611	5.64308e-18
gene	FBP2	138	7	5	12.67	11.73	0.38	0.32	12.2	0.35	-5.1234	5.60886e-23
gene	SLC5A1	138	18	14	12.67	11.73	0.99	0.9	12.2	0.945	-3.6904	4.84929e-21
gene	KIF21B	131	72	54	13.25	11.14	3.94	3.46	12.195	3.7	-1.7207	1.25629e-08
gene	DMGDH	147	68	45	11.87	12.5	3.72	2.89	12.185	3.305	-1.8824	1.23661e-09
gene	SMURF1	152	641	464	11.44	12.92	35.09	29.75	12.18	32.42	1.4124	3.94395e-13
gene	ABCB6	135	502	379	12.88	11.48	27.48	24.3	12.18	25.89	1.0879	1.02322e-07
gene	MMP11	145	20	14	12.02	12.33	1.09	0.9	12.175	0.995	-3.6131	1.42526e-20
gene	SMAD4	150	91	73	11.58	12.75	4.98	4.68	12.165	4.83	-1.3326	2.64797e-06
gene	PCMTD1	126	872	637	13.61	10.71	47.73	40.84	12.16	44.285	1.8647	2.56237e-24
gene	PRKACA	154	22	12	11.22	13.09	1.2	0.77	12.155	0.985	-3.6253	6.99965e-20
gene	INPP5K	147	471	402	11.8	12.5	25.78	25.78	12.15	25.78	1.0853	5.63271e-08
gene	UBR2	138	799	706	12.52	11.73	43.74	45.27	12.125	44.505	1.876	3.20365e-28
gene	KIAA1109	143	467	400	12.09	12.16	25.56	25.65	12.125	25.605	1.0784	6.80245e-08
gene	SULT4A1	129	596	452	13.25	10.97	32.63	28.98	12.11	30.805	1.347	8.71489e-12
gene	CEP170B	145	640	575	11.87	12.33	35.03	36.87	12.1	35.95	1.571	4.86272e-18
gene	ITFG1	145	517	419	11.87	12.33	28.3	26.87	12.1	27.585	1.1889	1.37614e-09
gene	FRMPD2	136	20	8	12.6	11.56	1.09	0.51	12.08	0.8	-3.9165	1.59439e-20
gene	ARHGAP42	136	85	68	12.6	11.56	4.65	4.36	12.08	4.505	-1.423	7.46626e-07
gene	ENPEP	157	20	16	10.79	13.35	1.09	1.03	12.07	1.06	-3.5093	1.62388e-19
gene	BATF3	152	83	79	11.22	12.92	4.54	5.07	12.07	4.805	-1.3288	3.57302e-06
gene	PHOSPHO1	136	642	524	12.52	11.56	35.14	33.6	12.04	34.37	1.5133	2.3078e-16
gene	PRR11	134	52	51	12.67	11.39	2.85	3.27	12.03	3.06	-1.975	2.2228e-10
gene	HOXC9	138	45	36	12.31	11.73	2.46	2.31	12.02	2.385	-2.3334	6.63321e-13
gene	LURAP1L	140	97	104	12.09	11.9	5.31	6.67	11.995	5.99	-1.0018	0.000269303
gene	FAM132A	144	60	44	11.73	12.24	3.28	2.82	11.985	3.05	-1.9743	2.58158e-10
gene	ZNF541	132	42	73	12.74	11.22	2.3	4.68	11.98	3.49	-1.7793	2.23217e-07
gene	GPR146	143	89	91	11.8	12.16	4.87	5.83	11.98	5.35	-1.163	3.3291e-05
gene	GRIK1	126	670	534	13.1	10.71	36.68	34.24	11.905	35.46	1.5746	6.61681e-17
gene	ITPRIP	143	558	431	11.65	12.16	30.55	27.64	11.905	29.095	1.2892	4.29113e-11
gene	AGXT2	142	787	619	11.58	12.07	43.08	39.69	11.825	41.385	1.8073	9.07583e-25
gene	ETV4	133	79	49	12.31	11.31	4.32	3.14	11.81	3.73	-1.6628	8.24685e-08
gene	HMCN1	143	93	88	11.44	12.16	5.09	5.64	11.8	5.365	-1.1371	4.7195e-05
gene	PCSK2	120	1925	1608	13.39	10.2	105.38	103.1	11.795	104.24	3.1437	1.07201e-109
gene	PTK6	137	924	730	11.94	11.65	50.58	46.81	11.795	48.695	2.0456	2.80505e-34
gene	GALNT14	131	8	9	12.45	11.14	0.44	0.58	11.795	0.51	-4.5315	2.31846e-22
gene	SLC39A5	119	47	52	13.46	10.12	2.57	3.33	11.79	2.95	-1.9988	1.05137e-09
gene	CYP3A4	141	117	79	11.58	11.99	6.4	5.07	11.785	5.735	-1.0391	0.000218044
gene	CLRN3	157	7	6	10.21	13.35	0.38	0.38	11.78	0.38	-4.9542	6.68185e-22
gene	KLHL9	134	529	505	12.16	11.39	28.96	32.38	11.775	30.67	1.3811	1.14432e-12
gene	2021-03-06	132	641	524	12.31	11.22	35.09	33.6	11.765	34.345	1.5456	7.92641e-17
gene	FANCG	143	89	93	11.36	12.16	4.87	5.96	11.76	5.415	-1.1189	7.41655e-05
gene	SLC25A38	141	540	437	11.51	11.99	29.56	28.02	11.75	28.79	1.2929	3.21518e-11
gene	CCDC102B	138	74	57	11.73	11.73	4.05	3.65	11.73	3.85	-1.6073	7.83245e-08
gene	TERT	134	19	29	12.02	11.39	1.04	1.86	11.705	1.45	-3.013	7.13049e-16
gene	SLC18A3	140	11	35	11.51	11.9	0.6	2.24	11.705	1.42	-3.0432	0.000206777
gene	HSPB2	136	75	77	11.8	11.56	4.11	4.94	11.68	4.525	-1.3681	2.67421e-06
gene	ZYG11A	129	459	340	12.38	10.97	25.13	21.8	11.675	23.465	1.0071	2.31004e-06
gene	CD38	129	98	92	12.38	10.97	5.36	5.9	11.675	5.63	-1.0522	0.000152665
gene	CCPG1	127	510	427	12.52	10.8	27.92	27.38	11.66	27.65	1.2457	4.6326e-10
gene	EPHA4	137	47	42	11.65	11.65	2.57	2.69	11.65	2.63	-2.1472	2.33772e-11
gene	PIP5K1B	137	461	372	11.65	11.65	25.24	23.85	11.65	24.545	1.0751	1.48807e-07
gene	SLC35D3	153	1352	1091	10.28	13.01	74.01	69.95	11.645	71.98	2.6279	1.36273e-63
gene	AQP11	162	24	28	9.48	13.77	1.31	1.8	11.625	1.555	-2.9022	1.33376e-14
gene	FAM65C	137	764	635	11.58	11.65	41.82	40.72	11.615	41.27	1.8291	1.22794e-25
gene	TMEM164	126	62	70	12.52	10.71	3.39	4.49	11.615	3.94	-1.5597	3.68142e-07
gene	ADCYAP1R1	142	472	337	11.08	12.07	25.84	21.61	11.575	23.725	1.0354	1.33447e-06
gene	POC1B	136	89	82	11.58	11.56	4.87	5.26	11.57	5.065	-1.1918	2.52841e-05
gene	TRIM33	152	441	367	10.21	12.92	24.14	23.53	11.565	23.835	1.0433	1.13372e-06
gene	KIF9	123	34	35	12.6	10.46	1.86	2.24	11.53	2.05	-2.4917	4.10711e-13
gene	TAOK3	133	581	486	11.73	11.31	31.8	31.16	11.52	31.48	1.4503	2.09449e-14
gene	TMPRSS2	133	22	35	11.73	11.31	1.2	2.24	11.52	1.72	-2.7437	9.27652e-14
gene	SIK2	134	531	422	11.65	11.39	29.07	27.06	11.52	28.065	1.2846	7.75034e-11
[truncated: 2,237 more rows]

## Sheet: E12_vs_P1-KEGG
KEGG enrichment results of chicken DEGs between E12 vs. P1
#Term	Database	ID	Input number	Background number	P-Value	Corrected P-Value	Input	Hyperlink
Metabolic pathways	KEGG PATHWAY	gga01100	312	1290	6.21951e-35	9.88902e-33	CD38|MSMO1|GSS|PCK1|HMGCR|TUSC3|ACSM3|IPMK|PROCA1|MAT1A|GSTA3|AGL|DGAT2|FBP2|UPB1|B3GAT2|B3GAT1|HPSE2|ASS1|SQLE|URAH|ASPDH|PIK3C3|B3GNT2|PAICS|SELENBP1|DUT|DHRS4|PRODH2|PIK3CD|ACAA1|INPP4A|OTC|MPST|KHK|PDXK|HMGCLL1|MTMR6|NADK2|MTMR3|SPR|NME4|LIPC|PTGDS|PHOSPHO1|GSL|NPL|HK2|IDH2|ALOX5|GALNT14|CDO1|APRT|TDH|PHGDH|HSD17B1|AGXT2|CYP3A4|DHCR7|EHHADH|CNDP1|CNDP2|PCK2|CYP17A1|HOGA1|ARG2|OGDHL|ADCY3|FDFT…	http://www.genome.jp/kegg-bin/show_pathway?gga01100/gga:419467%09red/gga:418199%09red/gga:422423%09red/gga:418690%09red/gga:418692%09red/gga:396458%09red/gga:421139%09red/gga:100857877%09red/gga:418196%09red/gga:395915%09red/gga:100857155%09red/gga:427308%09red/gga:425224%09red/gga:427285%09red/gga:424041%09red/gga:423618%09red/gga:420199%09red/gga:396283%09red/gga:408180%09red/gga:431579%09red/g…
Peroxisome	KEGG PATHWAY	gga04146	29	79	2.7445e-07	2.11963e-05	ACSL1|AGXT|CROT|PRDX1|SLC25A17|PEX13|PEX16|NUDT19|DHRS4|DAO|XDH|ECH1|ACAA1|HMGCLL1|IDH2|DDO|HAO1|MVK|EHHADH|SLC27A2|PEX3|PEX7|PIPOX|ACOX2|ACOX1|BAAT|ACSL4|DECR2|HAO2	http://www.genome.jp/kegg-bin/show_pathway?gga04146/gga:422547%09red/gga:418311%09red/gga:416728%09red/gga:396025%09red/gga:423201%09red/gga:417366%09red/gga:421669%09red/gga:426247%09red/gga:770094%09red/gga:431056%09red/gga:424598%09red/gga:421886%09red/gga:418004%09red/gga:421687%09red/gga:768555%09red/gga:100858352%09red/gga:421197%09red/gga:770953%09red/gga:420533%09red/gga:416068%09red/gga:…
Adrenergic signaling in cardiomyocytes	KEGG PATHWAY	gga04261	38	128	3.9993e-07	2.11963e-05	CACNA1C|FXYD2|ATP2A3|ACTC1|PPP2R3A|TNNC1|MYL4|AKT3|MYL2|MAPK11|MAPK13|PPP1R1A|TNNT2|MYH7|TPM4|PIK3CG|SCN4B|PLCB1|PLCB2|PLCB4|CAMK2D|PPP2R2D|CAMK2G|ATP1B3|CACNA2D2|CACNA2D1|ADRA1B|ADCY3|MYO7L2|ADCY9|CALML4|CREB3L3|CREB3L1|CREM|PRKACB|AGTR1|CACNG3|BCL2	http://www.genome.jp/kegg-bin/show_pathway?gga04261/gga:768444%09red/gga:423737%09red/gga:107055375%09red/gga:396472%09red/gga:424733%09red/gga:422688%09red/gga:430150%09red/gga:396433%09red/gga:771145%09red/gga:417739%09red/gga:396282%09red/gga:396065%09red/gga:428333%09red/gga:373890%09red/gga:100859610%09red/gga:100857781%09red/gga:427515%09red/gga:416730%09red/gga:423970%09red/gga:396549%09re…
Cell cycle	KEGG PATHWAY	gga04110	35	114	5.91004e-07	2.34924e-05	TGFB2|MAD2L1|SMAD4|CDKN1B|CDC6|CDC7|CCNA2|CCNE2|GADD45B|GADD45G|TTK|PLK1|PTTG2|CHEK1|PCNA|BUB1|RBL2|ORC4|ORC1|MCM5|MCM4|MCM3|MCM2|EP300|ANAPC5|CCNB3|E2F2|E2F1|CCND1|CCND2|CDC20|SFN|CDK1|CDK2|CDC45	http://www.genome.jp/kegg-bin/show_pathway?gga04110/gga:374047%09red/gga:424307%09red/gga:426764%09red/gga:418058%09red/gga:374260%09red/gga:416158%09red/gga:100857489%09red/gga:424640%09red/gga:396142%09red/gga:396167%09red/gga:421849%09red/gga:425111%09red/gga:422043%09red/gga:425366%09red/gga:421352%09red/gga:421226%09red/gga:418000%09red/gga:100859853%09red/gga:396252%09red/gga:424563%09red/g…
DNA replication	KEGG PATHWAY	gga03030	17	31	1.24548e-06	3.96062e-05	PCNA|POLA2|POLA1|DNA2|FEN1|RFC5|RFC4|MCM5|RFC2|POLE|MCM4|PRIM1|LIG1|PRIM2|MCM3|POLE2|MCM2	http://www.genome.jp/kegg-bin/show_pathway?gga03030/gga:418058%09red/gga:423688%09red/gga:769677%09red/gga:422043%09red/gga:416027%09red/gga:424958%09red/gga:373984%09red/gga:396542%09red/gga:100859759%09red/gga:421878%09red/gga:416997%09red/gga:423567%09red/gga:426646%09red/gga:100859719%09red/gga:426764%09red/gga:418593%09red/gga:430516%09red
Steroid biosynthesis	KEGG PATHWAY	gga00100	13	17	1.57644e-06	4.17756e-05	MSMO1|SOAT1|NSDHL|CYP2R1|DHCR7|SC5D|CYP24A1|LSS|CYP51A1|DHCR24|FDFT1|SQLE|HSD17B7	http://www.genome.jp/kegg-bin/show_pathway?gga00100/gga:422302%09red/gga:422982%09red/gga:422423%09red/gga:100857756%09red/gga:420548%09red/gga:424661%09red/gga:395827%09red/gga:420335%09red/gga:424037%09red/gga:424424%09red/gga:424367%09red/gga:422038%09red/gga:423065%09red
PPAR signaling pathway	KEGG PATHWAY	gga03320	24	64	2.10909e-06	4.5396e-05	PCK2|PCK1|HMGCS1|CD36|FABP7|ME1|APOC3|PLIN2|APOA2|SCD|ACAA1|ACOX1|AQP7|HMGCS2|SCD5|FADS2|EHHADH|SLC27A2|ACOX2|ACSL1|ACSL4|PLTP|PDPK1|FABP3	http://www.genome.jp/kegg-bin/show_pathway?gga03320/gga:422547%09red/gga:396458%09red/gga:416588%09red/gga:100858842%09red/gga:417366%09red/gga:424380%09red/gga:417730%09red/gga:770094%09red/gga:423122%09red/gga:396457%09red/gga:396246%09red/gga:396379%09red/gga:419557%09red/gga:426892%09red/gga:416068%09red/gga:422345%09red/gga:426354%09red/gga:374189%09red/gga:428164%09red/gga:424877%09red/gga:…
Glycine serine and threonine metabolism	KEGG PATHWAY	gga00260	18	37	2.28408e-06	4.5396e-05	GRHPR|GAMT|SDSL|BPGM|PIPOX|DAO|AGXT|AGXT2|PSAT1|GATM|TDH|DMGDH|PHGDH|CHDH|GNMT|CTH|AMT|GCSH	http://www.genome.jp/kegg-bin/show_pathway?gga00260/gga:424716%09red/gga:418172%09red/gga:427263%09red/gga:415803%09red/gga:415993%09red/gga:417030%09red/gga:770737%09red/gga:431666%09red/gga:422034%09red/gga:395566%09red/gga:771808%09red/gga:770344%09red/gga:395504%09red/gga:416370%09red/gga:101751055%09red/gga:769542%09red/gga:426806%09red/gga:424381%09red
FoxO signaling pathway	KEGG PATHWAY	gga04068	34	123	5.90052e-06	0.000101947	PCK2|TGFB2|PCK1|SMAD4|CDKN1B|MAPK13|PLK4|FOXO3|AKT3|MAPK10|MAPK11|FOXO4|GADD45B|PIK3CD|GADD45G|PLK1|CSNK1E|HOMER2|IGF1R|RBL2|EP300|SETD7|SGK2|CCNB3|SOS2|SOS1|CCND1|CCND2|G6PC|IRS4|CDK2|BRAF|PDPK1|PIK3CB	http://www.genome.jp/kegg-bin/show_pathway?gga04068/gga:396457%09red/gga:396458%09red/gga:100857298%09red/gga:416588%09red/gga:422443%09red/gga:421769%09red/gga:417739%09red/gga:424826%09red/gga:425111%09red/gga:428703%09red/gga:423572%09red/gga:415458%09red/gga:421352%09red/gga:395889%09red/gga:418000%09red/gga:396239%09red/gga:100859853%09red/gga:374047%09red/gga:107055136%09red/gga:422592%09re…
Wnt signaling pathway	KEGG PATHWAY	gga04310	37	141	6.41177e-06	0.000101947	FBXW11|PPP3R1|SMAD4|WNT6|MAPK10|CTNND2|CACYBP|VANGL2|FZD1|FZD2|FZD5|FZD6|FZD7|FZD8|WISP1|CSNK1E|PLCB1|PLCB2|SFRP5|PLCB4|CAMK2D|CAMK2G|PPP3CA|APC2|LRP6|LEF1|EP300|ROR1|SFRP1|TBL1X|RSPO4|CCND1|CCND2|TCF7L1|PRKACB|WNT5B|CTBP2	http://www.genome.jp/kegg-bin/show_pathway?gga04310/gga:374047%09red/gga:429363%09red/gga:426903%09red/gga:374059%09red/gga:422688%09red/gga:395113%09red/gga:424437%09red/gga:423958%09red/gga:395235%09red/gga:423737%09red/gga:428155%09red/gga:395179%09red/gga:378788%09red/gga:420322%09red/gga:395571%09red/gga:418000%09red/gga:419097%09red/gga:416730%09red/gga:107055136%09red/gga:378891%09red/gga:…
MAPK signaling pathway	KEGG PATHWAY	gga04010	55	261	1.37427e-05	0.000198645	HSPA2|TGFB2|RASGRP1|STMN1|PPP3R1|MKNK2|PDGFRA|AKT3|MAPK10|MAPK11|DUSP10|MAPK13|PPM1B|MAPKAPK3|MAPKAPK2|CACNA1H|ERBB4|MECOM|GADD45B|CACNA1C|CSF1R|CACNA1E|NTRK2|CACNA1G|TAOK3|DUSP1|MAP3K20|IRAK4|ERBB2|IGF1R|PDGFC|TRAF6|FOS|MAP3K5|RPS6KA6|FLNA|CACNA2D2|PLA2G4A|CACNA2D1|PTPN7|MAPK8IP1|FGF1|FGFR1|CACNG3|SOS2|SOS1|GADD45G|MAP3K1|BRAF|ELK4|PRKACB|PPP3CA|FLNC|FGF22|PAK1	http://www.genome.jp/kegg-bin/show_pathway?gga04010/gga:417739%09red/gga:768444%09red/gga:417796%09red/gga:429269%09red/gga:430150%09red/gga:423202%09red/gga:395113%09red/gga:421404%09red/gga:424412%09red/gga:396516%09red/gga:422273%09red/gga:423163%09red/gga:396057%09red/gga:419832%09red/gga:395260%09red/gga:395261%09red/gga:423572%09red/gga:426130%09red/gga:374192%09red/gga:421352%09red/gga:422…
Steroid hormone biosynthesis	KEGG PATHWAY	gga00140	16	37	2.60569e-05	0.000345255	CYP1A1|CYP1A2|CYP11A1|DHRS11|CYP21A1|CYP19A1|AKR1D1|UGT2A1|CYP17A1|HSD3B1|STS|HSD17B1|CYP3A4|HSD11B2|UGT1A1|HSD17B7	http://www.genome.jp/kegg-bin/show_pathway?gga00140/gga:395172%09red/gga:396015%09red/gga:416477%09red/gga:422660%09red/gga:429828%09red/gga:414854%09red/gga:100858361%09red/gga:425056%09red/gga:424028%09red/gga:414838%09red/gga:418654%09red/gga:418107%09red/gga:424367%09red/gga:395641%09red/gga:396051%09red/gga:396052%09red
Calcium signaling pathway	KEGG PATHWAY	gga04020	41	180	3.70421e-05	0.000453053	CD38|PDGFRA|PPP3R1|ATP2A3|PGR2/3|PLCG2|PTK2B|PLCE1|TNNC1|TNNC2|VDAC1|P2RX3|CYSLTR1|CACNA1H|LHCGR|CAMK1|EDNRB2|CACNA1C|CACNA1E|CACNA1G|HTR2B|ERBB2|PLCB1|PLCB2|PLCB4|ERBB4|CAMK2D|CAMK2G|MYLK3|PHKA2|HTR7|ITPR3|PDE1B|ADRA1B|ADCY3|ADCY9|CALML4|GRIN2C|PRKACB|PPP3CA|AGTR1	http://www.genome.jp/kegg-bin/show_pathway?gga04020/gga:424412%09red/gga:423737%09red/gga:427687%09red/gga:415805%09red/gga:422688%09red/gga:415748%09red/gga:431090%09red/gga:395113%09red/gga:395776%09red/gga:396065%09red/gga:423794%09red/gga:416320%09red/gga:419910%09red/gga:426130%09red/gga:422827%09red/gga:777528%09red/gga:373890%09red/gga:395671%09red/gga:427515%09red/gga:396434%09red/gga:416…
Biosynthesis of amino acids	KEGG PATHWAY	gga01230	20	60	5.73542e-05	0.00062105	ASL1|OTC|SDSL|GPT2|CTH|ARG2|MAT2B|GSL|ASNS|MAT1A|PSAT1|PYCRL|TALDO1|PHGDH|IDH2|GAPDH|ALDOB|ASS1|PYCR1|ACY1	http://www.genome.jp/kegg-bin/show_pathway?gga01230/gga:431056%09red/gga:424716%09red/gga:423272%09red/gga:396498%09red/gga:427263%09red/gga:417253%09red/gga:395735%09red/gga:423019%09red/gga:374193%09red/gga:417030%09red/gga:417185%09red/gga:427308%09red/gga:769203%09red/gga:100858836%09red/gga:416165%09red/gga:420293%09red/gga:423628%09red/gga:424381%09red/gga:415746%09red/gga:420574%09red
Inositol phosphate metabolism	KEGG PATHWAY	gga00562	22	71	6.194e-05	0.00062105	PI4KA|IPMK|PLCG2|MIOX|PLCE1|PIK3CB|PIK3CD|INPP4A|PIK3CG|SYNJ1|MTMR6|MTMR3|PLCB1|PLCB2|PLCB4|PIKFYVE|IMPA1|ALDH6A1|PIK3C3|PIP5K1B|INPP5J|INPP5K	http://www.genome.jp/kegg-bin/show_pathway?gga00562/gga:418690%09red/gga:100857877%09red/gga:416767%09red/gga:415805%09red/gga:425224%09red/gga:418498%09red/gga:424826%09red/gga:107052518%09red/gga:427243%09red/gga:771549%09red/gga:417015%09red/gga:101751177%09red/gga:416730%09red/gga:417706%09red/gga:424114%09red/gga:427687%09red/gga:423345%09red/gga:418938%09red/gga:423014%09red/gga:420199%09re…
Oocyte meiosis	KEGG PATHWAY	gga04114	27	99	6.24956e-05	0.00062105	FBXW11|PPP3R1|PLK1|CCNE2|MAD2L1|FBXO5|MAPK13|CALML4|SPDYA|PTTG2|IGF1R|BUB1|CAMK2D|CAMK2G|AR|ITPR3|ANAPC5|RPS6KA6|ADCY3|SGO1|ADCY9|CDC20|CDK1|CDK2|PRKACB|PPP3CA|MAPK11	http://www.genome.jp/kegg-bin/show_pathway?gga04114/gga:423737%09red/gga:422688%09red/gga:416158%09red/gga:395113%09red/gga:771145%09red/gga:417739%09red/gga:101748777%09red/gga:416575%09red/gga:421642%09red/gga:422273%09red/gga:419910%09red/gga:420650%09red/gga:395889%09red/gga:427515%09red/gga:396252%09red/gga:424563%09red/gga:416842%09red/gga:424542%09red/gga:395339%09red/gga:421226%09red/gga:…
Progesterone-mediated oocyte maturation	KEGG PATHWAY	gga04914	23	78	8.01307e-05	0.000749458	MAD2L1|PLK1|AKT3|MAPK10|MAPK11|MAPK13|CCNA2|SPDYA|PIK3CB|PIK3CD|HSP90AB1|IGF1R|BUB1|ANAPC5|CCNB3|RPS6KA6|ADCY3|ADCY9|CDK1|CDK2|BRAF|PRKACB|HSP90AA1	http://www.genome.jp/kegg-bin/show_pathway?gga04914/gga:422675%09red/gga:771145%09red/gga:417739%09red/gga:101748777%09red/gga:424826%09red/gga:422273%09red/gga:396167%09red/gga:395889%09red/gga:396239%09red/gga:396252%09red/gga:416842%09red/gga:424542%09red/gga:395339%09red/gga:416575%09red/gga:421226%09red/gga:422592%09red/gga:100529062%09red/gga:396172%09red/gga:421497%09red/gga:422013%09red/g…
AGE-RAGE signaling pathway in diabetic complications	KEGG PATHWAY	gga04933	25	90	8.9958e-05	0.000794629	TGFB2|SMAD4|CDKN1B|PLCG2|AKT3|PLCE1|MAPK11|MAPK13|COL3A1|PIK3CB|PIK3CD|JAK2|EDN1|PLCB1|PLCB2|PLCB4|PRKCD|COL4A6|COL4A2|THBD|CCND1|NOX4|MAPK10|AGTR1|BCL2	http://www.genome.jp/kegg-bin/show_pathway?gga04933/gga:101752029%09red/gga:420854%09red/gga:396282%09red/gga:415805%09red/gga:425224%09red/gga:771145%09red/gga:417739%09red/gga:415905%09red/gga:424826%09red/gga:396065%09red/gga:422350%09red/gga:374199%09red/gga:419012%09red/gga:421352%09red/gga:416730%09red/gga:107055136%09red/gga:374106%09red/gga:427687%09red/gga:422592%09red/gga:423014%09red/g…
Alanine aspartate and glutamate metabolism	KEGG PATHWAY	gga00250	14	34	0.000124635	0.001043	ASL1|ALDH4A1|ASPA|GPT2|AGXT|ASNS|AGXT2|PPAT|DDO|ABAT|IL4I1|ASS1|GSL|CAD	http://www.genome.jp/kegg-bin/show_pathway?gga00250/gga:419467%09red/gga:396498%09red/gga:417039%09red/gga:422743%09red/gga:428659%09red/gga:417185%09red/gga:770953%09red/gga:431666%09red/gga:416642%09red/gga:417253%09red/gga:417609%09red/gga:770344%09red/gga:415746%09red/gga:420574%09red
[truncated: 145 more rows]
